# Supplementary material for: A deep learning approach to automatic detection of early glaucoma from visual fields
Source: PLoS One. 2018 Nov 28;13(11):e0206081. doi: 10.1371/journal.pone.0206081 (PMC6261540; doi:10.1371/journal.pone.0206081)
Supplement: S1 Dataset — Training, validation and test splits are given separately. (ZIP) [file pone.0206081.s001.zip]

Archive with 22 entries (19 files):
- S1_data/
- S1_data/BD_dataset.csv
- __MACOSX/
- __MACOSX/S1_data/
- __MACOSX/S1_data/._BD_dataset.csv
- S1_data/BD_test_patient_ids.csv
- __MACOSX/S1_data/._BD_test_patient_ids.csv
- S1_data/BD_training_patient_ids.csv
- __MACOSX/S1_data/._BD_training_patient_ids.csv
- S1_data/BD_validation_patient_ids.csv
- __MACOSX/S1_data/._BD_validation_patient_ids.csv
- S1_data/README.txt
- __MACOSX/S1_data/._README.txt
- S1_data/RT_dataset.csv
- __MACOSX/S1_data/._RT_dataset.csv
- S1_data/RT_test_patient_ids.csv
- __MACOSX/S1_data/._RT_test_patient_ids.csv
- S1_data/RT_training_patient_ids.csv
- __MACOSX/S1_data/._RT_training_patient_ids.csv
- S1_data/RT_validation_patient_ids.csv
- __MACOSX/S1_data/._RT_validation_patient_ids.csv
- __MACOSX/._S1_data
