# Supplementary material for: A deep learning approach to automatic detection of early glaucoma from visual fields
Source: PLoS One. 2018 Nov 28;13(11):e0206081. doi: 10.1371/journal.pone.0206081 (PMC6261540; doi:10.1371/journal.pone.0206081)
Supplement: S1 Dataset — Training, validation and test splits are given separately. (ZIP) [file pone.0206081.s001.zip › S1_data/BD_dataset.csv]

PATIENT ID	EYE ID	MD	sLV	GLAUCOMATOUS	X_1	Y_1	VF_1	X_2	Y_2	VF_2	X_3	Y_3	VF_3	X_4	Y_4	VF_4	X_5	Y_5	VF_5	X_6	Y_6	VF_6	X_7	Y_7	VF_7	X_8	Y_8	VF_8	X_9	Y_9	VF_9	X_10	Y_10	VF_10	X_11	Y_11	VF_11	X_12	Y_12	VF_12	X_13	Y_13	VF_13	X_14	Y_14	VF_14	X_15	Y_15	VF_15
1	0	2.0	1.9	0	-8	8	-0.8	8	8	-3.3	8	-8	1.5	-8	-8	-3.3	4	4	1.1	4	14	-3.1	26	8	0.8	-4	-4	-1.8	-4	-14	0.6	-20	-4	-3.5	-4	4	2.9	-4	14	-2.5	-20	4	1.1	4	-4	-2.5	4	-14	-2.9
1	0	1.6	2.0	0	-8	8	1.3	8	8	-1.2	8	-8	1.6	-8	-8	-1.2	4	4	-0.8	4	14	-1.0	26	8	-1.1	-4	-4	-1.7	-4	-14	-1.3	-20	-4	-3.4	-4	4	-7.0	-4	14	-0.4	-20	4	-0.8	4	-4	-0.4	4	-14	-2.8
1	0	1.3	1.9	0	-8	8	-0.7	8	8	-1.2	8	-8	-0.4	-8	-8	-3.2	4	4	1.2	4	14	1.0	26	8	-1.1	-4	-4	-1.7	-4	-14	-1.3	-20	-4	0.6	-4	4	-5.0	-4	14	-0.4	-20	4	-0.8	4	-4	-0.4	4	-14	-2.8
1	0	2.1	2.1	0	-8	8	-2.7	8	8	0.8	8	-8	1.6	-8	-8	-1.2	4	4	-0.8	4	14	-1.0	26	8	0.9	-4	-4	-3.7	-4	-14	-1.3	-20	-4	-3.4	-4	4	-3.0	-4	14	-4.4	-20	4	-4.8	4	-4	1.6	4	-14	1.2
1	0	2.1	2.3	0	-8	8	1.3	8	8	-1.2	8	-8	3.6	-8	-8	-5.2	4	4	-0.8	4	14	-3.0	26	8	0.9	-4	-4	0.3	-4	-14	0.7	-20	-4	-5.4	-4	4	-9.0	-4	14	-2.4	-20	4	-6.8	4	-4	-0.4	4	-14	-0.8
1	0	1.6	2.1	0	-8	8	-0.6	8	8	-1.1	8	-8	-2.3	-8	-8	0.9	4	4	1.3	4	14	-2.9	26	8	-3.0	-4	-4	0.4	-4	-14	-1.2	-20	-4	-1.3	-4	4	-6.9	-4	14	1.7	-20	4	-2.7	4	-4	1.7	4	-14	-2.7
1	0	1.3	2.5	0	-8	8	-0.6	8	8	-1.1	8	-8	-0.3	-8	-8	0.9	4	4	1.3	4	14	-4.9	26	8	3.0	-4	-4	0.4	-4	-14	-3.2	-20	-4	-5.3	-4	4	-4.9	-4	14	-0.3	-20	4	-6.7	4	-4	3.7	4	-14	-2.7
1	0	1.0	1.9	0	-8	8	-1.5	8	8	-1.0	8	-8	-1.2	-8	-8	1.0	4	4	-0.6	4	14	-0.8	26	8	-0.9	-4	-4	0.5	-4	-14	-1.1	-20	-4	-1.2	-4	4	-3.8	-4	14	-1.2	-20	4	0.4	4	-4	0.8	4	-14	0.4
1	0	3.2	2.3	0	-8	8	0.5	8	8	-3.0	8	-8	-1.2	-8	-8	-3.0	4	4	3.4	4	14	-0.8	26	8	1.1	-4	-4	0.5	-4	-14	-3.1	-20	-4	-3.2	-4	4	-7.8	-4	14	0.8	-20	4	-1.6	4	-4	0.8	4	-14	-3.6
1	0	3.2	2.3	0	-8	8	-1.5	8	8	-5.0	8	-8	0.8	-8	-8	-3.0	4	4	-0.6	4	14	-0.8	26	8	1.1	-4	-4	-3.5	-4	-14	-1.1	-20	-4	-3.2	-4	4	-7.8	-4	14	0.8	-20	4	-1.6	4	-4	2.8	4	-14	-1.6
1	0	1.8	2.7	0	-8	8	-3.5	8	8	-3.0	8	-8	-3.2	-8	-8	-1.0	4	4	1.4	4	14	-2.8	26	8	9.1	-4	-4	-1.5	-4	-14	-3.1	-20	-4	0.8	-4	4	-5.8	-4	14	-3.2	-20	4	-5.6	4	-4	0.8	4	-14	-3.6
1	0	2.4	2.4	0	-8	8	-1.5	8	8	-3.0	8	-8	0.8	-8	-8	-3.0	4	4	1.4	4	14	-4.8	26	8	1.1	-4	-4	-1.5	-4	-14	-3.1	-20	-4	-1.2	-4	4	-7.8	-4	14	-1.2	-20	4	-5.6	4	-4	0.8	4	-14	-1.6
1	0	2.3	2.4	0	-8	8	0.6	8	8	-4.9	8	-8	-1.1	-8	-8	-2.9	4	4	1.5	4	14	-2.7	26	8	-0.8	-4	-4	-1.4	-4	-14	-3.0	-20	-4	-3.1	-4	4	-11.7	-4	14	-1.1	-20	4	-5.5	4	-4	0.9	4	-14	-1.5
1	0	0.6	2.6	0	-8	8	0.7	8	8	-2.8	8	-8	1.0	-8	-8	-0.8	4	4	-0.4	4	14	5.4	26	8	7.3	-4	-4	0.7	-4	-14	1.1	-20	-4	-3.0	-4	4	-5.6	-4	14	-3.0	-20	4	-1.4	4	-4	5.0	4	-14	-3.4
1	0	2.2	2.6	0	-8	8	-1.3	8	8	-4.8	8	-8	3.0	-8	-8	-2.8	4	4	-0.4	4	14	-4.6	26	8	1.3	-4	-4	-1.3	-4	-14	-0.9	-20	-4	-3.0	-4	4	-9.6	-4	14	-1.0	-20	4	-1.4	4	-4	1.0	4	-14	-1.4
1	0	2.2	2.2	0	-8	8	-1.3	8	8	-4.8	8	-8	-1.0	-8	-8	-4.8	4	4	-0.4	4	14	-0.6	26	8	3.3	-4	-4	-1.3	-4	-14	-2.9	-20	-4	-1.0	-4	4	-7.6	-4	14	1.0	-20	4	0.6	4	-4	1.0	4	-14	-1.4
1	0	1.9	3.1	0	-8	8	0.7	8	8	-4.8	8	-8	1.0	-8	-8	-0.8	4	4	1.6	4	14	-2.6	26	8	-0.7	-4	-4	-1.3	-4	-14	1.1	-20	-4	-1.0	-4	4	-9.6	-4	14	1.0	-20	4	0.6	4	-4	1.0	4	-14	-1.4
1	0	1.2	2.3	0	-8	8	0.7	8	8	-0.8	8	-8	1.0	-8	-8	-0.8	4	4	1.6	4	14	5.4	26	8	1.3	-4	-4	0.7	-4	-14	1.1	-20	-4	-1.0	-4	4	0.4	-4	14	5.0	-20	4	-5.4	4	-4	1.0	4	-14	-1.4
1	0	2.2	2.3	0	-8	8	0.8	8	8	-4.7	8	-8	-0.9	-8	-8	-2.7	4	4	-2.3	4	14	-2.5	26	8	-0.6	-4	-4	-1.2	-4	-14	-0.8	-20	-4	-4.9	-4	4	-15.5	-4	14	1.1	-20	4	-3.3	4	-4	1.1	4	-14	-1.3
1	0	2.5	2.4	0	-8	8	-3.2	8	8	-4.7	8	-8	-2.9	-8	-8	-2.7	4	4	-2.3	4	14	-0.5	26	8	-2.6	-4	-4	-3.2	-4	-14	1.2	-20	-4	-6.9	-4	4	-15.5	-4	14	-2.9	-20	4	-5.3	4	-4	1.1	4	-14	-5.3
1	1	5.5	3.2	1	8	8	-12.8	-8	8	-1.3	-8	-8	-8.5	8	-8	-9.3	-4	4	-2.9	-4	14	-3.1	-26	8	0.8	4	-4	-5.8	4	-14	-7.4	20	-4	-7.5	4	4	-9.1	4	14	-2.5	20	4	-6.9	-4	-4	-2.5	-4	-14	-4.9
1	1	3.9	3.8	1	8	8	-14.7	-8	8	-9.2	-8	-8	-6.4	8	-8	-7.2	-4	4	-0.8	-4	14	-5.0	-26	8	2.9	4	-4	-7.7	4	-14	-3.3	20	-4	-7.4	4	4	-3.0	4	14	-0.4	20	4	-12.8	-4	-4	-2.4	-4	-14	-2.8
1	1	5.1	4.2	1	8	8	-12.7	-8	8	-3.2	-8	-8	-6.4	8	-8	-7.2	-4	4	-2.8	-4	14	-3.0	-26	8	-3.1	4	-4	-3.7	4	-14	0.7	20	-4	-9.4	4	4	-5.0	4	14	-0.4	20	4	-16.8	-4	-4	-4.4	-4	-14	-0.8
1	1	2.7	3.0	1	8	8	-2.7	-8	8	-3.2	-8	-8	-6.4	8	-8	-3.2	-4	4	-2.8	-4	14	-3.0	-26	8	6.9	4	-4	-3.7	4	-14	-3.3	20	-4	-3.4	4	4	-3.0	4	14	1.6	20	4	-4.8	-4	-4	-0.4	-4	-14	-2.8
1	1	5.1	3.0	1	8	8	-6.7	-8	8	-7.2	-8	-8	-4.4	8	-8	-3.2	-4	4	-0.8	-4	14	-5.0	-26	8	0.9	4	-4	-5.7	4	-14	-3.3	20	-4	-5.4	4	4	-5.0	4	14	-6.4	20	4	-10.8	-4	-4	-2.4	-4	-14	-2.8
1	1	4.1	3.7	1	8	8	-4.6	-8	8	-5.1	-8	-8	-6.3	8	-8	-7.1	-4	4	-2.7	-4	14	-4.9	-26	8	3.0	4	-4	2.4	4	-14	-3.2	20	-4	-3.3	4	4	-6.9	4	14	-2.3	20	4	-0.7	-4	-4	1.7	-4	-14	-2.7
1	1	4.1	3.3	1	8	8	-4.6	-8	8	-7.1	-8	-8	-6.3	8	-8	-5.1	-4	4	-4.7	-4	14	-2.9	-26	8	3.0	4	-4	-3.6	4	-14	-3.2	20	-4	-7.3	4	4	-8.9	4	14	1.7	20	4	-12.7	-4	-4	-0.3	-4	-14	-2.7
1	1	5.1	3.9	1	8	8	-11.5	-8	8	-1.0	-8	-8	-5.2	8	-8	-5.0	-4	4	-2.6	-4	14	-4.8	-26	8	-2.9	4	-4	2.5	4	-14	-5.1	20	-4	-7.2	4	4	-1.8	4	14	-7.2	20	4	-13.6	-4	-4	-3.2	-4	-14	-1.6
1	1	5.5	4.0	1	8	8	-13.3	-8	8	-2.8	-8	-8	-11.0	8	-8	-4.8	-4	4	-6.4	-4	14	-2.6	-26	8	-0.7	4	-4	-5.3	4	-14	-6.9	20	-4	-9.0	4	4	-7.6	4	14	-3.0	20	4	-9.4	-4	-4	-3.0	-4	-14	-3.4
1	1	5.6	4.0	1	8	8	-11.3	-8	8	-6.8	-8	-8	-3.0	8	-8	-6.8	-4	4	-10.4	-4	14	-6.6	-26	8	-2.7	4	-4	-1.3	4	-14	-2.9	20	-4	-13.0	4	4	-9.6	4	14	-5.0	20	4	-11.4	-4	-4	1.0	-4	-14	-3.4
1	1	5.5	3.2	1	8	8	-11.3	-8	8	-6.8	-8	-8	-7.0	8	-8	-10.8	-4	4	-0.4	-4	14	-2.6	-26	8	-0.7	4	-4	-1.3	4	-14	-2.9	20	-4	-3.0	4	4	0.4	4	14	-3.0	20	4	-7.4	-4	-4	-5.0	-4	-14	-3.4
1	1	4.4	3.6	1	8	8	-9.2	-8	8	-4.7	-8	-8	-8.9	8	-8	-8.7	-4	4	-8.3	-4	14	-8.5	-26	8	-2.6	4	-4	0.8	4	-14	-4.8	20	-4	-8.9	4	4	-1.5	4	14	-0.9	20	4	-15.3	-4	-4	-2.9	-4	-14	-3.3
2	0	-1.0	1.5	0	-8	8	1.0	8	8	1.5	8	-8	1.3	-8	-8	-0.5	4	4	2.9	4	14	0.7	26	8	1.6	-4	-4	-1.0	-4	-14	1.4	-20	-4	-0.2	-4	4	0.7	-4	14	1.3	-20	4	0.9	4	-4	-2.7	4	-14	-1.1
2	0	-0.5	1.4	0	-8	8	1.0	8	8	-0.5	8	-8	-0.7	-8	-8	1.5	4	4	1.9	4	14	1.7	26	8	5.6	-4	-4	-1.0	-4	-14	1.4	-20	-4	1.3	-4	4	0.7	-4	14	-0.7	-20	4	0.9	4	-4	1.3	4	-14	-1.1
2	0	-0.4	1.6	0	-8	8	-1.0	8	8	1.5	8	-8	1.3	-8	-8	1.5	4	4	1.9	4	14	1.7	26	8	5.6	-4	-4	1.0	-4	-14	1.4	-20	-4	1.3	-4	4	0.7	-4	14	-0.7	-20	4	0.9	4	-4	-0.7	4	-14	-1.1
2	0	-0.6	1.7	0	-8	8	-0.9	8	8	0.6	8	-8	-0.6	-8	-8	-0.4	4	4	1.0	4	14	-1.2	26	8	0.7	-4	-4	-2.9	-4	-14	1.5	-20	-4	1.4	-4	4	0.8	-4	14	-2.6	-20	4	3.0	4	-4	1.4	4	-14	1.0
2	0	-0.3	1.6	0	-8	8	-0.9	8	8	0.6	8	-8	-0.6	-8	-8	1.6	4	4	9.0	4	14	2.8	26	8	0.7	-4	-4	1.1	-4	-14	-0.5	-20	-4	-0.6	-4	4	0.8	-4	14	-0.6	-20	4	1.0	4	-4	1.4	4	-14	1.0
2	0	-1.8	1.4	0	-8	8	-0.9	8	8	0.6	8	-8	1.4	-8	-8	0.6	4	4	2.0	4	14	0.8	26	8	2.7	-4	-4	2.1	-4	-14	2.5	-20	-4	2.4	-4	4	0.8	-4	14	3.4	-20	4	1.0	4	-4	1.4	4	-14	-1.0
2	0	-1.5	1.9	0	-8	8	1.2	8	8	0.7	8	-8	1.5	-8	-8	0.7	4	4	3.1	4	14	6.9	26	8	6.8	-4	-4	10.2	-4	-14	2.6	-20	-4	4.5	-4	4	0.9	-4	14	1.5	-20	4	1.1	4	-4	1.5	4	-14	3.1
2	0	-1.5	1.6	0	-8	8	5.2	8	8	4.7	8	-8	1.5	-8	-8	0.7	4	4	3.1	4	14	0.9	26	8	4.8	-4	-4	2.2	-4	-14	2.6	-20	-4	2.5	-4	4	2.9	-4	14	-0.5	-20	4	1.1	4	-4	1.5	4	-14	-2.9
2	0	-1.6	1.8	0	-8	8	-0.7	8	8	0.8	8	-8	3.6	-8	-8	2.8	4	4	3.2	4	14	-1.0	26	8	2.9	-4	-4	2.3	-4	-14	2.7	-20	-4	2.6	-4	4	1.0	-4	14	1.6	-20	4	1.2	4	-4	3.6	4	-14	-0.8
2	0	-2.1	1.6	0	-8	8	-0.7	8	8	2.8	8	-8	1.6	-8	-8	0.8	4	4	1.2	4	14	-1.0	26	8	0.9	-4	-4	2.3	-4	-14	0.7	-20	-4	2.6	-4	4	-1.0	-4	14	1.6	-20	4	1.2	4	-4	1.6	4	-14	3.2
2	0	-1.4	1.6	0	-8	8	1.3	8	8	0.8	8	-8	1.6	-8	-8	0.8	4	4	3.2	4	14	1.0	26	8	4.9	-4	-4	0.3	-4	-14	-1.3	-20	-4	2.6	-4	4	1.0	-4	14	-2.4	-20	4	3.2	4	-4	-0.4	4	-14	-2.8
2	1	0.0	2.3	0	8	8	-1.0	-8	8	-3.0	-8	-8	1.3	8	-8	-0.5	-4	4	-1.1	-4	14	2.7	-26	8	3.6	4	-4	-1.0	4	-14	-0.6	20	-4	1.3	4	4	0.7	4	14	-0.2	20	4	4.9	-4	-4	1.3	-4	-14	0.9
2	1	-0.9	1.5	0	8	8	-3.0	-8	8	-0.5	-8	-8	-2.7	8	-8	-0.5	-4	4	-2.1	-4	14	-0.3	-26	8	3.6	4	-4	-1.0	4	-14	-0.6	20	-4	1.3	4	4	-1.3	4	14	-0.7	20	4	0.9	-4	-4	1.3	-4	-14	-1.1
2	1	0.0	1.7	0	8	8	1.0	-8	8	-0.5	-8	-8	-0.7	8	-8	-2.5	-4	4	-2.1	-4	14	-4.3	-26	8	-0.4	4	-4	-1.0	4	-14	-2.6	20	-4	-0.7	4	4	-1.3	4	14	-4.7	20	4	0.9	-4	-4	1.3	-4	-14	-1.1
2	1	-1.2	1.7	0	8	8	-0.9	-8	8	0.6	-8	-8	-0.6	8	-8	-0.4	-4	4	1.0	-4	14	0.8	-26	8	2.7	4	-4	-0.9	4	-14	1.5	20	-4	1.4	4	4	0.8	4	14	-0.6	20	4	3.0	-4	-4	1.4	-4	-14	1.0
2	1	-0.6	1.5	0	8	8	-0.9	-8	8	0.6	-8	-8	-0.6	8	-8	1.6	-4	4	1.0	-4	14	0.8	-26	8	0.7	4	-4	-0.9	4	-14	1.5	20	-4	1.4	4	4	0.8	4	14	-0.6	20	4	1.0	-4	-4	3.4	-4	-14	-3.0
2	1	-2.0	1.3	0	8	8	3.1	-8	8	-1.4	-8	-8	3.4	8	-8	0.6	-4	4	3.0	-4	14	0.8	-26	8	4.7	4	-4	2.1	4	-14	2.5	20	-4	2.4	4	4	0.8	4	14	-0.6	20	4	1.0	-4	-4	3.4	-4	-14	3.0
2	1	-1.7	1.1	0	8	8	-0.8	-8	8	0.7	-8	-8	1.5	8	-8	0.7	-4	4	1.1	-4	14	0.9	-26	8	2.8	4	-4	2.2	4	-14	2.6	20	-4	2.5	4	4	2.9	4	14	1.5	20	4	1.1	-4	-4	1.5	-4	-14	3.1
2	1	-2.3	1.4	0	8	8	1.2	-8	8	2.7	-8	-8	3.5	8	-8	4.7	-4	4	3.1	-4	14	4.9	-26	8	2.8	4	-4	0.2	4	-14	2.6	20	-4	2.5	4	4	2.9	4	14	1.5	20	4	3.1	-4	-4	3.5	-4	-14	1.1
2	1	-2.6	1.2	0	8	8	1.3	-8	8	0.8	-8	-8	1.6	8	-8	2.8	-4	4	5.2	-4	14	5.0	-26	8	2.9	4	-4	2.3	4	-14	2.7	20	-4	0.6	4	4	3.0	4	14	1.6	20	4	3.2	-4	-4	5.6	-4	-14	1.2
2	1	-2.6	1.3	0	8	8	3.3	-8	8	0.8	-8	-8	3.6	8	-8	0.8	-4	4	3.2	-4	14	3.0	-26	8	4.9	4	-4	0.3	4	-14	2.7	20	-4	2.6	4	4	3.0	4	14	3.6	20	4	3.2	-4	-4	1.6	-4	-14	3.2
2	1	-2.1	1.4	0	8	8	1.3	-8	8	-1.2	-8	-8	1.6	8	-8	0.8	-4	4	1.2	-4	14	1.0	-26	8	4.9	4	-4	0.3	4	-14	0.7	20	-4	2.6	4	4	3.0	4	14	-0.4	20	4	1.2	-4	-4	3.6	-4	-14	5.2
3	0	2.5	3.7	1	-8	8	-2.9	8	8	0.6	8	-8	3.4	-8	-8	-0.4	4	4	1.0	4	14	-1.2	26	8	0.7	-4	-4	5.1	-4	-14	-4.5	-20	-4	-2.6	-4	4	0.8	-4	14	-0.6	-20	4	-1.0	4	-4	1.4	4	-14	3.0
3	0	2.0	3.8	1	-8	8	1.1	8	8	4.6	8	-8	1.4	-8	-8	-1.4	4	4	-3.0	4	14	4.8	26	8	4.7	-4	-4	-3.9	-4	-14	2.5	-20	-4	-5.6	-4	4	0.8	-4	14	1.4	-20	4	1.0	4	-4	-0.6	4	-14	1.0
3	0	1.2	3.5	1	-8	8	5.2	8	8	2.7	8	-8	1.5	-8	-8	0.7	4	4	7.1	4	14	2.9	26	8	4.8	-4	-4	0.2	-4	-14	-1.4	-20	-4	2.5	-4	4	2.9	-4	14	1.5	-20	4	9.1	4	-4	1.5	4	-14	-0.9
3	0	3.0	2.8	1	-8	8	-0.8	8	8	6.7	8	-8	-0.5	-8	-8	-5.3	4	4	1.1	4	14	-1.1	26	8	-1.2	-4	-4	0.2	-4	-14	-5.4	-20	-4	-3.5	-4	4	2.9	-4	14	-0.5	-20	4	-0.9	4	-4	-0.5	4	-14	5.1
3	0	3.2	2.9	1	-8	8	1.3	8	8	6.8	8	-8	1.6	-8	-8	2.8	4	4	3.2	4	14	1.0	26	8	0.9	-4	-4	0.3	-4	-14	-3.3	-20	-4	-5.4	-4	4	1.0	-4	14	5.6	-20	4	1.2	4	-4	1.6	4	-14	-2.8
3	0	2.0	3.0	1	-8	8	3.3	8	8	2.8	8	-8	-0.4	-8	-8	0.8	4	4	1.2	4	14	3.0	26	8	2.9	-4	-4	-1.7	-4	-14	4.7	-20	-4	-3.4	-4	4	3.0	-4	14	1.6	-20	4	-0.8	4	-4	1.6	4	-14	-2.8
3	0	2.1	1.9	1	-8	8	-2.7	8	8	0.8	8	-8	-2.4	-8	-8	-5.2	4	4	-0.8	4	14	-1.0	26	8	0.9	-4	-4	-3.7	-4	-14	0.7	-20	-4	-3.4	-4	4	-1.0	-4	14	-4.4	-20	4	-0.8	4	-4	-0.4	4	-14	1.2
3	0	3.5	2.7	1	-8	8	-0.6	8	8	2.9	8	-8	-0.3	-8	-8	-3.1	4	4	1.3	4	14	1.1	26	8	3.0	-4	-4	-3.6	-4	-14	-3.2	-20	-4	-1.3	-4	4	-0.9	-4	14	-2.3	-20	4	1.3	4	-4	-0.3	4	-14	-4.7
3	0	3.6	2.7	1	-8	8	-4.6	8	8	-1.1	8	-8	1.7	-8	-8	-1.1	4	4	1.3	4	14	3.1	26	8	1.0	-4	-4	4.4	-4	-14	0.8	-20	-4	-1.3	-4	4	3.1	-4	14	-0.3	-20	4	-0.7	4	-4	-0.3	4	-14	3.3
3	0	2.8	3.0	1	-8	8	-1.5	8	8	-3.0	8	-8	-1.2	-8	-8	-3.0	4	4	-2.6	4	14	1.2	26	8	1.1	-4	-4	2.5	-4	-14	-1.1	-20	-4	0.8	-4	4	0.2	-4	14	-1.2	-20	4	0.4	4	-4	0.8	4	-14	-3.6
3	0	1.7	2.9	1	-8	8	0.5	8	8	3.0	8	-8	0.8	-8	-8	-3.0	4	4	-0.6	4	14	-0.8	26	8	5.1	-4	-4	-1.5	-4	-14	0.9	-20	-4	-1.2	-4	4	2.2	-4	14	0.8	-20	4	0.4	4	-4	-1.2	4	-14	2.4
3	0	3.6	2.7	1	-8	8	-1.5	8	8	3.0	8	-8	0.8	-8	-8	3.0	4	4	1.4	4	14	-2.8	26	8	1.1	-4	-4	-1.5	-4	-14	2.9	-20	-4	0.8	-4	4	4.2	-4	14	4.8	-20	4	0.4	4	-4	0.8	4	-14	-1.6
3	0	1.4	3.4	1	-8	8	4.5	8	8	5.0	8	-8	-3.2	-8	-8	3.0	4	4	3.4	4	14	3.2	26	8	3.1	-4	-4	2.5	-4	-14	0.9	-20	-4	0.8	-4	4	2.2	-4	14	2.8	-20	4	2.4	4	-4	2.8	4	-14	4.4
3	0	3.1	2.7	1	-8	8	-1.4	8	8	-0.9	8	-8	-3.1	-8	-8	-0.9	4	4	3.5	4	14	-0.7	26	8	1.2	-4	-4	-1.4	-4	-14	1.0	-20	-4	-3.1	-4	4	0.3	-4	14	-1.1	-20	4	-1.5	4	-4	4.9	4	-14	2.5
3	0	3.9	3.5	1	-8	8	-1.4	8	8	3.1	8	-8	-1.1	-8	-8	1.1	4	4	5.5	4	14	-0.7	26	8	-0.8	-4	-4	0.6	-4	-14	-1.0	-20	-4	0.9	-4	4	0.3	-4	14	0.9	-20	4	0.5	4	-4	0.9	4	-14	-3.5
3	0	0.6	2.4	1	-8	8	0.7	8	8	3.2	8	-8	-1.0	-8	-8	1.2	4	4	5.6	4	14	1.4	26	8	5.3	-4	-4	0.7	-4	-14	1.1	-20	-4	-1.0	-4	4	4.4	-4	14	5.0	-20	4	0.6	4	-4	3.0	4	-14	-1.4
3	0	0.7	2.1	1	-8	8	-1.3	8	8	-0.8	8	-8	3.0	-8	-8	-0.8	4	4	3.6	4	14	5.4	26	8	-0.7	-4	-4	0.7	-4	-14	-2.9	-20	-4	1.0	-4	4	2.4	-4	14	1.0	-20	4	2.6	4	-4	1.0	4	-14	0.6
3	1	1.5	4.1	0	8	8	-0.9	-8	8	-1.4	-8	-8	1.4	8	-8	3.6	-4	4	9.0	-4	14	-3.2	-26	8	4.7	4	-4	1.1	4	-14	1.5	20	-4	3.4	4	4	2.8	4	14	-0.6	20	4	1.0	-4	-4	3.4	-4	-14	1.0
3	1	1.2	3.3	0	8	8	3.1	-8	8	0.6	-8	-8	1.4	8	-8	0.6	-4	4	3.0	-4	14	2.8	-26	8	2.7	4	-4	-1.9	4	-14	0.5	20	-4	-5.6	4	4	0.8	4	14	3.4	20	4	1.0	-4	-4	-0.6	-4	-14	-1.0
3	1	3.4	3.4	0	8	8	5.2	-8	8	-1.3	-8	-8	-0.5	8	-8	-1.3	-4	4	1.1	-4	14	2.9	-26	8	-1.2	4	-4	0.2	4	-14	0.6	20	-4	0.5	4	4	4.9	4	14	-0.5	20	4	-0.9	-4	-4	-2.5	-4	-14	-0.9
3	1	2.3	2.0	0	8	8	1.2	-8	8	0.7	-8	-8	-2.5	8	-8	-1.3	-4	4	1.1	-4	14	0.9	-26	8	-3.2	4	-4	-3.8	4	-14	0.6	20	-4	0.5	4	4	-3.1	4	14	-2.5	20	4	1.1	-4	-4	-0.5	-4	-14	-2.9
3	1	2.4	3.9	0	8	8	1.3	-8	8	-1.2	-8	-8	1.6	8	-8	-1.2	-4	4	1.2	-4	14	-5.0	-26	8	8.9	4	-4	0.3	4	-14	0.7	20	-4	0.6	4	4	1.0	4	14	-2.4	20	4	-0.8	-4	-4	1.6	-4	-14	-0.8
3	1	1.6	2.8	0	8	8	1.3	-8	8	-5.2	-8	-8	-2.4	8	-8	0.8	-4	4	-0.8	-4	14	-1.0	-26	8	2.9	4	-4	0.3	4	-14	8.7	20	-4	0.6	4	4	1.0	4	14	-2.4	20	4	-2.8	-4	-4	-0.4	-4	-14	1.2
3	1	1.6	3.0	0	8	8	-0.7	-8	8	-1.2	-8	-8	-0.4	8	-8	0.8	-4	4	3.2	-4	14	-5.0	-26	8	0.9	4	-4	0.3	4	-14	-1.3	20	-4	0.6	4	4	5.0	4	14	-2.4	20	4	1.2	-4	-4	1.6	-4	-14	1.2
3	1	2.7	2.9	0	8	8	1.4	-8	8	-3.1	-8	-8	-0.3	8	-8	0.9	-4	4	3.3	-4	14	1.1	-26	8	1.0	4	-4	-3.6	4	-14	-3.2	20	-4	-1.3	4	4	1.1	4	14	-0.3	20	4	1.3	-4	-4	-0.3	-4	-14	-0.7
3	1	4.3	3.7	0	8	8	1.4	-8	8	-3.1	-8	-8	-2.3	8	-8	-3.1	-4	4	1.3	-4	14	-4.9	-26	8	-5.0	4	-4	-1.6	4	-14	-1.2	20	-4	0.7	4	4	-0.9	4	14	-4.3	20	4	-2.7	-4	-4	-2.3	-4	-14	1.3
3	1	2.0	3.2	0	8	8	0.5	-8	8	-3.0	-8	-8	0.8	8	-8	1.0	-4	4	3.4	-4	14	-4.8	-26	8	-0.9	4	-4	0.5	4	-14	-3.1	20	-4	0.8	4	4	2.2	4	14	2.8	20	4	0.4	-4	-4	2.8	-4	-14	-1.6
3	1	-0.2	2.4	0	8	8	2.5	-8	8	3.0	-8	-8	0.8	8	-8	-3.0	-4	4	1.4	-4	14	-4.8	-26	8	1.1	4	-4	0.5	4	-14	0.9	20	-4	0.8	4	4	4.2	4	14	0.8	20	4	0.4	-4	-4	0.8	-4	-14	0.4
3	1	4.5	4.8	0	8	8	-3.5	-8	8	-7.0	-8	-8	-3.2	8	-8	3.0	-4	4	-2.6	-4	14	-6.8	-26	8	-2.9	4	-4	0.5	4	-14	0.9	20	-4	0.8	4	4	-1.8	4	14	-1.2	20	4	-1.6	-4	-4	4.8	-4	-14	2.4
3	1	2.0	4.0	0	8	8	0.5	-8	8	1.0	-8	-8	-1.2	8	-8	1.0	-4	4	1.4	-4	14	-4.8	-26	8	-0.9	4	-4	0.5	4	-14	0.9	20	-4	0.8	4	4	0.2	4	14	-1.2	20	4	0.4	-4	-4	0.8	-4	-14	2.4
3	1	1.7	2.9	0	8	8	2.6	-8	8	1.1	-8	-8	0.9	8	-8	-2.9	-4	4	-0.5	-4	14	-0.7	-26	8	-2.8	4	-4	0.6	4	-14	-3.0	20	-4	0.9	4	4	2.3	4	14	-3.1	20	4	0.5	-4	-4	-1.1	-4	-14	-1.5
3	1	2.3	2.9	0	8	8	-3.4	-8	8	-6.9	-8	-8	-3.1	8	-8	-4.9	-4	4	-2.5	-4	14	-6.7	-26	8	-0.8	4	-4	-1.4	4	-14	-3.0	20	-4	0.9	4	4	0.3	4	14	-1.1	20	4	0.5	-4	-4	0.9	-4	-14	0.5
3	1	-0.5	2.2	0	8	8	2.7	-8	8	3.2	-8	-8	-1.0	8	-8	3.2	-4	4	1.6	-4	14	-2.6	-26	8	3.3	4	-4	0.7	4	-14	1.1	20	-4	3.0	4	4	6.4	4	14	9.0	20	4	2.6	-4	-4	3.0	-4	-14	4.6
3	1	1.0	2.9	0	8	8	0.7	-8	8	3.2	-8	-8	-1.0	8	-8	-2.8	-4	4	1.6	-4	14	-0.6	-26	8	3.3	4	-4	-3.3	4	-14	1.1	20	-4	1.0	4	4	2.4	4	14	1.0	20	4	2.6	-4	-4	10.0	-4	-14	0.6
4	0	5.2	4.1	1	-8	8	-7.2	8	8	-2.7	8	-8	-2.9	-8	-8	-0.7	4	4	-0.3	4	14	-10.5	26	8	-6.6	-4	-4	-3.2	-4	-14	-0.8	-20	-4	-0.9	-4	4	-1.5	-4	14	-0.9	-20	4	-3.3	4	-4	-0.9	4	-14	0.7
4	0	2.7	3.2	1	-8	8	-1.1	8	8	1.4	8	-8	-0.8	-8	-8	-0.6	4	4	-0.2	4	14	-0.4	26	8	-0.5	-4	-4	-3.1	-4	-14	1.3	-20	-4	-0.8	-4	4	0.6	-4	14	-0.8	-20	4	-3.2	4	-4	1.2	4	-14	-1.2
4	0	4.0	5.0	1	-8	8	-3.0	8	8	1.5	8	-8	-2.7	-8	-8	-2.5	4	4	-0.1	4	14	-4.3	26	8	-8.4	-4	-4	-5.0	-4	-14	1.4	-20	-4	-2.7	-4	4	2.7	-4	14	-0.7	-20	4	-5.1	4	-4	-0.7	4	-14	-3.1
4	0	3.8	4.9	1	-8	8	-1.0	8	8	-0.5	8	-8	-2.7	-8	-8	-2.5	4	4	1.9	4	14	-12.3	26	8	-4.4	-4	-4	-3.0	-4	-14	-0.6	-20	-4	-0.7	-4	4	0.7	-4	14	3.3	-20	4	-5.1	4	-4	-0.7	4	-14	-3.1
4	0	5.2	3.2	1	-8	8	-2.9	8	8	0.6	8	-8	-2.6	-8	-8	-2.4	4	4	1.0	4	14	-1.2	26	8	-7.3	-4	-4	-2.9	-4	-14	-6.5	-20	-4	-2.6	-4	4	0.8	-4	14	-0.6	-20	4	1.0	4	-4	-0.6	4	-14	-1.0
4	0	4.1	5.1	1	-8	8	1.1	8	8	0.6	8	-8	1.4	-8	-8	-2.4	4	4	5.0	4	14	0.8	26	8	-3.3	-4	-4	-0.9	-4	-14	-2.5	-20	-4	-0.6	-4	4	4.8	-4	14	1.4	-20	4	3.0	4	-4	-0.6	4	-14	3.0
4	0	4.6	5.1	1	-8	8	1.2	8	8	0.7	8	-8	-0.5	-8	-8	-5.3	4	4	3.1	4	14	-7.1	26	8	-1.2	-4	-4	2.2	-4	-14	0.6	-20	-4	-1.5	-4	4	0.9	-4	14	1.5	-20	4	-2.9	4	-4	-0.5	4	-14	-2.9
4	0	3.8	4.9	1	-8	8	1.3	8	8	4.8	8	-8	-4.4	-8	-8	2.8	4	4	-0.8	4	14	-1.0	26	8	-3.1	-4	-4	0.3	-4	-14	0.7	-20	-4	-3.4	-4	4	1.0	-4	14	1.6	-20	4	-12.8	4	-4	-0.4	4	-14	1.2
4	0	4.1	4.7	1	-8	8	-2.7	8	8	0.8	8	-8	-4.4	-8	-8	-1.2	4	4	1.2	4	14	-11.0	26	8	0.9	-4	-4	-3.7	-4	-14	2.7	-20	-4	-3.4	-4	4	1.0	-4	14	-2.4	-20	4	-4.8	4	-4	1.6	4	-14	1.2
4	0	1.8	3.3	1	-8	8	-2.6	8	8	0.9	8	-8	-6.3	-8	-8	-1.1	4	4	5.3	4	14	1.1	26	8	5.0	-4	-4	0.4	-4	-14	2.8	-20	-4	0.7	-4	4	1.1	-4	14	-4.3	-20	4	-0.7	4	-4	-2.3	4	-14	1.3
4	1	4.4	5.0	1	8	8	-11.1	-8	8	-4.6	-8	-8	-6.8	8	-8	-2.6	-4	4	-0.2	-4	14	1.6	-26	8	3.5	4	-4	0.9	4	-14	-6.7	20	-4	-8.8	4	4	0.6	4	14	-8.8	20	4	-19.2	-4	-4	1.2	-4	-14	-1.2
4	1	3.6	4.9	1	8	8	-3.0	-8	8	-2.5	-8	-8	-2.7	8	-8	-2.5	-4	4	-4.1	-4	14	-6.3	-26	8	3.6	4	-4	-1.0	4	-14	-0.6	20	-4	1.3	4	4	-1.3	4	14	-16.7	20	4	0.9	-4	-4	1.3	-4	-14	-5.1
4	1	4.4	5.2	1	8	8	-1.0	-8	8	-2.5	-8	-8	-2.7	8	-8	-4.5	-4	4	-2.1	-4	14	-8.3	-26	8	1.6	4	-4	-3.0	4	-14	-2.6	20	-4	-10.7	4	4	0.7	4	14	-6.7	20	4	-1.1	-4	-4	-0.7	-4	-14	-3.1
4	1	4.6	5.4	1	8	8	-2.8	-8	8	0.7	-8	-8	-4.5	8	-8	-9.3	-4	4	1.1	-4	14	-3.1	-26	8	2.8	4	-4	-3.8	4	-14	-1.4	20	-4	-7.5	4	4	-1.1	4	14	-12.5	20	4	-4.9	-4	-4	-2.5	-4	-14	-4.9
4	1	5.7	6.5	1	8	8	-8.7	-8	8	-1.2	-8	-8	-4.4	8	-8	-3.2	-4	4	-0.8	-4	14	-1.0	-26	8	2.9	4	-4	-5.7	4	-14	0.7	20	-4	-1.4	4	4	-1.0	4	14	-14.4	20	4	-12.8	-4	-4	1.6	-4	-14	-0.8
4	1	3.3	5.4	1	8	8	1.3	-8	8	0.8	-8	-8	-0.4	8	-8	-1.2	-4	4	1.2	-4	14	1.0	-26	8	8.9	4	-4	-5.7	4	-14	-7.3	20	-4	-3.4	4	4	-1.0	4	14	-0.4	20	4	-2.8	-4	-4	-0.4	-4	-14	1.2
4	1	1.6	3.9	1	8	8	-6.7	-8	8	2.8	-8	-8	-4.4	8	-8	-1.2	-4	4	1.2	-4	14	-1.0	-26	8	2.9	4	-4	4.3	4	-14	0.7	20	-4	-1.4	4	4	1.0	4	14	-2.4	20	4	-4.8	-4	-4	1.6	-4	-14	-0.8
4	1	1.9	3.7	1	8	8	-4.6	-8	8	0.9	-8	-8	-6.3	8	-8	-3.1	-4	4	-0.7	-4	14	-0.9	-26	8	7.0	4	-4	-5.6	4	-14	-3.2	20	-4	-7.3	4	4	3.1	4	14	-2.3	20	4	-4.7	-4	-4	1.7	-4	-14	1.3
5	1	1.3	1.9	0	8	8	-1.5	-8	8	-1.0	-8	-8	-1.2	8	-8	-1.0	-4	4	-0.6	-4	14	-0.8	-26	8	-0.9	4	-4	-1.5	4	-14	0.9	20	-4	2.8	4	4	0.2	4	14	0.8	20	4	-1.6	-4	-4	-1.2	-4	-14	-7.6
5	1	0.0	1.6	0	8	8	2.5	-8	8	-1.0	-8	-8	0.8	8	-8	1.0	-4	4	-0.6	-4	14	1.2	-26	8	1.1	4	-4	0.5	4	-14	2.9	20	-4	0.8	4	4	0.2	4	14	0.8	20	4	2.4	-4	-4	0.8	-4	-14	-3.6
5	1	-0.1	1.2	0	8	8	-1.5	-8	8	-1.0	-8	-8	-1.2	8	-8	-1.0	-4	4	1.4	-4	14	-4.8	-26	8	1.1	4	-4	2.5	4	-14	0.9	20	-4	0.8	4	4	0.2	4	14	0.8	20	4	2.4	-4	-4	-1.2	-4	-14	-1.6
5	1	-0.1	1.3	0	8	8	0.5	-8	8	1.0	-8	-8	0.8	8	-8	1.0	-4	4	1.4	-4	14	1.2	-26	8	-0.9	4	-4	-1.5	4	-14	0.9	20	-4	2.8	4	4	2.2	4	14	-1.2	20	4	0.4	-4	-4	0.8	-4	-14	-1.6
5	1	-0.4	1.3	0	8	8	0.6	-8	8	-0.9	-8	-8	0.9	8	-8	1.1	-4	4	1.5	-4	14	1.3	-26	8	1.2	4	-4	-1.4	4	-14	1.0	20	-4	2.9	4	4	0.3	4	14	0.9	20	4	2.5	-4	-4	0.9	-4	-14	-1.5
5	1	-0.4	1.5	0	8	8	0.6	-8	8	1.1	-8	-8	-1.1	8	-8	1.1	-4	4	3.5	-4	14	1.3	-26	8	1.2	4	-4	0.6	4	-14	1.0	20	-4	2.9	4	4	0.3	4	14	2.9	20	4	2.5	-4	-4	0.9	-4	-14	-5.5
5	1	0.4	1.6	0	8	8	0.7	-8	8	1.2	-8	-8	-3.0	8	-8	1.2	-4	4	-0.4	-4	14	1.4	-26	8	-0.7	4	-4	0.7	4	-14	1.1	20	-4	3.0	4	4	0.4	4	14	1.0	20	4	2.6	-4	-4	1.0	-4	-14	-1.4
5	1	0.6	1.9	0	8	8	-1.3	-8	8	-0.8	-8	-8	-3.0	8	-8	-0.8	-4	4	-0.4	-4	14	1.4	-26	8	1.3	4	-4	0.7	4	-14	-0.9	20	-4	1.0	4	4	0.4	4	14	1.0	20	4	0.6	-4	-4	1.0	-4	-14	0.6
5	1	-0.3	1.3	0	8	8	0.7	-8	8	-0.8	-8	-8	1.0	8	-8	1.2	-4	4	1.6	-4	14	-0.6	-26	8	3.3	4	-4	0.7	4	-14	1.1	20	-4	1.0	4	4	2.4	4	14	1.0	20	4	2.6	-4	-4	1.0	-4	-14	0.6
5	1	0.7	1.4	0	8	8	-1.3	-8	8	-0.8	-8	-8	-3.0	8	-8	-0.8	-4	4	-0.4	-4	14	-0.6	-26	8	1.3	4	-4	0.7	4	-14	1.1	20	-4	-1.0	4	4	0.4	4	14	-1.0	20	4	2.6	-4	-4	-1.0	-4	-14	-1.4
5	1	-0.5	1.1	0	8	8	2.8	-8	8	1.3	-8	-8	1.1	8	-8	1.3	-4	4	1.7	-4	14	1.5	-26	8	1.4	4	-4	0.8	4	-14	3.2	20	-4	3.1	4	4	2.5	4	14	1.1	20	4	2.7	-4	-4	1.1	-4	-14	0.7
5	1	0.0	1.4	0	8	8	-1.2	-8	8	-0.7	-8	-8	1.1	8	-8	1.3	-4	4	1.7	-4	14	-0.5	-26	8	1.4	4	-4	0.8	4	-14	1.2	20	-4	3.1	4	4	2.5	4	14	1.1	20	4	2.7	-4	-4	1.1	-4	-14	-1.3
5	1	-0.4	1.3	0	8	8	0.8	-8	8	1.3	-8	-8	-0.9	8	-8	1.3	-4	4	1.7	-4	14	-2.5	-26	8	1.4	4	-4	0.8	4	-14	1.2	20	-4	1.1	4	4	2.5	4	14	1.1	20	4	0.7	-4	-4	1.1	-4	-14	-3.3
5	1	-0.6	1.1	0	8	8	-1.2	-8	8	-0.7	-8	-8	1.1	8	-8	1.3	-4	4	-0.3	-4	14	1.5	-26	8	1.4	4	-4	-1.2	4	-14	1.2	20	-4	1.1	4	4	0.5	4	14	1.1	20	4	0.7	-4	-4	1.1	-4	-14	-1.3
5	1	-1.4	1.4	0	8	8	2.9	-8	8	1.4	-8	-8	1.2	8	-8	-0.6	-4	4	1.8	-4	14	1.6	-26	8	1.5	4	-4	0.9	4	-14	3.3	20	-4	5.2	4	4	0.6	4	14	3.2	20	4	2.8	-4	-4	1.2	-4	-14	0.8
5	1	-1.9	1.1	0	8	8	0.9	-8	8	3.4	-8	-8	3.2	8	-8	1.4	-4	4	1.8	-4	14	1.6	-26	8	3.5	4	-4	2.9	4	-14	3.3	20	-4	3.2	4	4	0.6	4	14	3.2	20	4	2.8	-4	-4	3.2	-4	-14	0.8
5	1	-0.7	1.3	0	8	8	1.0	-8	8	1.5	-8	-8	1.3	8	-8	3.5	-4	4	-0.1	-4	14	1.7	-26	8	3.6	4	-4	1.0	4	-14	1.4	20	-4	3.3	4	4	2.7	4	14	-0.7	20	4	0.9	-4	-4	1.3	-4	-14	0.9
5	1	-2.0	1.6	0	8	8	3.0	-8	8	3.5	-8	-8	1.3	8	-8	1.5	-4	4	3.9	-4	14	-4.3	-26	8	5.6	4	-4	3.0	4	-14	1.4	20	-4	3.3	4	4	0.7	4	14	9.3	20	4	4.9	-4	-4	3.3	-4	-14	0.9
6	0	-2.2	1.2	0	-8	8	2.7	8	8	3.2	8	-8	-1.0	-8	-8	3.2	4	4	3.6	4	14	5.4	26	8	3.3	-4	-4	2.7	-4	-14	5.1	-20	-4	3.0	-4	4	2.4	-4	14	3.0	-20	4	2.6	4	-4	3.0	4	-14	2.6
6	0	-2.6	1.3	0	-8	8	4.8	8	8	5.3	8	-8	3.1	-8	-8	1.3	4	4	3.7	4	14	5.5	26	8	5.4	-4	-4	0.8	-4	-14	1.2	-20	-4	5.1	-4	4	4.5	-4	14	5.1	-20	4	2.7	4	-4	5.1	4	-14	2.7
6	0	-4.7	2.5	0	-8	8	6.8	8	8	3.3	8	-8	3.1	-8	-8	7.3	4	4	3.7	4	14	3.5	26	8	5.4	-4	-4	4.8	-4	-14	9.2	-20	-4	3.1	-4	4	2.5	-4	14	5.1	-20	4	2.7	4	-4	3.1	4	-14	4.7
6	0	-2.8	1.0	0	-8	8	2.9	8	8	3.4	8	-8	3.2	-8	-8	3.4	4	4	5.8	4	14	1.6	26	8	5.5	-4	-4	2.9	-4	-14	3.3	-20	-4	3.2	-4	4	2.6	-4	14	3.2	-20	4	6.8	4	-4	3.2	4	-14	2.8
6	0	-3.6	1.3	0	-8	8	4.9	8	8	5.4	8	-8	3.2	-8	-8	3.4	4	4	3.8	4	14	7.6	26	8	5.5	-4	-4	2.9	-4	-14	3.3	-20	-4	3.2	-4	4	4.6	-4	14	3.2	-20	4	2.8	4	-4	5.2	4	-14	2.8
6	0	-3.0	1.1	0	-8	8	2.9	8	8	5.4	8	-8	1.2	-8	-8	5.4	4	4	5.8	4	14	3.6	26	8	3.5	-4	-4	2.9	-4	-14	3.3	-20	-4	1.2	-4	4	2.6	-4	14	5.2	-20	4	-1.2	4	-4	3.2	4	-14	4.8
6	0	-2.0	1.5	0	-8	8	6.9	8	8	3.4	8	-8	1.2	-8	-8	1.4	4	4	1.8	4	14	1.6	26	8	5.5	-4	-4	2.9	-4	-14	1.3	-20	-4	5.2	-4	4	4.6	-4	14	3.2	-20	4	0.8	4	-4	1.2	4	-14	2.8
6	0	-3.2	1.6	0	-8	8	3.0	8	8	3.5	8	-8	1.3	-8	-8	3.5	4	4	5.9	4	14	5.7	26	8	5.6	-4	-4	5.0	-4	-14	3.4	-20	-4	1.3	-4	4	4.7	-4	14	3.3	-20	4	2.9	4	-4	1.3	4	-14	2.9
6	0	-3.1	1.3	0	-8	8	3.0	8	8	5.5	8	-8	3.3	-8	-8	3.5	4	4	3.9	4	14	1.7	26	8	5.6	-4	-4	3.0	-4	-14	5.4	-20	-4	1.3	-4	4	6.7	-4	14	5.3	-20	4	2.9	4	-4	3.3	4	-14	2.9
6	0	-1.5	1.5	0	-8	8	1.1	8	8	2.6	8	-8	1.4	-8	-8	1.6	4	4	3.0	4	14	2.8	26	8	4.7	-4	-4	1.1	-4	-14	1.5	-20	-4	3.4	-4	4	0.8	-4	14	-0.6	-20	4	1.0	4	-4	3.4	4	-14	1.0
6	0	-2.2	1.3	0	-8	8	3.1	8	8	2.6	8	-8	3.4	-8	-8	1.6	4	4	3.0	4	14	-1.2	26	8	4.7	-4	-4	3.1	-4	-14	3.5	-20	-4	3.4	-4	4	2.8	-4	14	3.4	-20	4	3.0	4	-4	3.4	4	-14	3.0
6	0	-2.0	1.5	0	-8	8	3.1	8	8	0.6	8	-8	1.4	-8	-8	3.6	4	4	5.0	4	14	-1.2	26	8	4.7	-4	-4	3.1	-4	-14	5.5	-20	-4	3.4	-4	4	2.8	-4	14	3.4	-20	4	3.0	4	-4	5.4	4	-14	3.0
6	0	-2.2	1.4	0	-8	8	5.1	8	8	2.6	8	-8	1.4	-8	-8	3.6	4	4	3.0	4	14	4.8	26	8	4.7	-4	-4	3.1	-4	-14	-0.5	-20	-4	3.4	-4	4	6.8	-4	14	3.4	-20	4	3.0	4	-4	1.4	4	-14	3.0
6	0	-1.8	2.0	0	-8	8	1.2	8	8	2.7	8	-8	3.5	-8	-8	2.7	4	4	3.1	4	14	2.9	26	8	2.8	-4	-4	4.2	-4	-14	2.6	-20	-4	2.5	-4	4	2.9	-4	14	-0.5	-20	4	3.1	4	-4	3.5	4	-14	3.1
6	0	-2.0	1.6	0	-8	8	3.2	8	8	2.7	8	-8	1.5	-8	-8	2.7	4	4	5.1	4	14	0.9	26	8	2.8	-4	-4	2.2	-4	-14	4.6	-20	-4	2.5	-4	4	4.9	-4	14	3.5	-20	4	3.1	4	-4	1.5	4	-14	7.1
6	0	-3.4	1.5	0	-8	8	3.3	8	8	2.8	8	-8	3.6	-8	-8	2.8	4	4	5.2	4	14	5.0	26	8	6.9	-4	-4	2.3	-4	-14	2.7	-20	-4	2.6	-4	4	3.0	-4	14	5.6	-20	4	3.2	4	-4	3.6	4	-14	3.2
6	0	-2.8	2.0	0	-8	8	3.3	8	8	2.8	8	-8	3.6	-8	-8	2.8	4	4	5.2	4	14	1.0	26	8	12.9	-4	-4	4.3	-4	-14	4.7	-20	-4	2.6	-4	4	3.0	-4	14	1.6	-20	4	3.2	4	-4	3.6	4	-14	3.2
6	0	-3.4	1.7	0	-8	8	3.3	8	8	6.8	8	-8	1.6	-8	-8	4.8	4	4	5.2	4	14	1.0	26	8	4.9	-4	-4	4.3	-4	-14	2.7	-20	-4	4.6	-4	4	5.0	-4	14	5.6	-20	4	3.2	4	-4	3.6	4	-14	3.2
6	0	-2.8	1.5	0	-8	8	3.3	8	8	2.8	8	-8	3.6	-8	-8	2.8	4	4	3.2	4	14	3.0	26	8	4.9	-4	-4	2.3	-4	-14	4.7	-20	-4	0.6	-4	4	1.0	-4	14	3.6	-20	4	3.2	4	-4	3.6	4	-14	3.2
6	0	-3.0	2.5	0	-8	8	5.4	8	8	12.9	8	-8	5.7	-8	-8	2.9	4	4	3.3	4	14	3.1	26	8	3.0	-4	-4	2.4	-4	-14	-1.2	-20	-4	2.7	-4	4	3.1	-4	14	3.7	-20	4	3.3	4	-4	3.7	4	-14	3.3
6	1	-1.1	1.4	0	8	8	0.7	-8	8	1.2	-8	-8	1.0	8	-8	3.2	-4	4	1.6	-4	14	-0.6	-26	8	1.3	4	-4	0.7	4	-14	3.1	20	-4	3.0	4	4	2.4	4	14	-1.0	20	4	2.6	-4	-4	1.0	-4	-14	0.6
6	1	-1.5	1.4	0	8	8	4.8	-8	8	1.3	-8	-8	1.1	8	-8	9.3	-4	4	1.7	-4	14	1.5	-26	8	-0.6	4	-4	2.8	4	-14	5.2	20	-4	3.1	4	4	2.5	4	14	3.1	20	4	2.7	-4	-4	3.1	-4	-14	0.7
6	1	-2.6	1.2	0	8	8	4.8	-8	8	5.3	-8	-8	1.1	8	-8	3.3	-4	4	3.7	-4	14	3.5	-26	8	1.4	4	-4	2.8	4	-14	3.2	20	-4	3.1	4	4	4.5	4	14	5.1	20	4	4.7	-4	-4	1.1	-4	-14	2.7
6	1	-2.4	1.2	0	8	8	2.9	-8	8	1.4	-8	-8	1.2	8	-8	1.4	-4	4	3.8	-4	14	3.6	-26	8	-0.5	4	-4	2.9	4	-14	1.3	20	-4	3.2	4	4	4.6	4	14	3.2	20	4	4.8	-4	-4	3.2	-4	-14	4.8
6	1	-2.6	1.2	0	8	8	2.9	-8	8	3.4	-8	-8	1.2	8	-8	1.4	-4	4	1.8	-4	14	3.6	-26	8	1.5	4	-4	2.9	4	-14	3.3	20	-4	3.2	4	4	2.6	4	14	3.2	20	4	4.8	-4	-4	5.2	-4	-14	2.8
6	1	-3.0	1.3	0	8	8	4.9	-8	8	1.4	-8	-8	1.2	8	-8	5.4	-4	4	1.8	-4	14	3.6	-26	8	-0.5	4	-4	2.9	4	-14	3.3	20	-4	3.2	4	4	4.6	4	14	5.2	20	4	4.8	-4	-4	1.2	-4	-14	0.8
6	1	-2.1	1.4	0	8	8	4.9	-8	8	1.4	-8	-8	3.2	8	-8	3.4	-4	4	1.8	-4	14	5.6	-26	8	-0.5	4	-4	2.9	4	-14	3.3	20	-4	3.2	4	4	2.6	4	14	3.2	20	4	4.8	-4	-4	3.2	-4	-14	2.8
6	1	-2.7	1.3	0	8	8	3.0	-8	8	3.5	-8	-8	5.3	8	-8	1.5	-4	4	3.9	-4	14	3.7	-26	8	-0.4	4	-4	3.0	4	-14	1.4	20	-4	3.3	4	4	2.7	4	14	3.3	20	4	4.9	-4	-4	7.3	-4	-14	6.9
6	1	-2.9	1.3	0	8	8	5.0	-8	8	3.5	-8	-8	1.3	8	-8	3.5	-4	4	3.9	-4	14	1.7	-26	8	1.6	4	-4	5.0	4	-14	3.4	20	-4	5.3	4	4	4.7	4	14	3.3	20	4	2.9	-4	-4	3.3	-4	-14	4.9
6	1	-1.3	1.5	0	8	8	3.1	-8	8	-1.4	-8	-8	3.4	8	-8	1.6	-4	4	3.0	-4	14	2.8	-26	8	-1.3	4	-4	1.1	4	-14	5.5	20	-4	5.4	4	4	2.8	4	14	-0.6	20	4	3.0	-4	-4	1.4	-4	-14	1.0
6	1	-2.1	1.3	0	8	8	1.1	-8	8	0.6	-8	-8	3.4	8	-8	3.6	-4	4	1.0	-4	14	2.8	-26	8	0.7	4	-4	3.1	4	-14	3.5	20	-4	3.4	4	4	2.8	4	14	1.4	20	4	3.0	-4	-4	3.4	-4	-14	3.0
6	1	-2.1	1.8	0	8	8	3.1	-8	8	-3.4	-8	-8	1.4	8	-8	3.6	-4	4	3.0	-4	14	4.8	-26	8	-1.3	4	-4	1.1	4	-14	1.5	20	-4	3.4	4	4	6.8	4	14	3.4	20	4	5.0	-4	-4	-0.6	-4	-14	3.0
6	1	-1.3	1.6	0	8	8	3.1	-8	8	0.6	-8	-8	-0.6	8	-8	3.6	-4	4	3.0	-4	14	2.8	-26	8	-3.3	4	-4	3.1	4	-14	3.5	20	-4	3.4	4	4	0.8	4	14	1.4	20	4	3.0	-4	-4	3.4	-4	-14	1.0
6	1	-2.4	1.7	0	8	8	5.2	-8	8	0.7	-8	-8	3.5	8	-8	4.7	-4	4	5.1	-4	14	2.9	-26	8	-1.2	4	-4	4.2	4	-14	2.6	20	-4	4.5	4	4	4.9	4	14	3.5	20	4	3.1	-4	-4	1.5	-4	-14	3.1
6	1	-2.8	1.7	0	8	8	3.2	-8	8	2.7	-8	-8	5.5	8	-8	4.7	-4	4	3.1	-4	14	2.9	-26	8	2.8	4	-4	2.2	4	-14	4.6	20	-4	2.5	4	4	2.9	4	14	3.5	20	4	3.1	-4	-4	3.5	-4	-14	7.1
6	1	-4.0	1.7	0	8	8	3.3	-8	8	2.8	-8	-8	5.6	8	-8	6.8	-4	4	5.2	-4	14	3.0	-26	8	6.9	4	-4	4.3	4	-14	2.7	20	-4	4.6	4	4	5.0	4	14	13.6	20	4	7.2	-4	-4	3.6	-4	-14	3.2
6	1	-4.1	1.7	0	8	8	5.3	-8	8	6.8	-8	-8	5.6	8	-8	4.8	-4	4	7.2	-4	14	7.0	-26	8	4.9	4	-4	2.3	4	-14	0.7	20	-4	6.6	4	4	5.0	4	14	9.6	20	4	3.2	-4	-4	5.6	-4	-14	3.2
6	1	-3.6	1.5	0	8	8	7.3	-8	8	6.8	-8	-8	3.6	8	-8	2.8	-4	4	5.2	-4	14	5.0	-26	8	2.9	4	-4	4.3	4	-14	2.7	20	-4	4.6	4	4	5.0	4	14	5.6	20	4	5.2	-4	-4	3.6	-4	-14	1.2
6	1	-3.3	1.5	0	8	8	3.3	-8	8	2.8	-8	-8	5.6	8	-8	4.8	-4	4	5.2	-4	14	5.0	-26	8	4.9	4	-4	0.3	4	-14	0.7	20	-4	2.6	4	4	3.0	4	14	5.6	20	4	5.2	-4	-4	3.6	-4	-14	5.2
6	1	-2.3	1.4	0	8	8	5.4	-8	8	2.9	-8	-8	1.7	8	-8	2.9	-4	4	5.3	-4	14	5.1	-26	8	5.0	4	-4	2.4	4	-14	2.8	20	-4	2.7	4	4	3.1	4	14	3.7	20	4	1.3	-4	-4	3.7	-4	-14	3.3
7	0	5.1	9.0	1	-8	8	-5.1	8	8	-4.6	8	-8	5.2	-8	-8	-0.6	4	4	13.8	4	14	-10.4	26	8	5.5	-4	-4	0.9	-4	-14	-2.7	-20	-4	13.2	-4	4	6.6	-4	14	-8.8	-20	4	-11.2	4	-4	5.2	4	-14	0.8
7	1	1.4	6.3	1	8	8	1.3	-8	8	0.8	-8	-8	3.6	8	-8	2.8	-4	4	-6.8	-4	14	1.0	-26	8	2.9	4	-4	2.3	4	-14	2.7	20	-4	2.6	4	4	-9.0	4	14	-0.4	20	4	-8.8	-4	-4	5.6	-4	-14	3.2
7	1	1.8	6.7	1	8	8	-14.7	-8	8	-1.2	-8	-8	1.6	8	-8	0.8	-4	4	-4.8	-4	14	-1.0	-26	8	4.9	4	-4	0.3	4	-14	2.7	20	-4	0.6	4	4	-9.0	4	14	-0.4	20	4	-20.8	-4	-4	1.6	-4	-14	3.2
7	1	1.2	5.9	1	8	8	-8.7	-8	8	0.8	-8	-8	-0.4	8	-8	-1.2	-4	4	3.2	-4	14	3.0	-26	8	2.9	4	-4	-1.7	4	-14	0.7	20	-4	4.6	4	4	-9.0	4	14	1.6	20	4	-4.8	-4	-4	1.6	-4	-14	-0.8
7	1	1.9	7.3	1	8	8	-20.6	-8	8	0.9	-8	-8	-0.3	8	-8	0.9	-4	4	-4.7	-4	14	1.1	-26	8	1.0	4	-4	6.4	4	-14	2.8	20	-4	2.7	4	4	-14.9	4	14	-6.3	20	4	-20.7	-4	-4	1.7	-4	-14	1.3
7	1	0.7	6.5	1	8	8	-8.6	-8	8	-3.1	-8	-8	-0.3	8	-8	0.9	-4	4	-2.7	-4	14	3.1	-26	8	3.0	4	-4	2.4	4	-14	2.8	20	-4	2.7	4	4	-6.9	4	14	1.7	20	4	1.3	-4	-4	-0.3	-4	-14	9.3
7	1	3.6	7.3	1	8	8	-27.6	-8	8	-1.1	-8	-8	-2.3	8	-8	-3.1	-4	4	-10.7	-4	14	-2.9	-26	8	-1.0	4	-4	-1.6	4	-14	0.8	20	-4	2.7	4	4	-28.9	4	14	-2.3	20	4	-8.7	-4	-4	-0.3	-4	-14	-0.7
7	1	3.8	8.8	1	8	8	-27.5	-8	8	-3.0	-8	-8	-1.2	8	-8	1.0	-4	4	-20.6	-4	14	1.2	-26	8	3.1	4	-4	0.5	4	-14	0.9	20	-4	2.8	4	4	-17.8	4	14	0.8	20	4	-25.6	-4	-4	0.8	-4	-14	-1.6
7	1	2.8	8.8	1	8	8	-24.5	-8	8	-5.0	-8	-8	2.8	8	-8	1.0	-4	4	1.4	-4	14	5.2	-26	8	1.1	4	-4	-1.5	4	-14	2.9	20	-4	2.8	4	4	-28.8	4	14	-3.2	20	4	-25.6	-4	-4	2.8	-4	-14	2.4
7	1	3.1	9.3	1	8	8	-27.5	-8	8	-5.0	-8	-8	2.8	8	-8	3.0	-4	4	-6.6	-4	14	-2.8	-26	8	3.1	4	-4	0.5	4	-14	0.9	20	-4	4.8	4	4	-27.8	4	14	-4.2	20	4	-24.6	-4	-4	2.8	-4	-14	4.4
7	1	3.6	9.5	1	8	8	-27.4	-8	8	-6.9	-8	-8	-1.1	8	-8	-0.9	-4	4	-6.5	-4	14	1.3	-26	8	3.2	4	-4	0.6	4	-14	1.0	20	-4	2.9	4	4	-28.7	4	14	-1.1	20	4	-25.5	-4	-4	0.9	-4	-14	0.5
7	1	4.6	9.6	1	8	8	-27.4	-8	8	-3.9	-8	-8	0.9	8	-8	3.1	-4	4	-5.5	-4	14	-0.7	-26	8	0.2	4	-4	4.6	4	-14	3.0	20	-4	2.9	4	4	-28.7	4	14	-3.1	20	4	-24.5	-4	-4	0.9	-4	-14	0.5
7	1	4.1	10.2	1	8	8	-25.3	-8	8	-26.8	-8	-8	3.0	8	-8	-0.8	-4	4	3.6	-4	14	-20.6	-26	8	3.3	4	-4	0.7	4	-14	5.1	20	-4	3.0	4	4	-28.6	4	14	-15.0	20	4	-17.4	-4	-4	1.0	-4	-14	0.6
7	1	5.0	10.1	1	8	8	-21.3	-8	8	-18.8	-8	-8	3.0	8	-8	1.2	-4	4	5.6	-4	14	-6.6	-26	8	-0.7	4	-4	4.7	4	-14	5.1	20	-4	5.0	4	4	-15.6	4	14	-17.0	20	4	-23.4	-4	-4	5.0	-4	-14	2.6
8	0	0.7	1.3	0	-8	8	-0.6	8	8	-1.1	8	-8	-6.3	-8	-8	-1.1	4	4	-0.7	4	14	-0.9	26	8	-5.0	-4	-4	0.4	-4	-14	0.8	-20	-4	0.7	-4	4	1.1	-4	14	-2.3	-20	4	3.3	4	-4	-2.3	4	-14	-0.7
8	0	-0.9	1.6	0	-8	8	2.5	8	8	-1.0	8	-8	-1.2	-8	-8	3.0	4	4	-0.6	4	14	-0.8	26	8	-2.9	-4	-4	-1.5	-4	-14	2.9	-20	-4	2.8	-4	4	2.2	-4	14	-1.2	-20	4	2.4	4	-4	0.8	4	-14	2.4
8	0	-0.8	1.3	0	-8	8	0.5	8	8	1.0	8	-8	0.8	-8	-8	1.0	4	4	-0.6	4	14	-0.8	26	8	-0.9	-4	-4	0.5	-4	-14	-1.1	-20	-4	2.8	-4	4	2.2	-4	14	-1.2	-20	4	0.4	4	-4	0.8	4	-14	2.4
8	0	0.2	1.4	0	-8	8	0.5	8	8	-1.0	8	-8	2.8	-8	-8	-1.0	4	4	1.4	4	14	-2.8	26	8	-0.9	-4	-4	-1.5	-4	-14	2.9	-20	-4	0.8	-4	4	6.2	-4	14	-1.2	-20	4	0.4	4	-4	4.8	4	-14	0.4
8	0	-1.1	1.2	0	-8	8	1.3	8	8	0.6	8	-8	-0.4	-8	-8	3.2	4	4	2.1	4	14	2.9	26	8	-1.1	-4	-4	2.2	-4	-14	0.7	-20	-4	1.8	-4	4	2.7	-4	14	3.5	-20	4	0.4	4	-4	0.0	4	-14	0.8
8	0	2.9	1.6	0	-8	8	-1.4	8	8	-4.9	8	-8	-5.1	-8	-8	-2.9	4	4	-2.5	4	14	-2.7	26	8	-4.8	-4	-4	-3.4	-4	-14	-3.0	-20	-4	-1.1	-4	4	-3.7	-4	14	-5.1	-20	4	-3.5	4	-4	-3.1	4	-14	-5.5
8	0	0.8	1.5	0	-8	8	-1.3	8	8	-2.8	8	-8	-1.0	-8	-8	-0.8	4	4	-2.4	4	14	-0.6	26	8	-4.7	-4	-4	-3.3	-4	-14	1.1	-20	-4	1.0	-4	4	0.4	-4	14	-1.0	-20	4	2.6	4	-4	1.0	4	-14	2.6
8	0	0.7	1.7	0	-8	8	0.7	8	8	-2.8	8	-8	1.0	-8	-8	1.2	4	4	-0.4	4	14	-2.6	26	8	-0.7	-4	-4	0.7	-4	-14	-0.9	-20	-4	5.0	-4	4	4.4	-4	14	-1.0	-20	4	0.6	4	-4	-1.0	4	-14	-1.4
8	0	-1.7	1.3	0	-8	8	0.7	8	8	-0.8	8	-8	1.0	-8	-8	1.2	4	4	1.6	4	14	1.4	26	8	-0.7	-4	-4	4.7	-4	-14	1.1	-20	-4	3.0	-4	4	6.4	-4	14	1.0	-20	4	2.6	4	-4	3.0	4	-14	0.6
8	0	-0.3	1.5	0	-8	8	0.8	8	8	-0.7	8	-8	1.1	-8	-8	1.3	4	4	1.7	4	14	-0.5	26	8	1.4	-4	-4	0.8	-4	-14	-0.8	-20	-4	3.1	-4	4	-1.5	-4	14	-0.9	-20	4	2.7	4	-4	3.1	4	-14	-1.3
8	0	-0.3	1.9	0	-8	8	-1.2	8	8	-2.7	8	-8	1.1	-8	-8	-0.7	4	4	1.7	4	14	1.5	26	8	1.4	-4	-4	0.8	-4	-14	-0.8	-20	-4	5.1	-4	4	2.5	-4	14	-0.9	-20	4	2.7	4	-4	1.1	4	-14	2.7
8	0	1.6	2.1	0	-8	8	-3.1	8	8	-2.6	8	-8	-0.8	-8	-8	-2.6	4	4	-0.2	4	14	-4.4	26	8	-2.5	-4	-4	-1.1	-4	-14	-4.7	-20	-4	1.2	-4	4	2.6	-4	14	-2.8	-20	4	-1.2	4	-4	-0.8	4	-14	-5.2
8	0	0.4	1.8	0	-8	8	0.9	8	8	-2.6	8	-8	-2.8	-8	-8	-0.6	4	4	1.8	4	14	-2.4	26	8	-0.5	-4	-4	-1.1	-4	-14	-2.7	-20	-4	1.2	-4	4	0.6	-4	14	-2.8	-20	4	0.8	4	-4	1.2	4	-14	-1.2
8	0	-0.9	1.7	0	-8	8	0.9	8	8	1.4	8	-8	-0.8	-8	-8	1.4	4	4	3.8	4	14	-0.4	26	8	-0.5	-4	-4	-1.1	-4	-14	-0.7	-20	-4	5.2	-4	4	4.6	-4	14	-0.8	-20	4	2.8	4	-4	1.2	4	-14	-1.2
8	0	1.1	2.0	0	-8	8	-3.1	8	8	-2.6	8	-8	-6.8	-8	-8	-2.6	4	4	-0.2	4	14	-2.4	26	8	-2.5	-4	-4	-1.1	-4	-14	-2.7	-20	-4	1.2	-4	4	2.6	-4	14	-2.8	-20	4	0.8	4	-4	1.2	4	-14	-1.2
8	0	-0.1	2.2	0	-8	8	-3.0	8	8	-4.5	8	-8	-4.7	-8	-8	-0.5	4	4	1.9	4	14	3.7	26	8	-2.4	-4	-4	-3.0	-4	-14	-2.6	-20	-4	1.3	-4	4	2.7	-4	14	3.3	-20	4	0.9	4	-4	-0.7	4	-14	-1.1
8	1	0.6	1.3	0	8	8	-0.6	-8	8	-1.1	-8	-8	-0.3	8	-8	0.9	-4	4	1.3	-4	14	1.1	-26	8	-3.0	4	-4	0.4	4	-14	-1.2	20	-4	-1.3	4	4	1.1	4	14	-0.3	20	4	-0.7	-4	-4	-0.3	-4	-14	1.3
8	1	-1.3	1.3	0	8	8	0.5	-8	8	1.0	-8	-8	-1.2	8	-8	1.0	-4	4	3.4	-4	14	1.2	-26	8	1.1	4	-4	0.5	4	-14	0.9	20	-4	0.8	4	4	4.2	4	14	-1.2	20	4	2.4	-4	-4	0.8	-4	-14	2.4
8	1	-0.2	1.7	0	8	8	2.5	-8	8	-1.0	-8	-8	-1.2	8	-8	1.0	-4	4	1.4	-4	14	1.2	-26	8	-2.9	4	-4	0.5	4	-14	0.9	20	-4	0.8	4	4	2.2	4	14	0.8	20	4	4.4	-4	-4	0.8	-4	-14	0.4
8	1	0.9	1.3	0	8	8	0.5	-8	8	-3.0	-8	-8	0.8	8	-8	-1.0	-4	4	-0.6	-4	14	1.2	-26	8	-0.9	4	-4	-1.5	4	-14	0.9	20	-4	-1.2	4	4	2.2	4	14	-1.2	20	4	0.4	-4	-4	0.8	-4	-14	0.4
8	1	0.0	2.0	0	8	8	1.6	-8	8	1.0	-8	-8	-3.0	8	-8	-2.1	-4	4	0.1	-4	14	2.9	-26	8	2.2	4	-4	-3.1	4	-14	-0.6	20	-4	0.2	4	4	-1.0	4	14	2.3	20	4	2.0	-4	-4	-2.8	-4	-14	0.0
8	1	0.3	1.4	0	8	8	0.6	-8	8	-0.9	-8	-8	-1.1	8	-8	-0.9	-4	4	-0.5	-4	14	-0.7	-26	8	1.2	4	-4	2.6	4	-14	1.0	20	-4	0.9	4	4	0.3	4	14	0.9	20	4	0.5	-4	-4	0.9	-4	-14	0.5
8	1	0.5	1.5	0	8	8	0.7	-8	8	-2.8	-8	-8	-1.0	8	-8	-0.8	-4	4	1.6	-4	14	-0.6	-26	8	-0.7	4	-4	-1.3	4	-14	-0.9	20	-4	5.0	4	4	4.4	4	14	-1.0	20	4	0.6	-4	-4	-1.0	-4	-14	-3.4
8	1	2.1	2.1	0	8	8	0.7	-8	8	-6.8	-8	-8	-1.0	8	-8	-4.8	-4	4	-0.4	-4	14	-2.6	-26	8	-2.7	4	-4	-3.3	4	-14	-2.9	20	-4	-3.0	4	4	0.4	4	14	-3.0	20	4	-3.4	-4	-4	-1.0	-4	-14	-5.4
8	1	3.2	1.9	0	8	8	-3.3	-8	8	-4.8	-8	-8	-5.0	8	-8	-2.8	-4	4	1.6	-4	14	-4.6	-26	8	-4.7	4	-4	0.7	4	-14	-4.9	20	-4	-5.0	4	4	-1.6	4	14	-7.0	20	4	-5.4	-4	-4	1.0	-4	-14	-3.4
8	1	2.4	1.8	0	8	8	-3.2	-8	8	-2.7	-8	-8	-4.9	8	-8	-0.7	-4	4	-0.3	-4	14	-4.5	-26	8	-6.6	4	-4	0.8	4	-14	-2.8	20	-4	-0.9	4	4	0.5	4	14	-2.9	20	4	-1.3	-4	-4	-0.9	-4	-14	-5.3
8	1	1.1	1.7	0	8	8	-1.2	-8	8	-2.7	-8	-8	-4.9	8	-8	-4.7	-4	4	-0.3	-4	14	-0.5	-26	8	-2.6	4	-4	0.8	4	-14	-2.8	20	-4	-0.9	4	4	2.5	4	14	-0.9	20	4	-1.3	-4	-4	-0.9	-4	-14	-1.3
8	1	1.7	2.3	0	8	8	-1.1	-8	8	-0.6	-8	-8	-4.8	8	-8	-2.6	-4	4	-0.2	-4	14	1.6	-26	8	-0.5	4	-4	0.9	4	-14	-4.7	20	-4	3.2	4	4	0.6	4	14	-0.8	20	4	0.8	-4	-4	-2.8	-4	-14	2.8
8	1	0.3	1.8	0	8	8	0.9	-8	8	1.4	-8	-8	-4.8	8	-8	-0.6	-4	4	1.8	-4	14	-0.4	-26	8	-2.5	4	-4	0.9	4	-14	1.3	20	-4	3.2	4	4	0.6	4	14	1.2	20	4	2.8	-4	-4	1.2	-4	-14	0.8
8	1	-1.4	1.5	0	8	8	2.9	-8	8	3.4	-8	-8	-0.8	8	-8	-0.6	-4	4	1.8	-4	14	1.6	-26	8	1.5	4	-4	0.9	4	-14	-0.7	20	-4	1.2	4	4	4.6	4	14	3.2	20	4	0.8	-4	-4	1.2	-4	-14	0.8
8	1	0.2	1.8	0	8	8	0.9	-8	8	-2.6	-8	-8	-4.8	8	-8	-0.6	-4	4	-0.2	-4	14	-0.4	-26	8	-2.5	4	-4	0.9	4	-14	-2.7	20	-4	3.2	4	4	2.6	4	14	-0.8	20	4	2.8	-4	-4	-0.8	-4	-14	0.8
8	1	-0.4	1.8	0	8	8	1.0	-8	8	1.5	-8	-8	-2.7	8	-8	-2.5	-4	4	1.9	-4	14	-0.3	-26	8	-0.4	4	-4	1.0	4	-14	-8.6	20	-4	1.3	4	4	2.7	4	14	1.3	20	4	4.9	-4	-4	1.3	-4	-14	-1.1
9	0	0.2	1.8	0	-8	8	-1.2	8	8	1.3	8	-8	1.1	-8	-8	1.3	4	4	0.7	4	14	1.5	26	8	1.4	-4	-4	2.8	-4	-14	1.2	-20	-4	1.1	-4	4	1.5	-4	14	1.1	-20	4	0.7	4	-4	1.1	4	-14	0.7
9	0	0.3	1.9	0	-8	8	0.8	8	8	1.3	8	-8	-0.9	-8	-8	1.3	4	4	0.7	4	14	0.0	26	8	-1.1	-4	-4	0.8	-4	-14	-3.3	-20	-4	-0.4	-4	4	1.5	-4	14	1.1	-20	4	0.7	4	-4	1.1	4	-14	0.7
9	0	0.7	2.1	0	-8	8	-1.1	8	8	1.4	8	-8	1.2	-8	-8	3.4	4	4	-0.2	4	14	-2.4	26	8	3.5	-4	-4	0.9	-4	-14	-0.7	-20	-4	1.2	-4	4	2.6	-4	14	1.2	-20	4	2.8	4	-4	-0.8	4	-14	-1.2
9	0	0.3	1.7	0	-8	8	0.9	8	8	-0.6	8	-8	-0.8	-8	-8	1.4	4	4	5.8	4	14	-0.4	26	8	1.5	-4	-4	-1.1	-4	-14	-0.7	-20	-4	-0.8	-4	4	4.6	-4	14	-0.8	-20	4	4.8	4	-4	-0.8	4	-14	0.8
9	0	0.5	1.9	0	-8	8	2.9	8	8	-2.6	8	-8	1.2	-8	-8	1.4	4	4	1.8	4	14	-0.4	26	8	-0.5	-4	-4	0.9	-4	-14	-0.7	-20	-4	1.2	-4	4	2.6	-4	14	-0.8	-20	4	2.8	4	-4	3.2	4	-14	0.8
9	0	0.3	1.8	0	-8	8	-1.0	8	8	-2.5	8	-8	-0.7	-8	-8	-0.5	4	4	1.9	4	14	-4.3	26	8	-0.4	-4	-4	5.0	-4	-14	1.4	-20	-4	-0.7	-4	4	0.7	-4	14	1.3	-20	4	0.9	4	-4	1.3	4	-14	-3.1
9	0	0.3	1.4	0	-8	8	-1.0	8	8	-0.5	8	-8	-0.7	-8	-8	1.5	4	4	1.9	4	14	-0.3	26	8	1.6	-4	-4	-1.0	-4	-14	-0.6	-20	-4	-0.7	-4	4	0.7	-4	14	-0.7	-20	4	2.9	4	-4	1.3	4	-14	-1.1
9	0	0.9	2.0	0	-8	8	-1.0	8	8	-2.5	8	-8	1.3	-8	-8	3.5	4	4	-0.1	4	14	-0.3	26	8	3.6	-4	-4	3.0	-4	-14	3.4	-20	-4	-0.7	-4	4	2.7	-4	14	-0.7	-20	4	0.9	4	-4	3.3	4	-14	-1.1
9	0	-0.6	1.6	0	-8	8	3.1	8	8	2.6	8	-8	3.4	-8	-8	1.6	4	4	5.0	4	14	-1.2	26	8	2.7	-4	-4	1.1	-4	-14	-2.5	-20	-4	-0.6	-4	4	0.8	-4	14	1.4	-20	4	1.0	4	-4	1.4	4	-14	1.0
9	1	1.3	2.4	0	8	8	0.8	-8	8	-0.7	-8	-8	-0.9	8	-8	-0.7	-4	4	-1.3	-4	14	1.5	-26	8	-1.1	4	-4	0.8	4	-14	1.2	20	-4	-0.4	4	4	-0.5	4	14	-0.4	20	4	0.7	-4	-4	-0.9	-4	-14	-1.3
9	1	0.9	2.2	0	8	8	0.8	-8	8	-3.2	-8	-8	1.1	8	-8	1.3	-4	4	0.7	-4	14	0.5	-26	8	0.4	4	-4	-1.2	4	-14	-0.8	20	-4	-2.9	4	4	1.5	4	14	1.1	20	4	0.7	-4	-4	-0.9	-4	-14	0.7
9	1	0.9	2.0	0	8	8	2.9	-8	8	-2.6	-8	-8	-0.8	8	-8	1.4	-4	4	-0.2	-4	14	-0.4	-26	8	-0.5	4	-4	0.9	4	-14	-0.7	20	-4	1.2	4	4	0.6	4	14	-2.8	20	4	-1.2	-4	-4	1.2	-4	-14	0.8
9	1	0.9	1.9	0	8	8	0.9	-8	8	-0.6	-8	-8	1.2	8	-8	-0.6	-4	4	1.8	-4	14	-0.4	-26	8	-2.5	4	-4	-1.1	4	-14	1.3	20	-4	-0.8	4	4	2.6	4	14	1.2	20	4	2.8	-4	-4	-0.8	-4	-14	-1.2
9	1	1.0	1.8	0	8	8	2.9	-8	8	-2.6	-8	-8	1.2	8	-8	-0.6	-4	4	1.8	-4	14	-2.4	-26	8	-2.5	4	-4	0.9	4	-14	-0.7	20	-4	-0.8	4	4	0.6	4	14	1.2	20	4	-1.2	-4	-4	-0.8	-4	-14	0.8
9	1	0.9	2.0	0	8	8	3.0	-8	8	-0.5	-8	-8	1.3	8	-8	1.5	-4	4	1.9	-4	14	-2.3	-26	8	-4.4	4	-4	5.0	4	-14	-0.6	20	-4	-0.7	4	4	0.7	4	14	1.3	20	4	2.9	-4	-4	1.3	-4	-14	-3.1
9	1	0.7	1.8	0	8	8	1.0	-8	8	-0.5	-8	-8	-0.7	8	-8	-2.5	-4	4	1.9	-4	14	-0.3	-26	8	-2.4	4	-4	3.0	4	-14	-2.6	20	-4	-0.7	4	4	0.7	4	14	1.3	20	4	0.9	-4	-4	-0.7	-4	-14	0.9
9	1	1.2	1.8	0	8	8	1.0	-8	8	-2.5	-8	-8	1.3	8	-8	-0.5	-4	4	-0.1	-4	14	-0.3	-26	8	-2.4	4	-4	1.0	4	-14	-0.6	20	-4	1.3	4	4	2.7	4	14	-2.7	20	4	0.9	-4	-4	-0.7	-4	-14	-1.1
9	1	-1.0	2.0	0	8	8	3.1	-8	8	2.6	-8	-8	-0.6	8	-8	1.6	-4	4	1.0	-4	14	0.8	-26	8	-1.3	4	-4	1.1	4	-14	1.5	20	-4	1.4	4	4	2.8	4	14	3.4	20	4	3.0	-4	-4	-0.6	-4	-14	3.0
10	0	-1.1	1.8	0	-8	8	-0.7	8	8	0.8	8	-8	1.6	-8	-8	0.8	4	4	3.2	4	14	1.0	26	8	2.9	-4	-4	0.3	-4	-14	0.7	-20	-4	0.6	-4	4	1.0	-4	14	1.6	-20	4	3.2	4	-4	1.6	4	-14	1.2
10	0	-2.3	2.1	0	-8	8	1.4	8	8	2.9	8	-8	3.7	-8	-8	0.9	4	4	3.3	4	14	1.1	26	8	3.0	-4	-4	0.4	-4	-14	2.8	-20	-4	2.7	-4	4	1.1	-4	14	1.7	-20	4	1.3	4	-4	3.7	4	-14	1.3
10	0	-1.6	4.0	0	-8	8	-0.6	8	8	0.9	8	-8	1.7	-8	-8	0.9	4	4	1.3	4	14	-0.9	26	8	1.0	-4	-4	2.4	-4	-14	2.8	-20	-4	0.7	-4	4	3.1	-4	14	-0.3	-20	4	1.3	4	-4	1.7	4	-14	1.3
10	0	-2.5	1.8	0	-8	8	-0.6	8	8	4.9	8	-8	1.7	-8	-8	2.9	4	4	3.3	4	14	3.1	26	8	3.0	-4	-4	2.4	-4	-14	6.8	-20	-4	0.7	-4	4	3.1	-4	14	1.7	-20	4	5.3	4	-4	-0.3	4	-14	7.3
10	0	-4.3	3.2	0	-8	8	0.5	8	8	9.0	8	-8	2.8	-8	-8	1.0	4	4	11.4	4	14	7.2	26	8	3.1	-4	-4	2.5	-4	-14	0.9	-20	-4	2.8	-4	4	2.2	-4	14	0.8	-20	4	0.4	4	-4	4.8	4	-14	13.4
10	0	-0.3	1.5	0	-8	8	-1.6	8	8	1.7	8	-8	1.2	-8	-8	-0.3	4	4	0.6	4	14	0.9	26	8	1.5	-4	-4	-1.6	-4	-14	1.4	-20	-4	1.6	-4	4	-2.1	-4	14	1.1	-20	4	0.8	4	-4	1.0	4	-14	1.3
10	0	-3.0	1.8	0	-8	8	0.6	8	8	1.1	8	-8	4.9	-8	-8	3.1	4	4	1.5	4	14	3.3	26	8	3.2	-4	-4	4.6	-4	-14	3.0	-20	-4	2.9	-4	4	2.3	-4	14	2.9	-20	4	2.5	4	-4	2.9	4	-14	4.5
10	0	-3.8	4.9	0	-8	8	-1.4	8	8	1.1	8	-8	0.9	-8	-8	-0.9	4	4	3.5	4	14	1.3	26	8	3.2	-4	-4	-1.4	-4	-14	1.0	-20	-4	4.9	-4	4	0.3	-4	14	0.9	-20	4	2.5	4	-4	-3.1	4	-14	2.5
10	0	-1.3	1.2	0	-8	8	-1.4	8	8	3.1	8	-8	0.9	-8	-8	1.1	4	4	1.5	4	14	-0.7	26	8	5.2	-4	-4	0.6	-4	-14	3.0	-20	-4	2.9	-4	4	0.3	-4	14	-1.1	-20	4	0.5	4	-4	0.9	4	-14	0.5
10	0	-2.0	2.3	0	-8	8	-3.3	8	8	1.2	8	-8	1.0	-8	-8	1.2	4	4	3.6	4	14	3.4	26	8	3.3	-4	-4	8.7	-4	-14	1.1	-20	-4	1.0	-4	4	0.4	-4	14	3.0	-20	4	2.6	4	-4	3.0	4	-14	0.6
10	0	-1.5	1.9	0	-8	8	0.7	8	8	-0.8	8	-8	1.0	-8	-8	3.2	4	4	3.6	4	14	5.4	26	8	1.3	-4	-4	0.7	-4	-14	5.1	-20	-4	5.0	-4	4	0.4	-4	14	-3.0	-20	4	0.6	4	-4	3.0	4	-14	2.6
10	0	-3.1	2.4	0	-8	8	-1.2	8	8	5.3	8	-8	3.1	-8	-8	3.3	4	4	5.7	4	14	1.5	26	8	3.4	-4	-4	0.8	-4	-14	1.2	-20	-4	5.1	-4	4	0.5	-4	14	-0.9	-20	4	6.7	4	-4	1.1	4	-14	4.7
10	0	-3.2	2.2	0	-8	8	0.8	8	8	1.3	8	-8	5.1	-8	-8	1.3	4	4	-0.3	4	14	3.5	26	8	1.4	-4	-4	0.8	-4	-14	7.2	-20	-4	5.1	-4	4	0.5	-4	14	1.1	-20	4	0.7	4	-4	12.1	4	-14	4.7
10	0	-1.6	2.7	0	-8	8	-1.2	8	8	1.3	8	-8	3.1	-8	-8	1.3	4	4	1.7	4	14	1.5	26	8	3.4	-4	-4	0.8	-4	-14	5.2	-20	-4	3.1	-4	4	0.5	-4	14	-0.9	-20	4	0.7	4	-4	3.1	4	-14	2.7
10	0	-2.4	1.3	0	-8	8	0.8	8	8	3.3	8	-8	3.1	-8	-8	3.3	4	4	1.7	4	14	1.5	26	8	5.4	-4	-4	0.8	-4	-14	3.2	-20	-4	5.1	-4	4	4.5	-4	14	5.1	-20	4	0.7	4	-4	3.1	4	-14	2.7
10	0	-2.3	1.3	0	-8	8	0.9	8	8	5.4	8	-8	1.2	-8	-8	1.4	4	4	3.8	4	14	7.6	26	8	3.5	-4	-4	2.9	-4	-14	5.3	-20	-4	3.2	-4	4	2.6	-4	14	1.2	-20	4	4.8	4	-4	3.2	4	-14	4.8
10	0	-2.1	1.6	0	-8	8	1.0	8	8	1.5	8	-8	3.3	-8	-8	1.5	4	4	1.9	4	14	1.7	26	8	3.6	-4	-4	1.0	-4	-14	3.4	-20	-4	1.3	-4	4	2.7	-4	14	1.3	-20	4	0.9	4	-4	1.3	4	-14	2.9
10	0	-2.7	1.3	0	-8	8	1.0	8	8	5.5	8	-8	3.3	-8	-8	3.5	4	4	3.9	4	14	14.7	26	8	1.6	-4	-4	3.0	-4	-14	3.4	-20	-4	3.3	-4	4	2.7	-4	14	1.3	-20	4	0.9	4	-4	5.3	4	-14	2.9
10	1	-0.9	1.7	0	8	8	-0.7	-8	8	0.8	-8	-8	1.6	8	-8	2.8	-4	4	-2.8	-4	14	1.0	-26	8	-1.1	4	-4	-1.7	4	-14	4.7	20	-4	2.6	4	4	1.0	4	14	-0.4	20	4	3.2	-4	-4	1.6	-4	-14	1.2
10	1	-2.8	1.4	0	8	8	1.4	-8	8	0.9	-8	-8	1.7	8	-8	0.9	-4	4	1.3	-4	14	5.1	-26	8	3.0	4	-4	4.4	4	-14	6.8	20	-4	4.7	4	4	1.1	4	14	-0.3	20	4	3.3	-4	-4	1.7	-4	-14	5.3
10	1	-3.2	3.1	0	8	8	1.4	-8	8	2.9	-8	-8	-0.3	8	-8	0.9	-4	4	1.3	-4	14	3.1	-26	8	-1.0	4	-4	4.4	4	-14	13.8	20	-4	4.7	4	4	5.1	4	14	-0.3	20	4	3.3	-4	-4	7.7	-4	-14	5.3
10	1	-2.9	2.5	0	8	8	1.4	-8	8	0.9	-8	-8	-0.3	8	-8	2.9	-4	4	1.3	-4	14	1.1	-26	8	1.0	4	-4	0.4	4	-14	4.8	20	-4	2.7	4	4	5.1	4	14	-0.3	20	4	-0.7	-4	-4	1.7	-4	-14	-0.7
10	1	1.8	2.8	0	8	8	-5.5	-8	8	-3.0	-8	-8	-3.2	8	-8	-5.0	-4	4	-0.6	-4	14	-4.8	-26	8	-4.9	4	-4	-3.5	4	-14	-3.1	20	-4	-3.2	4	4	-5.8	4	14	0.8	20	4	-1.6	-4	-4	-3.2	-4	-14	-3.6
10	1	-0.3	1.4	0	8	8	0.5	-8	8	1.0	-8	-8	0.8	8	-8	3.0	-4	4	-0.6	-4	14	-0.8	-26	8	-0.9	4	-4	0.5	4	-14	2.9	20	-4	0.8	4	4	0.2	4	14	-1.2	20	4	0.4	-4	-4	0.8	-4	-14	0.4
10	1	-1.5	1.7	0	8	8	0.6	-8	8	-0.9	-8	-8	4.9	8	-8	3.1	-4	4	-0.5	-4	14	1.3	-26	8	3.2	4	-4	-1.4	4	-14	5.0	20	-4	4.9	4	4	2.3	4	14	-1.1	20	4	2.5	-4	-4	0.9	-4	-14	2.5
10	1	-2.3	3.8	0	8	8	4.6	-8	8	1.1	-8	-8	0.9	8	-8	3.1	-4	4	1.5	-4	14	11.3	-26	8	-0.8	4	-4	0.6	4	-14	5.0	20	-4	2.9	4	4	0.3	4	14	-1.1	20	4	8.5	-4	-4	6.9	-4	-14	-1.5
10	1	0.1	2.1	0	8	8	0.6	-8	8	-2.9	-8	-8	2.9	8	-8	3.1	-4	4	-0.5	-4	14	1.3	-26	8	-0.8	4	-4	-1.4	4	-14	5.0	20	-4	0.9	4	4	0.3	4	14	-1.1	20	4	2.5	-4	-4	0.9	-4	-14	-1.5
10	1	-0.7	1.2	0	8	8	-1.3	-8	8	-0.8	-8	-8	1.0	8	-8	1.2	-4	4	1.6	-4	14	1.4	-26	8	1.3	4	-4	0.7	4	-14	-0.9	20	-4	5.0	4	4	2.4	4	14	-1.0	20	4	2.6	-4	-4	-1.0	-4	-14	2.6
10	1	-1.2	1.4	0	8	8	0.7	-8	8	1.2	-8	-8	3.0	8	-8	1.2	-4	4	-0.4	-4	14	-0.6	-26	8	1.3	4	-4	2.7	4	-14	3.1	20	-4	1.0	4	4	0.4	4	14	3.0	20	4	4.6	-4	-4	1.0	-4	-14	6.6
10	1	-3.0	2.2	0	8	8	2.8	-8	8	1.3	-8	-8	3.1	8	-8	1.3	-4	4	1.7	-4	14	3.5	-26	8	5.4	4	-4	2.8	4	-14	3.2	20	-4	5.1	4	4	2.5	4	14	-0.9	20	4	2.7	-4	-4	1.1	-4	-14	2.7
10	1	-2.0	1.3	0	8	8	2.8	-8	8	-0.7	-8	-8	3.1	8	-8	3.3	-4	4	1.7	-4	14	3.5	-26	8	1.4	4	-4	0.8	4	-14	1.2	20	-4	5.1	4	4	2.5	4	14	5.1	20	4	4.7	-4	-4	3.1	-4	-14	0.7
10	1	-2.4	1.4	0	8	8	0.8	-8	8	-0.7	-8	-8	5.1	8	-8	3.3	-4	4	1.7	-4	14	3.5	-26	8	1.4	4	-4	0.8	4	-14	3.2	20	-4	3.1	4	4	2.5	4	14	3.1	20	4	2.7	-4	-4	1.1	-4	-14	2.7
10	1	-2.0	1.7	0	8	8	0.8	-8	8	1.3	-8	-8	1.1	8	-8	3.3	-4	4	3.7	-4	14	1.5	-26	8	3.4	4	-4	4.8	4	-14	5.2	20	-4	3.1	4	4	2.5	4	14	1.1	20	4	6.7	-4	-4	3.1	-4	-14	4.7
10	1	-0.6	1.9	0	8	8	-1.1	-8	8	-0.6	-8	-8	5.2	8	-8	3.4	-4	4	-2.2	-4	14	-0.4	-26	8	-2.5	4	-4	0.9	4	-14	3.3	20	-4	1.2	4	4	0.6	4	14	-4.8	20	4	0.8	-4	-4	1.2	-4	-14	2.8
10	1	-0.9	1.7	0	8	8	1.0	-8	8	3.5	-8	-8	1.3	8	-8	1.5	-4	4	1.9	-4	14	1.7	-26	8	-2.4	4	-4	3.0	4	-14	1.4	20	-4	1.3	4	4	2.7	4	14	1.3	20	4	2.9	-4	-4	3.3	-4	-14	-1.1
10	1	-1.9	2.0	0	8	8	1.0	-8	8	-0.5	-8	-8	5.3	8	-8	1.5	-4	4	1.9	-4	14	-0.3	-26	8	-0.4	4	-4	1.0	4	-14	1.4	20	-4	3.3	4	4	2.7	4	14	-0.7	20	4	-1.1	-4	-4	-0.7	-4	-14	-1.1
11	0	5.7	7.9	1	-8	8	-5.2	8	8	-2.7	8	-8	-2.9	-8	-8	-20.7	4	4	-0.3	4	14	-2.5	26	8	1.4	-4	-4	-1.2	-4	-14	-12.8	-20	-4	-25.9	-4	4	0.5	-4	14	1.1	-20	4	0.7	4	-4	-0.9	4	-14	-11.3
11	0	5.9	8.4	1	-8	8	-5.2	8	8	-0.7	8	-8	-2.9	-8	-8	-16.7	4	4	-0.3	4	14	-2.5	26	8	3.4	-4	-4	-5.2	-4	-14	-12.8	-20	-4	-26.9	-4	4	-1.5	-4	14	-2.9	-20	4	-3.3	4	-4	-0.9	4	-14	-5.3
11	1	0.1	2.3	0	8	8	0.5	-8	8	3.0	-8	-8	-1.2	8	-8	-2.5	-4	4	-0.6	-4	14	-2.8	-26	8	1.1	4	-4	-0.5	4	-14	0.9	20	-4	-0.7	4	4	1.2	4	14	-0.7	20	4	7.4	-4	-4	0.8	-4	-14	-4.6
11	1	1.3	1.9	0	8	8	0.5	-8	8	-1.0	-8	-8	2.8	8	-8	-1.0	-4	4	-0.6	-4	14	-0.8	-26	8	3.1	4	-4	0.5	4	-14	0.9	20	-4	0.8	4	4	0.2	4	14	0.8	20	4	2.4	-4	-4	-1.2	-4	-14	0.4
11	1	-1.2	1.4	0	8	8	2.6	-8	8	1.1	-8	-8	2.9	8	-8	1.1	-4	4	1.5	-4	14	-0.7	-26	8	3.2	4	-4	2.6	4	-14	1.0	20	-4	4.9	4	4	0.3	4	14	4.9	20	4	4.5	-4	-4	2.9	-4	-14	2.5
11	1	2.2	2.4	0	8	8	-5.4	-8	8	-6.9	-8	-8	-1.1	8	-8	-6.9	-4	4	-4.5	-4	14	5.3	-26	8	1.2	4	-4	-5.4	4	-14	-5.0	20	-4	-3.1	4	4	-1.7	4	14	-3.1	20	4	-1.5	-4	-4	-5.1	-4	-14	-3.5
11	1	0.3	1.7	0	8	8	-1.4	-8	8	-0.9	-8	-8	-1.1	8	-8	-0.9	-4	4	-4.5	-4	14	-0.7	-26	8	3.2	4	-4	0.6	4	-14	-1.0	20	-4	0.9	4	4	-3.7	4	14	-1.1	20	4	0.5	-4	-4	-1.1	-4	-14	-1.5
11	1	-0.5	1.7	0	8	8	2.7	-8	8	-0.8	-8	-8	1.0	8	-8	1.2	-4	4	-0.4	-4	14	-0.6	-26	8	1.3	4	-4	4.7	4	-14	-0.9	20	-4	3.0	4	4	0.4	4	14	1.0	20	4	6.6	-4	-4	1.0	-4	-14	0.6
11	1	-0.2	1.5	0	8	8	0.7	-8	8	-0.8	-8	-8	1.0	8	-8	3.2	-4	4	-0.4	-4	14	1.4	-26	8	-0.7	4	-4	0.7	4	-14	-0.9	20	-4	3.0	4	4	0.4	4	14	3.0	20	4	2.6	-4	-4	1.0	-4	-14	0.6
11	1	0.3	2.1	0	8	8	0.8	-8	8	-4.7	-8	-8	1.1	8	-8	-0.7	-4	4	-0.3	-4	14	-0.5	-26	8	3.4	4	-4	0.8	4	-14	1.2	20	-4	3.1	4	4	-1.5	4	14	1.1	20	4	2.7	-4	-4	-0.9	-4	-14	2.7
11	1	-0.2	2.2	0	8	8	2.8	-8	8	-0.7	-8	-8	3.1	8	-8	-0.7	-4	4	1.7	-4	14	-2.5	-26	8	3.4	4	-4	-1.2	4	-14	-2.8	20	-4	-0.9	4	4	2.5	4	14	1.1	20	4	4.7	-4	-4	3.1	-4	-14	0.7
11	1	0.8	2.3	0	8	8	0.8	-8	8	-4.7	-8	-8	1.1	8	-8	-0.7	-4	4	-0.3	-4	14	-4.5	-26	8	-0.6	4	-4	0.8	4	-14	-4.8	20	-4	-0.9	4	4	-1.5	4	14	-0.9	20	4	0.7	-4	-4	-0.9	-4	-14	-1.3
11	1	0.7	2.3	0	8	8	-1.2	-8	8	-0.7	-8	-8	-0.9	8	-8	-8.7	-4	4	-2.3	-4	14	-2.5	-26	8	3.4	4	-4	0.8	4	-14	-0.8	20	-4	-2.9	4	4	0.5	4	14	1.1	20	4	2.7	-4	-4	1.1	-4	-14	-1.3
13	0	5.1	5.8	1	-8	8	-3.1	8	8	-0.6	8	-8	-8.8	-8	-8	-12.6	4	4	1.8	4	14	-2.4	26	8	-0.5	-4	-4	-7.1	-4	-14	-10.7	-20	-4	-10.8	-4	4	-1.4	-4	14	-6.8	-20	4	-1.2	4	-4	1.2	4	-14	-3.2
14	0	-0.6	1.1	0	-8	8	0.8	8	8	1.3	8	-8	1.1	-8	-8	1.3	4	4	1.7	4	14	1.5	26	8	3.4	-4	-4	0.8	-4	-14	-0.8	-20	-4	1.1	-4	4	0.5	-4	14	5.1	-20	4	-1.3	4	-4	1.1	4	-14	0.7
14	0	-0.5	1.1	0	-8	8	0.9	8	8	1.4	8	-8	1.2	-8	-8	1.4	4	4	1.8	4	14	1.6	26	8	3.5	-4	-4	0.9	-4	-14	1.3	-20	-4	1.2	-4	4	2.6	-4	14	1.2	-20	4	0.8	4	-4	1.2	4	-14	-1.2
14	0	-0.6	1.3	0	-8	8	1.0	8	8	1.5	8	-8	1.3	-8	-8	1.5	4	4	1.9	4	14	1.7	26	8	1.6	-4	-4	-1.0	-4	-14	-0.6	-20	-4	3.3	-4	4	0.7	-4	14	1.3	-20	4	-1.1	4	-4	1.3	4	-14	0.9
14	0	-0.2	1.1	0	-8	8	1.0	8	8	3.5	8	-8	-0.7	-8	-8	-0.5	4	4	1.9	4	14	1.7	26	8	-0.4	-4	-4	1.0	-4	-14	-0.6	-20	-4	3.3	-4	4	0.7	-4	14	1.3	-20	4	0.9	4	-4	-0.7	4	-14	0.9
14	0	-1.1	1.4	0	-8	8	1.0	8	8	1.5	8	-8	1.3	-8	-8	1.5	4	4	3.9	4	14	3.7	26	8	3.6	-4	-4	1.0	-4	-14	3.4	-20	-4	1.3	-4	4	2.7	-4	14	1.3	-20	4	0.9	4	-4	1.3	4	-14	0.9
14	0	-1.4	1.2	0	-8	8	1.1	8	8	2.6	8	-8	1.4	-8	-8	1.6	4	4	3.0	4	14	4.8	26	8	2.7	-4	-4	1.1	-4	-14	-0.5	-20	-4	1.4	-4	4	0.8	-4	14	1.4	-20	4	1.0	4	-4	1.4	4	-14	3.0
14	0	-1.1	1.4	0	-8	8	1.1	8	8	2.6	8	-8	1.4	-8	-8	1.6	4	4	3.0	4	14	2.8	26	8	2.7	-4	-4	1.1	-4	-14	1.5	-20	-4	1.4	-4	4	2.8	-4	14	5.4	-20	4	1.0	4	-4	1.4	4	-14	1.0
14	0	-2.0	1.3	0	-8	8	1.2	8	8	4.7	8	-8	3.5	-8	-8	0.7	4	4	3.1	4	14	2.9	26	8	2.8	-4	-4	0.2	-4	-14	2.6	-20	-4	2.5	-4	4	4.9	-4	14	1.5	-20	4	3.1	4	-4	1.5	4	-14	1.1
14	0	-1.4	1.0	0	-8	8	1.2	8	8	2.7	8	-8	1.5	-8	-8	2.7	4	4	5.1	4	14	2.9	26	8	2.8	-4	-4	2.2	-4	-14	0.6	-20	-4	2.5	-4	4	0.9	-4	14	1.5	-20	4	1.1	4	-4	1.5	4	-14	1.1
14	0	-1.5	1.1	0	-8	8	1.2	8	8	2.7	8	-8	-0.5	-8	-8	2.7	4	4	3.1	4	14	2.9	26	8	0.8	-4	-4	2.2	-4	-14	0.6	-20	-4	0.5	-4	4	2.9	-4	14	3.5	-20	4	1.1	4	-4	1.5	4	-14	3.1
14	0	-3.0	1.0	0	-8	8	3.2	8	8	2.7	8	-8	3.5	-8	-8	2.7	4	4	3.1	4	14	4.9	26	8	2.8	-4	-4	0.2	-4	-14	2.6	-20	-4	2.5	-4	4	2.9	-4	14	3.5	-20	4	5.1	4	-4	1.5	4	-14	3.1
14	0	-1.5	1.3	0	-8	8	5.3	8	8	2.8	8	-8	1.6	-8	-8	0.8	4	4	3.2	4	14	3.0	26	8	2.9	-4	-4	0.3	-4	-14	0.7	-20	-4	2.6	-4	4	1.0	-4	14	3.6	-20	4	3.2	4	-4	-0.4	4	-14	1.2
14	0	-1.8	1.0	0	-8	8	3.3	8	8	0.8	8	-8	1.6	-8	-8	0.8	4	4	1.2	4	14	1.0	26	8	2.9	-4	-4	0.3	-4	-14	4.7	-20	-4	2.6	-4	4	3.0	-4	14	1.6	-20	4	3.2	4	-4	1.6	4	-14	3.2
14	0	-2.2	1.1	0	-8	8	1.4	8	8	4.9	8	-8	-0.3	-8	-8	0.9	4	4	3.3	4	14	1.1	26	8	3.0	-4	-4	4.4	-4	-14	2.8	-20	-4	2.7	-4	4	3.1	-4	14	3.7	-20	4	3.3	4	-4	3.7	4	-14	1.3
14	1	-0.9	1.3	0	8	8	2.8	-8	8	1.3	-8	-8	1.1	8	-8	1.3	-4	4	-0.3	-4	14	1.5	-26	8	-0.6	4	-4	0.8	4	-14	3.2	20	-4	-0.9	4	4	0.5	4	14	1.1	20	4	2.7	-4	-4	1.1	-4	-14	0.7
14	1	-0.7	1.3	0	8	8	2.9	-8	8	-0.6	-8	-8	1.2	8	-8	3.4	-4	4	-0.2	-4	14	-0.4	-26	8	1.5	4	-4	0.9	4	-14	1.3	20	-4	3.2	4	4	0.6	4	14	3.2	20	4	0.8	-4	-4	3.2	-4	-14	-3.2
14	1	0.0	1.5	0	8	8	1.0	-8	8	1.5	-8	-8	-0.7	8	-8	-0.5	-4	4	1.9	-4	14	1.7	-26	8	-0.4	4	-4	1.0	4	-14	-0.6	20	-4	1.3	4	4	0.7	4	14	1.3	20	4	0.9	-4	-4	1.3	-4	-14	0.9
14	1	-0.4	1.3	0	8	8	3.0	-8	8	-0.5	-8	-8	1.3	8	-8	-0.5	-4	4	1.9	-4	14	1.7	-26	8	3.6	4	-4	1.0	4	-14	1.4	20	-4	1.3	4	4	0.7	4	14	-0.7	20	4	0.9	-4	-4	1.3	-4	-14	0.9
14	1	-0.3	1.4	0	8	8	1.0	-8	8	3.5	-8	-8	1.3	8	-8	1.5	-4	4	1.9	-4	14	1.7	-26	8	1.6	4	-4	1.0	4	-14	3.4	20	-4	1.3	4	4	2.7	4	14	1.3	20	4	0.9	-4	-4	1.3	-4	-14	-5.1
14	1	-0.8	1.4	0	8	8	1.1	-8	8	0.6	-8	-8	1.4	8	-8	1.6	-4	4	1.0	-4	14	-1.2	-26	8	2.7	4	-4	1.1	4	-14	-0.5	20	-4	1.4	4	4	2.8	4	14	1.4	20	4	1.0	-4	-4	1.4	-4	-14	1.0
14	1	-0.8	1.1	0	8	8	1.1	-8	8	0.6	-8	-8	1.4	8	-8	1.6	-4	4	1.0	-4	14	0.8	-26	8	0.7	4	-4	1.1	4	-14	-0.5	20	-4	-0.6	4	4	2.8	4	14	1.4	20	4	1.0	-4	-4	-0.6	-4	-14	-1.0
14	1	-1.6	1.2	0	8	8	1.2	-8	8	0.7	-8	-8	1.5	8	-8	0.7	-4	4	3.1	-4	14	4.9	-26	8	2.8	4	-4	2.2	4	-14	-1.4	20	-4	2.5	4	4	2.9	4	14	1.5	20	4	5.1	-4	-4	1.5	-4	-14	-0.9
14	1	-1.1	1.2	0	8	8	1.2	-8	8	2.7	-8	-8	1.5	8	-8	0.7	-4	4	3.1	-4	14	2.9	-26	8	2.8	4	-4	2.2	4	-14	0.6	20	-4	2.5	4	4	0.9	4	14	-0.5	20	4	3.1	-4	-4	-0.5	-4	-14	1.1
14	1	-1.5	1.4	0	8	8	1.2	-8	8	0.7	-8	-8	1.5	8	-8	0.7	-4	4	1.1	-4	14	-1.1	-26	8	-1.2	4	-4	2.2	4	-14	-1.4	20	-4	2.5	4	4	0.9	4	14	1.5	20	4	1.1	-4	-4	1.5	-4	-14	1.1
14	1	-2.8	1.3	0	8	8	3.2	-8	8	2.7	-8	-8	3.5	8	-8	0.7	-4	4	3.1	-4	14	4.9	-26	8	6.8	4	-4	2.2	4	-14	2.6	20	-4	4.5	4	4	2.9	4	14	3.5	20	4	5.1	-4	-4	5.5	-4	-14	1.1
14	1	-1.4	1.4	0	8	8	1.3	-8	8	-1.2	-8	-8	1.6	8	-8	0.8	-4	4	1.2	-4	14	-1.0	-26	8	2.9	4	-4	0.3	4	-14	-1.3	20	-4	2.6	4	4	1.0	4	14	-0.4	20	4	1.2	-4	-4	-0.4	-4	-14	-0.8
14	1	-1.1	1.4	0	8	8	1.3	-8	8	0.8	-8	-8	-0.4	8	-8	2.8	-4	4	1.2	-4	14	3.0	-26	8	2.9	4	-4	0.3	4	-14	-1.3	20	-4	2.6	4	4	3.0	4	14	1.6	20	4	5.2	-4	-4	1.6	-4	-14	1.2
14	1	-1.4	1.2	0	8	8	3.4	-8	8	0.9	-8	-8	1.7	8	-8	2.9	-4	4	1.3	-4	14	3.1	-26	8	5.0	4	-4	0.4	4	-14	2.8	20	-4	0.7	4	4	1.1	4	14	1.7	20	4	3.3	-4	-4	-0.3	-4	-14	3.3
15	0	2.9	4.2	1	-8	8	-3.1	8	8	1.4	8	-8	-0.8	-8	-8	-12.6	4	4	1.8	4	14	-2.4	26	8	3.5	-4	-4	-3.1	-4	-14	-6.7	-20	-4	-8.8	-4	4	2.6	-4	14	-2.8	-20	4	0.8	4	-4	1.2	4	-14	-3.2
15	0	3.0	3.5	1	-8	8	3.0	8	8	3.5	8	-8	-0.7	-8	-8	-4.5	4	4	1.9	4	14	-2.3	26	8	1.6	-4	-4	-7.0	-4	-14	-2.6	-20	-4	-8.7	-4	4	0.7	-4	14	-2.7	-20	4	-1.1	4	-4	1.3	4	-14	-3.1
15	0	4.2	4.1	1	-8	8	-5.0	8	8	1.5	8	-8	-0.7	-8	-8	-6.5	4	4	3.9	4	14	-2.3	26	8	-0.4	-4	-4	-3.0	-4	-14	-4.6	-20	-4	-12.7	-4	4	-1.3	-4	14	-2.7	-20	4	-1.1	4	-4	3.3	4	-14	-3.1
15	0	5.0	4.2	1	-8	8	-3.0	8	8	-0.5	8	-8	-2.7	-8	-8	-14.5	4	4	1.9	4	14	-2.3	26	8	1.6	-4	-4	-7.0	-4	-14	-8.6	-20	-4	-8.7	-4	4	0.7	-4	14	-4.7	-20	4	-1.1	4	-4	1.3	4	-14	-3.1
15	0	3.3	3.4	1	-8	8	-4.9	8	8	0.6	8	-8	-2.6	-8	-8	-8.4	4	4	3.0	4	14	-7.2	26	8	-3.3	-4	-4	-4.9	-4	-14	-8.5	-20	-4	-8.6	-4	4	0.8	-4	14	-2.6	-20	4	-1.0	4	-4	1.4	4	-14	-5.0
15	0	4.4	4.3	1	-8	8	-0.9	8	8	0.6	8	-8	-4.6	-8	-8	-8.4	4	4	1.0	4	14	0.8	26	8	0.7	-4	-4	-6.9	-4	-14	-6.5	-20	-4	-12.6	-4	4	0.8	-4	14	1.4	-20	4	1.0	4	-4	1.4	4	-14	-3.0
15	0	3.0	3.6	1	-8	8	-2.8	8	8	0.7	8	-8	-4.5	-8	-8	-5.3	4	4	3.1	4	14	-5.1	26	8	2.8	-4	-4	-3.8	-4	-14	-7.4	-20	-4	-7.5	-4	4	2.9	-4	14	1.5	-20	4	-2.9	4	-4	3.5	4	-14	-2.9
15	0	3.6	3.8	1	-8	8	-6.8	8	8	4.7	8	-8	-2.5	-8	-8	-7.3	4	4	3.1	4	14	-5.1	26	8	0.8	-4	-4	-3.8	-4	-14	-3.4	-20	-4	-9.5	-4	4	0.9	-4	14	-2.5	-20	4	-4.9	4	-4	1.5	4	-14	-4.9
15	0	4.9	4.5	1	-8	8	-2.8	8	8	0.7	8	-8	1.5	-8	-8	-11.3	4	4	1.1	4	14	-5.1	26	8	0.8	-4	-4	-1.8	-4	-14	-9.4	-20	-4	-5.5	-4	4	-1.1	-4	14	-2.5	-20	4	-2.9	4	-4	1.5	4	-14	-4.9
15	0	4.3	3.9	1	-8	8	-4.8	8	8	-1.3	8	-8	-2.5	-8	-8	-5.3	4	4	1.1	4	14	-5.1	26	8	2.8	-4	-4	-7.8	-4	-14	-15.4	-20	-4	-11.5	-4	4	-1.1	-4	14	-4.5	-20	4	-4.9	4	-4	-0.5	4	-14	-8.9
15	0	5.3	3.8	1	-8	8	-2.7	8	8	-1.2	8	-8	-4.4	-8	-8	-9.2	4	4	1.2	4	14	-5.0	26	8	-1.1	-4	-4	-3.7	-4	-14	-7.3	-20	-4	-9.4	-4	4	1.0	-4	14	-4.4	-20	4	-2.8	4	-4	-0.4	4	-14	-8.8
15	0	3.0	3.4	1	-8	8	-2.6	8	8	-1.1	8	-8	1.7	-8	-8	-5.1	4	4	1.3	4	14	-6.9	26	8	-1.0	-4	-4	-1.6	-4	-14	-5.2	-20	-4	-5.3	-4	4	-0.9	-4	14	-2.3	-20	4	-4.7	4	-4	-0.3	4	-14	-2.7
15	0	3.7	3.9	1	-8	8	-0.6	8	8	0.9	8	-8	-2.3	-8	-8	-3.1	4	4	1.3	4	14	-0.9	26	8	1.0	-4	-4	-3.6	-4	-14	-3.2	-20	-4	-7.3	-4	4	3.1	-4	14	-0.3	-20	4	-2.7	4	-4	3.7	4	-14	-2.7
15	0	3.1	3.8	1	-8	8	-4.6	8	8	2.9	8	-8	-4.3	-8	-8	-9.1	4	4	3.3	4	14	-2.9	26	8	3.0	-4	-4	-5.6	-4	-14	-3.2	-20	-4	-7.3	-4	4	-0.9	-4	14	1.7	-20	4	-2.7	4	-4	1.7	4	-14	-4.7
15	0	3.4	3.9	1	-8	8	-0.6	8	8	0.9	8	-8	-2.3	-8	-8	-9.1	4	4	3.3	4	14	-2.9	26	8	1.0	-4	-4	-5.6	-4	-14	-13.2	-20	-4	-9.3	-4	4	3.1	-4	14	-0.3	-20	4	-0.7	4	-4	3.7	4	-14	-4.7
15	0	3.5	3.5	1	-8	8	-3.5	8	8	1.0	8	-8	-3.2	-8	-8	-7.0	4	4	1.4	4	14	-4.8	26	8	3.1	-4	-4	-5.5	-4	-14	-3.1	-20	-4	-11.2	-4	4	-1.8	-4	14	-3.2	-20	4	-3.6	4	-4	0.8	4	-14	-3.6
15	0	3.8	3.6	1	-8	8	-3.5	8	8	3.0	8	-8	0.8	-8	-8	-5.0	4	4	5.4	4	14	-8.8	26	8	1.1	-4	-4	-1.5	-4	-14	-3.1	-20	-4	-9.2	-4	4	2.2	-4	14	-5.2	-20	4	0.4	4	-4	2.8	4	-14	-7.6
15	1	2.3	3.3	1	8	8	-1.1	-8	8	-0.6	-8	-8	-0.8	8	-8	1.4	-4	4	-0.2	-4	14	-6.4	-26	8	-0.5	4	-4	-1.1	4	-14	-0.7	20	-4	-0.8	4	4	-3.4	4	14	-4.8	20	4	-7.2	-4	-4	-0.8	-4	-14	0.8
15	1	2.0	2.6	1	8	8	-3.0	-8	8	-6.5	-8	-8	1.3	8	-8	-2.5	-4	4	1.9	-4	14	-2.3	-26	8	-0.4	4	-4	1.0	4	-14	-0.6	20	-4	-0.7	4	4	-3.3	4	14	-2.7	20	4	-3.1	-4	-4	1.3	-4	-14	-3.1
15	1	2.5	3.1	1	8	8	-5.0	-8	8	-2.5	-8	-8	-0.7	8	-8	-0.5	-4	4	-0.1	-4	14	-2.3	-26	8	-0.4	4	-4	-1.0	4	-14	1.4	20	-4	-4.7	4	4	-1.3	4	14	-4.7	20	4	-9.1	-4	-4	-0.7	-4	-14	-3.1
15	1	4.1	3.0	1	8	8	-7.0	-8	8	-4.5	-8	-8	-2.7	8	-8	-0.5	-4	4	-0.1	-4	14	-8.3	-26	8	-4.4	4	-4	-1.0	4	-14	-0.6	20	-4	-8.7	4	4	-5.3	4	14	-2.7	20	4	-7.1	-4	-4	3.3	-4	-14	-1.1
15	1	4.1	3.7	1	8	8	-4.9	-8	8	-3.4	-8	-8	-0.6	8	-8	-0.4	-4	4	1.0	-4	14	-3.2	-26	8	-1.3	4	-4	-0.9	4	-14	-2.5	20	-4	-2.6	4	4	-3.2	4	14	-4.6	20	4	-15.0	-4	-4	-0.6	-4	-14	-3.0
15	1	2.7	3.8	1	8	8	-2.9	-8	8	-1.4	-8	-8	-4.6	8	-8	1.6	-4	4	1.0	-4	14	-9.2	-26	8	0.7	4	-4	1.1	4	-14	-0.5	20	-4	3.4	4	4	-1.2	4	14	-0.6	20	4	-13.0	-4	-4	5.4	-4	-14	-1.0
15	1	3.5	2.4	1	8	8	-4.8	-8	8	-3.3	-8	-8	-2.5	8	-8	-3.3	-4	4	-0.9	-4	14	-9.1	-26	8	-1.2	4	-4	-1.8	4	-14	-1.4	20	-4	-5.5	4	4	-3.1	4	14	-2.5	20	4	-6.9	-4	-4	1.5	-4	-14	-2.9
15	1	5.0	3.6	1	8	8	-6.8	-8	8	-3.3	-8	-8	-0.5	8	-8	-3.3	-4	4	-0.9	-4	14	-5.1	-26	8	-1.2	4	-4	-1.8	4	-14	-1.4	20	-4	-7.5	4	4	-5.1	4	14	-8.5	20	4	-6.9	-4	-4	-2.5	-4	-14	-0.9
15	1	4.9	4.3	1	8	8	-2.8	-8	8	-5.3	-8	-8	-0.5	8	-8	-1.3	-4	4	-0.9	-4	14	-7.1	-26	8	0.8	4	-4	0.2	4	-14	-1.4	20	-4	-1.5	4	4	-3.1	4	14	-4.5	20	4	-4.9	-4	-4	-0.5	-4	-14	-0.9
15	1	4.4	3.0	1	8	8	-4.7	-8	8	-5.2	-8	-8	-0.4	8	-8	-3.2	-4	4	-0.8	-4	14	-11.0	-26	8	-3.1	4	-4	-1.7	4	-14	0.7	20	-4	0.6	4	4	-5.0	4	14	-6.4	20	4	-2.8	-4	-4	1.6	-4	-14	-2.8
15	1	4.0	3.6	1	8	8	-6.6	-8	8	-3.1	-8	-8	-4.3	8	-8	-3.1	-4	4	-0.7	-4	14	-10.9	-26	8	-1.0	4	-4	-1.6	4	-14	-1.2	20	-4	-3.3	4	4	-6.9	4	14	-10.3	20	4	-2.7	-4	-4	-0.3	-4	-14	-4.7
15	1	4.4	3.4	1	8	8	-2.6	-8	8	-1.1	-8	-8	-4.3	8	-8	-1.1	-4	4	-0.7	-4	14	-8.9	-26	8	1.0	4	-4	-1.6	4	-14	-1.2	20	-4	0.7	4	4	-4.9	4	14	-8.3	20	4	-4.7	-4	-4	1.7	-4	-14	-8.7
15	1	3.2	2.6	1	8	8	-6.6	-8	8	-3.1	-8	-8	-2.3	8	-8	0.9	-4	4	1.3	-4	14	-2.9	-26	8	1.0	4	-4	-1.6	4	-14	-1.2	20	-4	-1.3	4	4	-4.9	4	14	-4.3	20	4	-10.7	-4	-4	-0.3	-4	-14	-6.7
15	1	2.9	3.4	1	8	8	-0.6	-8	8	-1.1	-8	-8	-4.3	8	-8	-1.1	-4	4	1.3	-4	14	-2.9	-26	8	-1.0	4	-4	2.4	4	-14	-1.2	20	-4	-1.3	4	4	-4.9	4	14	-8.3	20	4	-2.7	-4	-4	1.7	-4	-14	-2.7
15	1	3.1	3.0	1	8	8	-3.5	-8	8	-1.0	-8	-8	-1.2	8	-8	-1.0	-4	4	-0.6	-4	14	-2.8	-26	8	3.1	4	-4	0.5	4	-14	0.9	20	-4	-3.2	4	4	-5.8	4	14	-5.2	20	4	-7.6	-4	-4	0.8	-4	-14	0.4
15	1	3.9	2.8	1	8	8	-3.5	-8	8	-3.0	-8	-8	-3.2	8	-8	-1.0	-4	4	-2.6	-4	14	-4.8	-26	8	-0.9	4	-4	-1.5	4	-14	-1.1	20	-4	-1.2	4	4	-1.8	4	14	-7.2	20	4	-7.6	-4	-4	2.8	-4	-14	-7.6
16	0	-1.0	1.3	0	-8	8	0.6	8	8	1.1	8	-8	2.9	-8	-8	1.1	4	4	-0.5	4	14	3.3	26	8	3.2	-4	-4	2.6	-4	-14	1.0	-20	-4	0.9	-4	4	2.3	-4	14	2.9	-20	4	4.5	4	-4	-1.1	4	-14	0.5
16	0	-1.0	1.3	0	-8	8	0.6	8	8	3.1	8	-8	0.9	-8	-8	1.1	4	4	1.5	4	14	1.3	26	8	1.2	-4	-4	-1.4	-4	-14	1.0	-20	-4	0.9	-4	4	2.3	-4	14	0.9	-20	4	0.5	4	-4	2.9	4	-14	4.5
16	0	-0.7	1.4	0	-8	8	-1.3	8	8	-0.8	8	-8	-1.0	-8	-8	-0.8	4	4	-0.4	4	14	-0.6	26	8	-0.7	-4	-4	2.7	-4	-14	-0.9	-20	-4	1.0	-4	4	0.4	-4	14	-1.0	-20	4	2.6	4	-4	1.0	4	-14	-1.4
16	0	-0.2	1.6	0	-8	8	-1.3	8	8	3.2	8	-8	3.0	-8	-8	-2.8	4	4	-0.4	4	14	-0.6	26	8	1.3	-4	-4	2.7	-4	-14	1.1	-20	-4	1.0	-4	4	0.4	-4	14	-1.0	-20	4	0.6	4	-4	1.0	4	-14	0.6
16	0	0.0	1.1	0	-8	8	-1.2	8	8	-0.7	8	-8	-0.9	-8	-8	-0.7	4	4	1.7	4	14	1.5	26	8	1.4	-4	-4	0.8	-4	-14	-0.8	-20	-4	-2.9	-4	4	0.5	-4	14	-0.9	-20	4	0.7	4	-4	1.1	4	-14	-3.3
16	0	-0.7	1.3	0	-8	8	0.8	8	8	1.3	8	-8	1.1	-8	-8	-0.7	4	4	-0.3	4	14	3.5	26	8	1.4	-4	-4	-1.2	-4	-14	-0.8	-20	-4	1.1	-4	4	2.5	-4	14	1.1	-20	4	2.7	4	-4	1.1	4	-14	-1.3
16	0	-0.6	1.2	0	-8	8	0.8	8	8	3.3	8	-8	1.1	-8	-8	-0.7	4	4	-0.3	4	14	-0.5	26	8	1.4	-4	-4	0.8	-4	-14	1.2	-20	-4	3.1	-4	4	0.5	-4	14	1.1	-20	4	4.7	4	-4	1.1	4	-14	2.7
16	0	-0.3	1.4	0	-8	8	0.8	8	8	1.3	8	-8	1.1	-8	-8	1.3	4	4	-0.3	4	14	-0.5	26	8	-0.6	-4	-4	0.8	-4	-14	1.2	-20	-4	3.1	-4	4	0.5	-4	14	-0.9	-20	4	2.7	4	-4	1.1	4	-14	0.7
16	0	-0.3	1.2	0	-8	8	0.9	8	8	1.4	8	-8	1.2	-8	-8	-0.6	4	4	1.8	4	14	-0.4	26	8	-0.5	-4	-4	4.9	-4	-14	-0.7	-20	-4	-0.8	-4	4	2.6	-4	14	3.2	-20	4	2.8	4	-4	5.2	4	-14	-1.2
16	0	-0.9	1.0	0	-8	8	0.9	8	8	1.4	8	-8	1.2	-8	-8	1.4	4	4	1.8	4	14	-0.4	26	8	1.5	-4	-4	0.9	-4	-14	1.3	-20	-4	3.2	-4	4	2.6	-4	14	1.2	-20	4	2.8	4	-4	1.2	4	-14	4.8
16	0	0.1	1.6	0	-8	8	-1.0	8	8	1.5	8	-8	1.3	-8	-8	1.5	4	4	1.9	4	14	1.7	26	8	1.6	-4	-4	1.0	-4	-14	-0.6	-20	-4	-2.7	-4	4	6.7	-4	14	1.3	-20	4	0.9	4	-4	1.3	4	-14	0.9
16	0	-0.9	1.3	0	-8	8	1.0	8	8	-0.5	8	-8	1.3	-8	-8	1.5	4	4	1.9	4	14	-0.3	26	8	1.6	-4	-4	1.0	-4	-14	-0.6	-20	-4	1.3	-4	4	2.7	-4	14	-0.7	-20	4	2.9	4	-4	-0.7	4	-14	0.9
16	0	0.2	1.3	0	-8	8	-1.0	8	8	-0.5	8	-8	-0.7	-8	-8	1.5	4	4	1.9	4	14	-4.3	26	8	-0.4	-4	-4	-1.0	-4	-14	-0.6	-20	-4	-0.7	-4	4	-1.3	-4	14	-0.7	-20	4	2.9	4	-4	-0.7	4	-14	0.9
16	0	-0.4	1.5	0	-8	8	1.0	8	8	0.5	8	-8	1.3	-8	-8	-0.5	4	4	0.9	4	14	-1.3	26	8	0.6	-4	-4	3.0	-4	-14	1.4	-20	-4	1.3	-4	4	2.7	-4	14	1.3	-20	4	-1.1	4	-4	1.3	4	-14	0.9
16	0	-2.2	1.4	0	-8	8	1.1	8	8	0.6	8	-8	3.4	-8	-8	1.6	4	4	1.0	4	14	0.8	26	8	2.7	-4	-4	3.1	-4	-14	1.5	-20	-4	1.4	-4	4	4.8	-4	14	1.4	-20	4	3.0	4	-4	3.4	4	-14	3.0
16	0	-1.7	1.3	0	-8	8	3.1	8	8	2.6	8	-8	1.4	-8	-8	3.6	4	4	3.0	4	14	0.8	26	8	2.7	-4	-4	1.1	-4	-14	3.5	-20	-4	1.4	-4	4	2.8	-4	14	1.4	-20	4	5.0	4	-4	1.4	4	-14	1.0
16	0	-1.4	1.1	0	-8	8	0.1	8	8	2.6	8	-8	2.4	-8	-8	-1.4	4	4	3.0	4	14	0.8	26	8	2.7	-4	-4	0.1	-4	-14	0.5	-20	-4	2.4	-4	4	-0.2	-4	14	0.4	-20	4	2.0	4	-4	-1.6	4	-14	0.0
16	0	-2.6	1.3	0	-8	8	5.2	8	8	0.7	8	-8	1.5	-8	-8	2.7	4	4	1.1	4	14	2.9	26	8	4.8	-4	-4	2.2	-4	-14	2.6	-20	-4	2.5	-4	4	2.9	-4	14	1.5	-20	4	3.1	4	-4	1.5	4	-14	1.1
16	1	-0.6	1.5	0	8	8	0.6	-8	8	-2.9	-8	-8	0.9	8	-8	1.1	-4	4	-0.5	-4	14	-0.7	-26	8	1.2	4	-4	0.6	4	-14	1.0	20	-4	0.9	4	4	0.3	4	14	0.9	20	4	2.5	-4	-4	-3.1	-4	-14	2.5
16	1	-1.4	1.8	0	8	8	0.6	-8	8	-4.9	-8	-8	0.9	8	-8	3.1	-4	4	1.5	-4	14	5.3	-26	8	1.2	4	-4	2.6	4	-14	1.0	20	-4	2.9	4	4	2.3	4	14	0.9	20	4	2.5	-4	-4	0.9	-4	-14	0.5
16	1	0.2	1.7	0	8	8	-1.3	-8	8	-2.8	-8	-8	-1.0	8	-8	1.2	-4	4	-0.4	-4	14	-2.6	-26	8	-2.7	4	-4	0.7	4	-14	1.1	20	-4	1.0	4	4	-1.6	4	14	-3.0	20	4	2.6	-4	-4	-1.0	-4	-14	0.6
16	1	1.0	1.4	0	8	8	-1.3	-8	8	-4.8	-8	-8	-1.0	8	-8	-0.8	-4	4	-0.4	-4	14	-0.6	-26	8	-0.7	4	-4	0.7	4	-14	1.1	20	-4	1.0	4	4	-1.6	4	14	-1.0	20	4	0.6	-4	-4	-1.0	-4	-14	0.6
16	1	0.0	1.7	0	8	8	0.8	-8	8	-2.7	-8	-8	1.1	8	-8	1.3	-4	4	-0.3	-4	14	-0.5	-26	8	1.4	4	-4	0.8	4	-14	1.2	20	-4	1.1	4	4	0.5	4	14	-2.9	20	4	0.7	-4	-4	1.1	-4	-14	-1.3
16	1	1.0	1.4	0	8	8	-1.2	-8	8	-2.7	-8	-8	1.1	8	-8	1.3	-4	4	-2.3	-4	14	-2.5	-26	8	1.4	4	-4	-1.2	4	-14	3.2	20	-4	1.1	4	4	0.5	4	14	-0.9	20	4	2.7	-4	-4	1.1	-4	-14	-1.3
16	1	0.1	1.5	0	8	8	0.8	-8	8	-4.7	-8	-8	-0.9	8	-8	1.3	-4	4	-0.3	-4	14	-0.5	-26	8	1.4	4	-4	-1.2	4	-14	1.2	20	-4	5.1	4	4	0.5	4	14	-0.9	20	4	0.7	-4	-4	-0.9	-4	-14	-1.3
16	1	0.3	1.5	0	8	8	6.8	-8	8	-4.7	-8	-8	-0.9	8	-8	1.3	-4	4	-2.3	-4	14	-0.5	-26	8	1.4	4	-4	2.8	4	-14	1.2	20	-4	-0.9	4	4	-3.5	4	14	-2.9	20	4	0.7	-4	-4	1.1	-4	-14	0.7
16	1	0.7	1.3	0	8	8	0.9	-8	8	-0.6	-8	-8	-0.8	8	-8	1.4	-4	4	-0.2	-4	14	-0.4	-26	8	-0.5	4	-4	2.9	4	-14	-0.7	20	-4	3.2	4	4	2.6	4	14	1.2	20	4	2.8	-4	-4	-0.8	-4	-14	-1.2
16	1	-0.1	1.4	0	8	8	0.9	-8	8	-2.6	-8	-8	3.2	8	-8	-0.6	-4	4	1.8	-4	14	-0.4	-26	8	1.5	4	-4	-1.1	4	-14	1.3	20	-4	-0.8	4	4	0.6	4	14	-0.8	20	4	-1.2	-4	-4	-0.8	-4	-14	-1.2
16	1	0.4	1.6	0	8	8	-1.0	-8	8	-4.5	-8	-8	1.3	8	-8	-0.5	-4	4	-0.1	-4	14	-0.3	-26	8	-0.4	4	-4	-3.0	4	-14	-0.6	20	-4	3.3	4	4	2.7	4	14	-2.7	20	4	0.9	-4	-4	-2.7	-4	-14	-1.1
16	1	-0.2	2.1	0	8	8	3.0	-8	8	-2.5	-8	-8	-0.7	8	-8	1.5	-4	4	3.9	-4	14	-2.3	-26	8	-0.4	4	-4	-3.0	4	-14	1.4	20	-4	5.3	4	4	0.7	4	14	-2.7	20	4	2.9	-4	-4	-0.7	-4	-14	0.9
16	1	-0.5	1.4	0	8	8	3.0	-8	8	-0.5	-8	-8	1.3	8	-8	1.5	-4	4	-0.1	-4	14	-0.3	-26	8	1.6	4	-4	1.0	4	-14	1.4	20	-4	1.3	4	4	0.7	4	14	-2.7	20	4	2.9	-4	-4	-2.7	-4	-14	0.9
16	1	-0.3	1.7	0	8	8	-1.0	-8	8	-1.5	-8	-8	1.3	8	-8	3.5	-4	4	-1.1	-4	14	-3.3	-26	8	0.6	4	-4	1.0	4	-14	3.4	20	-4	1.3	4	4	-1.3	4	14	-2.7	20	4	2.9	-4	-4	-0.7	-4	-14	0.9
16	1	-1.5	1.4	0	8	8	5.1	-8	8	-1.4	-8	-8	3.4	8	-8	1.6	-4	4	3.0	-4	14	0.8	-26	8	2.7	4	-4	1.1	4	-14	3.5	20	-4	3.4	4	4	0.8	4	14	-0.6	20	4	3.0	-4	-4	-0.6	-4	-14	1.0
16	1	-0.5	2.7	0	8	8	1.1	-8	8	-3.4	-8	-8	1.4	8	-8	3.6	-4	4	1.0	-4	14	-3.2	-26	8	0.7	4	-4	1.1	4	-14	1.5	20	-4	1.4	4	4	0.8	4	14	-0.6	20	4	3.0	-4	-4	1.4	-4	-14	1.0
16	1	-1.9	1.3	0	8	8	2.1	-8	8	0.6	-8	-8	0.4	8	-8	2.6	-4	4	1.0	-4	14	0.8	-26	8	2.7	4	-4	4.1	4	-14	-1.5	20	-4	2.4	4	4	-0.2	4	14	2.4	20	4	2.0	-4	-4	0.4	-4	-14	0.0
16	1	-2.8	1.6	0	8	8	1.2	-8	8	4.7	-8	-8	3.5	8	-8	2.7	-4	4	1.1	-4	14	0.9	-26	8	10.8	4	-4	6.2	4	-14	2.6	20	-4	4.5	4	4	2.9	4	14	1.5	20	4	5.1	-4	-4	-0.5	-4	-14	1.1
17	0	-1.9	1.6	0	-8	8	4.7	8	8	3.2	8	-8	1.0	-8	-8	1.2	4	4	1.6	4	14	3.4	26	8	3.3	-4	-4	0.7	-4	-14	3.1	-20	-4	1.0	-4	4	4.4	-4	14	3.0	-20	4	0.6	4	-4	1.0	4	-14	0.6
17	0	-2.6	1.5	0	-8	8	2.7	8	8	-0.8	8	-8	5.0	-8	-8	1.2	4	4	3.6	4	14	1.4	26	8	3.3	-4	-4	-1.3	-4	-14	3.1	-20	-4	3.0	-4	4	0.4	-4	14	3.0	-20	4	2.6	4	-4	3.0	4	-14	2.6
17	0	-1.6	1.8	0	-8	8	-1.3	8	8	1.2	8	-8	1.0	-8	-8	1.2	4	4	1.6	4	14	-0.6	26	8	3.3	-4	-4	0.7	-4	-14	-0.9	-20	-4	1.0	-4	4	2.4	-4	14	3.0	-20	4	0.6	4	-4	1.0	4	-14	0.6
17	0	-2.0	2.1	0	-8	8	0.8	8	8	-0.7	8	-8	5.1	-8	-8	1.3	4	4	-2.3	4	14	1.5	26	8	9.4	-4	-4	2.8	-4	-14	1.2	-20	-4	3.1	-4	4	2.5	-4	14	3.1	-20	4	0.7	4	-4	1.1	4	-14	0.7
17	0	-2.5	2.0	0	-8	8	2.8	8	8	1.3	8	-8	9.1	-8	-8	3.3	4	4	1.7	4	14	3.5	26	8	3.4	-4	-4	2.8	-4	-14	1.2	-20	-4	5.1	-4	4	2.5	-4	14	3.1	-20	4	2.7	4	-4	-0.9	4	-14	4.7
17	0	-2.8	2.3	0	-8	8	2.8	8	8	-2.7	8	-8	5.1	-8	-8	1.3	4	4	-0.3	4	14	3.5	26	8	3.4	-4	-4	2.8	-4	-14	5.2	-20	-4	3.1	-4	4	2.5	-4	14	3.1	-20	4	2.7	4	-4	3.1	4	-14	0.7
17	0	-3.3	2.7	0	-8	8	2.9	8	8	3.4	8	-8	3.2	-8	-8	11.4	4	4	1.8	4	14	3.6	26	8	7.5	-4	-4	0.9	-4	-14	1.3	-20	-4	7.2	-4	4	2.6	-4	14	7.2	-20	4	6.8	4	-4	1.2	4	-14	2.8
17	0	-2.6	1.7	0	-8	8	6.9	8	8	9.4	8	-8	5.2	-8	-8	1.4	4	4	3.8	4	14	3.6	26	8	3.5	-4	-4	2.9	-4	-14	3.3	-20	-4	5.2	-4	4	2.6	-4	14	3.2	-20	4	10.8	4	-4	3.2	4	-14	4.8
17	0	-2.0	1.8	0	-8	8	-1.1	8	8	-0.6	8	-8	-0.8	-8	-8	3.4	4	4	-0.2	4	14	1.6	26	8	5.5	-4	-4	-3.1	-4	-14	-0.7	-20	-4	3.2	-4	4	2.6	-4	14	5.2	-20	4	0.8	4	-4	-0.8	4	-14	-1.2
17	0	-1.6	1.3	0	-8	8	1.0	8	8	1.5	8	-8	-0.7	-8	-8	1.5	4	4	1.9	4	14	1.7	26	8	5.6	-4	-4	1.0	-4	-14	3.4	-20	-4	3.3	-4	4	0.7	-4	14	1.3	-20	4	2.9	4	-4	1.3	4	-14	0.9
17	0	-2.5	1.6	0	-8	8	3.0	8	8	-0.5	8	-8	-0.7	-8	-8	3.5	4	4	1.9	4	14	-0.3	26	8	3.6	-4	-4	1.0	-4	-14	1.4	-20	-4	7.3	-4	4	2.7	-4	14	1.3	-20	4	2.9	4	-4	1.3	4	-14	0.9
17	0	-2.2	1.8	0	-8	8	1.1	8	8	-1.4	8	-8	1.4	-8	-8	7.6	4	4	1.0	4	14	2.8	26	8	8.7	-4	-4	1.1	-4	-14	3.5	-20	-4	3.4	-4	4	0.8	-4	14	1.4	-20	4	5.0	4	-4	-0.6	4	-14	1.0
17	0	-2.5	1.3	0	-8	8	1.1	8	8	-1.4	8	-8	3.4	-8	-8	3.6	4	4	1.0	4	14	2.8	26	8	4.7	-4	-4	3.1	-4	-14	3.5	-20	-4	3.4	-4	4	0.8	-4	14	3.4	-20	4	3.0	4	-4	3.4	4	-14	1.0
17	0	-2.7	1.4	0	-8	8	1.1	8	8	0.6	8	-8	1.4	-8	-8	3.6	4	4	-1.0	4	14	2.8	26	8	6.7	-4	-4	1.1	-4	-14	3.5	-20	-4	3.4	-4	4	0.8	-4	14	1.4	-20	4	3.0	4	-4	1.4	4	-14	3.0
17	0	-5.0	1.7	0	-8	8	7.2	8	8	4.7	8	-8	1.5	-8	-8	2.7	4	4	3.1	4	14	6.9	26	8	6.8	-4	-4	4.2	-4	-14	6.6	-20	-4	4.5	-4	4	2.9	-4	14	3.5	-20	4	7.1	4	-4	1.5	4	-14	5.1
17	0	-3.4	1.7	0	-8	8	3.2	8	8	-1.3	8	-8	9.5	-8	-8	2.7	4	4	1.1	4	14	4.9	26	8	6.8	-4	-4	2.2	-4	-14	2.6	-20	-4	6.5	-4	4	2.9	-4	14	5.5	-20	4	3.1	4	-4	-0.5	4	-14	1.1
17	0	-3.1	1.5	0	-8	8	5.3	8	8	-1.2	8	-8	1.6	-8	-8	2.8	4	4	3.2	4	14	5.0	26	8	6.9	-4	-4	2.3	-4	-14	2.7	-20	-4	2.6	-4	4	1.0	-4	14	3.6	-20	4	3.2	4	-4	1.6	4	-14	3.2
17	1	-1.1	1.5	0	8	8	2.7	-8	8	1.2	-8	-8	1.0	8	-8	1.2	-4	4	1.6	-4	14	1.4	-26	8	1.3	4	-4	-1.3	4	-14	1.1	20	-4	3.0	4	4	0.4	4	14	3.0	20	4	4.6	-4	-4	-1.0	-4	-14	0.6
17	1	-2.6	1.9	0	8	8	2.7	-8	8	1.2	-8	-8	3.0	8	-8	5.2	-4	4	-0.4	-4	14	3.4	-26	8	5.3	4	-4	0.7	4	-14	3.1	20	-4	3.0	4	4	0.4	4	14	1.0	20	4	2.6	-4	-4	1.0	-4	-14	-1.4
17	1	-1.2	1.7	0	8	8	2.7	-8	8	-0.8	-8	-8	3.0	8	-8	3.2	-4	4	1.6	-4	14	3.4	-26	8	1.3	4	-4	-1.3	4	-14	1.1	20	-4	3.0	4	4	2.4	4	14	-1.0	20	4	2.6	-4	-4	-1.0	-4	-14	-1.4
17	1	-1.7	1.9	0	8	8	-1.2	-8	8	1.3	-8	-8	3.1	8	-8	1.3	-4	4	7.7	-4	14	1.5	-26	8	3.4	4	-4	-3.2	4	-14	1.2	20	-4	3.1	4	4	2.5	4	14	1.1	20	4	4.7	-4	-4	3.1	-4	-14	2.7
17	1	-2.3	1.7	0	8	8	2.8	-8	8	5.3	-8	-8	3.1	8	-8	3.3	-4	4	1.7	-4	14	5.5	-26	8	3.4	4	-4	0.8	4	-14	1.2	20	-4	5.1	4	4	4.5	4	14	1.1	20	4	2.7	-4	-4	1.1	-4	-14	2.7
17	1	-1.7	1.7	0	8	8	2.8	-8	8	3.3	-8	-8	3.1	8	-8	1.3	-4	4	-0.3	-4	14	1.5	-26	8	1.4	4	-4	-1.2	4	-14	1.2	20	-4	5.1	4	4	2.5	4	14	3.1	20	4	4.7	-4	-4	-0.9	-4	-14	0.7
17	1	-0.7	1.6	0	8	8	0.9	-8	8	1.4	-8	-8	1.2	8	-8	-0.6	-4	4	1.8	-4	14	1.6	-26	8	1.5	4	-4	-1.1	4	-14	3.3	20	-4	3.2	4	4	0.6	4	14	-0.8	20	4	2.8	-4	-4	5.2	-4	-14	-3.2
17	1	-1.7	1.8	0	8	8	2.9	-8	8	-0.6	-8	-8	-0.8	8	-8	1.4	-4	4	1.8	-4	14	1.6	-26	8	7.5	4	-4	0.9	4	-14	1.3	20	-4	3.2	4	4	0.6	4	14	-0.8	20	4	4.8	-4	-4	1.2	-4	-14	-3.2
17	1	-2.2	1.4	0	8	8	2.9	-8	8	1.4	-8	-8	-0.8	8	-8	1.4	-4	4	5.8	-4	14	1.6	-26	8	1.5	4	-4	0.9	4	-14	1.3	20	-4	3.2	4	4	0.6	4	14	1.2	20	4	2.8	-4	-4	1.2	-4	-14	0.8
17	1	-1.2	1.5	0	8	8	1.0	-8	8	1.5	-8	-8	-2.7	8	-8	1.5	-4	4	-0.1	-4	14	-0.3	-26	8	3.6	4	-4	1.0	4	-14	5.4	20	-4	3.3	4	4	0.7	4	14	1.3	20	4	2.9	-4	-4	-0.7	-4	-14	-1.1
17	1	-2.0	1.7	0	8	8	1.0	-8	8	3.5	-8	-8	-0.7	8	-8	5.5	-4	4	1.9	-4	14	1.7	-26	8	1.6	4	-4	1.0	4	-14	3.4	20	-4	1.3	4	4	2.7	4	14	1.3	20	4	2.9	-4	-4	-0.7	-4	-14	0.9
17	1	-1.3	1.8	0	8	8	1.1	-8	8	0.6	-8	-8	1.4	8	-8	3.6	-4	4	1.0	-4	14	-1.2	-26	8	2.7	4	-4	-0.9	4	-14	-0.5	20	-4	1.4	4	4	-1.2	4	14	3.4	20	4	3.0	-4	-4	-0.6	-4	-14	3.0
17	1	-2.2	1.2	0	8	8	3.1	-8	8	2.6	-8	-8	3.4	8	-8	1.6	-4	4	1.0	-4	14	4.8	-26	8	4.7	4	-4	3.1	4	-14	1.5	20	-4	3.4	4	4	0.8	4	14	3.4	20	4	3.0	-4	-4	1.4	-4	-14	-1.0
17	1	-2.1	1.7	0	8	8	3.1	-8	8	0.6	-8	-8	1.4	8	-8	3.6	-4	4	-1.0	-4	14	-1.2	-26	8	0.7	4	-4	1.1	4	-14	3.5	20	-4	3.4	4	4	0.8	4	14	-0.6	20	4	3.0	-4	-4	3.4	-4	-14	-1.0
17	1	-4.5	1.5	0	8	8	3.2	-8	8	4.7	-8	-8	1.5	8	-8	6.7	-4	4	3.1	-4	14	4.9	-26	8	6.8	4	-4	4.2	4	-14	2.6	20	-4	6.5	4	4	2.9	4	14	1.5	20	4	5.1	-4	-4	3.5	-4	-14	1.1
17	1	-2.7	1.8	0	8	8	1.2	-8	8	11.7	-8	-8	1.5	8	-8	2.7	-4	4	3.1	-4	14	2.9	-26	8	10.8	4	-4	0.2	4	-14	4.6	20	-4	6.5	4	4	2.9	4	14	1.5	20	4	5.1	-4	-4	1.5	-4	-14	-0.9
17	1	-2.8	1.7	0	8	8	3.3	-8	8	0.8	-8	-8	1.6	8	-8	2.8	-4	4	3.2	-4	14	3.0	-26	8	2.9	4	-4	2.3	4	-14	2.7	20	-4	6.6	4	4	-1.0	4	14	1.6	20	4	3.2	-4	-4	1.6	-4	-14	3.2
18	0	-2.1	2.0	0	-8	8	0.7	8	8	1.2	8	-8	1.0	-8	-8	1.2	4	4	-0.4	4	14	3.4	26	8	3.3	-4	-4	0.7	-4	-14	3.1	-20	-4	1.0	-4	4	0.4	-4	14	1.0	-20	4	0.6	4	-4	1.0	4	-14	2.6
18	0	-1.2	1.5	0	-8	8	2.7	8	8	-0.8	8	-8	1.0	-8	-8	1.2	4	4	5.6	4	14	1.4	26	8	5.3	-4	-4	-1.3	-4	-14	-0.9	-20	-4	3.0	-4	4	-1.6	-4	14	1.0	-20	4	2.6	4	-4	1.0	4	-14	0.6
18	0	-1.5	1.8	0	-8	8	0.7	8	8	1.2	8	-8	3.0	-8	-8	1.2	4	4	1.6	4	14	1.4	26	8	3.3	-4	-4	-1.3	-4	-14	1.1	-20	-4	3.0	-4	4	0.4	-4	14	1.0	-20	4	4.6	4	-4	3.0	4	-14	-1.4
18	0	-2.2	1.6	0	-8	8	0.7	8	8	-0.8	8	-8	3.0	-8	-8	1.2	4	4	1.6	4	14	1.4	26	8	1.3	-4	-4	0.7	-4	-14	5.1	-20	-4	3.0	-4	4	0.4	-4	14	1.0	-20	4	2.6	4	-4	3.0	4	-14	0.6
18	0	-2.7	2.5	0	-8	8	2.8	8	8	-0.7	8	-8	1.1	-8	-8	7.3	4	4	1.7	4	14	1.5	26	8	3.4	-4	-4	8.8	-4	-14	1.2	-20	-4	5.1	-4	4	0.5	-4	14	5.1	-20	4	4.7	4	-4	1.1	4	-14	-1.3
18	0	-1.1	1.5	0	-8	8	-1.2	8	8	-0.7	8	-8	1.1	-8	-8	3.3	4	4	1.7	4	14	1.5	26	8	3.4	-4	-4	0.8	-4	-14	1.2	-20	-4	3.1	-4	4	0.5	-4	14	3.1	-20	4	2.7	4	-4	-0.9	4	-14	0.7
18	0	-1.1	1.4	0	-8	8	0.9	8	8	5.4	8	-8	1.2	-8	-8	1.4	4	4	-0.2	4	14	3.6	26	8	3.5	-4	-4	4.9	-4	-14	1.3	-20	-4	3.2	-4	4	0.6	-4	14	1.2	-20	4	2.8	4	-4	-0.8	4	-14	-1.2
18	0	-2.6	1.5	0	-8	8	2.9	8	8	3.4	8	-8	5.2	-8	-8	3.4	4	4	1.8	4	14	3.6	26	8	3.5	-4	-4	4.9	-4	-14	3.3	-20	-4	3.2	-4	4	0.6	-4	14	3.2	-20	4	2.8	4	-4	5.2	4	-14	2.8
18	0	-2.6	1.5	0	-8	8	2.9	8	8	3.4	8	-8	1.2	-8	-8	1.4	4	4	-0.2	4	14	5.6	26	8	3.5	-4	-4	2.9	-4	-14	1.3	-20	-4	5.2	-4	4	2.6	-4	14	1.2	-20	4	2.8	4	-4	1.2	4	-14	2.8
18	0	-2.9	1.5	0	-8	8	1.0	8	8	1.5	8	-8	1.3	-8	-8	9.5	4	4	-0.1	4	14	3.7	26	8	5.6	-4	-4	5.0	-4	-14	9.4	-20	-4	3.3	-4	4	0.7	-4	14	1.3	-20	4	2.9	4	-4	7.3	4	-14	0.9
18	0	-2.2	1.1	0	-8	8	1.1	8	8	0.6	8	-8	3.4	-8	-8	5.6	4	4	1.0	4	14	2.8	26	8	2.7	-4	-4	1.1	-4	-14	1.5	-20	-4	1.4	-4	4	0.8	-4	14	1.4	-20	4	3.0	4	-4	1.4	4	-14	1.0
18	0	-2.0	2.4	0	-8	8	1.1	8	8	-1.4	8	-8	1.4	-8	-8	3.6	4	4	-1.0	4	14	2.8	26	8	2.7	-4	-4	3.1	-4	-14	11.5	-20	-4	3.4	-4	4	2.8	-4	14	-2.6	-20	4	3.0	4	-4	-0.6	4	-14	-1.0
18	0	-2.6	1.6	0	-8	8	-0.9	8	8	0.6	8	-8	3.4	-8	-8	6.6	4	4	3.0	4	14	2.8	26	8	4.7	-4	-4	3.1	-4	-14	3.5	-20	-4	3.4	-4	4	0.8	-4	14	1.4	-20	4	5.0	4	-4	1.4	4	-14	3.0
18	0	-3.2	1.9	0	-8	8	5.1	8	8	2.6	8	-8	3.4	-8	-8	3.6	4	4	5.0	4	14	2.8	26	8	4.7	-4	-4	3.1	-4	-14	3.5	-20	-4	5.4	-4	4	6.8	-4	14	1.4	-20	4	5.0	4	-4	3.4	4	-14	1.0
18	0	-2.0	1.4	0	-8	8	1.2	8	8	0.7	8	-8	5.5	-8	-8	2.7	4	4	1.1	4	14	0.9	26	8	4.8	-4	-4	0.2	-4	-14	-1.4	-20	-4	4.5	-4	4	0.9	-4	14	3.5	-20	4	3.1	4	-4	3.5	4	-14	-0.9
18	0	-1.9	1.6	0	-8	8	1.2	8	8	0.7	8	-8	1.5	-8	-8	4.7	4	4	1.1	4	14	0.9	26	8	2.8	-4	-4	2.2	-4	-14	4.6	-20	-4	2.5	-4	4	6.9	-4	14	1.5	-20	4	1.1	4	-4	3.5	4	-14	5.1
18	0	-2.4	1.9	0	-8	8	1.3	8	8	0.8	8	-8	3.6	-8	-8	4.8	4	4	1.2	4	14	3.0	26	8	4.9	-4	-4	4.3	-4	-14	6.7	-20	-4	2.6	-4	4	3.0	-4	14	1.6	-20	4	5.2	4	-4	1.6	4	-14	3.2
18	1	-1.3	2.0	0	8	8	-1.3	-8	8	1.2	-8	-8	3.0	8	-8	-0.8	-4	4	-2.4	-4	14	-0.6	-26	8	-0.7	4	-4	2.7	4	-14	1.1	20	-4	1.0	4	4	-1.6	4	14	-1.0	20	4	4.6	-4	-4	1.0	-4	-14	0.6
18	1	-0.4	1.7	0	8	8	-1.3	-8	8	1.2	-8	-8	-1.0	8	-8	-0.8	-4	4	3.6	-4	14	-0.6	-26	8	1.3	4	-4	0.7	4	-14	1.1	20	-4	3.0	4	4	0.4	4	14	1.0	20	4	0.6	-4	-4	-1.0	-4	-14	-1.4
18	1	-1.4	1.9	0	8	8	2.7	-8	8	1.2	-8	-8	-1.0	8	-8	1.2	-4	4	-0.4	-4	14	1.4	-26	8	5.3	4	-4	-1.3	4	-14	-0.9	20	-4	3.0	4	4	0.4	4	14	-1.0	20	4	4.6	-4	-4	1.0	-4	-14	4.6
18	1	-1.5	1.6	0	8	8	2.7	-8	8	1.2	-8	-8	1.0	8	-8	1.2	-4	4	-0.4	-4	14	3.4	-26	8	5.3	4	-4	-1.3	4	-14	3.1	20	-4	5.0	4	4	2.4	4	14	1.0	20	4	0.6	-4	-4	1.0	-4	-14	0.6
18	1	-1.3	1.3	0	8	8	0.8	-8	8	-0.7	-8	-8	1.1	8	-8	1.3	-4	4	-0.3	-4	14	1.5	-26	8	1.4	4	-4	2.8	4	-14	1.2	20	-4	3.1	4	4	2.5	4	14	1.1	20	4	0.7	-4	-4	3.1	-4	-14	4.7
18	1	-0.4	2.3	0	8	8	0.8	-8	8	-2.7	-8	-8	1.1	8	-8	3.3	-4	4	-0.3	-4	14	-0.5	-26	8	1.4	4	-4	-1.2	4	-14	1.2	20	-4	5.1	4	4	0.5	4	14	-2.9	20	4	2.7	-4	-4	-0.9	-4	-14	-1.3
18	1	-1.7	1.3	0	8	8	0.9	-8	8	1.4	-8	-8	3.2	8	-8	1.4	-4	4	-0.2	-4	14	-0.4	-26	8	3.5	4	-4	0.9	4	-14	3.3	20	-4	1.2	4	4	0.6	4	14	1.2	20	4	2.8	-4	-4	-0.8	-4	-14	2.8
18	1	-0.8	1.3	0	8	8	0.9	-8	8	-0.6	-8	-8	1.2	8	-8	-0.6	-4	4	1.8	-4	14	1.6	-26	8	-0.5	4	-4	2.9	4	-14	1.3	20	-4	3.2	4	4	2.6	4	14	-2.8	20	4	2.8	-4	-4	1.2	-4	-14	0.8
18	1	-1.8	1.6	0	8	8	2.9	-8	8	1.4	-8	-8	1.2	8	-8	3.4	-4	4	5.8	-4	14	1.6	-26	8	5.5	4	-4	2.9	4	-14	7.3	20	-4	3.2	4	4	2.6	4	14	1.2	20	4	2.8	-4	-4	-0.8	-4	-14	2.8
18	1	-2.2	1.8	0	8	8	3.0	-8	8	3.5	-8	-8	5.3	8	-8	1.5	-4	4	-0.1	-4	14	1.7	-26	8	3.6	4	-4	1.0	4	-14	1.4	20	-4	7.3	4	4	2.7	4	14	-0.7	20	4	6.9	-4	-4	1.3	-4	-14	2.9
18	1	-2.0	1.4	0	8	8	1.1	-8	8	4.6	-8	-8	3.4	8	-8	1.6	-4	4	3.0	-4	14	0.8	-26	8	4.7	4	-4	1.1	4	-14	3.5	20	-4	3.4	4	4	0.8	4	14	-2.6	20	4	3.0	-4	-4	1.4	-4	-14	1.0
18	1	-1.7	1.7	0	8	8	3.1	-8	8	0.6	-8	-8	1.4	8	-8	3.6	-4	4	-1.0	-4	14	0.8	-26	8	2.7	4	-4	3.1	4	-14	5.5	20	-4	3.4	4	4	0.8	4	14	-0.6	20	4	3.0	-4	-4	1.4	-4	-14	5.0
18	1	-1.5	1.5	0	8	8	1.1	-8	8	0.6	-8	-8	3.4	8	-8	1.6	-4	4	3.0	-4	14	0.8	-26	8	4.7	4	-4	1.1	4	-14	1.5	20	-4	3.4	4	4	0.8	4	14	-2.6	20	4	5.0	-4	-4	1.4	-4	-14	1.0
18	1	-2.8	1.9	0	8	8	7.1	-8	8	0.6	-8	-8	2.4	8	-8	1.6	-4	4	5.0	-4	14	0.8	-26	8	0.7	4	-4	7.1	4	-14	3.5	20	-4	5.4	4	4	0.8	4	14	1.4	20	4	5.0	-4	-4	-0.6	-4	-14	1.0
18	1	-1.5	1.8	0	8	8	-0.8	-8	8	-1.3	-8	-8	1.5	8	-8	4.7	-4	4	1.1	-4	14	0.9	-26	8	0.8	4	-4	-1.8	4	-14	4.6	20	-4	4.5	4	4	2.9	4	14	1.5	20	4	3.1	-4	-4	1.5	-4	-14	1.1
18	1	-2.1	2.0	0	8	8	3.2	-8	8	2.7	-8	-8	1.5	8	-8	4.7	-4	4	-0.9	-4	14	2.9	-26	8	2.8	4	-4	4.2	4	-14	2.6	20	-4	2.5	4	4	2.9	4	14	-0.5	20	4	5.1	-4	-4	1.5	-4	-14	7.1
18	1	-2.2	1.7	0	8	8	-0.7	-8	8	6.8	-8	-8	1.6	8	-8	2.8	-4	4	3.2	-4	14	7.0	-26	8	2.9	4	-4	4.3	4	-14	2.7	20	-4	4.6	4	4	3.0	4	14	1.6	20	4	1.2	-4	-4	1.6	-4	-14	5.2
20	0	0.6	2.2	1	-8	8	1.2	8	8	0.7	8	-8	-0.5	-8	-8	-1.3	4	4	3.1	4	14	4.9	26	8	0.8	-4	-4	-1.8	-4	-14	0.6	-20	-4	0.5	-4	4	0.9	-4	14	1.5	-20	4	1.1	4	-4	-4.5	4	-14	-0.9
20	0	1.1	3.1	1	-8	8	-0.8	8	8	0.7	8	-8	1.5	-8	-8	8.7	4	4	1.1	4	14	2.9	26	8	0.8	-4	-4	-7.8	-4	-14	-5.4	-20	-4	2.5	-4	4	-3.1	-4	14	1.5	-20	4	-2.9	4	-4	-0.5	4	-14	-0.9
20	0	0.1	4.7	1	-8	8	1.3	8	8	2.8	8	-8	7.6	-8	-8	2.8	4	4	5.2	4	14	1.0	26	8	14.9	-4	-4	-11.7	-4	-14	-3.3	-20	-4	-1.4	-4	4	-1.0	-4	14	5.6	-20	4	5.2	4	-4	-2.4	4	-14	-0.8
20	0	0.2	4.9	1	-8	8	-0.7	8	8	0.8	8	-8	11.6	-8	-8	0.8	4	4	-0.8	4	14	3.0	26	8	0.9	-4	-4	-9.7	-4	-14	-3.3	-20	-4	-9.4	-4	4	3.0	-4	14	3.6	-20	4	-0.8	4	-4	9.6	4	-14	-0.8
20	0	1.9	4.3	1	-8	8	3.3	8	8	-3.2	8	-8	-4.4	-8	-8	-3.2	4	4	-2.8	4	14	1.0	26	8	2.9	-4	-4	-9.7	-4	-14	-5.3	-20	-4	-1.4	-4	4	-3.0	-4	14	-0.4	-20	4	-2.8	4	-4	3.6	4	-14	-4.8
21	0	-0.9	1.3	0	-8	8	0.6	8	8	-0.9	8	-8	0.9	-8	-8	1.1	4	4	3.5	4	14	1.3	26	8	5.2	-4	-4	4.6	-4	-14	1.0	-20	-4	2.9	-4	4	2.3	-4	14	0.9	-20	4	0.5	4	-4	0.9	4	-14	-1.5
21	0	0.4	1.3	0	-8	8	0.6	8	8	-0.9	8	-8	0.9	-8	-8	-0.9	4	4	1.5	4	14	1.3	26	8	1.2	-4	-4	-1.4	-4	-14	-1.0	-20	-4	-1.1	-4	4	0.3	-4	14	-1.1	-20	4	-1.5	4	-4	0.9	4	-14	-1.5
21	0	-0.5	1.4	0	-8	8	0.7	8	8	3.2	8	-8	3.0	-8	-8	1.2	4	4	3.6	4	14	1.4	26	8	1.3	-4	-4	0.7	-4	-14	1.1	-20	-4	1.0	-4	4	-1.6	-4	14	1.0	-20	4	0.6	4	-4	-1.0	4	-14	-3.4
21	0	0.0	1.3	0	-8	8	0.7	8	8	1.2	8	-8	3.0	-8	-8	-0.8	4	4	1.6	4	14	-2.6	26	8	3.3	-4	-4	-1.3	-4	-14	1.1	-20	-4	1.0	-4	4	2.4	-4	14	1.0	-20	4	0.6	4	-4	1.0	4	-14	0.6
21	0	-1.1	1.4	0	-8	8	0.7	8	8	5.2	8	-8	1.0	-8	-8	1.2	4	4	-0.4	4	14	1.4	26	8	3.3	-4	-4	2.7	-4	-14	1.1	-20	-4	1.0	-4	4	2.4	-4	14	1.0	-20	4	0.6	4	-4	3.0	4	-14	-1.4
21	0	-1.6	1.2	0	-8	8	0.7	8	8	1.2	8	-8	1.0	-8	-8	-0.8	4	4	1.6	4	14	1.4	26	8	3.3	-4	-4	0.7	-4	-14	3.1	-20	-4	3.0	-4	4	0.4	-4	14	1.0	-20	4	2.6	4	-4	1.0	4	-14	-1.4
21	0	-1.5	1.3	0	-8	8	0.8	8	8	3.3	8	-8	1.1	-8	-8	1.3	4	4	1.7	4	14	-0.5	26	8	5.4	-4	-4	0.8	-4	-14	1.2	-20	-4	3.1	-4	4	2.5	-4	14	1.1	-20	4	-1.3	4	-4	3.1	4	-14	-1.3
21	0	-1.1	1.0	0	-8	8	0.8	8	8	3.3	8	-8	1.1	-8	-8	1.3	4	4	1.7	4	14	3.5	26	8	3.4	-4	-4	2.8	-4	-14	1.2	-20	-4	3.1	-4	4	2.5	-4	14	3.1	-20	4	0.7	4	-4	1.1	4	-14	0.7
21	0	-1.0	1.0	0	-8	8	0.9	8	8	1.4	8	-8	3.2	-8	-8	1.4	4	4	1.8	4	14	1.6	26	8	5.5	-4	-4	0.9	-4	-14	1.3	-20	-4	1.2	-4	4	0.6	-4	14	3.2	-20	4	0.8	4	-4	3.2	4	-14	0.8
21	1	-0.4	1.3	0	8	8	0.6	-8	8	1.1	-8	-8	0.9	8	-8	1.1	-4	4	-0.5	-4	14	-2.7	-26	8	1.2	4	-4	0.6	4	-14	1.0	20	-4	0.9	4	4	-1.7	4	14	0.9	20	4	0.5	-4	-4	0.9	-4	-14	2.5
21	1	0.8	1.0	0	8	8	2.6	-8	8	-0.9	-8	-8	-1.1	8	-8	1.1	-4	4	-0.5	-4	14	-2.7	-26	8	1.2	4	-4	0.6	4	-14	-1.0	20	-4	0.9	4	4	0.3	4	14	-1.1	20	4	0.5	-4	-4	-1.1	-4	-14	-1.5
21	1	-1.0	1.2	0	8	8	2.7	-8	8	-0.8	-8	-8	1.0	8	-8	1.2	-4	4	-0.4	-4	14	-4.6	-26	8	1.3	4	-4	0.7	4	-14	-0.9	20	-4	3.0	4	4	0.4	4	14	1.0	20	4	2.6	-4	-4	-1.0	-4	-14	-1.4
21	1	-0.1	1.1	0	8	8	0.7	-8	8	-0.8	-8	-8	1.0	8	-8	1.2	-4	4	-0.4	-4	14	-0.6	-26	8	3.3	4	-4	0.7	4	-14	1.1	20	-4	1.0	4	4	0.4	4	14	1.0	20	4	2.6	-4	-4	3.0	-4	-14	0.6
21	1	-1.4	1.4	0	8	8	2.7	-8	8	3.2	-8	-8	-1.0	8	-8	1.2	-4	4	1.6	-4	14	-0.6	-26	8	1.3	4	-4	2.7	4	-14	1.1	20	-4	3.0	4	4	0.4	4	14	3.0	20	4	4.6	-4	-4	1.0	-4	-14	0.6
21	1	-1.5	1.3	0	8	8	0.7	-8	8	3.2	-8	-8	3.0	8	-8	1.2	-4	4	-0.4	-4	14	1.4	-26	8	3.3	4	-4	0.7	4	-14	1.1	20	-4	3.0	4	4	2.4	4	14	3.0	20	4	2.6	-4	-4	3.0	-4	-14	0.6
21	1	-1.8	1.3	0	8	8	2.8	-8	8	1.3	-8	-8	3.1	8	-8	1.3	-4	4	1.7	-4	14	1.5	-26	8	3.4	4	-4	0.8	4	-14	3.2	20	-4	3.1	4	4	0.5	4	14	3.1	20	4	0.7	-4	-4	1.1	-4	-14	0.7
21	1	-0.9	1.4	0	8	8	0.8	-8	8	-0.7	-8	-8	1.1	8	-8	1.3	-4	4	-0.3	-4	14	-2.5	-26	8	5.4	4	-4	-1.2	4	-14	1.2	20	-4	3.1	4	4	0.5	4	14	1.1	20	4	2.7	-4	-4	-0.9	-4	-14	0.7
21	1	-0.8	1.3	0	8	8	0.9	-8	8	1.4	-8	-8	1.2	8	-8	1.4	-4	4	-0.2	-4	14	-0.4	-26	8	1.5	4	-4	0.9	4	-14	1.3	20	-4	1.2	4	4	0.6	4	14	1.2	20	4	0.8	-4	-4	3.2	-4	-14	2.8
22	0	-0.5	1.4	0	-8	8	1.4	8	8	0.9	8	-8	-0.3	-8	-8	0.9	4	4	1.3	4	14	1.1	26	8	5.0	-4	-4	0.4	-4	-14	0.8	-20	-4	2.7	-4	4	1.1	-4	14	-0.3	-20	4	3.3	4	-4	5.7	4	-14	1.3
22	0	-0.8	1.0	0	-8	8	-0.6	8	8	0.9	8	-8	-0.3	-8	-8	2.9	4	4	1.3	4	14	1.1	26	8	3.0	-4	-4	2.4	-4	-14	2.8	-20	-4	0.7	-4	4	1.1	-4	14	-0.3	-20	4	1.3	4	-4	1.7	4	-14	3.3
22	0	-0.3	1.5	0	-8	8	0.4	8	8	0.9	8	-8	0.7	-8	-8	0.9	4	4	1.3	4	14	-0.9	26	8	1.0	-4	-4	2.4	-4	-14	4.8	-20	-4	0.7	-4	4	0.1	-4	14	0.7	-20	4	4.3	4	-4	0.7	4	-14	0.3
22	0	-1.0	1.3	0	-8	8	2.5	8	8	1.0	8	-8	0.8	-8	-8	3.0	4	4	-0.6	4	14	1.2	26	8	3.1	-4	-4	2.5	-4	-14	0.9	-20	-4	0.8	-4	4	2.2	-4	14	2.8	-20	4	2.4	4	-4	2.8	4	-14	2.4
22	0	-1.4	1.7	0	-8	8	2.6	8	8	3.1	8	-8	0.9	-8	-8	1.1	4	4	3.5	4	14	3.3	26	8	3.2	-4	-4	2.6	-4	-14	1.0	-20	-4	2.9	-4	4	2.3	-4	14	2.9	-20	4	4.5	4	-4	0.9	4	-14	-1.5
22	0	-1.5	1.7	0	-8	8	0.6	8	8	1.1	8	-8	2.9	-8	-8	1.1	4	4	1.5	4	14	3.3	26	8	3.2	-4	-4	0.6	-4	-14	1.0	-20	-4	0.9	-4	4	2.3	-4	14	4.9	-20	4	4.5	4	-4	0.9	4	-14	0.5
22	0	-1.7	1.4	0	-8	8	0.6	8	8	3.1	8	-8	0.9	-8	-8	1.1	4	4	3.5	4	14	1.3	26	8	7.2	-4	-4	2.6	-4	-14	3.0	-20	-4	2.9	-4	4	2.3	-4	14	0.9	-20	4	4.5	4	-4	0.9	4	-14	0.5
22	0	-1.9	1.8	0	-8	8	2.6	8	8	1.1	8	-8	0.9	-8	-8	3.1	4	4	5.5	4	14	1.3	26	8	5.2	-4	-4	0.6	-4	-14	7.0	-20	-4	2.9	-4	4	0.3	-4	14	0.9	-20	4	4.5	4	-4	-1.1	4	-14	0.5
22	0	0.7	1.9	0	-8	8	0.7	8	8	3.2	8	-8	1.0	-8	-8	1.2	4	4	-0.4	4	14	1.4	26	8	1.3	-4	-4	2.7	-4	-14	1.1	-20	-4	5.0	-4	4	-1.6	-4	14	-1.0	-20	4	2.6	4	-4	1.0	4	-14	0.6
22	0	-0.7	1.6	0	-8	8	2.8	8	8	1.3	8	-8	5.1	-8	-8	3.3	4	4	1.7	4	14	-0.5	26	8	1.4	-4	-4	0.8	-4	-14	3.2	-20	-4	3.1	-4	4	2.5	-4	14	3.1	-20	4	2.7	4	-4	1.1	4	-14	-1.3
22	0	-0.6	1.6	0	-8	8	2.8	8	8	-0.7	8	-8	1.1	-8	-8	3.3	4	4	1.7	4	14	-2.5	26	8	-0.6	-4	-4	0.8	-4	-14	1.2	-20	-4	3.1	-4	4	0.5	-4	14	-0.9	-20	4	4.7	4	-4	1.1	4	-14	0.7
22	0	-0.9	1.7	0	-8	8	0.8	8	8	1.3	8	-8	1.1	-8	-8	1.3	4	4	3.7	4	14	-0.5	26	8	5.4	-4	-4	2.8	-4	-14	1.2	-20	-4	1.1	-4	4	2.5	-4	14	1.1	-20	4	4.7	4	-4	-0.9	4	-14	4.7
22	0	-1.2	2.0	0	-8	8	0.8	8	8	3.3	8	-8	-0.9	-8	-8	1.3	4	4	1.7	4	14	1.5	26	8	1.4	-4	-4	0.8	-4	-14	3.2	-20	-4	3.1	-4	4	0.5	-4	14	1.1	-20	4	2.7	4	-4	1.1	4	-14	-3.3
22	0	-1.5	2.0	0	-8	8	2.9	8	8	1.4	8	-8	3.2	-8	-8	1.4	4	4	1.8	4	14	1.6	26	8	3.5	-4	-4	0.9	-4	-14	1.3	-20	-4	5.2	-4	4	4.6	-4	14	1.2	-20	4	2.8	4	-4	3.2	4	-14	0.8
22	0	-0.5	1.8	0	-8	8	2.9	8	8	1.4	8	-8	1.2	-8	-8	3.4	4	4	1.8	4	14	1.6	26	8	1.5	-4	-4	0.9	-4	-14	1.3	-20	-4	5.2	-4	4	2.6	-4	14	-0.8	-20	4	2.8	4	-4	-0.8	4	-14	0.8
22	0	-2.0	1.9	0	-8	8	3.0	8	8	1.5	8	-8	1.3	-8	-8	1.5	4	4	3.9	4	14	1.7	26	8	1.6	-4	-4	-1.0	-4	-14	3.4	-20	-4	3.3	-4	4	0.7	-4	14	1.3	-20	4	4.9	4	-4	1.3	4	-14	0.9
22	0	-0.2	1.9	0	-8	8	1.0	8	8	1.5	8	-8	1.3	-8	-8	1.5	4	4	-0.1	4	14	-0.3	26	8	1.6	-4	-4	-3.0	-4	-14	1.4	-20	-4	1.3	-4	4	0.7	-4	14	-0.7	-20	4	2.9	4	-4	-0.7	4	-14	-1.1
22	1	-0.3	1.2	0	8	8	1.4	-8	8	0.9	-8	-8	1.7	8	-8	0.9	-4	4	-0.7	-4	14	1.1	-26	8	1.0	4	-4	0.4	4	-14	0.8	20	-4	0.7	4	4	1.1	4	14	1.7	20	4	1.3	-4	-4	1.7	-4	-14	1.3
22	1	-0.7	1.5	0	8	8	-0.6	-8	8	0.9	-8	-8	1.7	8	-8	0.9	-4	4	1.3	-4	14	-4.9	-26	8	1.0	4	-4	0.4	4	-14	0.8	20	-4	2.7	4	4	1.1	4	14	-0.3	20	4	3.3	-4	-4	-0.3	-4	-14	-0.7
22	1	0.2	1.2	0	8	8	0.4	-8	8	-1.1	-8	-8	0.7	8	-8	-1.1	-4	4	-0.7	-4	14	-0.9	-26	8	-1.0	4	-4	0.4	4	-14	2.8	20	-4	0.7	4	4	0.1	4	14	0.7	20	4	2.3	-4	-4	0.7	-4	-14	0.3
22	1	-0.1	1.6	0	8	8	0.5	-8	8	-1.0	-8	-8	0.8	8	-8	-1.0	-4	4	-2.6	-4	14	1.2	-26	8	1.1	4	-4	0.5	4	-14	2.9	20	-4	2.8	4	4	-1.8	4	14	0.8	20	4	2.4	-4	-4	0.8	-4	-14	-1.6
22	1	-1.0	1.4	0	8	8	0.6	-8	8	1.1	-8	-8	2.9	8	-8	3.1	-4	4	-0.5	-4	14	1.3	-26	8	5.2	4	-4	0.6	4	-14	1.0	20	-4	4.9	4	4	2.3	4	14	0.9	20	4	4.5	-4	-4	0.9	-4	-14	0.5
22	1	-0.3	1.3	0	8	8	0.6	-8	8	-0.9	-8	-8	0.9	8	-8	-0.9	-4	4	-0.5	-4	14	3.3	-26	8	3.2	4	-4	0.6	4	-14	1.0	20	-4	2.9	4	4	0.3	4	14	0.9	20	4	2.5	-4	-4	0.9	-4	-14	2.5
22	1	-0.4	1.5	0	8	8	0.6	-8	8	-0.9	-8	-8	0.9	8	-8	1.1	-4	4	1.5	-4	14	-0.7	-26	8	1.2	4	-4	-1.4	4	-14	1.0	20	-4	0.9	4	4	0.3	4	14	0.9	20	4	2.5	-4	-4	0.9	-4	-14	0.5
22	1	-1.0	1.7	0	8	8	0.6	-8	8	-0.9	-8	-8	0.9	8	-8	1.1	-4	4	3.5	-4	14	-0.7	-26	8	1.2	4	-4	0.6	4	-14	3.0	20	-4	4.9	4	4	2.3	4	14	0.9	20	4	6.5	-4	-4	0.9	-4	-14	2.5
22	1	0.8	1.1	0	8	8	0.7	-8	8	1.2	-8	-8	1.0	8	-8	-0.8	-4	4	-0.4	-4	14	-4.6	-26	8	1.3	4	-4	0.7	4	-14	1.1	20	-4	1.0	4	4	0.4	4	14	1.0	20	4	2.6	-4	-4	1.0	-4	-14	0.6
22	1	0.8	1.8	0	8	8	-1.3	-8	8	-2.8	-8	-8	1.0	8	-8	3.2	-4	4	-0.4	-4	14	1.4	-26	8	1.3	4	-4	-1.3	4	-14	-0.9	20	-4	5.0	4	4	0.4	4	14	-3.0	20	4	2.6	-4	-4	-1.0	-4	-14	-1.4
22	1	0.7	1.6	0	8	8	-1.2	-8	8	-0.7	-8	-8	-0.9	8	-8	1.3	-4	4	-0.3	-4	14	-2.5	-26	8	3.4	4	-4	0.8	4	-14	1.2	20	-4	1.1	4	4	0.5	4	14	-2.9	20	4	2.7	-4	-4	-0.9	-4	-14	-3.3
22	1	-0.1	2.0	0	8	8	-1.2	-8	8	-2.7	-8	-8	-0.9	8	-8	-0.7	-4	4	-0.3	-4	14	-2.5	-26	8	1.4	4	-4	-1.2	4	-14	1.2	20	-4	3.1	4	4	0.5	4	14	-0.9	20	4	4.7	-4	-4	1.1	-4	-14	0.7
22	1	0.2	1.9	0	8	8	0.8	-8	8	-6.7	-8	-8	1.1	8	-8	-0.7	-4	4	-0.3	-4	14	-2.5	-26	8	1.4	4	-4	0.8	4	-14	3.2	20	-4	1.1	4	4	-1.5	4	14	-0.9	20	4	2.7	-4	-4	1.1	-4	-14	-1.3
22	1	-0.6	2.3	0	8	8	2.8	-8	8	-4.7	-8	-8	-0.9	8	-8	1.3	-4	4	-0.3	-4	14	-0.5	-26	8	1.4	4	-4	0.8	4	-14	1.2	20	-4	3.1	4	4	2.5	4	14	1.1	20	4	2.7	-4	-4	-0.9	-4	-14	-1.3
22	1	-1.6	1.9	0	8	8	0.9	-8	8	-2.6	-8	-8	1.2	8	-8	3.4	-4	4	-0.2	-4	14	-2.4	-26	8	1.5	4	-4	0.9	4	-14	1.3	20	-4	3.2	4	4	4.6	4	14	1.2	20	4	2.8	-4	-4	-0.8	-4	-14	2.8
22	1	0.8	2.2	0	8	8	-1.1	-8	8	-4.6	-8	-8	-2.8	8	-8	-2.6	-4	4	-2.2	-4	14	-2.4	-26	8	-0.5	4	-4	-3.1	4	-14	1.3	20	-4	3.2	4	4	0.6	4	14	-0.8	20	4	2.8	-4	-4	-0.8	-4	-14	0.8
22	1	-0.5	2.1	0	8	8	1.0	-8	8	-4.5	-8	-8	3.3	8	-8	1.5	-4	4	-0.1	-4	14	-0.3	-26	8	1.6	4	-4	-1.0	4	-14	1.4	20	-4	3.3	4	4	0.7	4	14	1.3	20	4	2.9	-4	-4	1.3	-4	-14	0.9
22	1	0.6	1.9	0	8	8	1.0	-8	8	-4.5	-8	-8	-4.7	8	-8	-0.5	-4	4	-0.1	-4	14	-0.3	-26	8	-0.4	4	-4	1.0	4	-14	1.4	20	-4	3.3	4	4	0.7	4	14	-0.7	20	4	4.9	-4	-4	-0.7	-4	-14	0.9
23	0	0.6	3.5	0	-8	8	1.1	8	8	-0.4	8	-8	-0.6	-8	-8	1.6	4	4	4.0	4	14	-0.2	26	8	0.7	-4	-4	1.1	-4	-14	3.5	-20	-4	-2.6	-4	4	-2.7	-4	14	-0.1	-20	4	-5.0	4	-4	-0.6	4	-14	1.0
23	0	1.7	2.6	0	-8	8	-0.9	8	8	-5.4	8	-8	3.4	-8	-8	-0.4	4	4	1.0	4	14	0.8	26	8	2.7	-4	-4	1.1	-4	-14	1.5	-20	-4	-0.6	-4	4	-3.2	-4	14	-0.6	-20	4	-1.0	4	-4	-0.6	4	-14	-3.0
23	0	4.2	2.3	0	-8	8	-4.9	8	8	-9.4	8	-8	-2.6	-8	-8	-2.4	4	4	-3.0	4	14	-5.2	26	8	0.7	-4	-4	-2.9	-4	-14	-2.5	-20	-4	-6.6	-4	4	-5.2	-4	14	-2.6	-20	4	-1.0	4	-4	-0.6	4	-14	-9.0
23	0	0.2	2.7	0	-8	8	-2.8	8	8	-3.3	8	-8	1.5	-8	-8	-1.3	4	4	1.1	4	14	0.9	26	8	2.8	-4	-4	0.2	-4	-14	2.6	-20	-4	0.5	-4	4	-3.1	-4	14	1.5	-20	4	3.1	4	-4	3.5	4	-14	-0.9
23	0	1.7	2.0	0	-8	8	-0.8	8	8	-1.3	8	-8	-0.5	-8	-8	-1.3	4	4	-0.9	4	14	-3.1	26	8	2.8	-4	-4	0.2	-4	-14	0.6	-20	-4	2.5	-4	4	-5.1	-4	14	-2.5	-20	4	3.1	4	-4	-0.5	4	-14	-0.9
23	0	0.7	2.8	0	-8	8	1.3	8	8	-5.2	8	-8	-0.4	-8	-8	2.8	4	4	1.2	4	14	-3.0	26	8	2.9	-4	-4	4.3	-4	-14	0.7	-20	-4	0.6	-4	4	-11.0	-4	14	-0.4	-20	4	-0.8	4	-4	1.6	4	-14	-2.8
23	0	1.2	2.8	0	-8	8	1.3	8	8	-1.2	8	-8	-0.4	-8	-8	2.8	4	4	1.2	4	14	-1.0	26	8	2.9	-4	-4	0.3	-4	-14	0.7	-20	-4	-1.4	-4	4	-3.0	-4	14	1.6	-20	4	-4.8	4	-4	1.6	4	-14	-4.8
23	0	1.8	2.3	0	-8	8	-2.7	8	8	0.8	8	-8	-2.4	-8	-8	0.8	4	4	-0.8	4	14	-3.0	26	8	0.9	-4	-4	0.3	-4	-14	-3.3	-20	-4	-1.4	-4	4	-5.0	-4	14	1.6	-20	4	-2.8	4	-4	-0.4	4	-14	-0.8
23	0	1.4	3.2	0	-8	8	-2.7	8	8	0.8	8	-8	-0.4	-8	-8	0.8	4	4	1.2	4	14	-5.0	26	8	0.9	-4	-4	2.3	-4	-14	0.7	-20	-4	0.6	-4	4	-1.0	-4	14	-0.4	-20	4	-4.8	4	-4	3.6	4	-14	-2.8
23	0	3.7	5.9	0	-8	8	-2.7	8	8	-1.2	8	-8	1.6	-8	-8	-3.2	4	4	1.2	4	14	1.0	26	8	0.9	-4	-4	0.3	-4	-14	2.7	-20	-4	-1.4	-4	4	-9.0	-4	14	-2.4	-20	4	-2.8	4	-4	3.6	4	-14	-2.8
23	0	1.8	2.4	0	-8	8	-2.6	8	8	-3.1	8	-8	-0.3	-8	-8	-3.1	4	4	-2.7	4	14	-4.9	26	8	1.0	-4	-4	0.4	-4	-14	0.8	-20	-4	-5.3	-4	4	-4.9	-4	14	-2.3	-20	4	-2.7	4	-4	1.7	4	-14	-0.7
23	0	0.4	3.1	0	-8	8	-1.5	8	8	-5.0	8	-8	-1.2	-8	-8	-1.0	4	4	-0.6	4	14	3.2	26	8	1.1	-4	-4	0.5	-4	-14	-1.1	-20	-4	-1.2	-4	4	0.2	-4	14	0.8	-20	4	-3.6	4	-4	2.8	4	-14	0.4
23	1	2.1	3.5	1	8	8	1.1	-8	8	-0.4	-8	-8	-6.6	8	-8	1.6	-4	4	-8.0	-4	14	-0.2	-26	8	0.7	4	-4	-5.4	4	-14	-0.5	20	-4	-2.6	4	4	0.8	4	14	-0.1	20	4	1.0	-4	-4	-2.6	-4	-14	-7.0
23	1	5.0	3.8	1	8	8	-0.9	-8	8	-3.4	-8	-8	-10.6	8	-8	-2.4	-4	4	-3.0	-4	14	0.8	-26	8	2.7	4	-4	-2.9	4	-14	-2.5	20	-4	-4.6	4	4	-3.2	4	14	-6.6	20	4	-3.0	-4	-4	-6.6	-4	-14	-9.0
23	1	5.5	3.2	1	8	8	-0.9	-8	8	-5.4	-8	-8	-10.6	8	-8	-4.4	-4	4	-7.0	-4	14	-1.2	-26	8	-3.3	4	-4	-4.9	4	-14	-8.5	20	-4	-4.6	4	4	-3.2	4	14	-0.6	20	4	-1.0	-4	-4	-2.6	-4	-14	-7.0
23	1	3.3	4.9	1	8	8	1.2	-8	8	-5.3	-8	-8	-4.5	8	-8	-1.3	-4	4	-4.9	-4	14	0.9	-26	8	2.8	4	-4	-1.8	4	-14	2.6	20	-4	-11.5	4	4	-1.1	4	14	-2.5	20	4	-0.9	-4	-4	-10.5	-4	-14	-2.9
23	1	4.5	3.7	1	8	8	-2.8	-8	8	-5.3	-8	-8	-6.5	8	-8	-1.3	-4	4	-8.9	-4	14	0.9	-26	8	-3.2	4	-4	-1.8	4	-14	-1.4	20	-4	-5.5	4	4	-5.1	4	14	-2.5	20	4	-2.9	-4	-4	-10.5	-4	-14	-4.9
23	1	2.2	3.8	1	8	8	-0.7	-8	8	-1.2	-8	-8	-10.4	8	-8	-3.2	-4	4	-2.8	-4	14	1.0	-26	8	-1.1	4	-4	-1.7	4	-14	0.7	20	-4	-3.4	4	4	-1.0	4	14	-0.4	20	4	3.2	-4	-4	-0.4	-4	-14	-0.8
23	1	3.5	4.4	1	8	8	-0.7	-8	8	-1.2	-8	-8	-8.4	8	-8	-1.2	-4	4	-2.8	-4	14	1.0	-26	8	0.9	4	-4	-3.7	4	-14	-3.3	20	-4	-3.4	4	4	-3.0	4	14	1.6	20	4	-0.8	-4	-4	-18.4	-4	-14	-4.8
23	1	4.5	4.9	1	8	8	-0.7	-8	8	-1.2	-8	-8	-24.4	8	-8	-5.2	-4	4	-2.8	-4	14	-5.0	-26	8	0.9	4	-4	-1.7	4	-14	-1.3	20	-4	-7.4	4	4	-3.0	4	14	-4.4	20	4	5.2	-4	-4	-4.4	-4	-14	-6.8
23	1	2.7	4.4	1	8	8	1.3	-8	8	-1.2	-8	-8	-10.4	8	-8	0.8	-4	4	-2.8	-4	14	-1.0	-26	8	2.9	4	-4	0.3	4	-14	-7.3	20	-4	-3.4	4	4	1.0	4	14	1.6	20	4	-0.8	-4	-4	-4.4	-4	-14	1.2
23	1	5.3	4.8	1	8	8	-0.7	-8	8	-1.2	-8	-8	-14.4	8	-8	-11.2	-4	4	-4.8	-4	14	-5.0	-26	8	-1.1	4	-4	-5.7	4	-14	-3.3	20	-4	-5.4	4	4	1.0	4	14	-10.4	20	4	-0.8	-4	-4	-14.4	-4	-14	-12.8
23	1	3.3	4.3	1	8	8	1.4	-8	8	-1.1	-8	-8	-14.3	8	-8	-3.1	-4	4	-4.7	-4	14	-0.9	-26	8	3.0	4	-4	-5.6	4	-14	-3.2	20	-4	-3.3	4	4	-2.9	4	14	-0.3	20	4	1.3	-4	-4	-14.3	-4	-14	-4.7
23	1	2.2	4.4	1	8	8	2.5	-8	8	-1.0	-8	-8	-3.2	8	-8	-3.0	-4	4	-4.6	-4	14	-0.8	-26	8	3.1	4	-4	0.5	4	-14	-1.1	20	-4	-3.2	4	4	-1.8	4	14	-3.2	20	4	-1.6	-4	-4	-11.2	-4	-14	-7.6
24	0	4.9	10.5	1	-8	8	0.7	8	8	1.2	8	-8	-11.0	-8	-8	-16.8	4	4	-0.4	4	14	1.4	26	8	1.3	-4	-4	-1.3	-4	-14	-28.9	-20	-4	-28.0	-4	4	0.4	-4	14	1.0	-20	4	2.6	4	-4	1.0	4	-14	-13.4
24	0	5.5	11.0	1	-8	8	2.8	8	8	1.3	8	-8	-20.9	-8	-8	-16.7	4	4	3.7	4	14	-2.5	26	8	3.4	-4	-4	-1.2	-4	-14	-28.8	-20	-4	-24.9	-4	4	0.5	-4	14	3.1	-20	4	0.7	4	-4	1.1	4	-14	-28.3
24	0	5.8	10.9	1	-8	8	0.9	8	8	-0.6	8	-8	1.2	-8	-8	-12.6	4	4	1.8	4	14	-4.4	26	8	3.5	-4	-4	-1.1	-4	-14	-28.7	-20	-4	-27.8	-4	4	0.6	-4	14	1.2	-20	4	2.8	4	-4	1.2	4	-14	-29.2
24	0	5.2	11.3	1	-8	8	1.0	8	8	3.5	8	-8	-10.7	-8	-8	-10.5	4	4	1.9	4	14	1.7	26	8	5.6	-4	-4	1.0	-4	-14	-28.6	-20	-4	-27.7	-4	4	0.7	-4	14	-0.7	-20	4	0.9	4	-4	3.3	4	-14	-29.1
24	0	5.7	12.3	1	-8	8	3.1	8	8	0.6	8	-8	-14.6	-8	-8	-10.4	4	4	-1.0	4	14	-1.2	26	8	2.7	-4	-4	-0.9	-4	-14	-24.5	-20	-4	-27.6	-4	4	0.8	-4	14	1.4	-20	4	1.0	4	-4	3.4	4	-14	-29.0
24	0	5.5	12.6	1	-8	8	3.2	8	8	0.7	8	-8	-6.5	-8	-8	-17.3	4	4	1.1	4	14	0.9	26	8	2.8	-4	-4	2.2	-4	-14	-28.4	-20	-4	-27.5	-4	4	2.9	-4	14	1.5	-20	4	5.1	4	-4	3.5	4	-14	-28.9
24	1	2.4	9.6	1	8	8	0.7	-8	8	3.2	-8	-8	-30.0	8	-8	-29.8	-4	4	3.6	-4	14	3.4	-26	8	1.3	4	-4	-27.3	4	-14	-2.9	20	-4	-13.0	4	4	2.4	4	14	1.0	20	4	2.6	-4	-4	1.0	-4	-14	-2.4
24	1	2.8	8.8	1	8	8	0.8	-8	8	3.3	-8	-8	-29.9	8	-8	-16.7	-4	4	1.7	-4	14	-0.5	-26	8	1.4	4	-4	-31.2	4	-14	-0.8	20	-4	-14.9	4	4	0.5	4	14	1.1	20	4	-1.3	-4	-4	1.1	-4	-14	-2.3
24	1	5.3	9.6	1	8	8	0.8	-8	8	1.3	-8	-8	-29.9	8	-8	-29.7	-4	4	-0.3	-4	14	-6.5	-26	8	1.4	4	-4	-31.2	4	-14	-5.8	20	-4	-14.9	4	4	2.5	4	14	-0.9	20	4	-1.3	-4	-4	-0.9	-4	-14	-5.3
24	1	4.5	10.0	1	8	8	-1.2	-8	8	3.3	-8	-8	-29.9	8	-8	-29.7	-4	4	1.7	-4	14	-0.5	-26	8	1.4	4	-4	-31.2	4	-14	-0.8	20	-4	-18.9	4	4	0.5	4	14	3.1	20	4	4.7	-4	-4	-0.9	-4	-14	-2.3
24	1	4.6	9.9	1	8	8	0.9	-8	8	1.4	-8	-8	-29.8	8	-8	-29.6	-4	4	-2.2	-4	14	-0.4	-26	8	3.5	4	-4	-31.1	4	-14	-1.7	20	-4	-14.8	4	4	0.6	4	14	1.2	20	4	-1.2	-4	-4	1.2	-4	-14	-1.2
24	1	3.6	9.0	1	8	8	-1.1	-8	8	-2.6	-8	-8	-26.8	8	-8	-29.6	-4	4	-2.2	-4	14	-0.4	-26	8	1.5	4	-4	-31.1	4	-14	-5.7	20	-4	-10.8	4	4	0.6	4	14	-0.8	20	4	0.8	-4	-4	-0.8	-4	-14	-3.2
24	1	3.2	10.1	1	8	8	1.0	-8	8	1.5	-8	-8	-29.7	8	-8	-29.5	-4	4	-0.1	-4	14	-0.3	-26	8	1.6	4	-4	-31.0	4	-14	-2.6	20	-4	-4.7	4	4	2.7	4	14	3.3	20	4	4.9	-4	-4	-2.7	-4	-14	-6.1
24	1	4.9	9.4	1	8	8	1.0	-8	8	-0.5	-8	-8	-29.7	8	-8	-29.5	-4	4	-2.1	-4	14	1.7	-26	8	1.6	4	-4	-31.0	4	-14	-5.6	20	-4	-12.7	4	4	0.7	4	14	1.3	20	4	0.9	-4	-4	-0.7	-4	-14	-8.1
24	1	5.1	10.0	1	8	8	1.0	-8	8	-0.5	-8	-8	-29.7	8	-8	-28.5	-4	4	1.9	-4	14	-0.3	-26	8	1.6	4	-4	-31.0	4	-14	-1.6	20	-4	-16.7	4	4	2.7	4	14	1.3	20	4	2.9	-4	-4	-2.7	-4	-14	-8.1
24	1	4.8	9.9	1	8	8	-1.0	-8	8	-0.5	-8	-8	-29.7	8	-8	-29.5	-4	4	-0.1	-4	14	-0.3	-26	8	-0.4	4	-4	-31.0	4	-14	-7.6	20	-4	-14.7	4	4	0.7	4	14	-0.7	20	4	0.9	-4	-4	1.3	-4	-14	-6.1
24	1	3.8	10.1	1	8	8	-0.9	-8	8	0.6	-8	-8	-29.6	8	-8	-29.4	-4	4	-1.0	-4	14	-1.2	-26	8	2.7	4	-4	-30.9	4	-14	-1.5	20	-4	-2.6	4	4	0.8	4	14	1.4	20	4	1.0	-4	-4	1.4	-4	-14	-4.0
24	1	3.7	10.1	1	8	8	-0.9	-8	8	0.6	-8	-8	-29.6	8	-8	-29.4	-4	4	1.0	-4	14	0.8	-26	8	2.7	4	-4	-30.9	4	-14	-0.5	20	-4	-8.6	4	4	-1.2	4	14	3.4	20	4	3.0	-4	-4	-0.6	-4	-14	-6.0
24	1	3.9	10.1	1	8	8	1.2	-8	8	2.7	-8	-8	-29.5	8	-8	-29.3	-4	4	-0.9	-4	14	-1.1	-26	8	2.8	4	-4	-30.8	4	-14	0.6	20	-4	-12.5	4	4	-1.1	4	14	1.5	20	4	1.1	-4	-4	1.5	-4	-14	-1.9
24	1	2.9	10.8	1	8	8	1.2	-8	8	2.7	-8	-8	-29.5	8	-8	-29.3	-4	4	-2.9	-4	14	2.9	-26	8	2.8	4	-4	-30.8	4	-14	-9.4	20	-4	-12.5	4	4	4.9	4	14	3.5	20	4	1.1	-4	-4	1.5	-4	-14	-1.9
24	1	5.4	9.2	1	8	8	-0.8	-8	8	-1.3	-8	-8	-29.5	8	-8	-29.3	-4	4	-0.9	-4	14	0.9	-26	8	0.8	4	-4	-30.8	4	-14	-3.4	20	-4	-18.5	4	4	-1.1	4	14	-0.5	20	4	1.1	-4	-4	-0.5	-4	-14	-9.9
24	1	3.5	10.1	1	8	8	1.2	-8	8	-1.3	-8	-8	-29.5	8	-8	-29.3	-4	4	-0.9	-4	14	2.9	-26	8	4.8	4	-4	-30.8	4	-14	-3.4	20	-4	-15.5	4	4	0.9	4	14	-0.5	20	4	3.1	-4	-4	-4.5	-4	-14	-7.9
24	1	3.5	9.9	1	8	8	1.3	-8	8	0.8	-8	-8	-29.4	8	-8	-29.2	-4	4	1.2	-4	14	1.0	-26	8	2.9	4	-4	-30.7	4	-14	-3.3	20	-4	-18.4	4	4	1.0	4	14	3.6	20	4	-0.8	-4	-4	-2.4	-4	-14	-7.8
25	0	0.2	1.6	0	-8	8	1.4	8	8	0.9	8	-8	-0.3	-8	-8	-1.1	4	4	1.3	4	14	1.1	26	8	3.0	-4	-4	-1.6	-4	-14	0.8	-20	-4	2.7	-4	4	1.1	-4	14	-0.3	-20	4	3.3	4	-4	-0.3	4	-14	-0.7
25	0	0.0	1.8	0	-8	8	0.5	8	8	1.0	8	-8	0.8	-8	-8	-1.0	4	4	1.4	4	14	-0.8	26	8	1.1	-4	-4	-1.5	-4	-14	0.9	-20	-4	0.8	-4	4	2.2	-4	14	-1.2	-20	4	2.4	4	-4	0.8	4	-14	-3.6
25	0	1.0	1.7	0	-8	8	-1.5	8	8	-1.0	8	-8	-1.2	-8	-8	-1.0	4	4	-0.6	4	14	1.2	26	8	5.1	-4	-4	-3.5	-4	-14	-1.1	-20	-4	0.8	-4	4	0.2	-4	14	-1.2	-20	4	0.4	4	-4	0.8	4	-14	-1.6
25	0	1.2	1.9	0	-8	8	-1.5	8	8	-1.0	8	-8	-1.2	-8	-8	-3.0	4	4	-0.6	4	14	-0.8	26	8	1.1	-4	-4	-1.5	-4	-14	-1.1	-20	-4	0.8	-4	4	-1.8	-4	14	-1.2	-20	4	2.4	4	-4	-1.2	4	-14	-1.6
25	0	1.4	2.3	0	-8	8	-1.5	8	8	-1.0	8	-8	-1.2	-8	-8	-1.0	4	4	-0.6	4	14	1.2	26	8	3.1	-4	-4	-3.5	-4	-14	-1.1	-20	-4	-1.2	-4	4	0.2	-4	14	-3.2	-20	4	-1.6	4	-4	-1.2	4	-14	-1.6
25	0	1.2	2.1	0	-8	8	-1.4	8	8	-0.9	8	-8	-1.1	-8	-8	-0.9	4	4	-0.5	4	14	-2.7	26	8	3.2	-4	-4	0.6	-4	-14	-1.0	-20	-4	0.9	-4	4	-1.7	-4	14	-1.1	-20	4	2.5	4	-4	-1.1	4	-14	-3.5
25	0	3.0	1.9	0	-8	8	-1.4	8	8	-2.9	8	-8	-3.1	-8	-8	-0.9	4	4	-0.5	4	14	-4.7	26	8	1.2	-4	-4	-3.4	-4	-14	-1.0	-20	-4	-1.1	-4	4	-3.7	-4	14	-3.1	-20	4	-1.5	4	-4	-3.1	4	-14	-5.5
25	0	2.2	2.2	0	-8	8	-3.3	8	8	-0.8	8	-8	-3.0	-8	-8	-2.8	4	4	-0.4	4	14	1.4	26	8	1.3	-4	-4	-5.3	-4	-14	-0.9	-20	-4	-3.0	-4	4	-3.6	-4	14	-5.0	-20	4	0.6	4	-4	-1.0	4	-14	-5.4
25	0	1.5	1.8	0	-8	8	-1.3	8	8	-2.8	8	-8	-1.0	-8	-8	-2.8	4	4	-0.4	4	14	-0.6	26	8	1.3	-4	-4	-1.3	-4	-14	-2.9	-20	-4	1.0	-4	4	-1.6	-4	14	-1.0	-20	4	0.6	4	-4	-1.0	4	-14	-3.4
25	0	1.5	2.2	0	-8	8	4.7	8	8	-0.8	8	-8	1.0	-8	-8	-2.8	4	4	-0.4	4	14	-0.6	26	8	1.3	-4	-4	-1.3	-4	-14	1.1	-20	-4	1.0	-4	4	-1.6	-4	14	-3.0	-20	4	0.6	4	-4	1.0	4	-14	-3.4
25	0	1.0	2.4	0	-8	8	-1.2	8	8	1.3	8	-8	-0.9	-8	-8	-0.7	4	4	-0.3	4	14	-2.5	26	8	-0.6	-4	-4	-1.2	-4	-14	-0.8	-20	-4	1.1	-4	4	-1.5	-4	14	-2.9	-20	4	-1.3	4	-4	-0.9	4	-14	-1.3
25	0	0.8	2.0	0	-8	8	-1.2	8	8	-0.7	8	-8	5.1	-8	-8	-0.7	4	4	1.7	4	14	-2.5	26	8	3.4	-4	-4	-1.2	-4	-14	-0.8	-20	-4	-0.9	-4	4	-1.5	-4	14	-0.9	-20	4	-1.3	4	-4	-0.9	4	-14	-3.3
25	0	1.3	2.2	0	-8	8	-3.1	8	8	-0.6	8	-8	1.2	-8	-8	-0.6	4	4	-0.2	4	14	-0.4	26	8	1.5	-4	-4	-3.1	-4	-14	-2.7	-20	-4	3.2	-4	4	-1.4	-4	14	-0.8	-20	4	-1.2	4	-4	1.2	4	-14	-3.2
25	0	0.8	2.4	0	-8	8	-1.1	8	8	1.4	8	-8	1.2	-8	-8	-2.6	4	4	1.8	4	14	-2.4	26	8	1.5	-4	-4	-1.1	-4	-14	-2.7	-20	-4	1.2	-4	4	-1.4	-4	14	-0.8	-20	4	0.8	4	-4	1.2	4	-14	-3.2
25	0	1.2	2.5	0	-8	8	-1.1	8	8	1.4	8	-8	1.2	-8	-8	-0.6	4	4	-0.2	4	14	3.6	26	8	3.5	-4	-4	-3.1	-4	-14	1.3	-20	-4	1.2	-4	4	0.6	-4	14	1.2	-20	4	2.8	4	-4	-0.8	4	-14	0.8
25	0	-0.1	1.7	0	-8	8	0.9	8	8	1.4	8	-8	1.2	-8	-8	-0.6	4	4	1.8	4	14	-0.4	26	8	3.5	-4	-4	-1.1	-4	-14	1.3	-20	-4	3.2	-4	4	2.6	-4	14	-2.8	-20	4	0.8	4	-4	1.2	4	-14	0.8
25	0	1.8	2.1	0	-8	8	-3.0	8	8	-0.5	8	-8	-0.7	-8	-8	-2.5	4	4	-0.1	4	14	-2.3	26	8	-0.4	-4	-4	-3.0	-4	-14	-2.6	-20	-4	1.3	-4	4	-1.3	-4	14	-2.7	-20	4	-1.1	4	-4	1.3	4	-14	-5.1
25	1	-0.7	1.5	0	8	8	-0.6	-8	8	-1.1	-8	-8	1.7	8	-8	0.9	-4	4	-0.7	-4	14	1.1	-26	8	1.0	4	-4	0.4	4	-14	2.8	20	-4	0.7	4	4	1.1	4	14	-2.3	20	4	1.3	-4	-4	1.7	-4	-14	3.3
25	1	-0.3	1.5	0	8	8	0.5	-8	8	1.0	-8	-8	0.8	8	-8	-1.0	-4	4	1.4	-4	14	-0.8	-26	8	3.1	4	-4	-1.5	4	-14	-1.1	20	-4	0.8	4	4	-1.8	4	14	-1.2	20	4	0.4	-4	-4	0.8	-4	-14	2.4
25	1	1.9	2.4	0	8	8	-3.5	-8	8	-3.0	-8	-8	-3.2	8	-8	-3.0	-4	4	-2.6	-4	14	-4.8	-26	8	-0.9	4	-4	-1.5	4	-14	-1.1	20	-4	0.8	4	4	0.2	4	14	-5.2	20	4	0.4	-4	-4	-3.2	-4	-14	-1.6
25	1	1.6	2.3	0	8	8	0.5	-8	8	-3.0	-8	-8	-1.2	8	-8	-3.0	-4	4	-0.6	-4	14	-0.8	-26	8	1.1	4	-4	0.5	4	-14	-1.1	20	-4	0.8	4	4	0.2	4	14	0.8	20	4	-1.6	-4	-4	-3.2	-4	-14	0.4
25	1	0.8	2.1	0	8	8	-3.5	-8	8	-1.0	-8	-8	0.8	8	-8	-3.0	-4	4	-2.6	-4	14	-2.8	-26	8	-0.9	4	-4	-3.5	4	-14	-1.1	20	-4	2.8	4	4	0.2	4	14	-5.2	20	4	2.4	-4	-4	-1.2	-4	-14	-1.6
25	1	1.5	2.1	0	8	8	-1.4	-8	8	-4.9	-8	-8	-3.1	8	-8	-0.9	-4	4	-2.5	-4	14	-2.7	-26	8	1.2	4	-4	-3.4	4	-14	-1.0	20	-4	0.9	4	4	-3.7	4	14	-3.1	20	4	0.5	-4	-4	-1.1	-4	-14	-1.5
25	1	2.7	2.1	0	8	8	-1.4	-8	8	-4.9	-8	-8	-3.1	8	-8	-0.9	-4	4	-0.5	-4	14	-4.7	-26	8	-4.8	4	-4	-1.4	4	-14	-1.0	20	-4	-1.1	4	4	-1.7	4	14	-3.1	20	4	-1.5	-4	-4	-3.1	-4	-14	0.5
25	1	1.7	1.7	0	8	8	-3.3	-8	8	-0.8	-8	-8	-1.0	8	-8	-0.8	-4	4	1.6	-4	14	-0.6	-26	8	-2.7	4	-4	-1.3	4	-14	-0.9	20	-4	-1.0	4	4	0.4	4	14	-5.0	20	4	-1.4	-4	-4	-1.0	-4	-14	0.6
25	1	0.8	1.6	0	8	8	-1.3	-8	8	-0.8	-8	-8	-1.0	8	-8	-0.8	-4	4	-0.4	-4	14	-2.6	-26	8	-0.7	4	-4	-1.3	4	-14	3.1	20	-4	-1.0	4	4	-1.6	4	14	-3.0	20	4	-1.4	-4	-4	-1.0	-4	-14	2.6
25	1	2.0	1.8	0	8	8	-1.3	-8	8	-0.8	-8	-8	-1.0	8	-8	-2.8	-4	4	-2.4	-4	14	-0.6	-26	8	-0.7	4	-4	-3.3	4	-14	-0.9	20	-4	-1.0	4	4	0.4	4	14	-3.0	20	4	-1.4	-4	-4	-3.0	-4	-14	0.6
25	1	-0.1	1.7	0	8	8	-1.2	-8	8	-0.7	-8	-8	-0.9	8	-8	1.3	-4	4	-0.3	-4	14	-4.5	-26	8	1.4	4	-4	-1.2	4	-14	-0.8	20	-4	1.1	4	4	0.5	4	14	-2.9	20	4	0.7	-4	-4	1.1	-4	-14	2.7
25	1	-1.2	1.6	0	8	8	0.8	-8	8	3.3	-8	-8	3.1	8	-8	1.3	-4	4	3.7	-4	14	-0.5	-26	8	3.4	4	-4	0.8	4	-14	3.2	20	-4	1.1	4	4	2.5	4	14	-0.9	20	4	0.7	-4	-4	3.1	-4	-14	4.7
25	1	-0.1	1.8	0	8	8	0.9	-8	8	1.4	-8	-8	-0.8	8	-8	-0.6	-4	4	1.8	-4	14	1.6	-26	8	1.5	4	-4	0.9	4	-14	3.3	20	-4	1.2	4	4	2.6	4	14	-0.8	20	4	-1.2	-4	-4	-0.8	-4	-14	0.8
25	1	-0.3	2.0	0	8	8	0.9	-8	8	1.4	-8	-8	1.2	8	-8	-0.6	-4	4	-0.2	-4	14	-2.4	-26	8	1.5	4	-4	-1.1	4	-14	3.3	20	-4	-0.8	4	4	0.6	4	14	1.2	20	4	0.8	-4	-4	1.2	-4	-14	4.8
25	1	0.4	1.8	0	8	8	-1.1	-8	8	-0.6	-8	-8	-0.8	8	-8	-0.6	-4	4	-0.2	-4	14	-0.4	-26	8	-0.5	4	-4	0.9	4	-14	1.3	20	-4	1.2	4	4	2.6	4	14	-0.8	20	4	-1.2	-4	-4	-0.8	-4	-14	0.8
25	1	-1.6	1.9	0	8	8	0.9	-8	8	-0.6	-8	-8	5.2	8	-8	3.4	-4	4	3.8	-4	14	-0.4	-26	8	3.5	4	-4	0.9	4	-14	5.3	20	-4	3.2	4	4	0.6	4	14	-0.8	20	4	0.8	-4	-4	1.2	-4	-14	2.8
25	1	-0.1	1.4	0	8	8	1.0	-8	8	1.5	-8	-8	1.3	8	-8	1.5	-4	4	1.9	-4	14	-0.3	-26	8	-0.4	4	-4	1.0	4	-14	1.4	20	-4	1.3	4	4	0.7	4	14	1.3	20	4	0.9	-4	-4	-0.7	-4	-14	0.9
26	0	-0.7	1.4	0	-8	8	0.7	8	8	1.2	8	-8	1.0	-8	-8	5.2	4	4	-0.4	4	14	1.4	26	8	3.3	-4	-4	0.7	-4	-14	1.1	-20	-4	1.0	-4	4	0.4	-4	14	3.0	-20	4	2.6	4	-4	-1.0	4	-14	2.6
26	0	-1.9	1.9	0	-8	8	2.8	8	8	1.3	8	-8	1.1	-8	-8	3.3	4	4	3.7	4	14	-0.5	26	8	7.4	-4	-4	0.8	-4	-14	1.2	-20	-4	1.1	-4	4	4.5	-4	14	3.1	-20	4	2.7	4	-4	1.1	4	-14	0.7
26	0	-1.7	1.4	0	-8	8	0.8	8	8	3.3	8	-8	3.1	-8	-8	1.3	4	4	1.7	4	14	3.5	26	8	3.4	-4	-4	0.8	-4	-14	1.2	-20	-4	3.1	-4	4	2.5	-4	14	3.1	-20	4	2.7	4	-4	1.1	4	-14	0.7
26	0	-0.5	1.4	0	-8	8	0.9	8	8	1.4	8	-8	-0.8	-8	-8	1.4	4	4	-0.2	4	14	1.6	26	8	3.5	-4	-4	0.9	-4	-14	1.3	-20	-4	-0.8	-4	4	0.6	-4	14	1.2	-20	4	2.8	4	-4	-0.8	4	-14	-1.2
26	0	-0.6	1.4	0	-8	8	0.9	8	8	1.4	8	-8	3.2	-8	-8	1.4	4	4	3.8	4	14	3.6	26	8	1.5	-4	-4	0.9	-4	-14	1.3	-20	-4	1.2	-4	4	0.6	-4	14	1.2	-20	4	2.8	4	-4	-0.8	4	-14	0.8
26	0	-1.0	1.0	0	-8	8	2.9	8	8	3.4	8	-8	1.2	-8	-8	3.4	4	4	-0.2	4	14	1.6	26	8	3.5	-4	-4	0.9	-4	-14	-0.7	-20	-4	1.2	-4	4	2.6	-4	14	3.2	-20	4	0.8	4	-4	1.2	4	-14	2.8
26	0	-1.5	1.3	0	-8	8	-1.0	8	8	1.5	8	-8	1.3	-8	-8	3.5	4	4	1.9	4	14	-2.3	26	8	1.6	-4	-4	1.0	-4	-14	3.4	-20	-4	3.3	-4	4	2.7	-4	14	-0.7	-20	4	2.9	4	-4	3.3	4	-14	2.9
26	0	-1.2	1.2	0	-8	8	3.1	8	8	2.6	8	-8	1.4	-8	-8	1.6	4	4	1.0	4	14	2.8	26	8	2.7	-4	-4	1.1	-4	-14	1.5	-20	-4	3.4	-4	4	0.8	-4	14	3.4	-20	4	3.0	4	-4	3.4	4	-14	1.0
26	0	-1.3	1.3	0	-8	8	1.1	8	8	2.6	8	-8	1.4	-8	-8	-0.4	4	4	1.0	4	14	2.8	26	8	0.7	-4	-4	1.1	-4	-14	3.5	-20	-4	1.4	-4	4	-1.2	-4	14	1.4	-20	4	3.0	4	-4	1.4	4	-14	3.0
26	0	-1.3	1.3	0	-8	8	1.1	8	8	4.6	8	-8	1.4	-8	-8	1.6	4	4	1.0	4	14	0.8	26	8	4.7	-4	-4	1.1	-4	-14	1.5	-20	-4	3.4	-4	4	-1.2	-4	14	1.4	-20	4	3.0	4	-4	1.4	4	-14	1.0
26	0	-1.5	1.3	0	-8	8	1.1	8	8	2.6	8	-8	5.4	-8	-8	3.6	4	4	5.0	4	14	-3.2	26	8	4.7	-4	-4	1.1	-4	-14	1.5	-20	-4	3.4	-4	4	0.8	-4	14	1.4	-20	4	3.0	4	-4	3.4	4	-14	1.0
26	0	-0.8	1.4	0	-8	8	1.2	8	8	0.7	8	-8	1.5	-8	-8	0.7	4	4	5.1	4	14	0.9	26	8	0.8	-4	-4	2.2	-4	-14	2.6	-20	-4	0.5	-4	4	-1.1	-4	14	1.5	-20	4	1.1	4	-4	1.5	4	-14	3.1
26	0	-1.4	1.9	0	-8	8	1.2	8	8	2.7	8	-8	3.5	-8	-8	4.7	4	4	3.1	4	14	0.9	26	8	4.8	-4	-4	2.2	-4	-14	4.6	-20	-4	2.5	-4	4	2.9	-4	14	1.5	-20	4	3.1	4	-4	3.5	4	-14	1.1
26	0	-1.9	1.4	0	-8	8	1.3	8	8	0.8	8	-8	1.6	-8	-8	4.8	4	4	5.2	4	14	1.0	26	8	2.9	-4	-4	2.3	-4	-14	2.7	-20	-4	2.6	-4	4	1.0	-4	14	1.6	-20	4	3.2	4	-4	1.6	4	-14	1.2
26	0	-3.2	1.4	0	-8	8	3.3	8	8	2.8	8	-8	5.6	-8	-8	0.8	4	4	5.2	4	14	5.0	26	8	6.9	-4	-4	2.3	-4	-14	6.7	-20	-4	2.6	-4	4	3.0	-4	14	5.6	-20	4	3.2	4	-4	3.6	4	-14	5.2
26	0	-2.2	1.2	0	-8	8	3.3	8	8	0.8	8	-8	1.6	-8	-8	2.8	4	4	9.2	4	14	3.0	26	8	4.9	-4	-4	2.3	-4	-14	2.7	-20	-4	4.6	-4	4	1.0	-4	14	3.6	-20	4	3.2	4	-4	1.6	4	-14	3.2
26	0	-1.4	1.6	0	-8	8	1.3	8	8	2.8	8	-8	1.6	-8	-8	0.8	4	4	1.2	4	14	3.0	26	8	0.9	-4	-4	0.3	-4	-14	0.7	-20	-4	8.6	-4	4	-1.0	-4	14	1.6	-20	4	3.2	4	-4	3.6	4	-14	1.2
26	1	-1.0	1.3	0	8	8	0.7	-8	8	-0.8	-8	-8	-3.0	8	-8	1.2	-4	4	1.6	-4	14	1.4	-26	8	3.3	4	-4	-1.3	4	-14	1.1	20	-4	2.0	4	4	0.4	4	14	3.0	20	4	4.6	-4	-4	1.0	-4	-14	0.6
26	1	-1.6	1.5	0	8	8	0.8	-8	8	-0.7	-8	-8	3.1	8	-8	3.3	-4	4	1.7	-4	14	1.5	-26	8	3.4	4	-4	0.8	4	-14	1.2	20	-4	1.1	4	4	0.5	4	14	1.1	20	4	4.7	-4	-4	1.1	-4	-14	-1.3
26	1	-0.7	1.6	0	8	8	0.9	-8	8	3.4	-8	-8	3.2	8	-8	1.4	-4	4	1.8	-4	14	-4.4	-26	8	5.5	4	-4	0.9	4	-14	3.3	20	-4	5.2	4	4	-1.4	4	14	1.2	20	4	2.8	-4	-4	1.2	-4	-14	0.8
26	1	-1.4	1.5	0	8	8	0.9	-8	8	-0.6	-8	-8	3.2	8	-8	1.4	-4	4	-0.2	-4	14	1.6	-26	8	1.5	4	-4	0.9	4	-14	1.3	20	-4	3.2	4	4	0.6	4	14	-0.8	20	4	2.8	-4	-4	1.2	-4	-14	2.8
26	1	-0.6	1.3	0	8	8	0.9	-8	8	1.4	-8	-8	1.2	8	-8	-0.6	-4	4	-0.2	-4	14	-2.4	-26	8	1.5	4	-4	-1.1	4	-14	1.3	20	-4	1.2	4	4	-1.4	4	14	1.2	20	4	0.8	-4	-4	-0.8	-4	-14	-1.2
26	1	-1.4	1.4	0	8	8	-1.0	-8	8	-0.5	-8	-8	5.3	8	-8	3.5	-4	4	1.9	-4	14	-0.3	-26	8	5.6	4	-4	1.0	4	-14	5.4	20	-4	5.3	4	4	2.7	4	14	3.3	20	4	0.9	-4	-4	3.3	-4	-14	0.9
26	1	-0.8	1.5	0	8	8	-0.9	-8	8	0.6	-8	-8	1.4	8	-8	1.6	-4	4	-1.0	-4	14	0.8	-26	8	2.7	4	-4	1.1	4	-14	1.5	20	-4	3.4	4	4	0.8	4	14	-0.6	20	4	3.0	-4	-4	-0.6	-4	-14	3.0
26	1	-1.2	1.5	0	8	8	1.1	-8	8	0.6	-8	-8	1.4	8	-8	1.6	-4	4	-1.0	-4	14	2.8	-26	8	0.7	4	-4	1.1	4	-14	-4.5	20	-4	1.4	4	4	2.8	4	14	1.4	20	4	1.0	-4	-4	1.4	-4	-14	1.0
26	1	-0.5	1.3	0	8	8	-2.9	-8	8	0.6	-8	-8	-2.6	8	-8	-2.4	-4	4	-1.0	-4	14	2.8	-26	8	2.7	4	-4	1.1	4	-14	-0.5	20	-4	1.4	4	4	-1.2	4	14	1.4	20	4	1.0	-4	-4	1.4	-4	-14	3.0
26	1	-1.0	1.3	0	8	8	1.1	-8	8	0.6	-8	-8	1.4	8	-8	1.6	-4	4	1.0	-4	14	2.8	-26	8	0.7	4	-4	1.1	4	-14	-0.5	20	-4	1.4	4	4	2.8	4	14	1.4	20	4	3.0	-4	-4	1.4	-4	-14	1.0
26	1	-1.4	1.6	0	8	8	1.2	-8	8	0.7	-8	-8	1.5	8	-8	2.7	-4	4	1.1	-4	14	0.9	-26	8	0.8	4	-4	0.2	4	-14	-1.4	20	-4	4.5	4	4	0.9	4	14	1.5	20	4	1.1	-4	-4	-0.5	-4	-14	1.1
26	1	-2.2	1.8	0	8	8	1.2	-8	8	-1.3	-8	-8	1.5	8	-8	4.7	-4	4	3.1	-4	14	0.9	-26	8	0.8	4	-4	4.2	4	-14	6.6	20	-4	2.5	4	4	0.9	4	14	-2.5	20	4	5.1	-4	-4	1.5	-4	-14	1.1
26	1	-2.4	1.4	0	8	8	1.3	-8	8	0.8	-8	-8	1.6	8	-8	4.8	-4	4	3.2	-4	14	-1.0	-26	8	2.9	4	-4	0.3	4	-14	6.7	20	-4	4.6	4	4	3.0	4	14	3.6	20	4	3.2	-4	-4	1.6	-4	-14	1.2
26	1	-2.4	1.4	0	8	8	3.3	-8	8	0.8	-8	-8	3.6	8	-8	2.8	-4	4	1.2	-4	14	1.0	-26	8	2.9	4	-4	2.3	4	-14	4.7	20	-4	2.6	4	4	3.0	4	14	1.6	20	4	3.2	-4	-4	1.6	-4	-14	1.2
26	1	-1.9	1.4	0	8	8	1.3	-8	8	0.8	-8	-8	1.6	8	-8	0.8	-4	4	3.2	-4	14	-1.0	-26	8	2.9	4	-4	0.3	4	-14	2.7	20	-4	2.6	4	4	1.0	4	14	1.6	20	4	3.2	-4	-4	1.6	-4	-14	1.2
26	1	-1.4	1.4	0	8	8	3.3	-8	8	-1.2	-8	-8	5.6	8	-8	2.8	-4	4	1.2	-4	14	3.0	-26	8	4.9	4	-4	0.3	4	-14	0.7	20	-4	2.6	4	4	1.0	4	14	1.6	20	4	3.2	-4	-4	-0.4	-4	-14	3.2
28	0	2.0	3.7	1	-8	8	-0.9	8	8	-7.4	8	-8	-0.6	-8	-8	-6.4	4	4	1.0	4	14	-1.2	26	8	-1.3	-4	-4	3.1	-4	-14	-0.5	-20	-4	-2.6	-4	4	0.8	-4	14	1.4	-20	4	3.0	4	-4	3.4	4	-14	-1.0
28	0	4.2	3.6	1	-8	8	-0.8	8	8	-5.3	8	-8	-0.5	-8	-8	-3.3	4	4	1.1	4	14	0.9	26	8	-1.2	-4	-4	0.2	-4	-14	-5.4	-20	-4	-17.5	-4	4	-1.1	-4	14	-4.5	-20	4	-4.9	4	-4	1.5	4	-14	1.1
28	0	4.5	4.5	1	-8	8	-2.8	8	8	-13.3	8	-8	-0.5	-8	-8	-5.3	4	4	-2.9	4	14	-5.1	26	8	-1.2	-4	-4	-1.8	-4	-14	-1.4	-20	-4	-9.5	-4	4	0.9	-4	14	-6.5	-20	4	-2.9	4	-4	1.5	4	-14	-4.9
28	0	5.1	4.8	1	-8	8	-4.7	8	8	-7.2	8	-8	-4.4	-8	-8	-7.2	4	4	-0.8	4	14	-9.0	26	8	-7.1	-4	-4	-3.7	-4	-14	-1.3	-20	-4	-9.4	-4	4	-1.0	-4	14	-10.4	-20	4	-6.8	4	-4	-2.4	4	-14	-4.8
28	0	6.0	5.4	1	-8	8	-4.7	8	8	-7.2	8	-8	1.6	-8	-8	-13.2	4	4	-2.8	4	14	-9.0	26	8	-7.1	-4	-4	-5.7	-4	-14	-3.3	-20	-4	-25.4	-4	4	-5.0	-4	14	-6.4	-20	4	-2.8	4	-4	1.6	4	-14	-4.8
28	0	4.4	4.5	1	-8	8	-2.7	8	8	-7.2	8	-8	-0.4	-8	-8	-7.2	4	4	1.2	4	14	-3.0	26	8	-3.1	-4	-4	0.3	-4	-14	-3.3	-20	-4	-7.4	-4	4	-1.0	-4	14	-2.4	-20	4	-2.8	4	-4	-0.4	4	-14	-4.8
28	0	2.9	3.8	1	-8	8	-2.7	8	8	-5.2	8	-8	1.6	-8	-8	-7.2	4	4	-4.8	4	14	-5.0	26	8	0.9	-4	-4	-1.7	-4	-14	-3.3	-20	-4	-9.4	-4	4	-1.0	-4	14	-4.4	-20	4	-2.8	4	-4	-0.4	4	-14	-2.8
28	0	3.9	4.5	1	-8	8	-4.6	8	8	-3.1	8	-8	-0.3	-8	-8	0.9	4	4	-8.7	4	14	-4.9	26	8	-1.0	-4	-4	0.4	-4	-14	-3.2	-20	-4	-5.3	-4	4	-4.9	-4	14	-4.3	-20	4	-2.7	4	-4	1.7	4	-14	-4.7
28	1	4.3	7.6	1	8	8	-2.7	-8	8	-5.2	-8	-8	-14.4	8	-8	-13.2	-4	4	1.2	-4	14	-1.0	-26	8	-1.1	4	-4	-29.7	4	-14	-5.3	20	-4	-5.4	4	4	-1.0	4	14	-0.4	20	4	-2.8	-4	-4	-2.4	-4	-14	-4.8
30	1	5.0	5.0	1	8	8	-5.2	-8	8	-20.7	-8	-8	1.1	8	-8	-0.7	-4	4	-0.3	-4	14	-8.5	-26	8	1.4	4	-4	-1.2	4	-14	-0.8	20	-4	-0.9	4	4	-3.5	4	14	-8.9	20	4	-7.3	-4	-4	1.1	-4	-14	-3.3
30	1	1.2	2.7	1	8	8	-3.2	-8	8	-6.7	-8	-8	1.1	8	-8	-0.7	-4	4	1.7	-4	14	-4.5	-26	8	-0.6	4	-4	0.8	4	-14	-2.8	20	-4	1.1	4	4	0.5	4	14	-0.9	20	4	-1.3	-4	-4	1.1	-4	-14	0.7
30	1	3.4	3.3	1	8	8	-5.2	-8	8	-10.7	-8	-8	-0.9	8	-8	1.3	-4	4	1.7	-4	14	-6.5	-26	8	-0.6	4	-4	0.8	4	-14	-0.8	20	-4	-0.9	4	4	-1.5	4	14	-2.9	20	4	-9.3	-4	-4	1.1	-4	-14	-1.3
30	1	4.1	4.5	1	8	8	-5.2	-8	8	-14.7	-8	-8	1.1	8	-8	3.3	-4	4	-2.3	-4	14	-6.5	-26	8	-0.6	4	-4	0.8	4	-14	-0.8	20	-4	-2.9	4	4	-3.5	4	14	-6.9	20	4	-11.3	-4	-4	1.1	-4	-14	0.7
30	1	2.5	3.3	1	8	8	-1.1	-8	8	-0.6	-8	-8	-2.8	8	-8	-0.6	-4	4	1.8	-4	14	-4.4	-26	8	1.5	4	-4	0.9	4	-14	-0.7	20	-4	1.2	4	4	-1.4	4	14	-4.8	20	4	-5.2	-4	-4	1.2	-4	-14	-1.2
30	1	5.5	4.5	1	8	8	-9.1	-8	8	-18.6	-8	-8	-0.8	8	-8	-4.6	-4	4	-0.2	-4	14	-8.4	-26	8	-2.5	4	-4	-3.1	4	-14	-6.7	20	-4	-0.8	4	4	-7.4	4	14	-4.8	20	4	-5.2	-4	-4	-0.8	-4	-14	-5.2
30	1	3.2	4.2	1	8	8	-7.0	-8	8	-4.5	-8	-8	1.3	8	-8	1.5	-4	4	1.9	-4	14	-6.3	-26	8	-2.4	4	-4	1.0	4	-14	1.4	20	-4	1.3	4	4	-3.3	4	14	-2.7	20	4	-3.1	-4	-4	-0.7	-4	-14	-1.1
30	1	5.9	4.0	1	8	8	-7.0	-8	8	-10.5	-8	-8	-2.7	8	-8	-6.5	-4	4	-2.1	-4	14	-10.3	-26	8	-0.4	4	-4	-3.0	4	-14	-4.6	20	-4	-0.7	4	4	-9.3	4	14	-2.7	20	4	-15.1	-4	-4	-2.7	-4	-14	-5.1
30	1	2.7	3.8	1	8	8	-9.0	-8	8	-8.5	-8	-8	1.3	8	-8	1.5	-4	4	1.9	-4	14	-6.3	-26	8	-0.4	4	-4	1.0	4	-14	-0.6	20	-4	-4.7	4	4	-5.3	4	14	1.3	20	4	-5.1	-4	-4	-0.7	-4	-14	-5.1
30	1	3.9	4.5	1	8	8	-5.0	-8	8	-6.5	-8	-8	-0.7	8	-8	1.5	-4	4	1.9	-4	14	-8.3	-26	8	-0.4	4	-4	1.0	4	-14	-0.6	20	-4	-0.7	4	4	-5.3	4	14	-4.7	20	4	-7.1	-4	-4	-0.7	-4	-14	-3.1
30	1	5.1	5.2	1	8	8	-4.9	-8	8	-9.4	-8	-8	1.4	8	-8	-2.4	-4	4	-7.0	-4	14	-5.2	-26	8	-1.3	4	-4	-2.9	4	-14	-0.5	20	-4	-0.6	4	4	-3.2	4	14	-4.6	20	4	-9.0	-4	-4	-0.6	-4	-14	1.0
30	1	3.2	4.8	1	8	8	-4.9	-8	8	-9.4	-8	-8	1.4	8	-8	1.6	-4	4	1.0	-4	14	-5.2	-26	8	0.7	4	-4	1.1	4	-14	-2.5	20	-4	1.4	4	4	-3.2	4	14	-2.6	20	4	-9.0	-4	-4	-0.6	-4	-14	1.0
30	1	3.5	3.6	1	8	8	-6.9	-8	8	-1.4	-8	-8	-4.6	8	-8	-2.4	-4	4	-1.0	-4	14	-5.2	-26	8	2.7	4	-4	-2.9	4	-14	-2.5	20	-4	1.4	4	4	-3.2	4	14	-4.6	20	4	-9.0	-4	-4	-0.6	-4	-14	-1.0
30	1	5.5	5.7	1	8	8	-6.9	-8	8	-5.4	-8	-8	-0.6	8	-8	1.6	-4	4	1.0	-4	14	-7.2	-26	8	-1.3	4	-4	1.1	4	-14	-4.5	20	-4	-0.6	4	4	-7.2	4	14	-6.6	20	4	-11.0	-4	-4	1.4	-4	-14	-1.0
30	1	2.4	3.1	1	8	8	-4.8	-8	8	-5.3	-8	-8	-0.5	8	-8	0.7	-4	4	1.1	-4	14	-3.1	-26	8	2.8	4	-4	0.2	4	-14	0.6	20	-4	0.5	4	4	-3.1	4	14	1.5	20	4	-8.9	-4	-4	1.5	-4	-14	1.1
30	1	2.1	4.2	1	8	8	-6.8	-8	8	-7.3	-8	-8	1.5	8	-8	0.7	-4	4	1.1	-4	14	-1.1	-26	8	0.8	4	-4	0.2	4	-14	0.6	20	-4	0.5	4	4	-3.1	4	14	1.5	20	4	-6.9	-4	-4	1.5	-4	-14	1.1
30	1	3.6	5.5	1	8	8	-0.7	-8	8	-7.2	-8	-8	-0.4	8	-8	0.8	-4	4	-2.8	-4	14	-5.0	-26	8	2.9	4	-4	0.3	4	-14	-1.3	20	-4	2.6	4	4	-3.0	4	14	-2.4	20	4	-6.8	-4	-4	-0.4	-4	-14	-4.8
30	1	3.8	5.1	1	8	8	-4.7	-8	8	-9.2	-8	-8	1.6	8	-8	2.8	-4	4	-0.8	-4	14	-3.0	-26	8	0.9	4	-4	0.3	4	-14	0.7	20	-4	0.6	4	4	-3.0	4	14	1.6	20	4	-6.8	-4	-4	1.6	-4	-14	-0.8
32	0	-0.4	1.3	0	-8	8	0.9	8	8	1.4	8	-8	1.2	-8	-8	-0.6	4	4	-0.2	4	14	-2.4	26	8	3.5	-4	-4	0.9	-4	-14	3.3	-20	-4	-0.8	-4	4	2.6	-4	14	1.2	-20	4	0.8	4	-4	-0.8	4	-14	-1.2
32	0	-0.7	1.3	0	-8	8	-1.0	8	8	-0.5	8	-8	-0.7	-8	-8	-0.5	4	4	-0.1	4	14	-0.3	26	8	-2.4	-4	-4	-1.0	-4	-14	1.4	-20	-4	-0.7	-4	4	0.7	-4	14	-2.7	-20	4	-1.1	4	-4	1.3	4	-14	-1.1
32	0	-1.7	1.4	0	-8	8	1.0	8	8	-0.5	8	-8	1.3	-8	-8	3.5	4	4	-0.1	4	14	-2.3	26	8	1.6	-4	-4	1.0	-4	-14	1.4	-20	-4	3.3	-4	4	2.7	-4	14	-0.7	-20	4	2.9	4	-4	1.3	4	-14	0.9
32	0	-1.1	1.5	0	-8	8	1.1	8	8	0.6	8	-8	5.4	-8	-8	1.6	4	4	1.0	4	14	0.8	26	8	0.7	-4	-4	-0.9	-4	-14	1.5	-20	-4	3.4	-4	4	0.8	-4	14	1.4	-20	4	3.0	4	-4	1.4	4	-14	1.0
32	0	-2.4	1.4	0	-8	8	3.1	8	8	0.6	8	-8	1.4	-8	-8	3.6	4	4	-1.0	4	14	-1.2	26	8	2.7	-4	-4	1.1	-4	-14	3.5	-20	-4	5.4	-4	4	4.8	-4	14	-0.6	-20	4	1.0	4	-4	-0.6	4	-14	3.0
32	0	-1.8	1.4	0	-8	8	3.1	8	8	0.6	8	-8	1.4	-8	-8	1.6	4	4	5.0	4	14	-1.2	26	8	4.7	-4	-4	3.1	-4	-14	1.5	-20	-4	5.4	-4	4	2.8	-4	14	1.4	-20	4	3.0	4	-4	1.4	4	-14	3.0
32	0	-1.5	1.7	0	-8	8	3.1	8	8	4.6	8	-8	3.4	-8	-8	1.6	4	4	-1.0	4	14	0.8	26	8	0.7	-4	-4	1.1	-4	-14	-0.5	-20	-4	1.4	-4	4	0.8	-4	14	1.4	-20	4	3.0	4	-4	3.4	4	-14	7.0
32	0	-0.8	1.7	0	-8	8	1.2	8	8	0.7	8	-8	1.5	-8	-8	0.7	4	4	3.1	4	14	-1.1	26	8	2.8	-4	-4	0.2	-4	-14	0.6	-20	-4	2.5	-4	4	0.9	-4	14	1.5	-20	4	1.1	4	-4	1.5	4	-14	3.1
32	0	-1.6	1.5	0	-8	8	3.2	8	8	2.7	8	-8	1.5	-8	-8	4.7	4	4	3.1	4	14	2.9	26	8	4.8	-4	-4	2.2	-4	-14	0.6	-20	-4	4.5	-4	4	0.9	-4	14	1.5	-20	4	1.1	4	-4	-0.5	4	-14	1.1
32	0	-1.6	1.6	0	-8	8	1.3	8	8	0.8	8	-8	1.6	-8	-8	2.8	4	4	1.2	4	14	3.0	26	8	4.9	-4	-4	0.3	-4	-14	-5.3	-20	-4	4.6	-4	4	1.0	-4	14	1.6	-20	4	5.2	4	-4	3.6	4	-14	3.2
32	0	-1.1	1.7	0	-8	8	5.3	8	8	2.8	8	-8	-0.4	-8	-8	2.8	4	4	1.2	4	14	-3.0	26	8	2.9	-4	-4	0.3	-4	-14	2.7	-20	-4	0.6	-4	4	1.0	-4	14	3.6	-20	4	5.2	4	-4	-0.4	4	-14	-0.8
32	0	-0.7	2.0	0	-8	8	1.3	8	8	4.8	8	-8	-0.4	-8	-8	0.8	4	4	5.2	4	14	-5.0	26	8	2.9	-4	-4	0.3	-4	-14	2.7	-20	-4	4.6	-4	4	-1.0	-4	14	-0.4	-20	4	3.2	4	-4	-0.4	4	-14	-0.8
32	0	-1.7	1.5	0	-8	8	1.4	8	8	2.9	8	-8	-0.3	-8	-8	4.9	4	4	1.3	4	14	1.1	26	8	5.0	-4	-4	-1.6	-4	-14	0.8	-20	-4	0.7	-4	4	3.1	-4	14	1.7	-20	4	3.3	4	-4	-0.3	4	-14	-0.7
32	0	-2.6	1.6	0	-8	8	1.4	8	8	2.9	8	-8	5.7	-8	-8	4.9	4	4	3.3	4	14	3.1	26	8	5.0	-4	-4	2.4	-4	-14	-1.2	-20	-4	2.7	-4	4	1.1	-4	14	3.7	-20	4	5.3	4	-4	-0.3	4	-14	3.3
32	0	-2.4	1.9	0	-8	8	0.5	8	8	3.0	8	-8	2.8	-8	-8	3.0	4	4	-0.6	4	14	-2.8	26	8	7.1	-4	-4	4.5	-4	-14	0.9	-20	-4	4.8	-4	4	4.2	-4	14	2.8	-20	4	4.4	4	-4	2.8	4	-14	2.4
32	0	-2.6	1.3	0	-8	8	2.5	8	8	1.0	8	-8	2.8	-8	-8	3.0	4	4	1.4	4	14	1.2	26	8	7.1	-4	-4	2.5	-4	-14	-1.1	-20	-4	4.8	-4	4	2.2	-4	14	2.8	-20	4	4.4	4	-4	0.8	4	-14	2.4
32	1	-0.7	2.5	0	8	8	2.9	-8	8	-0.6	-8	-8	-4.8	8	-8	5.4	-4	4	-0.2	-4	14	1.6	-26	8	3.5	4	-4	-1.1	4	-14	1.3	20	-4	3.2	4	4	0.6	4	14	1.2	20	4	2.8	-4	-4	1.2	-4	-14	2.8
32	1	-1.2	2.3	0	8	8	3.0	-8	8	1.5	-8	-8	1.3	8	-8	1.5	-4	4	-2.1	-4	14	1.7	-26	8	1.6	4	-4	-3.0	4	-14	-0.6	20	-4	3.3	4	4	0.7	4	14	1.3	20	4	2.9	-4	-4	1.3	-4	-14	0.9
32	1	-1.7	1.4	0	8	8	3.0	-8	8	-0.5	-8	-8	-0.7	8	-8	5.5	-4	4	1.9	-4	14	1.7	-26	8	1.6	4	-4	1.0	4	-14	1.4	20	-4	3.3	4	4	2.7	4	14	-0.7	20	4	4.9	-4	-4	-0.7	-4	-14	0.9
32	1	-1.5	1.6	0	8	8	1.1	-8	8	0.6	-8	-8	5.4	8	-8	1.6	-4	4	3.0	-4	14	2.8	-26	8	0.7	4	-4	1.1	4	-14	1.5	20	-4	3.4	4	4	2.8	4	14	1.4	20	4	1.0	-4	-4	1.4	-4	-14	1.0
32	1	-2.5	1.7	0	8	8	3.1	-8	8	0.6	-8	-8	-0.6	8	-8	3.6	-4	4	1.0	-4	14	0.8	-26	8	2.7	4	-4	-0.9	4	-14	1.5	20	-4	5.4	4	4	2.8	4	14	3.4	20	4	5.0	-4	-4	3.4	-4	-14	1.0
32	1	-1.8	1.6	0	8	8	3.1	-8	8	0.6	-8	-8	-0.6	8	-8	1.6	-4	4	1.0	-4	14	-1.2	-26	8	0.7	4	-4	1.1	4	-14	3.5	20	-4	3.4	4	4	2.8	4	14	1.4	20	4	5.0	-4	-4	1.4	-4	-14	1.0
32	1	-1.0	1.8	0	8	8	1.1	-8	8	0.6	-8	-8	1.4	8	-8	-0.4	-4	4	-1.0	-4	14	-1.2	-26	8	2.7	4	-4	1.1	4	-14	1.5	20	-4	3.4	4	4	-1.2	4	14	1.4	20	4	1.0	-4	-4	-0.6	-4	-14	1.0
32	1	-0.4	1.5	0	8	8	1.2	-8	8	0.7	-8	-8	1.5	8	-8	2.7	-4	4	1.1	-4	14	0.9	-26	8	0.8	4	-4	0.2	4	-14	0.6	20	-4	2.5	4	4	0.9	4	14	1.5	20	4	1.1	-4	-4	-0.5	-4	-14	3.1
32	1	-1.1	1.6	0	8	8	1.2	-8	8	2.7	-8	-8	-0.5	8	-8	0.7	-4	4	1.1	-4	14	-1.1	-26	8	-1.2	4	-4	0.2	4	-14	-1.4	20	-4	2.5	4	4	0.9	4	14	5.5	20	4	3.1	-4	-4	-0.5	-4	-14	1.1
32	1	-1.3	1.5	0	8	8	3.3	-8	8	-1.2	-8	-8	1.6	8	-8	0.8	-4	4	-0.8	-4	14	-1.0	-26	8	4.9	4	-4	-1.7	4	-14	0.7	20	-4	2.6	4	4	1.0	4	14	3.6	20	4	3.2	-4	-4	1.6	-4	-14	1.2
32	1	-1.0	1.9	0	8	8	1.3	-8	8	0.8	-8	-8	1.6	8	-8	0.8	-4	4	1.2	-4	14	-1.0	-26	8	0.9	4	-4	0.3	4	-14	2.7	20	-4	4.6	4	4	1.0	4	14	1.6	20	4	3.2	-4	-4	1.6	-4	-14	1.2
32	1	-0.6	1.7	0	8	8	1.3	-8	8	0.8	-8	-8	-0.4	8	-8	2.8	-4	4	3.2	-4	14	-1.0	-26	8	0.9	4	-4	2.3	4	-14	0.7	20	-4	2.6	4	4	1.0	4	14	1.6	20	4	3.2	-4	-4	-0.4	-4	-14	-0.8
32	1	-1.1	2.2	0	8	8	1.4	-8	8	-1.1	-8	-8	-0.3	8	-8	2.9	-4	4	1.3	-4	14	-2.9	-26	8	-1.0	4	-4	0.4	4	-14	2.8	20	-4	2.7	4	4	1.1	4	14	1.7	20	4	3.3	-4	-4	-0.3	-4	-14	1.3
32	1	-1.8	2.2	0	8	8	3.4	-8	8	-1.1	-8	-8	1.7	8	-8	2.9	-4	4	3.3	-4	14	1.1	-26	8	3.0	4	-4	2.4	4	-14	0.8	20	-4	2.7	4	4	7.1	4	14	3.7	20	4	3.3	-4	-4	1.7	-4	-14	-0.7
32	1	-2.5	2.0	0	8	8	4.5	-8	8	6.0	-8	-8	0.8	8	-8	5.0	-4	4	1.4	-4	14	-0.8	-26	8	5.1	4	-4	-1.5	4	-14	2.9	20	-4	2.8	4	4	2.2	4	14	4.8	20	4	4.4	-4	-4	2.8	-4	-14	2.4
32	1	-2.1	1.9	0	8	8	2.5	-8	8	1.0	-8	-8	2.8	8	-8	1.0	-4	4	1.4	-4	14	-0.8	-26	8	3.1	4	-4	0.5	4	-14	2.9	20	-4	2.8	4	4	2.2	4	14	2.8	20	4	4.4	-4	-4	0.8	-4	-14	2.4
33	0	0.2	1.2	0	-8	8	0.9	8	8	1.4	8	-8	-0.8	-8	-8	-0.6	4	4	1.8	4	14	-0.4	26	8	1.5	-4	-4	0.9	-4	-14	-0.7	-20	-4	1.2	-4	4	0.6	-4	14	1.2	-20	4	0.8	4	-4	1.2	4	-14	0.8
33	0	0.3	1.4	0	-8	8	0.9	8	8	1.4	8	-8	1.2	-8	-8	1.4	4	4	-0.2	4	14	-0.4	26	8	1.5	-4	-4	-1.1	-4	-14	-0.7	-20	-4	1.2	-4	4	0.6	-4	14	-0.8	-20	4	0.8	4	-4	-0.8	4	-14	0.8
33	0	1.1	1.5	0	-8	8	-1.0	8	8	-0.5	8	-8	-0.7	-8	-8	-0.5	4	4	-0.1	4	14	-2.3	26	8	-0.4	-4	-4	-3.0	-4	-14	-2.6	-20	-4	-0.7	-4	4	-1.3	-4	14	-0.7	-20	4	-1.1	4	-4	-0.7	4	-14	-3.1
33	0	1.4	1.3	0	-8	8	1.0	8	8	-0.5	8	-8	-0.7	-8	-8	-0.5	4	4	1.9	4	14	-0.3	26	8	1.6	-4	-4	-1.0	-4	-14	-0.6	-20	-4	-0.7	-4	4	-1.3	-4	14	-0.7	-20	4	-1.1	4	-4	-0.7	4	-14	-1.1
33	0	0.3	1.0	0	-8	8	1.0	8	8	-2.5	8	-8	1.3	-8	-8	1.5	4	4	-0.1	4	14	-0.3	26	8	-0.4	-4	-4	-1.0	-4	-14	-0.6	-20	-4	1.3	-4	4	-1.3	-4	14	1.3	-20	4	-1.1	4	-4	-0.7	4	-14	-1.1
33	0	0.5	1.2	0	-8	8	1.0	8	8	-2.5	8	-8	-0.7	-8	-8	-0.5	4	4	1.9	4	14	-0.3	26	8	1.6	-4	-4	-1.0	-4	-14	-0.6	-20	-4	-0.7	-4	4	2.7	-4	14	-2.7	-20	4	-1.1	4	-4	-0.7	4	-14	0.9
33	0	0.2	1.8	0	-8	8	3.1	8	8	0.6	8	-8	-0.6	-8	-8	1.6	4	4	3.0	4	14	0.8	26	8	0.7	-4	-4	1.1	-4	-14	3.5	-20	-4	3.4	-4	4	2.8	-4	14	1.4	-20	4	3.0	4	-4	1.4	4	-14	1.0
33	0	0.5	1.9	0	-8	8	1.1	8	8	-1.4	8	-8	-4.6	-8	-8	-2.4	4	4	-1.0	4	14	-3.2	26	8	-5.3	-4	-4	1.1	-4	-14	-0.5	-20	-4	1.4	-4	4	0.8	-4	14	1.4	-20	4	1.0	4	-4	-0.6	4	-14	1.0
33	0	1.0	2.1	0	-8	8	1.1	8	8	2.6	8	-8	-0.6	-8	-8	-0.4	4	4	-1.0	4	14	-1.2	26	8	-5.3	-4	-4	-0.9	-4	-14	-0.5	-20	-4	1.4	-4	4	-1.2	-4	14	-0.6	-20	4	1.0	4	-4	-0.6	4	-14	3.0
33	0	0.2	1.8	0	-8	8	-0.9	8	8	0.6	8	-8	1.4	-8	-8	1.6	4	4	1.0	4	14	2.8	26	8	-5.3	-4	-4	1.1	-4	-14	1.5	-20	-4	1.4	-4	4	0.8	-4	14	1.4	-20	4	-1.0	4	-4	-0.6	4	-14	1.0
33	0	-0.5	2.2	0	-8	8	1.2	8	8	-3.3	8	-8	1.5	-8	-8	0.7	4	4	1.1	4	14	0.9	26	8	-3.2	-4	-4	0.2	-4	-14	2.6	-20	-4	2.5	-4	4	0.9	-4	14	1.5	-20	4	3.1	4	-4	1.5	4	-14	1.1
33	0	-0.8	2.0	0	-8	8	3.2	8	8	-1.3	8	-8	1.5	-8	-8	0.7	4	4	1.1	4	14	-1.1	26	8	-3.2	-4	-4	0.2	-4	-14	0.6	-20	-4	0.5	-4	4	2.9	-4	14	3.5	-20	4	1.1	4	-4	1.5	4	-14	1.1
33	0	0.2	1.9	0	-8	8	-0.7	8	8	-1.2	8	-8	1.6	-8	-8	0.8	4	4	-0.8	4	14	-3.0	26	8	2.9	-4	-4	0.3	-4	-14	2.7	-20	-4	2.6	-4	4	3.0	-4	14	-2.4	-20	4	1.2	4	-4	-0.4	4	-14	1.2
33	0	-0.8	1.5	0	-8	8	3.3	8	8	0.8	8	-8	1.6	-8	-8	0.8	4	4	1.2	4	14	-1.0	26	8	-1.1	-4	-4	0.3	-4	-14	2.7	-20	-4	2.6	-4	4	1.0	-4	14	1.6	-20	4	1.2	4	-4	1.6	4	-14	1.2
33	0	-1.4	1.7	0	-8	8	1.3	8	8	-1.2	8	-8	1.6	-8	-8	2.8	4	4	1.2	4	14	1.0	26	8	-1.1	-4	-4	0.3	-4	-14	2.7	-20	-4	2.6	-4	4	1.0	-4	14	1.6	-20	4	-0.8	4	-4	-0.4	4	-14	1.2
33	0	-1.5	1.9	0	-8	8	3.3	8	8	-1.2	8	-8	-0.4	-8	-8	2.8	4	4	1.2	4	14	3.0	26	8	-1.1	-4	-4	2.3	-4	-14	0.7	-20	-4	2.6	-4	4	5.0	-4	14	1.6	-20	4	3.2	4	-4	-0.4	4	-14	1.2
33	0	-1.3	2.5	0	-8	8	1.4	8	8	0.9	8	-8	-2.3	-8	-8	0.9	4	4	3.3	4	14	1.1	26	8	1.0	-4	-4	0.4	-4	-14	6.8	-20	-4	2.7	-4	4	1.1	-4	14	1.7	-20	4	-0.7	4	-4	-0.3	4	-14	1.3
33	1	0.6	1.3	0	8	8	-1.1	-8	8	-0.6	-8	-8	-2.8	8	-8	-0.6	-4	4	-0.2	-4	14	-0.4	-26	8	1.5	4	-4	0.9	4	-14	-0.7	20	-4	3.2	4	4	0.6	4	14	-4.8	20	4	2.8	-4	-4	-0.8	-4	-14	-3.2
33	1	0.9	1.5	0	8	8	-1.1	-8	8	-0.6	-8	-8	-2.8	8	-8	1.4	-4	4	-2.2	-4	14	-4.4	-26	8	-2.5	4	-4	-3.1	4	-14	-0.7	20	-4	1.2	4	4	-1.4	4	14	-0.8	20	4	2.8	-4	-4	-2.8	-4	-14	-3.2
33	1	1.5	1.5	0	8	8	-1.0	-8	8	-2.5	-8	-8	-0.7	8	-8	1.5	-4	4	-0.1	-4	14	-0.3	-26	8	-0.4	4	-4	-1.0	4	-14	-0.6	20	-4	3.3	4	4	0.7	4	14	-0.7	20	4	-1.1	-4	-4	-2.7	-4	-14	-1.1
33	1	0.4	2.6	0	8	8	1.0	-8	8	-0.5	-8	-8	3.3	8	-8	-0.5	-4	4	-0.1	-4	14	-0.3	-26	8	1.6	4	-4	1.0	4	-14	1.4	20	-4	1.3	4	4	-1.3	4	14	-2.7	20	4	2.9	-4	-4	3.3	-4	-14	-1.1
33	1	1.9	1.5	0	8	8	-1.0	-8	8	-2.5	-8	-8	-0.7	8	-8	-0.5	-4	4	-0.1	-4	14	-2.3	-26	8	-0.4	4	-4	-1.0	4	-14	-0.6	20	-4	1.3	4	4	0.7	4	14	-2.7	20	4	-1.1	-4	-4	-0.7	-4	-14	-1.1
33	1	0.3	1.6	0	8	8	1.0	-8	8	1.5	-8	-8	1.3	8	-8	1.5	-4	4	-0.1	-4	14	-0.3	-26	8	-2.4	4	-4	1.0	4	-14	-2.6	20	-4	3.3	4	4	0.7	4	14	1.3	20	4	2.9	-4	-4	-0.7	-4	-14	0.9
33	1	1.8	1.5	0	8	8	-0.9	-8	8	-1.4	-8	-8	-0.6	8	-8	-0.4	-4	4	-1.0	-4	14	-1.2	-26	8	-3.3	4	-4	-0.9	4	-14	-0.5	20	-4	-2.6	4	4	-1.2	4	14	1.4	20	4	-1.0	-4	-4	1.4	-4	-14	-3.0
33	1	0.4	1.9	0	8	8	-4.9	-8	8	0.6	-8	-8	-0.6	8	-8	-0.4	-4	4	1.0	-4	14	0.8	-26	8	2.7	4	-4	1.1	4	-14	1.5	20	-4	3.4	4	4	0.8	4	14	-2.6	20	4	-1.0	-4	-4	1.4	-4	-14	-3.0
33	1	-0.2	1.5	0	8	8	-4.9	-8	8	-1.4	-8	-8	1.4	8	-8	-0.4	-4	4	-1.0	-4	14	0.8	-26	8	2.7	4	-4	3.1	4	-14	1.5	20	-4	1.4	4	4	0.8	4	14	-0.6	20	4	1.0	-4	-4	1.4	-4	-14	-1.0
33	1	0.5	1.8	0	8	8	-0.9	-8	8	-3.4	-8	-8	-0.6	8	-8	1.6	-4	4	3.0	-4	14	-1.2	-26	8	4.7	4	-4	-0.9	4	-14	-0.5	20	-4	7.4	4	4	0.8	4	14	-0.6	20	4	1.0	-4	-4	-0.6	-4	-14	-1.0
33	1	-0.4	1.6	0	8	8	1.2	-8	8	0.7	-8	-8	3.5	8	-8	0.7	-4	4	1.1	-4	14	-1.1	-26	8	0.8	4	-4	2.2	4	-14	0.6	20	-4	4.5	4	4	0.9	4	14	-0.5	20	4	1.1	-4	-4	-0.5	-4	-14	-0.9
33	1	-0.4	1.6	0	8	8	1.2	-8	8	0.7	-8	-8	1.5	8	-8	0.7	-4	4	1.1	-4	14	-1.1	-26	8	2.8	4	-4	2.2	4	-14	-1.4	20	-4	2.5	4	4	0.9	4	14	-0.5	20	4	3.1	-4	-4	-0.5	-4	-14	1.1
33	1	0.0	1.4	0	8	8	-2.7	-8	8	-1.2	-8	-8	1.6	8	-8	0.8	-4	4	-0.8	-4	14	-3.0	-26	8	0.9	4	-4	0.3	4	-14	0.7	20	-4	2.6	4	4	-1.0	4	14	-0.4	20	4	1.2	-4	-4	1.6	-4	-14	1.2
33	1	-1.2	1.4	0	8	8	1.3	-8	8	0.8	-8	-8	-0.4	8	-8	0.8	-4	4	1.2	-4	14	1.0	-26	8	0.9	4	-4	2.3	4	-14	0.7	20	-4	4.6	4	4	3.0	4	14	-0.4	20	4	1.2	-4	-4	3.6	-4	-14	-2.8
33	1	-1.8	2.1	0	8	8	1.3	-8	8	-1.2	-8	-8	-0.4	8	-8	0.8	-4	4	1.2	-4	14	-1.0	-26	8	2.9	4	-4	6.3	4	-14	-1.3	20	-4	2.6	4	4	3.0	4	14	3.6	20	4	3.2	-4	-4	1.6	-4	-14	3.2
33	1	-2.6	3.4	0	8	8	1.3	-8	8	-1.2	-8	-8	1.6	8	-8	4.8	-4	4	-0.8	-4	14	1.0	-26	8	2.9	4	-4	4.3	4	-14	14.7	20	-4	4.6	4	4	1.0	4	14	-0.4	20	4	1.2	-4	-4	-0.4	-4	-14	-0.8
33	1	-1.5	2.5	0	8	8	5.4	-8	8	0.9	-8	-8	1.7	8	-8	4.9	-4	4	9.3	-4	14	-0.9	-26	8	-1.0	4	-4	0.4	4	-14	0.8	20	-4	10.7	4	4	1.1	4	14	-0.3	20	4	3.3	-4	-4	-0.3	-4	-14	1.3
34	1	-0.1	1.1	0	8	8	0.9	-8	8	-2.6	-8	-8	1.2	8	-8	-0.6	-4	4	-0.2	-4	14	-0.4	-26	8	3.5	4	-4	0.9	4	-14	1.3	20	-4	1.2	4	4	0.6	4	14	1.2	20	4	0.8	-4	-4	-0.8	-4	-14	-1.2
34	1	-1.3	1.3	0	8	8	1.0	-8	8	-2.5	-8	-8	1.3	8	-8	1.5	-4	4	-0.1	-4	14	1.7	-26	8	3.6	4	-4	1.0	4	-14	1.4	20	-4	3.3	4	4	0.7	4	14	-0.7	20	4	0.9	-4	-4	1.3	-4	-14	0.9
34	1	0.2	1.3	0	8	8	-1.0	-8	8	-2.5	-8	-8	-0.7	8	-8	-0.5	-4	4	1.9	-4	14	1.7	-26	8	1.6	4	-4	-1.0	4	-14	-0.6	20	-4	1.3	4	4	0.7	4	14	1.3	20	4	0.9	-4	-4	-0.7	-4	-14	-1.1
34	1	0.4	1.3	0	8	8	1.0	-8	8	-0.5	-8	-8	-0.7	8	-8	-0.5	-4	4	1.9	-4	14	-0.3	-26	8	1.6	4	-4	-1.0	4	-14	-0.6	20	-4	-2.7	4	4	0.7	4	14	1.3	20	4	-1.1	-4	-4	-0.7	-4	-14	-1.1
34	1	0.5	1.4	0	8	8	-0.9	-8	8	-5.4	-8	-8	-2.6	8	-8	-2.4	-4	4	-1.0	-4	14	0.8	-26	8	2.7	4	-4	1.1	4	-14	-0.5	20	-4	1.4	4	4	0.8	4	14	-0.6	20	4	1.0	-4	-4	-0.6	-4	-14	-1.0
34	1	0.0	1.5	0	8	8	3.1	-8	8	-3.4	-8	-8	-0.6	8	-8	-0.4	-4	4	1.0	-4	14	0.8	-26	8	0.7	4	-4	1.1	4	-14	-0.5	20	-4	1.4	4	4	0.8	4	14	1.4	20	4	1.0	-4	-4	-0.6	-4	-14	-1.0
34	1	0.6	1.5	0	8	8	1.2	-8	8	-3.3	-8	-8	-0.5	8	-8	-1.3	-4	4	1.1	-4	14	0.9	-26	8	0.8	4	-4	-1.8	4	-14	0.6	20	-4	0.5	4	4	0.9	4	14	1.5	20	4	1.1	-4	-4	-0.5	-4	-14	-0.9
34	1	-0.5	1.1	0	8	8	1.2	-8	8	0.7	-8	-8	-0.5	8	-8	-1.3	-4	4	-0.9	-4	14	0.9	-26	8	0.8	4	-4	0.2	4	-14	-1.4	20	-4	0.5	4	4	0.9	4	14	1.5	20	4	1.1	-4	-4	1.5	-4	-14	-0.9
34	1	-0.3	1.1	0	8	8	1.3	-8	8	-1.2	-8	-8	-0.4	8	-8	0.8	-4	4	1.2	-4	14	1.0	-26	8	0.9	4	-4	0.3	4	-14	-1.3	20	-4	0.6	4	4	1.0	4	14	1.6	20	4	5.2	-4	-4	-0.4	-4	-14	1.2
34	1	-1.4	1.3	0	8	8	1.3	-8	8	-1.2	-8	-8	1.6	8	-8	-1.2	-4	4	1.2	-4	14	1.0	-26	8	0.9	4	-4	2.3	4	-14	2.7	20	-4	0.6	4	4	3.0	4	14	-0.4	20	4	1.2	-4	-4	1.6	-4	-14	1.2
34	1	-0.5	1.4	0	8	8	1.3	-8	8	-1.2	-8	-8	-2.4	8	-8	0.8	-4	4	1.2	-4	14	1.0	-26	8	2.9	4	-4	2.3	4	-14	0.7	20	-4	2.6	4	4	3.0	4	14	1.6	20	4	3.2	-4	-4	1.6	-4	-14	1.2
34	1	-2.3	1.1	0	8	8	3.3	-8	8	0.8	-8	-8	1.6	8	-8	2.8	-4	4	3.2	-4	14	3.0	-26	8	2.9	4	-4	2.3	4	-14	2.7	20	-4	2.6	4	4	3.0	4	14	1.6	20	4	5.2	-4	-4	1.6	-4	-14	3.2
34	1	-1.7	1.1	0	8	8	1.4	-8	8	0.9	-8	-8	1.7	8	-8	0.9	-4	4	1.3	-4	14	3.1	-26	8	3.0	4	-4	2.4	4	-14	2.8	20	-4	0.7	4	4	1.1	4	14	3.7	20	4	3.3	-4	-4	1.7	-4	-14	-0.7
34	1	-0.3	1.5	0	8	8	3.4	-8	8	-1.1	-8	-8	-0.3	8	-8	0.9	-4	4	1.3	-4	14	-0.9	-26	8	3.0	4	-4	0.4	4	-14	-1.2	20	-4	0.7	4	4	1.1	4	14	1.7	20	4	3.3	-4	-4	1.7	-4	-14	1.3
34	1	-0.3	1.3	0	8	8	0.5	-8	8	-3.0	-8	-8	-1.2	8	-8	-1.0	-4	4	-0.6	-4	14	-0.8	-26	8	-0.9	4	-4	0.5	4	-14	0.9	20	-4	0.8	4	4	0.2	4	14	0.8	20	4	0.4	-4	-4	2.8	-4	-14	2.4
34	1	0.3	1.4	0	8	8	-1.5	-8	8	-3.0	-8	-8	0.8	8	-8	-1.0	-4	4	-0.6	-4	14	-0.8	-26	8	1.1	4	-4	-1.5	4	-14	2.9	20	-4	-1.2	4	4	0.2	4	14	-1.2	20	4	0.4	-4	-4	-1.2	-4	-14	-1.6
35	0	-2.9	2.2	0	-8	8	3.1	8	8	4.6	8	-8	-0.6	-8	-8	9.6	4	4	5.0	4	14	0.8	26	8	2.7	-4	-4	1.1	-4	-14	1.5	-20	-4	1.4	-4	4	6.8	-4	14	-0.6	-20	4	9.0	4	-4	1.4	4	-14	1.0
35	0	-1.3	1.1	0	-8	8	1.1	8	8	2.6	8	-8	1.4	-8	-8	1.6	4	4	3.0	4	14	2.8	26	8	2.7	-4	-4	-0.9	-4	-14	-0.5	-20	-4	3.4	-4	4	2.8	-4	14	1.4	-20	4	3.0	4	-4	-0.6	4	-14	1.0
35	0	-2.9	1.4	0	-8	8	5.2	8	8	2.7	8	-8	3.5	-8	-8	2.7	4	4	5.1	4	14	0.9	26	8	2.8	-4	-4	2.2	-4	-14	2.6	-20	-4	4.5	-4	4	2.9	-4	14	-0.5	-20	4	5.1	4	-4	3.5	4	-14	3.1
35	0	-1.9	1.1	0	-8	8	3.2	8	8	0.7	8	-8	1.5	-8	-8	2.7	4	4	3.1	4	14	2.9	26	8	2.8	-4	-4	0.2	-4	-14	2.6	-20	-4	2.5	-4	4	2.9	-4	14	1.5	-20	4	3.1	4	-4	1.5	4	-14	1.1
35	0	-2.0	1.4	0	-8	8	1.2	8	8	4.7	8	-8	1.5	-8	-8	2.7	4	4	3.1	4	14	2.9	26	8	2.8	-4	-4	2.2	-4	-14	2.6	-20	-4	2.5	-4	4	0.9	-4	14	-0.5	-20	4	5.1	4	-4	1.5	4	-14	5.1
35	0	-2.2	1.3	0	-8	8	1.3	8	8	2.8	8	-8	1.6	-8	-8	2.8	4	4	3.2	4	14	1.0	26	8	2.9	-4	-4	0.3	-4	-14	2.7	-20	-4	2.6	-4	4	3.0	-4	14	-2.4	-20	4	1.2	4	-4	1.6	4	-14	5.2
35	0	-2.6	1.5	0	-8	8	1.3	8	8	2.8	8	-8	1.6	-8	-8	0.8	4	4	5.2	4	14	3.0	26	8	4.9	-4	-4	2.3	-4	-14	2.7	-20	-4	2.6	-4	4	3.0	-4	14	-0.4	-20	4	3.2	4	-4	1.6	4	-14	3.2
35	0	-2.8	1.5	0	-8	8	3.4	8	8	2.9	8	-8	1.7	-8	-8	2.9	4	4	5.3	4	14	3.1	26	8	5.0	-4	-4	6.4	-4	-14	2.8	-20	-4	2.7	-4	4	3.1	-4	14	-0.3	-20	4	3.3	4	-4	1.7	4	-14	3.3
35	0	-2.3	1.5	0	-8	8	1.4	8	8	2.9	8	-8	5.7	-8	-8	2.9	4	4	3.3	4	14	3.1	26	8	5.0	-4	-4	2.4	-4	-14	4.8	-20	-4	2.7	-4	4	3.1	-4	14	1.7	-20	4	5.3	4	-4	5.7	4	-14	3.3
35	0	-2.8	1.1	0	-8	8	1.4	8	8	4.9	8	-8	1.7	-8	-8	2.9	4	4	3.3	4	14	3.1	26	8	3.0	-4	-4	2.4	-4	-14	4.8	-20	-4	2.7	-4	4	1.1	-4	14	-0.3	-20	4	3.3	4	-4	3.7	4	-14	1.3
35	0	-2.7	1.3	0	-8	8	1.4	8	8	4.9	8	-8	-0.3	-8	-8	2.9	4	4	3.3	4	14	5.1	26	8	1.0	-4	-4	2.4	-4	-14	4.8	-20	-4	4.7	-4	4	3.1	-4	14	3.7	-20	4	3.3	4	-4	1.7	4	-14	1.3
35	1	-1.5	2.0	0	8	8	3.1	-8	8	0.6	-8	-8	-0.6	8	-8	5.6	-4	4	3.0	-4	14	2.8	-26	8	2.7	4	-4	1.1	4	-14	1.5	20	-4	1.4	4	4	4.8	4	14	-0.6	20	4	5.0	-4	-4	1.4	-4	-14	-1.0
35	1	-1.4	1.8	0	8	8	3.1	-8	8	2.6	-8	-8	-0.6	8	-8	3.6	-4	4	3.0	-4	14	0.8	-26	8	4.7	4	-4	1.1	4	-14	-0.5	20	-4	1.4	4	4	2.8	4	14	3.4	20	4	1.0	-4	-4	1.4	-4	-14	1.0
35	1	-1.8	2.0	0	8	8	1.2	-8	8	0.7	-8	-8	-0.5	8	-8	4.7	-4	4	3.1	-4	14	2.9	-26	8	4.8	4	-4	0.2	4	-14	0.6	20	-4	4.5	4	4	2.9	4	14	1.5	20	4	3.1	-4	-4	1.5	-4	-14	1.1
35	1	-1.9	1.6	0	8	8	1.2	-8	8	-1.3	-8	-8	1.5	8	-8	2.7	-4	4	3.1	-4	14	0.9	-26	8	2.8	4	-4	0.2	4	-14	-3.4	20	-4	2.5	4	4	0.9	4	14	-0.5	20	4	5.1	-4	-4	1.5	-4	-14	3.1
35	1	-2.3	1.6	0	8	8	5.2	-8	8	2.7	-8	-8	-0.5	8	-8	2.7	-4	4	1.1	-4	14	2.9	-26	8	4.8	4	-4	2.2	4	-14	0.6	20	-4	4.5	4	4	2.9	4	14	5.5	20	4	5.1	-4	-4	5.5	-4	-14	1.1
35	1	-1.3	2.1	0	8	8	1.3	-8	8	0.8	-8	-8	-4.4	8	-8	2.8	-4	4	1.2	-4	14	5.0	-26	8	6.9	4	-4	2.3	4	-14	0.7	20	-4	2.6	4	4	3.0	4	14	-0.4	20	4	3.2	-4	-4	1.6	-4	-14	-0.8
35	1	-2.1	1.9	0	8	8	3.3	-8	8	0.8	-8	-8	-0.4	8	-8	4.8	-4	4	3.2	-4	14	3.0	-26	8	2.9	4	-4	0.3	4	-14	2.7	20	-4	2.6	4	4	5.0	4	14	-0.4	20	4	1.2	-4	-4	1.6	-4	-14	1.2
35	1	-3.1	1.5	0	8	8	3.4	-8	8	0.9	-8	-8	-0.3	8	-8	4.9	-4	4	1.3	-4	14	5.1	-26	8	3.0	4	-4	0.4	4	-14	0.8	20	-4	2.7	4	4	3.1	4	14	1.7	20	4	3.3	-4	-4	1.7	-4	-14	3.3
35	1	-2.0	2.2	0	8	8	5.4	-8	8	2.9	-8	-8	-2.3	8	-8	0.9	-4	4	3.3	-4	14	7.1	-26	8	3.0	4	-4	2.4	4	-14	0.8	20	-4	4.7	4	4	3.1	4	14	3.7	20	4	3.3	-4	-4	1.7	-4	-14	1.3
35	1	-2.2	1.6	0	8	8	3.4	-8	8	0.9	-8	-8	-2.3	8	-8	2.9	-4	4	3.3	-4	14	3.1	-26	8	3.0	4	-4	0.4	4	-14	0.8	20	-4	2.7	4	4	1.1	4	14	1.7	20	4	1.3	-4	-4	1.7	-4	-14	1.3
35	1	-3.1	1.6	0	8	8	3.4	-8	8	4.9	-8	-8	1.7	8	-8	2.9	-4	4	1.3	-4	14	5.1	-26	8	3.0	4	-4	2.4	4	-14	0.8	20	-4	4.7	4	4	5.1	4	14	1.7	20	4	5.3	-4	-4	1.7	-4	-14	3.3
36	1	-0.3	1.4	0	8	8	1.1	-8	8	-1.4	-8	-8	-0.6	8	-8	-0.4	-4	4	2.0	-4	14	-1.2	-26	8	1.7	4	-4	-0.9	4	-14	-0.5	20	-4	-0.6	4	4	-1.2	4	14	-2.1	20	4	1.0	-4	-4	1.4	-4	-14	-3.0
36	1	0.0	1.7	0	8	8	-0.9	-8	8	-3.4	-8	-8	1.4	8	-8	-0.4	-4	4	0.0	-4	14	-1.2	-26	8	1.7	4	-4	1.1	4	-14	1.5	20	-4	1.4	4	4	0.8	4	14	-2.1	20	4	1.0	-4	-4	1.4	-4	-14	-1.0
36	1	-0.3	1.4	0	8	8	-0.9	-8	8	-1.4	-8	-8	-0.6	8	-8	1.6	-4	4	1.0	-4	14	0.8	-26	8	2.7	4	-4	1.1	4	-14	3.5	20	-4	1.4	4	4	0.8	4	14	-2.1	20	4	1.0	-4	-4	3.4	-4	-14	-1.0
36	1	0.3	1.7	0	8	8	-0.9	-8	8	-2.9	-8	-8	-0.6	8	-8	-0.4	-4	4	-1.0	-4	14	-3.7	-26	8	0.7	4	-4	-0.9	4	-14	-2.5	20	-4	-0.6	4	4	-1.2	4	14	-0.6	20	4	3.0	-4	-4	1.4	-4	-14	-3.0
36	1	1.2	2.2	0	8	8	-0.8	-8	8	-3.3	-8	-8	1.5	8	-8	0.7	-4	4	1.1	-4	14	-5.1	-26	8	-1.2	4	-4	0.2	4	-14	-1.4	20	-4	-1.5	4	4	0.9	4	14	-2.5	20	4	-0.9	-4	-4	1.5	-4	-14	-4.9
36	1	1.0	2.0	0	8	8	-0.7	-8	8	0.8	-8	-8	1.6	8	-8	0.8	-4	4	1.2	-4	14	-5.0	-26	8	-1.1	4	-4	0.3	4	-14	0.7	20	-4	2.6	4	4	-1.0	4	14	-4.4	20	4	1.2	-4	-4	1.6	-4	-14	-2.8
36	1	1.0	2.0	0	8	8	-0.7	-8	8	-3.2	-8	-8	1.6	8	-8	0.8	-4	4	-0.8	-4	14	-5.0	-26	8	-1.1	4	-4	-1.7	4	-14	0.7	20	-4	0.6	4	4	-1.0	4	14	-2.4	20	4	1.2	-4	-4	1.6	-4	-14	-4.8
36	1	0.5	2.2	0	8	8	1.3	-8	8	-1.2	-8	-8	-0.4	8	-8	0.8	-4	4	-0.8	-4	14	-3.0	-26	8	-1.1	4	-4	2.3	4	-14	0.7	20	-4	0.6	4	4	1.0	4	14	-2.4	20	4	1.2	-4	-4	3.6	-4	-14	-2.8
36	1	0.0	1.9	0	8	8	3.3	-8	8	-1.2	-8	-8	3.6	8	-8	0.8	-4	4	1.2	-4	14	-3.0	-26	8	2.9	4	-4	0.3	4	-14	0.7	20	-4	0.6	4	4	5.0	4	14	-2.4	20	4	1.2	-4	-4	3.6	-4	-14	-0.8
36	1	0.7	1.6	0	8	8	1.3	-8	8	-1.2	-8	-8	-0.4	8	-8	2.8	-4	4	-0.8	-4	14	-5.0	-26	8	-1.1	4	-4	-1.7	4	-14	-1.3	20	-4	0.6	4	4	7.0	4	14	-2.4	20	4	-0.8	-4	-4	-0.4	-4	-14	-0.8
36	1	-0.2	1.8	0	8	8	3.4	-8	8	-3.1	-8	-8	3.7	8	-8	0.9	-4	4	1.3	-4	14	-2.9	-26	8	1.0	4	-4	0.4	4	-14	2.8	20	-4	2.7	4	4	3.1	4	14	-0.3	20	4	-0.7	-4	-4	3.7	-4	-14	-0.7
36	1	0.5	2.1	0	8	8	1.4	-8	8	-3.1	-8	-8	1.7	8	-8	0.9	-4	4	1.3	-4	14	-2.9	-26	8	-1.0	4	-4	0.4	4	-14	0.8	20	-4	0.7	4	4	1.1	4	14	-4.3	20	4	1.3	-4	-4	3.7	-4	-14	-0.7
36	1	-0.3	1.8	0	8	8	0.5	-8	8	-1.0	-8	-8	0.8	8	-8	3.0	-4	4	-0.6	-4	14	-0.8	-26	8	7.1	4	-4	0.5	4	-14	0.9	20	-4	0.8	4	4	4.2	4	14	-3.2	20	4	2.4	-4	-4	2.8	-4	-14	2.4
36	1	-0.1	2.2	0	8	8	2.5	-8	8	-1.0	-8	-8	0.8	8	-8	1.0	-4	4	-0.6	-4	14	-2.8	-26	8	-0.9	4	-4	1.5	4	-14	0.9	20	-4	0.8	4	4	0.2	4	14	-5.2	20	4	0.4	-4	-4	0.8	-4	-14	-1.6
36	1	0.3	2.2	0	8	8	2.5	-8	8	-5.0	-8	-8	0.8	8	-8	5.0	-4	4	-0.6	-4	14	-4.8	-26	8	-0.9	4	-4	2.5	4	-14	-1.1	20	-4	0.8	4	4	0.2	4	14	-5.2	20	4	0.4	-4	-4	0.8	-4	-14	-1.6
36	1	-0.9	1.9	0	8	8	4.5	-8	8	-1.0	-8	-8	2.8	8	-8	1.0	-4	4	-0.6	-4	14	-2.8	-26	8	3.1	4	-4	2.5	4	-14	-1.1	20	-4	2.8	4	4	0.2	4	14	-3.2	20	4	0.4	-4	-4	2.8	-4	-14	0.4
36	1	0.6	2.1	0	8	8	0.5	-8	8	-3.0	-8	-8	0.8	8	-8	1.0	-4	4	-2.6	-4	14	-4.8	-26	8	1.1	4	-4	0.5	4	-14	0.9	20	-4	0.8	4	4	0.2	4	14	-1.2	20	4	0.4	-4	-4	2.8	-4	-14	-3.6
36	1	0.3	2.2	0	8	8	-1.4	-8	8	-4.9	-8	-8	0.9	8	-8	1.1	-4	4	-2.5	-4	14	-4.7	-26	8	-0.8	4	-4	0.6	4	-14	1.0	20	-4	0.9	4	4	0.3	4	14	-3.1	20	4	0.5	-4	-4	0.9	-4	-14	0.5
36	1	1.1	2.1	0	8	8	0.6	-8	8	-0.9	-8	-8	2.9	8	-8	1.1	-4	4	-2.5	-4	14	-2.7	-26	8	1.2	4	-4	0.6	4	-14	-1.0	20	-4	0.9	4	4	0.3	4	14	-3.1	20	4	0.5	-4	-4	0.9	-4	-14	-3.5
36	1	0.7	2.2	0	8	8	0.7	-8	8	-2.8	-8	-8	1.0	8	-8	3.2	-4	4	-0.4	-4	14	-4.6	-26	8	1.3	4	-4	0.7	4	-14	-0.9	20	-4	1.0	4	4	0.4	4	14	-3.0	20	4	-1.4	-4	-4	1.0	-4	-14	-1.4
37	0	0.6	1.5	0	-8	8	1.4	8	8	-3.1	8	-8	-0.3	-8	-8	0.9	4	4	-0.7	4	14	-0.9	26	8	-1.0	-4	-4	0.4	-4	-14	-5.2	-20	-4	2.7	-4	4	-0.9	-4	14	-0.3	-20	4	1.3	4	-4	1.7	4	-14	-2.7
37	0	0.8	1.8	0	-8	8	0.5	8	8	-3.0	8	-8	-3.2	-8	-8	1.0	4	4	-0.6	4	14	5.2	26	8	-2.9	-4	-4	-1.5	-4	-14	-1.1	-20	-4	0.8	-4	4	2.2	-4	14	-1.2	-20	4	2.4	4	-4	0.8	4	-14	-3.6
37	0	0.3	2.2	0	-8	8	2.5	8	8	-5.0	8	-8	-3.2	-8	-8	1.0	4	4	5.4	4	14	1.2	26	8	-6.9	-4	-4	2.5	-4	-14	0.9	-20	-4	2.8	-4	4	2.2	-4	14	0.8	-20	4	2.4	4	-4	-3.2	4	-14	0.4
37	0	1.0	1.5	0	-8	8	-1.5	8	8	-3.0	8	-8	-1.2	-8	-8	-1.0	4	4	-0.6	4	14	-0.8	26	8	-0.9	-4	-4	-1.5	-4	-14	-3.1	-20	-4	-1.2	-4	4	-1.8	-4	14	-1.2	-20	4	-1.6	4	-4	0.8	4	-14	-3.6
37	0	0.2	2.3	0	-8	8	0.6	8	8	-2.9	8	-8	-1.1	-8	-8	1.1	4	4	9.5	4	14	-0.7	26	8	-0.8	-4	-4	0.6	-4	-14	1.0	-20	-4	2.9	-4	4	0.3	-4	14	4.9	-20	4	0.5	4	-4	0.9	4	-14	0.5
37	0	1.6	2.1	0	-8	8	-1.3	8	8	-0.8	8	-8	-1.0	-8	-8	-0.8	4	4	1.6	4	14	-0.6	26	8	-2.7	-4	-4	-1.3	-4	-14	-2.9	-20	-4	3.0	-4	4	2.4	-4	14	-1.0	-20	4	-1.4	4	-4	-3.0	4	-14	-1.4
37	0	4.9	1.8	0	-8	8	2.7	8	8	-0.8	8	-8	-3.0	-8	-8	-0.8	4	4	-0.4	4	14	-2.6	26	8	-2.7	-4	-4	0.7	-4	-14	-0.9	-20	-4	1.0	-4	4	-1.6	-4	14	-1.0	-20	4	-1.4	4	-4	1.0	4	-14	-1.4
37	0	3.5	2.3	0	-8	8	-3.3	8	8	-4.8	8	-8	-5.0	-8	-8	1.2	4	4	-2.4	4	14	-2.6	26	8	-4.7	-4	-4	0.7	-4	-14	-4.9	-20	-4	1.0	-4	4	-1.6	-4	14	-5.0	-20	4	-3.4	4	-4	-3.0	4	-14	-1.4
37	0	3.6	2.3	0	-8	8	-1.3	8	8	-2.8	8	-8	-5.0	-8	-8	-0.8	4	4	1.6	4	14	-4.6	26	8	-4.7	-4	-4	-1.3	-4	-14	-6.9	-20	-4	3.0	-4	4	0.4	-4	14	-5.0	-20	4	0.6	4	-4	-5.0	4	-14	-1.4
37	0	3.5	1.9	0	-8	8	-1.2	8	8	-2.7	8	-8	-4.9	-8	-8	-4.7	4	4	-0.3	4	14	-2.5	26	8	-2.6	-4	-4	-1.2	-4	-14	-4.8	-20	-4	-2.9	-4	4	-1.5	-4	14	-4.9	-20	4	-3.3	4	-4	-0.9	4	-14	-3.3
37	0	2.1	2.3	0	-8	8	0.8	8	8	-2.7	8	-8	-2.9	-8	-8	-0.7	4	4	5.7	4	14	-0.5	26	8	-0.6	-4	-4	2.8	-4	-14	-0.8	-20	-4	-0.9	-4	4	0.5	-4	14	-2.9	-20	4	2.7	4	-4	-2.9	4	-14	-3.3
37	0	2.5	3.0	0	-8	8	-0.6	8	8	-8.6	8	-8	7.2	-8	-8	-0.6	4	4	2.8	4	14	0.6	26	8	-2.5	-4	-4	-1.1	-4	-14	-2.7	-20	-4	1.2	-4	4	0.6	-4	14	-1.3	-20	4	1.8	4	-4	1.2	4	-14	0.8
37	0	2.7	2.8	0	-8	8	0.9	8	8	-0.6	8	-8	-4.8	-8	-8	-4.6	4	4	1.8	4	14	-2.4	26	8	-0.5	-4	-4	-1.1	-4	-14	-2.7	-20	-4	-2.8	-4	4	0.6	-4	14	-2.8	-20	4	0.8	4	-4	-0.8	4	-14	0.8
37	0	2.0	2.0	0	-8	8	0.9	8	8	-2.6	8	-8	-0.8	-8	-8	-2.6	4	4	1.8	4	14	-2.4	26	8	-0.5	-4	-4	-1.1	-4	-14	-2.7	-20	-4	1.2	-4	4	2.6	-4	14	1.2	-20	4	0.8	4	-4	-0.8	4	-14	-3.2
37	0	2.1	2.3	0	-8	8	-1.1	8	8	-2.6	8	-8	-2.8	-8	-8	-0.6	4	4	1.8	4	14	-2.4	26	8	-0.5	-4	-4	6.9	-4	-14	-2.7	-20	-4	1.2	-4	4	0.6	-4	14	1.2	-20	4	-1.2	4	-4	1.2	4	-14	-1.2
37	0	1.0	2.4	0	-8	8	2.9	8	8	-2.6	8	-8	-0.8	-8	-8	11.4	4	4	3.8	4	14	-2.4	26	8	3.5	-4	-4	0.9	-4	-14	1.3	-20	-4	3.2	-4	4	0.6	-4	14	1.2	-20	4	2.8	4	-4	-0.8	4	-14	-1.2
37	0	0.8	1.9	0	-8	8	1.0	8	8	1.5	8	-8	-2.7	-8	-8	-2.5	4	4	1.9	4	14	-0.3	26	8	3.6	-4	-4	1.0	-4	-14	-4.6	-20	-4	1.3	-4	4	0.7	-4	14	-0.7	-20	4	2.9	4	-4	-0.7	4	-14	-3.1
37	0	1.7	1.9	0	-8	8	1.1	8	8	1.6	8	-8	-0.6	-8	-8	-2.4	4	4	2.0	4	14	-2.2	26	8	-0.3	-4	-4	-0.9	-4	-14	-2.5	-20	-4	-2.6	-4	4	0.8	-4	14	3.4	-20	4	3.0	4	-4	-0.6	4	-14	-1.0
37	0	2.2	1.9	0	-8	8	1.1	8	8	0.6	8	-8	-2.6	-8	-8	-2.4	4	4	1.0	4	14	-1.2	26	8	-3.3	-4	-4	-2.9	-4	-14	-2.5	-20	-4	-0.6	-4	4	2.8	-4	14	-0.6	-20	4	1.0	4	-4	1.4	4	-14	1.0
37	1	0.9	2.0	0	8	8	-0.6	-8	8	0.9	-8	-8	-2.3	8	-8	-1.1	-4	4	1.3	-4	14	-0.9	-26	8	-3.0	4	-4	0.4	4	-14	-1.2	20	-4	2.7	4	4	1.1	4	14	1.7	20	4	3.3	-4	-4	-0.3	-4	-14	-0.7
37	1	0.1	2.1	0	8	8	0.5	-8	8	-5.0	-8	-8	-1.2	8	-8	1.0	-4	4	3.4	-4	14	3.2	-26	8	-0.9	4	-4	-1.5	4	-14	-1.1	20	-4	0.8	4	4	0.2	4	14	-3.2	20	4	2.4	-4	-4	4.8	-4	-14	0.4
37	1	2.3	4.7	0	8	8	0.5	-8	8	-3.0	-8	-8	-1.2	8	-8	1.0	-4	4	1.4	-4	14	1.2	-26	8	5.1	4	-4	2.5	4	-14	-1.1	20	-4	0.8	4	4	0.2	4	14	-1.2	20	4	4.4	-4	-4	0.8	-4	-14	0.4
37	1	-0.2	1.6	0	8	8	0.5	-8	8	1.0	-8	-8	-1.2	8	-8	-3.0	-4	4	3.4	-4	14	-0.8	-26	8	3.1	4	-4	-3.5	4	-14	0.9	20	-4	2.8	4	4	2.2	4	14	-1.2	20	4	4.4	-4	-4	2.8	-4	-14	0.4
37	1	1.5	1.9	0	8	8	-1.4	-8	8	-0.9	-8	-8	0.9	8	-8	-4.9	-4	4	-0.5	-4	14	-0.7	-26	8	1.2	4	-4	-1.4	4	-14	-3.0	20	-4	0.9	4	4	0.3	4	14	-1.1	20	4	0.5	-4	-4	-1.1	-4	-14	-1.5
37	1	2.3	1.8	0	8	8	-1.3	-8	8	1.2	-8	-8	-1.0	8	-8	-0.8	-4	4	-0.4	-4	14	5.4	-26	8	-0.7	4	-4	2.7	4	-14	-0.9	20	-4	1.0	4	4	0.4	4	14	1.0	20	4	0.6	-4	-4	-1.0	-4	-14	-1.4
37	1	0.9	1.7	0	8	8	0.7	-8	8	-0.8	-8	-8	1.0	8	-8	-0.8	-4	4	1.6	-4	14	-0.6	-26	8	-4.7	4	-4	-3.3	4	-14	-0.9	20	-4	1.0	4	4	-1.6	4	14	-3.0	20	4	0.6	-4	-4	1.0	-4	-14	-1.4
37	1	2.1	1.7	0	8	8	-3.3	-8	8	-2.8	-8	-8	-1.0	8	-8	-2.8	-4	4	1.6	-4	14	-2.6	-26	8	1.3	4	-4	-1.3	4	-14	-2.9	20	-4	1.0	4	4	-3.6	4	14	-5.0	20	4	0.6	-4	-4	1.0	-4	-14	-3.4
37	1	2.9	2.0	0	8	8	-1.3	-8	8	-2.8	-8	-8	-3.0	8	-8	-0.8	-4	4	1.6	-4	14	-0.6	-26	8	-0.7	4	-4	-3.3	4	-14	-0.9	20	-4	1.0	4	4	0.4	4	14	-1.0	20	4	2.6	-4	-4	-1.0	-4	-14	-3.4
37	1	2.5	2.1	0	8	8	-1.2	-8	8	-0.7	-8	-8	-0.9	8	-8	-0.7	-4	4	-2.3	-4	14	-4.5	-26	8	1.4	4	-4	-7.2	4	-14	-4.8	20	-4	1.1	4	4	0.5	4	14	-2.9	20	4	-1.3	-4	-4	-0.9	-4	-14	-3.3
37	1	3.0	2.2	0	8	8	-5.2	-8	8	-2.7	-8	-8	-0.9	8	-8	-0.7	-4	4	-6.3	-4	14	-2.5	-26	8	-4.6	4	-4	-3.2	4	-14	-0.8	20	-4	-0.9	4	4	-3.5	4	14	-4.9	20	4	-1.3	-4	-4	-2.9	-4	-14	-3.3
37	1	3.8	3.1	0	8	8	-1.1	-8	8	-4.6	-8	-8	3.2	8	-8	-2.6	-4	4	1.8	-4	14	-0.4	-26	8	-4.5	4	-4	-5.1	4	-14	-4.7	20	-4	-0.8	4	4	-1.4	4	14	-2.8	20	4	-1.2	-4	-4	-2.8	-4	-14	-3.2
37	1	2.4	2.4	0	8	8	-3.1	-8	8	-2.6	-8	-8	-2.8	8	-8	-0.6	-4	4	-0.2	-4	14	-4.4	-26	8	-0.5	4	-4	-1.1	4	-14	-4.7	20	-4	-0.8	4	4	0.6	4	14	-2.8	20	4	0.8	-4	-4	1.2	-4	-14	0.8
37	1	2.9	2.9	0	8	8	-3.1	-8	8	-2.6	-8	-8	-0.8	8	-8	-2.6	-4	4	1.8	-4	14	-0.4	-26	8	-2.5	4	-4	-5.1	4	-14	-2.7	20	-4	1.2	4	4	0.6	4	14	-4.8	20	4	0.8	-4	-4	1.2	-4	-14	-1.2
37	1	3.3	3.0	0	8	8	-1.1	-8	8	-0.6	-8	-8	-2.8	8	-8	-2.6	-4	4	-0.2	-4	14	-0.4	-26	8	-2.5	4	-4	-1.1	4	-14	-4.7	20	-4	-0.8	4	4	-5.4	4	14	1.2	20	4	0.8	-4	-4	-0.8	-4	-14	-3.2
37	1	0.6	2.3	0	8	8	0.9	-8	8	1.4	-8	-8	-0.8	8	-8	-2.6	-4	4	1.8	-4	14	1.6	-26	8	1.5	4	-4	-5.1	4	-14	1.3	20	-4	1.2	4	4	2.6	4	14	-0.8	20	4	4.8	-4	-4	3.2	-4	-14	-1.2
37	1	0.3	1.8	0	8	8	7.0	-8	8	3.5	-8	-8	-0.7	8	-8	-2.5	-4	4	1.9	-4	14	-0.3	-26	8	-0.4	4	-4	1.0	4	-14	-0.6	20	-4	1.3	4	4	2.7	4	14	-0.7	20	4	0.9	-4	-4	1.3	-4	-14	0.9
37	1	1.8	2.8	0	8	8	1.1	-8	8	-0.4	-8	-8	-0.6	8	-8	-2.4	-4	4	2.0	-4	14	-0.2	-26	8	1.7	4	-4	-0.9	4	-14	-2.5	20	-4	1.4	4	4	0.8	4	14	1.4	20	4	3.0	-4	-4	-0.6	-4	-14	3.0
37	1	1.8	2.0	0	8	8	-2.9	-8	8	-3.4	-8	-8	1.4	8	-8	-0.4	-4	4	1.0	-4	14	-5.2	-26	8	0.7	4	-4	-6.9	4	-14	-2.5	20	-4	1.4	4	4	0.8	4	14	-4.6	20	4	1.0	-4	-4	-2.6	-4	-14	-3.0
38	0	0.9	1.7	1	-8	8	0.5	8	8	-1.0	8	-8	0.8	-8	-8	-1.0	4	4	-0.6	4	14	-2.8	26	8	-0.9	-4	-4	0.5	-4	-14	0.9	-20	-4	2.8	-4	4	0.2	-4	14	-1.2	-20	4	0.4	4	-4	0.8	4	-14	-1.6
38	0	0.5	1.1	1	-8	8	-1.5	8	8	-1.0	8	-8	0.8	-8	-8	-1.0	4	4	-0.6	4	14	-2.8	26	8	-0.9	-4	-4	0.5	-4	-14	0.9	-20	-4	0.8	-4	4	-1.8	-4	14	-1.2	-20	4	-3.6	4	-4	-1.2	4	-14	0.4
38	0	0.6	1.4	1	-8	8	-3.4	8	8	-0.9	8	-8	-1.1	-8	-8	1.1	4	4	-2.5	4	14	-0.7	26	8	-0.8	-4	-4	-1.4	-4	-14	1.0	-20	-4	0.9	-4	4	-1.7	-4	14	2.9	-20	4	-1.5	4	-4	-1.1	4	-14	0.5
38	0	1.1	2.2	1	-8	8	-3.4	8	8	-2.9	8	-8	-1.1	-8	-8	-0.9	4	4	-0.5	4	14	-0.7	26	8	1.2	-4	-4	-3.4	-4	-14	1.0	-20	-4	2.9	-4	4	-1.7	-4	14	-1.1	-20	4	-1.5	4	-4	0.9	4	-14	2.5
38	0	3.6	2.8	1	-8	8	-7.3	8	8	-0.8	8	-8	1.0	-8	-8	-0.8	4	4	-0.4	4	14	-4.6	26	8	1.3	-4	-4	-1.3	-4	-14	-0.9	-20	-4	-1.0	-4	4	-3.6	-4	14	-5.0	-20	4	-3.4	4	-4	-3.0	4	-14	-1.4
38	0	5.3	3.1	1	-8	8	-5.3	8	8	-4.8	8	-8	-7.0	-8	-8	-0.8	4	4	-6.4	4	14	-8.6	26	8	-6.7	-4	-4	-3.3	-4	-14	-2.9	-20	-4	-7.0	-4	4	-5.6	-4	14	-7.0	-20	4	-3.4	4	-4	-3.0	4	-14	-1.4
38	0	5.1	2.8	1	-8	8	-3.2	8	8	-2.7	8	-8	-4.9	-8	-8	-2.7	4	4	-6.3	4	14	-8.5	26	8	-2.6	-4	-4	-3.2	-4	-14	-0.8	-20	-4	-4.9	-4	4	-5.5	-4	14	-6.9	-20	4	-5.3	4	-4	-2.9	4	-14	-1.3
38	0	5.7	3.2	1	-8	8	-5.2	8	8	-6.7	8	-8	-6.9	-8	-8	-2.7	4	4	-4.3	4	14	-6.5	26	8	-4.6	-4	-4	-3.2	-4	-14	-4.8	-20	-4	-2.9	-4	4	-13.5	-4	14	-4.9	-20	4	-5.3	4	-4	-4.9	4	-14	-1.3
38	0	4.8	3.5	1	-8	8	-5.1	8	8	-4.6	8	-8	-2.8	-8	-8	-2.6	4	4	1.8	4	14	-6.4	26	8	-4.5	-4	-4	-5.1	-4	-14	-0.7	-20	-4	-0.8	-4	4	-9.4	-4	14	-2.8	-20	4	-3.2	4	-4	1.2	4	-14	0.8
38	0	5.3	3.8	1	-8	8	-5.1	8	8	-4.6	8	-8	-0.8	-8	-8	-0.6	4	4	-4.2	4	14	-8.4	26	8	-4.5	-4	-4	-1.1	-4	-14	-2.7	-20	-4	-2.8	-4	4	-11.4	-4	14	-2.8	-20	4	-7.2	4	-4	-0.8	4	-14	2.8
38	0	5.0	4.0	1	-8	8	-5.0	8	8	-6.5	8	-8	-0.7	-8	-8	-2.5	4	4	-12.1	4	14	-8.3	26	8	-0.4	-4	-4	-3.0	-4	-14	1.4	-20	-4	-2.7	-4	4	-9.3	-4	14	-2.7	-20	4	-3.1	4	-4	-0.7	4	-14	-1.1
38	0	4.7	4.2	1	-8	8	-8.9	8	8	-5.4	8	-8	-2.6	-8	-8	-0.4	4	4	-15.0	4	14	-5.2	26	8	-1.3	-4	-4	-2.9	-4	-14	-2.5	-20	-4	-2.6	-4	4	-13.2	-4	14	-4.6	-20	4	-9.0	4	-4	-0.6	4	-14	-5.0
38	1	4.8	5.1	1	8	8	0.5	-8	8	-3.0	-8	-8	-3.2	8	-8	-3.0	-4	4	-24.6	-4	14	-2.8	-26	8	-4.9	4	-4	-1.5	4	-14	-3.1	20	-4	-9.2	4	4	2.2	4	14	-1.2	20	4	-13.6	-4	-4	0.8	-4	-14	-5.6
38	1	4.6	4.3	1	8	8	-1.4	-8	8	-4.9	-8	-8	-1.1	8	-8	1.1	-4	4	-18.5	-4	14	-0.7	-26	8	-2.8	4	-4	0.6	4	-14	-1.0	20	-4	-7.1	4	4	-1.7	4	14	-3.1	20	4	-1.5	-4	-4	-1.1	-4	-14	-1.5
38	1	4.4	4.4	1	8	8	-1.4	-8	8	-4.9	-8	-8	-1.1	8	-8	-0.9	-4	4	-18.5	-4	14	-8.7	-26	8	3.2	4	-4	0.6	4	-14	-3.0	20	-4	-15.1	4	4	0.3	4	14	-1.1	20	4	0.5	-4	-4	0.9	-4	-14	0.5
38	1	1.7	2.9	1	8	8	-3.3	-8	8	-0.8	-8	-8	-3.0	8	-8	1.2	-4	4	-2.4	-4	14	-2.6	-26	8	1.3	4	-4	2.7	4	-14	-2.9	20	-4	-3.0	4	4	0.4	4	14	-1.0	20	4	-3.4	-4	-4	-1.0	-4	-14	0.6
38	1	4.7	4.8	1	8	8	-1.3	-8	8	3.2	-8	-8	-3.0	8	-8	-2.8	-4	4	-4.4	-4	14	-0.6	-26	8	-4.7	4	-4	-1.3	4	-14	-2.9	20	-4	-19.0	4	4	-1.6	4	14	-3.0	20	4	-7.4	-4	-4	-1.0	-4	-14	-3.4
38	1	5.5	2.9	1	8	8	-5.2	-8	8	-4.7	-8	-8	-6.9	8	-8	-4.7	-4	4	-12.3	-4	14	-4.5	-26	8	-4.6	4	-4	-3.2	4	-14	-6.8	20	-4	-8.9	4	4	-3.5	4	14	-4.9	20	4	-7.3	-4	-4	-2.9	-4	-14	-5.3
38	1	4.8	2.6	1	8	8	-3.1	-8	8	-4.6	-8	-8	-8.8	8	-8	-0.6	-4	4	-2.2	-4	14	-4.4	-26	8	-2.5	4	-4	-3.1	4	-14	-6.7	20	-4	-10.8	4	4	-3.4	4	14	-2.8	20	4	-3.2	-4	-4	-0.8	-4	-14	-3.2
38	1	5.2	3.7	1	8	8	-5.0	-8	8	-0.5	-8	-8	-6.7	8	-8	-2.5	-4	4	1.9	-4	14	-2.3	-26	8	1.6	4	-4	-5.0	4	-14	-10.6	20	-4	-8.7	4	4	-1.3	4	14	-0.7	20	4	-5.1	-4	-4	-2.7	-4	-14	-3.1
38	1	5.3	3.9	1	8	8	-6.9	-8	8	-5.4	-8	-8	-4.6	8	-8	-6.4	-4	4	-3.0	-4	14	-3.2	-26	8	2.7	4	-4	-4.9	4	-14	-12.5	20	-4	-8.6	4	4	-3.2	4	14	1.4	20	4	-9.0	-4	-4	-2.6	-4	-14	-5.0
39	0	2.7	1.7	0	-8	8	-1.5	8	8	-5.0	8	-8	-1.2	-8	-8	-1.0	4	4	-2.6	4	14	-0.8	26	8	1.1	-4	-4	-1.5	-4	-14	-1.1	-20	-4	-3.2	-4	4	-1.8	-4	14	-1.2	-20	4	-5.6	4	-4	-1.2	4	-14	-1.6
39	0	2.9	2.3	0	-8	8	0.5	8	8	-1.0	8	-8	0.8	-8	-8	1.0	4	4	-0.6	4	14	1.2	26	8	-0.9	-4	-4	-1.5	-4	-14	2.9	-20	-4	0.8	-4	4	0.2	-4	14	-1.2	-20	4	0.4	4	-4	0.8	4	-14	0.4
39	0	0.7	1.2	0	-8	8	0.6	8	8	1.1	8	-8	-1.1	-8	-8	3.1	4	4	1.5	4	14	1.3	26	8	1.2	-4	-4	0.6	-4	-14	1.0	-20	-4	0.9	-4	4	0.3	-4	14	0.9	-20	4	2.5	4	-4	-1.1	4	-14	0.5
39	0	-0.9	1.6	0	-8	8	0.7	8	8	1.2	8	-8	1.0	-8	-8	3.2	4	4	3.6	4	14	3.4	26	8	5.3	-4	-4	0.7	-4	-14	-2.9	-20	-4	1.0	-4	4	0.4	-4	14	3.0	-20	4	0.6	4	-4	3.0	4	-14	2.6
39	0	0.2	1.3	0	-8	8	0.7	8	8	-2.8	8	-8	1.0	-8	-8	1.2	4	4	1.6	4	14	-0.6	26	8	1.3	-4	-4	0.7	-4	-14	3.1	-20	-4	-1.0	-4	4	2.4	-4	14	1.0	-20	4	0.6	4	-4	1.0	4	-14	0.6
39	0	-0.6	1.5	0	-8	8	2.7	8	8	1.2	8	-8	-1.0	-8	-8	1.2	4	4	1.6	4	14	-0.6	26	8	5.3	-4	-4	0.7	-4	-14	1.1	-20	-4	1.0	-4	4	0.4	-4	14	3.0	-20	4	0.6	4	-4	3.0	4	-14	-1.4
39	0	0.7	2.0	0	-8	8	2.8	8	8	-0.7	8	-8	-0.9	-8	-8	-0.7	4	4	1.7	4	14	3.5	26	8	3.4	-4	-4	0.8	-4	-14	1.2	-20	-4	1.1	-4	4	2.5	-4	14	3.1	-20	4	0.7	4	-4	1.1	4	-14	0.7
39	0	0.1	1.6	0	-8	8	2.8	8	8	5.3	8	-8	-0.9	-8	-8	-0.7	4	4	1.7	4	14	1.5	26	8	3.4	-4	-4	0.8	-4	-14	-0.8	-20	-4	1.1	-4	4	0.5	-4	14	1.1	-20	4	0.7	4	-4	1.1	4	-14	0.7
39	0	0.0	1.5	0	-8	8	2.8	8	8	-0.7	8	-8	1.1	-8	-8	1.3	4	4	3.7	4	14	-4.5	26	8	1.4	-4	-4	0.8	-4	-14	-4.8	-20	-4	1.1	-4	4	0.5	-4	14	1.1	-20	4	0.7	4	-4	1.1	4	-14	-1.3
39	0	0.1	1.5	0	-8	8	0.9	8	8	3.4	8	-8	-0.8	-8	-8	1.4	4	4	1.8	4	14	1.6	26	8	1.5	-4	-4	-1.1	-4	-14	-0.7	-20	-4	1.2	-4	4	0.6	-4	14	1.2	-20	4	0.8	4	-4	3.2	4	-14	2.8
39	0	0.7	1.8	0	-8	8	0.9	8	8	1.4	8	-8	1.2	-8	-8	1.4	4	4	1.8	4	14	-4.4	26	8	1.5	-4	-4	0.9	-4	-14	1.3	-20	-4	3.2	-4	4	0.6	-4	14	1.2	-20	4	2.8	4	-4	3.2	4	-14	2.8
39	0	0.6	1.9	0	-8	8	1.0	8	8	-0.5	8	-8	1.3	-8	-8	1.5	4	4	-0.1	4	14	1.7	26	8	3.6	-4	-4	-1.0	-4	-14	1.4	-20	-4	1.3	-4	4	0.7	-4	14	3.3	-20	4	-1.1	4	-4	1.3	4	-14	0.9
39	0	0.0	2.2	0	-8	8	3.0	8	8	1.5	8	-8	3.3	-8	-8	1.5	4	4	3.9	4	14	-4.3	26	8	3.6	-4	-4	-1.0	-4	-14	-0.6	-20	-4	3.3	-4	4	0.7	-4	14	1.3	-20	4	2.9	4	-4	1.3	4	-14	0.9
39	0	-0.8	1.3	0	-8	8	3.0	8	8	-0.5	8	-8	3.3	-8	-8	1.5	4	4	1.9	4	14	-0.3	26	8	1.6	-4	-4	1.0	-4	-14	1.4	-20	-4	1.3	-4	4	0.7	-4	14	3.3	-20	4	0.9	4	-4	1.3	4	-14	0.9
39	0	-0.5	1.5	0	-8	8	1.1	8	8	2.6	8	-8	-2.6	-8	-8	1.6	4	4	3.0	4	14	0.8	26	8	2.7	-4	-4	-0.9	-4	-14	1.5	-20	-4	3.4	-4	4	0.8	-4	14	-0.6	-20	4	1.0	4	-4	5.4	4	-14	3.0
39	1	3.3	2.2	0	8	8	-3.5	-8	8	-7.0	-8	-8	-3.2	8	-8	1.0	-4	4	-2.6	-4	14	-2.8	-26	8	-2.9	4	-4	0.5	4	-14	0.9	20	-4	-1.2	4	4	0.2	4	14	-1.2	20	4	-5.6	-4	-4	-3.2	-4	-14	-1.6
39	1	3.6	2.9	0	8	8	0.5	-8	8	-1.0	-8	-8	-3.2	8	-8	1.0	-4	4	-2.6	-4	14	-0.8	-26	8	-2.9	4	-4	0.5	4	-14	0.9	20	-4	-1.2	4	4	-1.8	4	14	0.8	20	4	-5.6	-4	-4	0.8	-4	-14	-3.6
39	1	2.9	2.9	0	8	8	-1.4	-8	8	-0.9	-8	-8	-1.1	8	-8	1.1	-4	4	-0.5	-4	14	-2.7	-26	8	-0.8	4	-4	-1.4	4	-14	1.0	20	-4	0.9	4	4	0.3	4	14	-1.1	20	4	0.5	-4	-4	-1.1	-4	-14	0.5
39	1	-0.5	1.5	0	8	8	2.7	-8	8	1.2	-8	-8	-1.0	8	-8	-0.8	-4	4	1.6	-4	14	1.4	-26	8	3.3	4	-4	2.7	4	-14	3.1	20	-4	1.0	4	4	0.4	4	14	-1.0	20	4	0.6	-4	-4	3.0	-4	-14	0.6
39	1	1.6	1.6	0	8	8	-1.3	-8	8	1.2	-8	-8	-1.0	8	-8	1.2	-4	4	-2.4	-4	14	1.4	-26	8	1.3	4	-4	0.7	4	-14	1.1	20	-4	1.0	4	4	0.4	4	14	-7.0	20	4	0.6	-4	-4	-1.0	-4	-14	-3.4
39	1	0.5	2.1	0	8	8	0.7	-8	8	-2.8	-8	-8	1.0	8	-8	1.2	-4	4	-0.4	-4	14	1.4	-26	8	-0.7	4	-4	0.7	4	-14	3.1	20	-4	1.0	4	4	0.4	4	14	-3.0	20	4	-1.4	-4	-4	1.0	-4	-14	-1.4
39	1	1.2	2.4	0	8	8	-3.2	-8	8	-0.7	-8	-8	-2.9	8	-8	1.3	-4	4	-0.3	-4	14	1.5	-26	8	-4.6	4	-4	-1.2	4	-14	-0.8	20	-4	1.1	4	4	0.5	4	14	-0.9	20	4	-1.3	-4	-4	1.1	-4	-14	0.7
39	1	2.4	2.8	0	8	8	0.8	-8	8	1.3	-8	-8	-2.9	8	-8	-0.7	-4	4	-0.3	-4	14	-0.5	-26	8	1.4	4	-4	-1.2	4	-14	-0.8	20	-4	-0.9	4	4	-1.5	4	14	-2.9	20	4	-5.3	-4	-4	-0.9	-4	-14	-1.3
39	1	1.9	2.5	0	8	8	0.8	-8	8	1.3	-8	-8	-0.9	8	-8	1.3	-4	4	1.7	-4	14	-2.5	-26	8	3.4	4	-4	-1.2	4	-14	3.2	20	-4	1.1	4	4	0.5	4	14	-0.9	20	4	0.7	-4	-4	-0.9	-4	-14	0.7
39	1	1.4	2.1	0	8	8	-1.1	-8	8	-0.6	-8	-8	-0.8	8	-8	-0.6	-4	4	-2.2	-4	14	-2.4	-26	8	-0.5	4	-4	-3.1	4	-14	1.3	20	-4	1.2	4	4	2.6	4	14	-2.8	20	4	-1.2	-4	-4	-2.8	-4	-14	0.8
39	1	2.4	3.8	0	8	8	0.9	-8	8	-0.6	-8	-8	1.2	8	-8	3.4	-4	4	-0.2	-4	14	-4.4	-26	8	1.5	4	-4	0.9	4	-14	-0.7	20	-4	1.2	4	4	-3.4	4	14	1.2	20	4	-3.2	-4	-4	1.2	-4	-14	0.8
39	1	1.7	3.4	0	8	8	-1.0	-8	8	-2.5	-8	-8	1.3	8	-8	1.5	-4	4	1.9	-4	14	-2.3	-26	8	1.6	4	-4	-1.0	4	-14	1.4	20	-4	-0.7	4	4	-1.3	4	14	1.3	20	4	-3.1	-4	-4	1.3	-4	-14	0.9
39	1	0.3	2.2	0	8	8	1.0	-8	8	1.5	-8	-8	1.3	8	-8	1.5	-4	4	1.9	-4	14	1.7	-26	8	1.6	4	-4	1.0	4	-14	-0.6	20	-4	1.3	4	4	2.7	4	14	-2.7	20	4	-1.1	-4	-4	1.3	-4	-14	2.9
39	1	-0.6	1.6	0	8	8	1.0	-8	8	1.5	-8	-8	-0.7	8	-8	3.5	-4	4	1.9	-4	14	3.7	-26	8	1.6	4	-4	-1.0	4	-14	1.4	20	-4	3.3	4	4	2.7	4	14	-2.7	20	4	0.9	-4	-4	3.3	-4	-14	0.9
39	1	1.8	3.3	0	8	8	1.1	-8	8	0.6	-8	-8	-0.6	8	-8	-0.4	-4	4	1.0	-4	14	-7.2	-26	8	2.7	4	-4	1.1	4	-14	-0.5	20	-4	3.4	4	4	2.8	4	14	-0.6	20	4	-5.0	-4	-4	1.4	-4	-14	1.0
40	0	0.1	1.8	1	-8	8	-2.8	8	8	-1.3	8	-8	1.5	-8	-8	0.7	4	4	-0.9	4	14	0.9	26	8	2.8	-4	-4	-1.8	-4	-14	2.6	-20	-4	-3.5	-4	4	0.9	-4	14	-0.5	-20	4	-4.9	4	-4	3.5	4	-14	-2.9
40	0	2.2	2.9	1	-8	8	-2.7	8	8	4.8	8	-8	-2.4	-8	-8	-1.2	4	4	1.2	4	14	-7.0	26	8	-1.1	-4	-4	-3.7	-4	-14	0.7	-20	-4	-3.4	-4	4	-1.0	-4	14	-2.4	-20	4	-4.8	4	-4	-4.4	4	-14	-0.8
40	0	0.4	1.4	1	-8	8	1.3	8	8	-1.2	8	-8	1.6	-8	-8	0.8	4	4	-0.8	4	14	-3.0	26	8	0.9	-4	-4	0.3	-4	-14	-1.3	-20	-4	2.6	-4	4	-1.0	-4	14	-0.4	-20	4	-4.8	4	-4	-0.4	4	-14	1.2
40	0	-1.3	3.2	1	-8	8	-0.7	8	8	-1.2	8	-8	-0.4	-8	-8	4.8	4	4	5.2	4	14	-1.0	26	8	0.9	-4	-4	0.3	-4	-14	-1.3	-20	-4	-1.4	-4	4	1.0	-4	14	11.6	-20	4	-0.8	4	-4	-0.4	4	-14	-0.8
40	0	1.4	1.7	1	-8	8	-0.6	8	8	-3.1	8	-8	-0.3	-8	-8	-1.1	4	4	-0.7	4	14	-0.9	26	8	1.0	-4	-4	-1.6	-4	-14	-1.2	-20	-4	0.7	-4	4	-0.9	-4	14	-4.3	-20	4	-2.7	4	-4	-0.3	4	-14	-0.7
40	0	0.7	1.8	1	-8	8	3.4	8	8	-1.1	8	-8	-0.3	-8	-8	0.9	4	4	-0.7	4	14	1.1	26	8	1.0	-4	-4	10.4	-4	-14	-1.2	-20	-4	0.7	-4	4	-2.9	-4	14	-0.3	-20	4	-0.7	4	-4	3.7	4	-14	-2.7
40	0	4.1	3.3	1	-8	8	-3.5	8	8	-5.0	8	-8	-1.2	-8	-8	-1.0	4	4	-0.6	4	14	-2.8	26	8	1.1	-4	-4	0.5	-4	-14	-1.1	-20	-4	0.8	-4	4	0.2	-4	14	-1.2	-20	4	0.4	4	-4	0.8	4	-14	-1.6
40	0	2.8	1.8	1	-8	8	-3.5	8	8	-3.0	8	-8	0.8	-8	-8	-5.0	4	4	-2.6	4	14	1.2	26	8	-2.9	-4	-4	-1.5	-4	-14	-1.1	-20	-4	-9.2	-4	4	-1.8	-4	14	-5.2	-20	4	-1.6	4	-4	-1.2	4	-14	-1.6
40	0	4.3	4.0	1	-8	8	-17.4	8	8	-0.9	8	-8	-1.1	-8	-8	-4.9	4	4	-8.5	4	14	-4.7	26	8	-2.8	-4	-4	0.6	-4	-14	-3.0	-20	-4	-7.1	-4	4	-3.7	-4	14	0.9	-20	4	-1.5	4	-4	0.9	4	-14	-1.5
40	0	3.6	3.6	1	-8	8	-1.3	8	8	-4.8	8	-8	1.0	-8	-8	1.2	4	4	1.6	4	14	-8.6	26	8	-0.7	-4	-4	-5.3	-4	-14	-2.9	-20	-4	1.0	-4	4	-7.6	-4	14	-3.0	-20	4	0.6	4	-4	-3.0	4	-14	-5.4
40	0	0.4	1.8	1	-8	8	6.7	8	8	-0.8	8	-8	-1.0	-8	-8	1.2	4	4	-0.4	4	14	-2.6	26	8	3.3	-4	-4	-1.3	-4	-14	3.1	-20	-4	-1.0	-4	4	-1.6	-4	14	-3.0	-20	4	0.6	4	-4	1.0	4	-14	-5.4
40	0	-0.4	1.9	1	-8	8	0.7	8	8	-0.8	8	-8	-1.0	-8	-8	-0.8	4	4	1.6	4	14	-4.6	26	8	1.3	-4	-4	0.7	-4	-14	1.1	-20	-4	1.0	-4	4	0.4	-4	14	-11.0	-20	4	2.6	4	-4	1.0	4	-14	6.6
40	0	1.1	2.5	1	-8	8	-3.3	8	8	-0.8	8	-8	3.0	-8	-8	1.2	4	4	-0.4	4	14	-4.6	26	8	7.3	-4	-4	0.7	-4	-14	5.1	-20	-4	1.0	-4	4	0.4	-4	14	-3.0	-20	4	-7.4	4	-4	1.0	4	-14	-3.4
40	0	0.2	2.0	1	-8	8	-1.2	8	8	-0.7	8	-8	-2.9	-8	-8	-0.7	4	4	-0.3	4	14	-2.5	26	8	3.4	-4	-4	0.8	-4	-14	1.2	-20	-4	-2.9	-4	4	-3.5	-4	14	-0.9	-20	4	-3.3	4	-4	1.1	4	-14	-1.3
40	0	0.5	2.0	1	-8	8	-3.2	8	8	-0.7	8	-8	-0.9	-8	-8	1.3	4	4	-2.3	4	14	5.5	26	8	-0.6	-4	-4	0.8	-4	-14	-2.8	-20	-4	-0.9	-4	4	0.5	-4	14	-2.9	-20	4	-3.3	4	-4	1.1	4	-14	-1.3
40	0	3.9	4.9	1	-8	8	-7.1	8	8	-6.6	8	-8	3.2	-8	-8	1.4	4	4	-2.2	4	14	-2.4	26	8	-0.5	-4	-4	-1.1	-4	-14	3.3	-20	-4	3.2	-4	4	-3.4	-4	14	-2.8	-20	4	-9.2	4	-4	-2.8	4	-14	-3.2
40	1	5.2	7.1	1	8	8	-4.8	-8	8	-1.3	-8	-8	3.5	8	-8	-23.3	-4	4	-0.9	-4	14	2.9	-26	8	-1.2	4	-4	-9.8	4	-14	-5.4	20	-4	-17.5	4	4	-3.1	4	14	-2.5	20	4	-4.9	-4	-4	-0.5	-4	-14	-8.9
40	1	4.7	6.6	1	8	8	1.3	-8	8	-5.2	-8	-8	1.6	8	-8	-3.2	-4	4	1.2	-4	14	-3.0	-26	8	0.9	4	-4	-29.7	4	-14	-1.3	20	-4	-13.4	4	4	5.0	4	14	3.6	20	4	-2.8	-4	-4	-2.4	-4	-14	-0.8
41	0	-0.3	1.3	0	-8	8	1.2	8	8	0.7	8	-8	1.5	-8	-8	0.7	4	4	3.1	4	14	4.9	26	8	-1.2	-4	-4	0.2	-4	-14	0.6	-20	-4	2.5	-4	4	0.9	-4	14	1.5	-20	4	1.1	4	-4	1.5	4	-14	1.1
41	0	-0.6	1.1	0	-8	8	1.3	8	8	0.8	8	-8	1.6	-8	-8	0.8	4	4	1.2	4	14	3.0	26	8	2.9	-4	-4	0.3	-4	-14	-1.3	-20	-4	2.6	-4	4	1.0	-4	14	1.6	-20	4	1.2	4	-4	1.6	4	-14	-0.8
41	0	-0.7	1.2	0	-8	8	3.3	8	8	2.8	8	-8	3.6	-8	-8	0.8	4	4	1.2	4	14	3.0	26	8	2.9	-4	-4	2.3	-4	-14	2.7	-20	-4	2.6	-4	4	3.0	-4	14	1.6	-20	4	3.2	4	-4	1.6	4	-14	3.2
41	0	1.0	1.4	0	-8	8	1.4	8	8	-1.1	8	-8	-0.3	-8	-8	-1.1	4	4	1.3	4	14	3.1	26	8	3.0	-4	-4	-1.6	-4	-14	0.8	-20	-4	0.7	-4	4	1.1	-4	14	-0.3	-20	4	1.3	4	-4	-0.3	4	-14	-2.7
41	0	1.5	1.3	0	-8	8	-0.6	8	8	-3.1	8	-8	-2.3	-8	-8	-3.1	4	4	-0.7	4	14	-0.9	26	8	-1.0	-4	-4	0.4	-4	-14	0.8	-20	-4	0.7	-4	4	-0.9	-4	14	-0.3	-20	4	-0.7	4	-4	-0.3	4	-14	1.3
41	0	0.2	1.6	0	-8	8	1.4	8	8	0.9	8	-8	1.7	-8	-8	-1.1	4	4	1.3	4	14	3.1	26	8	3.0	-4	-4	-1.6	-4	-14	-1.2	-20	-4	0.7	-4	4	1.1	-4	14	1.7	-20	4	1.3	4	-4	3.7	4	-14	-0.7
41	0	1.6	1.6	0	-8	8	-0.6	8	8	-3.1	8	-8	1.7	-8	-8	-1.1	4	4	-2.7	4	14	1.1	26	8	1.0	-4	-4	0.4	-4	-14	0.8	-20	-4	-1.3	-4	4	1.1	-4	14	-2.3	-20	4	-2.7	4	-4	1.7	4	-14	1.3
41	0	1.1	1.4	0	-8	8	-1.5	8	8	-1.0	8	-8	0.8	-8	-8	-1.0	4	4	-0.6	4	14	1.2	26	8	-0.9	-4	-4	0.5	-4	-14	-5.1	-20	-4	0.8	-4	4	0.2	-4	14	0.8	-20	4	0.4	4	-4	-1.2	4	-14	0.4
41	0	0.8	1.4	0	-8	8	0.5	8	8	-3.0	8	-8	-1.2	-8	-8	1.0	4	4	-0.6	4	14	-0.8	26	8	1.1	-4	-4	0.5	-4	-14	-3.1	-20	-4	2.8	-4	4	0.2	-4	14	-1.2	-20	4	0.4	4	-4	2.8	4	-14	-1.6
41	0	1.9	1.6	0	-8	8	-1.4	8	8	-0.9	8	-8	-1.1	-8	-8	-2.9	4	4	-0.5	4	14	1.3	26	8	1.2	-4	-4	-1.4	-4	-14	-3.0	-20	-4	-1.1	-4	4	0.3	-4	14	-1.1	-20	4	-1.5	4	-4	-1.1	4	-14	-3.5
41	0	0.6	1.5	0	-8	8	2.6	8	8	-2.9	8	-8	0.9	-8	-8	-0.9	4	4	1.5	4	14	3.3	26	8	3.2	-4	-4	-1.4	-4	-14	1.0	-20	-4	0.9	-4	4	-1.7	-4	14	-1.1	-20	4	0.5	4	-4	0.9	4	-14	0.5
41	0	1.4	1.8	0	-8	8	0.6	8	8	-0.9	8	-8	-1.1	-8	-8	3.1	4	4	-0.5	4	14	-0.7	26	8	1.2	-4	-4	0.6	-4	-14	-1.0	-20	-4	-1.1	-4	4	-1.7	-4	14	-1.1	-20	4	-1.5	4	-4	-3.1	4	-14	-3.5
41	0	0.7	1.5	0	-8	8	-1.4	8	8	-2.9	8	-8	0.9	-8	-8	-0.9	4	4	-0.5	4	14	1.3	26	8	1.2	-4	-4	-1.4	-4	-14	-3.0	-20	-4	-1.1	-4	4	0.3	-4	14	-3.1	-20	4	-1.5	4	-4	0.9	4	-14	-3.5
41	0	-0.2	1.5	0	-8	8	-1.3	8	8	1.2	8	-8	1.0	-8	-8	1.2	4	4	3.6	4	14	3.4	26	8	-0.7	-4	-4	-1.3	-4	-14	1.1	-20	-4	1.0	-4	4	0.4	-4	14	1.0	-20	4	-1.4	4	-4	1.0	4	-14	2.6
41	0	1.1	1.4	0	-8	8	-1.3	8	8	-0.8	8	-8	1.0	-8	-8	1.2	4	4	-0.4	4	14	-0.6	26	8	3.3	-4	-4	-1.3	-4	-14	-0.9	-20	-4	-1.0	-4	4	-1.6	-4	14	-5.0	-20	4	0.6	4	-4	-1.0	4	-14	-1.4
41	0	-0.2	1.5	0	-8	8	0.8	8	8	1.3	8	-8	1.1	-8	-8	1.3	4	4	1.7	4	14	1.5	26	8	3.4	-4	-4	0.8	-4	-14	1.2	-20	-4	1.1	-4	4	0.5	-4	14	1.1	-20	4	2.7	4	-4	1.1	4	-14	0.7
41	0	-1.2	1.2	0	-8	8	0.8	8	8	1.3	8	-8	1.1	-8	-8	1.3	4	4	1.7	4	14	3.5	26	8	3.4	-4	-4	0.8	-4	-14	1.2	-20	-4	1.1	-4	4	2.5	-4	14	-0.9	-20	4	0.7	4	-4	5.1	4	-14	-1.3
41	1	-0.7	1.4	0	8	8	1.2	-8	8	0.7	-8	-8	-0.5	8	-8	2.7	-4	4	1.1	-4	14	0.9	-26	8	2.8	4	-4	0.2	4	-14	2.6	20	-4	0.5	4	4	0.9	4	14	1.5	20	4	3.1	-4	-4	1.5	-4	-14	-2.9
41	1	-0.9	1.5	0	8	8	1.3	-8	8	0.8	-8	-8	3.6	8	-8	0.8	-4	4	1.2	-4	14	-1.0	-26	8	2.9	4	-4	2.3	4	-14	0.7	20	-4	2.6	4	4	1.0	4	14	1.6	20	4	1.2	-4	-4	3.6	-4	-14	-0.8
41	1	-1.7	1.0	0	8	8	-0.7	-8	8	-3.2	-8	-8	1.6	8	-8	2.8	-4	4	3.2	-4	14	3.0	-26	8	0.9	4	-4	0.3	4	-14	0.7	20	-4	2.6	4	4	1.0	4	14	1.6	20	4	1.2	-4	-4	1.6	-4	-14	1.2
41	1	-0.2	1.6	0	8	8	-0.6	-8	8	-5.1	-8	-8	1.7	8	-8	-1.1	-4	4	-0.7	-4	14	1.1	-26	8	-1.0	4	-4	0.4	4	-14	2.8	20	-4	0.7	4	4	-0.9	4	14	-0.3	20	4	1.3	-4	-4	1.7	-4	-14	1.3
41	1	2.2	1.5	0	8	8	-2.6	-8	8	-5.1	-8	-8	-2.3	8	-8	-1.1	-4	4	-2.7	-4	14	1.1	-26	8	1.0	4	-4	-1.6	4	-14	-1.2	20	-4	-3.3	4	4	-0.9	4	14	-0.3	20	4	1.3	-4	-4	-0.3	-4	-14	-2.7
41	1	0.1	1.4	0	8	8	-0.6	-8	8	-1.1	-8	-8	-0.3	8	-8	0.9	-4	4	-2.7	-4	14	-0.9	-26	8	1.0	4	-4	0.4	4	-14	-1.2	20	-4	-1.3	4	4	-2.9	4	14	-0.3	20	4	-2.7	-4	-4	1.7	-4	-14	-0.7
41	1	1.0	1.5	0	8	8	-2.6	-8	8	0.9	-8	-8	-2.3	8	-8	0.9	-4	4	-2.7	-4	14	1.1	-26	8	3.0	4	-4	0.4	4	-14	-1.2	20	-4	0.7	4	4	-0.9	4	14	-0.3	20	4	1.3	-4	-4	-0.3	-4	-14	1.3
41	1	2.0	1.8	0	8	8	-1.5	-8	8	-1.0	-8	-8	0.8	8	-8	-1.0	-4	4	-0.6	-4	14	1.2	-26	8	1.1	4	-4	-1.5	4	-14	-3.1	20	-4	-3.2	4	4	0.2	4	14	0.8	20	4	-1.6	-4	-4	-1.2	-4	-14	-1.6
41	1	1.0	1.6	0	8	8	0.5	-8	8	-7.0	-8	-8	0.8	8	-8	1.0	-4	4	3.4	-4	14	-0.8	-26	8	1.1	4	-4	0.5	4	-14	0.9	20	-4	0.8	4	4	0.2	4	14	-5.2	20	4	-1.6	-4	-4	0.8	-4	-14	-1.6
41	1	2.0	1.5	0	8	8	-3.4	-8	8	-0.9	-8	-8	-1.1	8	-8	-2.9	-4	4	-0.5	-4	14	-2.7	-26	8	-0.8	4	-4	-3.4	4	-14	-1.0	20	-4	-1.1	4	4	0.3	4	14	-1.1	20	4	0.5	-4	-4	-1.1	-4	-14	-3.5
41	1	-0.6	1.2	0	8	8	0.6	-8	8	1.1	-8	-8	2.9	8	-8	3.1	-4	4	1.5	-4	14	1.3	-26	8	-0.8	4	-4	2.6	4	-14	1.0	20	-4	0.9	4	4	0.3	4	14	0.9	20	4	0.5	-4	-4	0.9	-4	-14	2.5
41	1	0.7	1.5	0	8	8	-1.4	-8	8	-0.9	-8	-8	-1.1	8	-8	-2.9	-4	4	-0.5	-4	14	1.3	-26	8	1.2	4	-4	-1.4	4	-14	-3.0	20	-4	-1.1	4	4	0.3	4	14	-1.1	20	4	-1.5	-4	-4	0.9	-4	-14	-1.5
41	1	-0.4	1.6	0	8	8	-1.4	-8	8	-0.9	-8	-8	-1.1	8	-8	1.1	-4	4	-0.5	-4	14	-0.7	-26	8	1.2	4	-4	0.6	4	-14	1.0	20	-4	-1.1	4	4	0.3	4	14	0.9	20	4	2.5	-4	-4	-1.1	-4	-14	0.5
41	1	-0.3	1.6	0	8	8	2.7	-8	8	1.2	-8	-8	1.0	8	-8	1.2	-4	4	-0.4	-4	14	1.4	-26	8	-0.7	4	-4	0.7	4	-14	-2.9	20	-4	1.0	4	4	0.4	4	14	1.0	20	4	2.6	-4	-4	-3.0	-4	-14	0.6
41	1	0.6	1.9	0	8	8	-1.3	-8	8	-0.8	-8	-8	1.0	8	-8	-0.8	-4	4	-0.4	-4	14	1.4	-26	8	1.3	4	-4	0.7	4	-14	-2.9	20	-4	1.0	4	4	0.4	4	14	1.0	20	4	0.6	-4	-4	-1.0	-4	-14	-1.4
41	1	0.7	1.3	0	8	8	0.8	-8	8	1.3	-8	-8	-0.9	8	-8	-2.7	-4	4	-0.3	-4	14	1.5	-26	8	-0.6	4	-4	-1.2	4	-14	-0.8	20	-4	-2.9	4	4	0.5	4	14	-2.9	20	4	-1.3	-4	-4	-0.9	-4	-14	0.7
41	1	-1.8	1.2	0	8	8	2.8	-8	8	-0.7	-8	-8	1.1	8	-8	1.3	-4	4	1.7	-4	14	3.5	-26	8	3.4	4	-4	0.8	4	-14	1.2	20	-4	3.1	4	4	0.5	4	14	1.1	20	4	2.7	-4	-4	1.1	-4	-14	2.7
42	0	-0.6	1.7	0	-8	8	1.2	8	8	2.7	8	-8	1.5	-8	-8	-1.3	4	4	1.1	4	14	2.9	26	8	2.8	-4	-4	0.2	-4	-14	-1.4	-20	-4	2.5	-4	4	2.9	-4	14	1.5	-20	4	1.1	4	-4	1.5	4	-14	1.1
42	0	-0.4	1.4	0	-8	8	1.2	8	8	2.7	8	-8	1.5	-8	-8	0.7	4	4	3.1	4	14	2.9	26	8	2.8	-4	-4	0.2	-4	-14	-3.4	-20	-4	-1.5	-4	4	0.9	-4	14	1.5	-20	4	1.1	4	-4	-0.5	4	-14	1.1
42	0	0.2	1.6	0	-8	8	-0.8	8	8	0.7	8	-8	-0.5	-8	-8	0.7	4	4	1.1	4	14	0.9	26	8	0.8	-4	-4	-1.8	-4	-14	0.6	-20	-4	-5.5	-4	4	0.9	-4	14	-0.5	-20	4	-2.9	4	-4	1.5	4	-14	1.1
42	0	1.1	1.8	0	-8	8	1.2	8	8	-1.3	8	-8	-0.5	-8	-8	-1.3	4	4	-0.9	4	14	0.9	26	8	-1.2	-4	-4	-1.8	-4	-14	-3.4	-20	-4	-1.5	-4	4	0.9	-4	14	3.5	-20	4	-2.9	4	-4	-0.5	4	-14	-0.9
42	0	2.1	2.3	0	-8	8	-0.7	8	8	2.8	8	-8	-0.4	-8	-8	-5.2	4	4	1.2	4	14	-1.0	26	8	-1.1	-4	-4	-1.7	-4	-14	-1.3	-20	-4	-5.4	-4	4	-1.0	-4	14	-2.4	-20	4	-2.8	4	-4	-0.4	4	-14	-2.8
42	0	0.8	2.0	0	-8	8	1.3	8	8	0.8	8	-8	-0.4	-8	-8	-1.2	4	4	1.2	4	14	1.0	26	8	0.9	-4	-4	0.3	-4	-14	2.7	-20	-4	-5.4	-4	4	1.0	-4	14	-0.4	-20	4	-0.8	4	-4	-0.4	4	-14	-0.8
42	0	2.7	2.1	0	-8	8	-0.6	8	8	-1.1	8	-8	-0.3	-8	-8	-5.1	4	4	-2.7	4	14	1.1	26	8	-1.0	-4	-4	0.4	-4	-14	0.8	-20	-4	-3.3	-4	4	1.1	-4	14	1.7	-20	4	-0.7	4	-4	1.7	4	-14	-0.7
42	0	2.0	2.3	0	-8	8	-0.6	8	8	0.9	8	-8	-0.3	-8	-8	-1.1	4	4	-0.7	4	14	1.1	26	8	1.0	-4	-4	0.4	-4	-14	-1.2	-20	-4	-5.3	-4	4	1.1	-4	14	-2.3	-20	4	-0.7	4	-4	-0.3	4	-14	1.3
42	0	3.8	2.6	0	-8	8	-2.6	8	8	2.9	8	-8	-2.3	-8	-8	-5.1	4	4	1.3	4	14	-0.9	26	8	-3.0	-4	-4	-1.6	-4	-14	-3.2	-20	-4	-9.3	-4	4	9.1	-4	14	-2.3	-20	4	-2.7	4	-4	-2.3	4	-14	-4.7
42	0	5.3	3.8	0	-8	8	0.4	8	8	-5.1	8	-8	-5.3	-8	-8	-7.1	4	4	1.3	4	14	-6.9	26	8	-3.0	-4	-4	-5.6	-4	-14	-7.2	-20	-4	-9.3	-4	4	0.1	-4	14	-1.3	-20	4	-1.7	4	-4	-1.3	4	-14	-7.7
42	0	0.8	2.7	0	-8	8	2.5	8	8	3.0	8	-8	0.8	-8	-8	-7.0	4	4	3.4	4	14	1.2	26	8	1.1	-4	-4	-1.5	-4	-14	-1.1	-20	-4	-5.2	-4	4	2.2	-4	14	2.8	-20	4	-1.6	4	-4	0.8	4	-14	2.4
42	0	1.7	2.3	0	-8	8	0.6	8	8	1.1	8	-8	-1.1	-8	-8	-8.9	4	4	-0.5	4	14	1.3	26	8	-0.8	-4	-4	-1.4	-4	-14	-5.0	-20	-4	-5.1	-4	4	-1.7	-4	14	0.9	-20	4	0.5	4	-4	0.9	4	-14	0.5
42	0	-0.3	2.5	0	-8	8	2.6	8	8	3.1	8	-8	0.9	-8	-8	-4.9	4	4	1.5	4	14	5.3	26	8	3.2	-4	-4	2.6	-4	-14	-1.0	-20	-4	-9.1	-4	4	0.3	-4	14	2.9	-20	4	-1.5	4	-4	0.9	4	-14	-1.5
42	0	0.9	2.9	0	-8	8	0.6	8	8	1.1	8	-8	0.9	-8	-8	-4.9	4	4	-0.5	4	14	-0.7	26	8	3.2	-4	-4	0.6	-4	-14	-1.0	-20	-4	-9.1	-4	4	0.3	-4	14	0.9	-20	4	0.5	4	-4	0.9	4	-14	0.5
42	0	0.0	2.3	0	-8	8	2.6	8	8	1.1	8	-8	0.9	-8	-8	-0.9	4	4	1.5	4	14	3.3	26	8	3.2	-4	-4	-3.4	-4	-14	1.0	-20	-4	-5.1	-4	4	0.3	-4	14	2.9	-20	4	0.5	4	-4	-3.1	4	-14	0.5
42	0	1.1	2.7	0	-8	8	2.7	8	8	3.2	8	-8	-1.0	-8	-8	-10.8	4	4	1.6	4	14	5.4	26	8	-0.7	-4	-4	-3.3	-4	-14	-2.9	-20	-4	-9.0	-4	4	0.4	-4	14	-1.0	-20	4	-1.4	4	-4	1.0	4	-14	0.6
42	0	1.6	2.9	0	-8	8	0.7	8	8	1.2	8	-8	-3.0	-8	-8	-2.8	4	4	1.6	4	14	-0.6	26	8	-0.7	-4	-4	-1.3	-4	-14	-2.9	-20	-4	-7.0	-4	4	0.4	-4	14	-1.0	-20	4	0.6	4	-4	1.0	4	-14	0.6
42	0	3.2	3.5	0	-8	8	0.8	8	8	1.3	8	-8	-0.9	-8	-8	-6.7	4	4	-2.3	4	14	5.5	26	8	3.4	-4	-4	-5.2	-4	-14	-4.8	-20	-4	-8.9	-4	4	-5.5	-4	14	5.1	-20	4	-7.3	4	-4	-2.9	4	-14	-3.3
42	0	0.4	3.5	0	-8	8	0.8	8	8	1.3	8	-8	-6.9	-8	-8	-16.7	4	4	3.7	4	14	7.5	26	8	1.4	-4	-4	-1.2	-4	-14	-2.8	-20	-4	-4.9	-4	4	2.5	-4	14	3.1	-20	4	2.7	4	-4	3.1	4	-14	-5.3
42	1	0.6	1.1	1	8	8	1.2	-8	8	0.7	-8	-8	-0.5	8	-8	-1.3	-4	4	-0.9	-4	14	-1.1	-26	8	0.8	4	-4	0.2	4	-14	-1.4	20	-4	2.5	4	4	-1.1	4	14	-0.5	20	4	1.1	-4	-4	-0.5	-4	-14	1.1
42	1	0.9	1.2	1	8	8	-0.8	-8	8	-3.3	-8	-8	1.5	8	-8	-1.3	-4	4	-0.9	-4	14	-3.1	-26	8	0.8	4	-4	0.2	4	-14	0.6	20	-4	0.5	4	4	-1.1	4	14	-0.5	20	4	-0.9	-4	-4	-0.5	-4	-14	1.1
42	1	1.2	1.2	1	8	8	-0.8	-8	8	-3.3	-8	-8	-0.5	8	-8	-1.3	-4	4	-0.9	-4	14	-1.1	-26	8	-1.2	4	-4	-1.8	4	-14	-1.4	20	-4	0.5	4	4	-3.1	4	14	-2.5	20	4	-0.9	-4	-4	-2.5	-4	-14	-2.9
42	1	2.4	1.6	1	8	8	-2.8	-8	8	-1.3	-8	-8	-0.5	8	-8	-3.3	-4	4	-0.9	-4	14	-1.1	-26	8	-1.2	4	-4	-1.8	4	-14	-1.4	20	-4	0.5	4	4	-1.1	4	14	-2.5	20	4	-0.9	-4	-4	-2.5	-4	-14	-2.9
42	1	3.6	1.5	1	8	8	-0.7	-8	8	-11.2	-8	-8	-4.4	8	-8	-5.2	-4	4	-0.8	-4	14	-3.0	-26	8	-3.1	4	-4	-3.7	4	-14	-5.3	20	-4	-5.4	4	4	-3.0	4	14	1.6	20	4	1.2	-4	-4	-4.4	-4	-14	-2.8
42	1	2.8	1.8	1	8	8	1.3	-8	8	-1.2	-8	-8	-4.4	8	-8	-1.2	-4	4	-0.8	-4	14	-1.0	-26	8	-1.1	4	-4	-1.7	4	-14	-5.3	20	-4	-1.4	4	4	1.0	4	14	-0.4	20	4	-0.8	-4	-4	-2.4	-4	-14	-2.8
42	1	5.4	1.8	1	8	8	-0.6	-8	8	-7.1	-8	-8	-8.3	8	-8	-5.1	-4	4	-2.7	-4	14	-2.9	-26	8	-5.0	4	-4	-3.6	4	-14	-3.2	20	-4	-3.3	4	4	-0.9	4	14	-4.3	20	4	1.3	-4	-4	-2.3	-4	-14	-4.7
42	1	2.7	1.7	1	8	8	-2.6	-8	8	-3.1	-8	-8	-2.3	8	-8	-1.1	-4	4	-2.7	-4	14	-2.9	-26	8	-1.0	4	-4	-3.6	4	-14	-1.2	20	-4	-1.3	4	4	-0.9	4	14	-6.3	20	4	1.3	-4	-4	-2.3	-4	-14	-0.7
42	1	2.0	2.1	1	8	8	-2.4	-8	8	-4.7	-8	-8	-3.7	8	-8	-1.7	-4	4	-3.3	-4	14	-3.9	-26	8	-1.9	4	-4	-1.2	4	-14	-3.2	20	-4	0.7	4	4	-1.9	4	14	-3.4	20	4	0.1	-4	-4	-3.8	-4	-14	-3.7
42	1	1.5	2.1	1	8	8	0.2	-8	8	-1.6	-8	-8	-3.6	8	-8	-1.6	-4	4	-2.1	-4	14	1.7	-26	8	-2.6	4	-4	-1.1	4	-14	-4.5	20	-4	0.7	4	4	0.0	4	14	1.3	20	4	0.1	-4	-4	-3.7	-4	-14	-5.0
42	1	0.9	2.1	1	8	8	-0.6	-8	8	-0.2	-8	-8	-1.0	8	-8	-1.6	-4	4	0.2	-4	14	-0.3	-26	8	-1.3	4	-4	-0.7	4	-14	-6.6	20	-4	1.6	4	4	0.6	4	14	-0.7	20	4	0.0	-4	-4	-0.8	-4	-14	1.4
42	1	2.1	2.0	1	8	8	-2.3	-8	8	-4.7	-8	-8	-3.6	8	-8	-1.6	-4	4	-3.2	-4	14	-5.0	-26	8	-0.4	4	-4	-1.1	4	-14	-4.5	20	-4	0.7	4	4	-1.8	4	14	-4.2	20	4	0.1	-4	-4	-3.7	-4	-14	-3.6
42	1	1.5	1.8	1	8	8	-1.4	-8	8	-0.9	-8	-8	-1.1	8	-8	1.1	-4	4	1.5	-4	14	-0.7	-26	8	-0.8	4	-4	-1.4	4	-14	-1.0	20	-4	-1.1	4	4	0.3	4	14	-1.1	20	4	0.5	-4	-4	0.9	-4	-14	0.5
42	1	2.4	2.1	1	8	8	-1.3	-8	8	-2.8	-8	-8	-9.0	8	-8	-4.8	-4	4	-2.4	-4	14	-0.6	-26	8	-0.7	4	-4	2.7	4	-14	-2.9	20	-4	3.0	4	4	-1.6	4	14	-1.0	20	4	2.6	-4	-4	-3.0	-4	-14	-3.4
42	1	3.6	1.7	1	8	8	-1.3	-8	8	-2.8	-8	-8	-7.0	8	-8	-0.8	-4	4	-2.4	-4	14	-4.6	-26	8	-2.7	4	-4	-1.3	4	-14	-4.9	20	-4	-3.0	4	4	-1.6	4	14	-5.0	20	4	-5.4	-4	-4	-3.0	-4	-14	-3.4
42	1	3.9	1.9	1	8	8	-3.2	-8	8	-2.7	-8	-8	-4.9	8	-8	-2.7	-4	4	-2.3	-4	14	-0.5	-26	8	-0.6	4	-4	-3.2	4	-14	-4.8	20	-4	-2.9	4	4	-3.5	4	14	-0.9	20	4	-3.3	-4	-4	-6.9	-4	-14	-5.3
42	1	2.3	1.5	1	8	8	0.8	-8	8	-2.7	-8	-8	-2.9	8	-8	-4.7	-4	4	-0.3	-4	14	-4.5	-26	8	-2.6	4	-4	-1.2	4	-14	-6.8	20	-4	-2.9	4	4	-1.5	4	14	-2.9	20	4	2.7	-4	-4	-0.9	-4	-14	-3.3
43	0	-0.5	1.3	0	-8	8	2.9	8	8	1.4	8	-8	-0.8	-8	-8	1.4	4	4	1.8	4	14	1.6	26	8	3.5	-4	-4	0.9	-4	-14	5.3	-20	-4	3.2	-4	4	0.6	-4	14	1.2	-20	4	2.8	4	-4	1.2	4	-14	0.8
43	0	-1.4	1.4	0	-8	8	1.0	8	8	1.5	8	-8	1.3	-8	-8	1.5	4	4	3.9	4	14	3.7	26	8	3.6	-4	-4	1.0	-4	-14	3.4	-20	-4	5.3	-4	4	2.7	-4	14	-0.7	-20	4	4.9	4	-4	3.3	4	-14	0.9
43	0	0.6	1.7	0	-8	8	1.0	8	8	1.5	8	-8	-0.7	-8	-8	-0.5	4	4	1.9	4	14	-0.3	26	8	-2.4	-4	-4	1.0	-4	-14	1.4	-20	-4	3.3	-4	4	2.7	-4	14	-0.7	-20	4	-1.1	4	-4	3.3	4	-14	-1.1
43	0	0.3	1.5	0	-8	8	1.0	8	8	1.5	8	-8	1.3	-8	-8	1.5	4	4	-0.1	4	14	-0.3	26	8	-0.4	-4	-4	-1.0	-4	-14	1.4	-20	-4	1.3	-4	4	0.7	-4	14	3.3	-20	4	2.9	4	-4	1.3	4	-14	0.9
43	0	0.0	1.3	0	-8	8	-0.9	8	8	2.6	8	-8	1.4	-8	-8	1.6	4	4	1.0	4	14	0.8	26	8	2.7	-4	-4	1.1	-4	-14	1.5	-20	-4	1.4	-4	4	0.8	-4	14	1.4	-20	4	1.0	4	-4	1.4	4	-14	1.0
43	0	0.4	1.7	0	-8	8	1.2	8	8	0.7	8	-8	1.5	-8	-8	0.7	4	4	1.1	4	14	2.9	26	8	0.8	-4	-4	0.2	-4	-14	0.6	-20	-4	0.5	-4	4	0.9	-4	14	1.5	-20	4	1.1	4	-4	1.5	4	-14	-0.9
43	0	0.7	1.4	0	-8	8	1.2	8	8	0.7	8	-8	-0.5	-8	-8	0.7	4	4	-0.9	4	14	0.9	26	8	0.8	-4	-4	0.2	-4	-14	0.6	-20	-4	0.5	-4	4	0.9	-4	14	-0.5	-20	4	-0.9	4	-4	1.5	4	-14	-0.9
43	0	1.4	2.0	0	-8	8	1.2	8	8	0.7	8	-8	1.5	-8	-8	-1.3	4	4	1.1	4	14	-1.1	26	8	0.8	-4	-4	0.2	-4	-14	0.6	-20	-4	4.5	-4	4	0.9	-4	14	-0.5	-20	4	3.1	4	-4	-0.5	4	-14	1.1
43	0	0.8	1.2	0	-8	8	-2.8	8	8	-1.3	8	-8	-2.5	-8	-8	-1.3	4	4	1.1	4	14	0.9	26	8	2.8	-4	-4	-1.8	-4	-14	0.6	-20	-4	0.5	-4	4	-1.1	-4	14	-0.5	-20	4	-0.9	4	-4	-0.5	4	-14	-2.9
43	0	0.2	1.4	0	-8	8	-0.7	8	8	0.8	8	-8	-0.4	-8	-8	-1.2	4	4	1.2	4	14	1.0	26	8	0.9	-4	-4	0.3	-4	-14	0.7	-20	-4	0.6	-4	4	1.0	-4	14	1.6	-20	4	-0.8	4	-4	-2.4	4	-14	-2.8
43	0	0.2	1.2	0	-8	8	1.3	8	8	0.8	8	-8	-0.4	-8	-8	0.8	4	4	3.2	4	14	3.0	26	8	2.9	-4	-4	-1.7	-4	-14	0.7	-20	-4	2.6	-4	4	3.0	-4	14	-0.4	-20	4	1.2	4	-4	-0.4	4	-14	1.2
43	0	-1.1	1.3	0	-8	8	1.4	8	8	0.9	8	-8	-0.3	-8	-8	0.9	4	4	1.3	4	14	1.1	26	8	5.0	-4	-4	0.4	-4	-14	0.8	-20	-4	0.7	-4	4	3.1	-4	14	3.7	-20	4	5.3	4	-4	1.7	4	-14	-0.7
43	0	0.1	1.6	0	-8	8	1.4	8	8	0.9	8	-8	-0.3	-8	-8	-1.1	4	4	1.3	4	14	-0.9	26	8	1.0	-4	-4	0.4	-4	-14	0.8	-20	-4	2.7	-4	4	-0.9	-4	14	1.7	-20	4	1.3	4	-4	-0.3	4	-14	1.3
43	0	-0.4	1.8	0	-8	8	-0.6	8	8	2.9	8	-8	-0.3	-8	-8	-1.1	4	4	1.3	4	14	-0.9	26	8	3.0	-4	-4	2.4	-4	-14	-1.2	-20	-4	4.7	-4	4	1.1	-4	14	1.7	-20	4	1.3	4	-4	1.7	4	-14	-0.7
43	1	0.0	1.8	0	8	8	2.9	-8	8	1.4	-8	-8	1.2	8	-8	1.4	-4	4	1.8	-4	14	1.6	-26	8	1.5	4	-4	-3.1	4	-14	1.3	20	-4	1.2	4	4	0.6	4	14	3.2	20	4	2.8	-4	-4	1.2	-4	-14	-1.2
43	1	-1.2	1.3	0	8	8	1.0	-8	8	1.5	-8	-8	-0.7	8	-8	1.5	-4	4	1.9	-4	14	1.7	-26	8	-0.4	4	-4	1.0	4	-14	3.4	20	-4	1.3	4	4	0.7	4	14	1.3	20	4	0.9	-4	-4	3.3	-4	-14	2.9
43	1	1.2	2.0	0	8	8	-1.0	-8	8	1.5	-8	-8	1.3	8	-8	-0.5	-4	4	-0.1	-4	14	3.7	-26	8	-4.4	4	-4	-1.0	4	-14	1.4	20	-4	-2.7	4	4	-1.3	4	14	-0.7	20	4	0.9	-4	-4	-0.7	-4	-14	-5.1
43	1	0.0	1.9	0	8	8	1.0	-8	8	1.5	-8	-8	1.3	8	-8	-0.5	-4	4	-0.1	-4	14	1.7	-26	8	-0.4	4	-4	-3.0	4	-14	1.4	20	-4	1.3	4	4	0.7	4	14	1.3	20	4	0.9	-4	-4	1.3	-4	-14	0.9
43	1	0.5	1.3	0	8	8	-0.9	-8	8	0.6	-8	-8	1.4	8	-8	1.6	-4	4	1.0	-4	14	2.8	-26	8	-1.3	4	-4	-0.9	4	-14	1.5	20	-4	1.4	4	4	-1.2	4	14	-0.6	20	4	3.0	-4	-4	-2.6	-4	-14	1.0
43	1	1.3	1.8	0	8	8	1.2	-8	8	0.7	-8	-8	-0.5	8	-8	0.7	-4	4	1.1	-4	14	0.9	-26	8	-1.2	4	-4	0.2	4	-14	-1.4	20	-4	0.5	4	4	-1.1	4	14	1.5	20	4	1.1	-4	-4	-0.5	-4	-14	-0.9
43	1	0.5	2.1	0	8	8	1.2	-8	8	0.7	-8	-8	-0.5	8	-8	2.7	-4	4	-0.9	-4	14	0.9	-26	8	2.8	4	-4	2.2	4	-14	0.6	20	-4	2.5	4	4	0.9	4	14	-0.5	20	4	1.1	-4	-4	1.5	-4	-14	1.1
43	1	2.8	2.0	0	8	8	-0.8	-8	8	-1.3	-8	-8	-2.5	8	-8	0.7	-4	4	-0.9	-4	14	-1.1	-26	8	-1.2	4	-4	2.2	4	-14	0.6	20	-4	0.5	4	4	-1.1	4	14	-2.5	20	4	1.1	-4	-4	-0.5	-4	-14	-2.9
43	1	0.3	1.4	0	8	8	-0.8	-8	8	-1.3	-8	-8	1.5	8	-8	0.7	-4	4	1.1	-4	14	0.9	-26	8	0.8	4	-4	-1.8	4	-14	2.6	20	-4	2.5	4	4	0.9	4	14	1.5	20	4	3.1	-4	-4	-0.5	-4	-14	1.1
43	1	1.0	2.3	0	8	8	1.3	-8	8	0.8	-8	-8	1.6	8	-8	-1.2	-4	4	1.2	-4	14	1.0	-26	8	-1.1	4	-4	0.3	4	-14	0.7	20	-4	0.6	4	4	-1.0	4	14	-0.4	20	4	3.2	-4	-4	1.6	-4	-14	-0.8
43	1	0.2	1.6	0	8	8	1.3	-8	8	2.8	-8	-8	1.6	8	-8	0.8	-4	4	-0.8	-4	14	-1.0	-26	8	2.9	4	-4	-1.7	4	-14	0.7	20	-4	2.6	4	4	1.0	4	14	-0.4	20	4	3.2	-4	-4	1.6	-4	-14	-0.8
43	1	-1.5	1.7	0	8	8	3.4	-8	8	2.9	-8	-8	3.7	8	-8	-1.1	-4	4	3.3	-4	14	3.1	-26	8	3.0	4	-4	2.4	4	-14	0.8	20	-4	2.7	4	4	3.1	4	14	3.7	20	4	3.3	-4	-4	-0.3	-4	-14	-4.7
43	1	-0.8	1.4	0	8	8	-0.6	-8	8	0.9	-8	-8	-0.3	8	-8	2.9	-4	4	-0.7	-4	14	3.1	-26	8	1.0	4	-4	4.4	4	-14	0.8	20	-4	2.7	4	4	1.1	4	14	1.7	20	4	3.3	-4	-4	1.7	-4	-14	-0.7
43	1	-0.5	1.5	0	8	8	-0.6	-8	8	0.9	-8	-8	1.7	8	-8	0.9	-4	4	3.3	-4	14	5.1	-26	8	1.0	4	-4	-1.6	4	-14	-1.2	20	-4	0.7	4	4	-0.9	4	14	-0.3	20	4	1.3	-4	-4	-0.3	-4	-14	-0.7
44	0	1.5	2.9	1	-8	8	-3.2	8	8	-0.7	8	-8	-0.4	-8	-8	-3.7	4	4	-0.8	4	14	-1.5	26	8	-1.1	-4	-4	-0.7	-4	-14	-3.3	-20	-4	-5.4	-4	4	3.0	-4	14	-1.9	-20	4	3.2	4	-4	-2.4	4	-14	-0.8
44	0	3.0	2.9	1	-8	8	-3.2	8	8	-0.7	8	-8	-1.9	-8	-8	-7.2	4	4	-0.8	4	14	-1.5	26	8	-1.1	-4	-4	-5.2	-4	-14	-3.3	-20	-4	-5.4	-4	4	-1.0	-4	14	-1.9	-20	4	-4.8	4	-4	-4.9	4	-14	-3.3
44	0	3.4	3.7	1	-8	8	-0.7	8	8	-0.7	8	-8	-4.4	-8	-8	-3.7	4	4	-0.8	4	14	1.0	26	8	1.9	-4	-4	-5.2	-4	-14	-3.3	-20	-4	-5.4	-4	4	-2.5	-4	14	0.6	-20	4	-4.8	4	-4	-4.9	4	-14	-3.3
44	0	0.9	2.7	1	-8	8	1.4	8	8	0.9	8	-8	-0.3	-8	-8	-1.1	4	4	1.3	4	14	-1.4	26	8	2.0	-4	-4	1.4	-4	-14	-0.7	-20	-4	-5.3	-4	4	3.1	-4	14	-1.8	-20	4	-1.2	4	-4	-1.3	4	-14	-3.2
44	0	1.7	2.6	1	-8	8	-0.6	8	8	-0.6	8	-8	-0.3	-8	-8	-3.6	4	4	1.3	4	14	3.1	26	8	-1.0	-4	-4	-0.6	-4	-14	-0.7	-20	-4	-5.3	-4	4	1.1	-4	14	-1.8	-20	4	-4.7	4	-4	-1.3	4	-14	1.3
44	0	2.4	2.2	1	-8	8	-1.5	8	8	3.0	8	-8	-1.2	-8	-8	-5.0	4	4	-0.6	4	14	1.2	26	8	-0.9	-4	-4	-1.5	-4	-14	-3.1	-20	-4	-5.2	-4	4	-1.8	-4	14	-1.2	-20	4	-1.6	4	-4	-3.2	4	-14	0.4
44	0	2.2	2.1	1	-8	8	2.5	8	8	1.0	8	-8	-1.2	-8	-8	-3.0	4	4	-0.6	4	14	3.2	26	8	1.1	-4	-4	-1.5	-4	-14	-1.1	-20	-4	-7.2	-4	4	0.2	-4	14	-1.2	-20	4	-7.6	4	-4	-1.2	4	-14	-1.6
44	0	1.2	2.8	1	-8	8	-1.5	8	8	1.0	8	-8	-1.2	-8	-8	-1.0	4	4	1.4	4	14	-2.8	26	8	-0.9	-4	-4	-1.5	-4	-14	0.9	-20	-4	-5.2	-4	4	0.2	-4	14	0.8	-20	4	-1.6	4	-4	-1.2	4	-14	2.4
44	0	2.6	2.4	1	-8	8	-3.4	8	8	-0.9	8	-8	-1.1	-8	-8	-4.9	4	4	-0.5	4	14	1.3	26	8	-0.8	-4	-4	-1.4	-4	-14	-3.0	-20	-4	-7.1	-4	4	0.3	-4	14	-1.1	-20	4	-5.5	4	-4	-1.1	4	-14	-1.5
44	0	1.1	2.3	1	-8	8	-1.4	8	8	1.1	8	-8	0.9	-8	-8	-4.9	4	4	3.5	4	14	1.3	26	8	1.2	-4	-4	4.6	-4	-14	-3.0	-20	-4	-7.1	-4	4	-1.7	-4	14	-1.1	-20	4	-3.5	4	-4	-1.1	4	-14	0.5
44	1	2.3	2.1	1	8	8	-0.7	-8	8	-3.2	-8	-8	-4.4	8	-8	-1.2	-4	4	-0.8	-4	14	-1.5	-26	8	-1.1	4	-4	-0.7	4	-14	-0.8	20	-4	-1.9	4	4	3.0	4	14	-5.4	20	4	-1.3	-4	-4	1.6	-4	-14	-3.3
44	1	2.4	2.6	1	8	8	1.3	-8	8	-0.7	-8	-8	-2.4	8	-8	0.8	-4	4	1.2	-4	14	-1.5	-26	8	-1.1	4	-4	-5.2	4	-14	-3.3	20	-4	-1.9	4	4	1.0	4	14	-1.9	20	4	3.2	-4	-4	-5.4	-4	-14	-3.3
44	1	4.1	2.6	1	8	8	-0.7	-8	8	-0.7	-8	-8	-0.4	8	-8	-3.7	-4	4	-0.8	-4	14	-5.0	-26	8	-5.6	4	-4	-2.7	4	-14	-7.8	20	-4	-5.4	4	4	-2.5	4	14	-1.9	20	4	-1.3	-4	-4	-4.9	-4	-14	-0.8
44	1	2.1	2.1	1	8	8	-3.1	-8	8	0.9	-8	-8	-2.3	8	-8	-1.1	-4	4	-0.7	-4	14	-4.9	-26	8	2.0	4	-4	-2.6	4	-14	-3.2	20	-4	-1.8	4	4	1.1	4	14	-1.8	20	4	1.3	-4	-4	-2.3	-4	-14	-3.2
44	1	2.0	2.0	1	8	8	1.4	-8	8	0.9	-8	-8	-1.8	8	-8	-3.6	-4	4	-0.7	-4	14	-1.4	-26	8	2.0	4	-4	-2.6	4	-14	-0.7	20	-4	-1.8	4	4	1.1	4	14	0.7	20	4	-1.2	-4	-4	-1.3	-4	-14	-3.2
44	1	2.0	1.6	1	8	8	-1.5	-8	8	5.0	-8	-8	-1.2	8	-8	1.0	-4	4	1.4	-4	14	-6.8	-26	8	-2.9	4	-4	-1.5	4	-14	-3.1	20	-4	-1.2	4	4	0.2	4	14	-1.2	20	4	2.4	-4	-4	-3.2	-4	-14	-1.6
44	1	2.0	1.3	1	8	8	-1.5	-8	8	-1.0	-8	-8	-3.2	8	-8	1.0	-4	4	-0.6	-4	14	-2.8	-26	8	-2.9	4	-4	-1.5	4	-14	-3.1	20	-4	-1.2	4	4	-1.8	4	14	-1.2	20	4	-1.6	-4	-4	-3.2	-4	-14	-1.6
44	1	1.5	1.5	1	8	8	0.5	-8	8	-3.0	-8	-8	-1.2	8	-8	1.0	-4	4	-0.6	-4	14	-2.8	-26	8	-0.9	4	-4	-1.5	4	-14	0.9	20	-4	-1.2	4	4	0.2	4	14	-1.2	20	4	0.4	-4	-4	2.8	-4	-14	-1.6
44	1	1.6	1.6	1	8	8	0.6	-8	8	-0.9	-8	-8	-1.1	8	-8	-2.9	-4	4	1.5	-4	14	-2.7	-26	8	-0.8	4	-4	-3.4	4	-14	-1.0	20	-4	-1.1	4	4	-1.7	4	14	-1.1	20	4	-1.5	-4	-4	-1.1	-4	-14	-7.5
44	1	1.4	1.5	1	8	8	-1.4	-8	8	1.1	-8	-8	-3.1	8	-8	1.1	-4	4	1.5	-4	14	-0.7	-26	8	-2.8	4	-4	-1.4	4	-14	1.0	20	-4	-1.1	4	4	0.3	4	14	0.9	20	4	0.5	-4	-4	0.9	-4	-14	-1.5
45	0	0.1	1.3	0	-8	8	-0.7	8	8	-1.2	8	-8	-0.4	-8	-8	0.8	4	4	-0.8	4	14	-3.0	26	8	2.9	-4	-4	0.3	-4	-14	4.7	-20	-4	0.6	-4	4	1.0	-4	14	-0.4	-20	4	1.2	4	-4	1.6	4	-14	3.2
45	0	-0.7	1.1	0	-8	8	1.4	8	8	-1.1	8	-8	1.7	-8	-8	-1.1	4	4	1.3	4	14	1.1	26	8	1.0	-4	-4	0.4	-4	-14	2.8	-20	-4	0.7	-4	4	1.1	-4	14	1.7	-20	4	1.3	4	-4	1.7	4	-14	-2.7
45	0	2.7	1.4	0	-8	8	-0.6	8	8	-1.1	8	-8	-0.3	-8	-8	-1.1	4	4	-0.7	4	14	-0.9	26	8	-1.0	-4	-4	-1.6	-4	-14	-1.2	-20	-4	-1.3	-4	4	-0.9	-4	14	1.7	-20	4	-0.7	4	-4	-0.3	4	-14	-4.7
45	0	2.2	2.0	0	-8	8	-4.6	8	8	-3.1	8	-8	-0.3	-8	-8	0.9	4	4	1.3	4	14	-0.9	26	8	-1.0	-4	-4	-1.6	-4	-14	-3.2	-20	-4	-1.3	-4	4	-0.9	-4	14	-2.3	-20	4	-2.7	4	-4	-0.3	4	-14	-0.7
45	0	0.0	2.1	0	-8	8	2.6	8	8	1.1	8	-8	2.9	-8	-8	-0.9	4	4	1.5	4	14	-0.7	26	8	1.2	-4	-4	0.6	-4	-14	1.0	-20	-4	-3.1	-4	4	2.3	-4	14	2.9	-20	4	-3.5	4	-4	-1.1	4	-14	0.5
45	0	0.3	1.3	0	-8	8	0.6	8	8	1.1	8	-8	0.9	-8	-8	-0.9	4	4	1.5	4	14	1.3	26	8	1.2	-4	-4	0.6	-4	-14	1.0	-20	-4	-1.1	-4	4	2.3	-4	14	0.9	-20	4	-1.5	4	-4	2.9	4	-14	0.5
45	0	1.5	2.0	0	-8	8	0.6	8	8	-0.9	8	-8	-1.1	-8	-8	-0.9	4	4	1.5	4	14	-0.7	26	8	-0.8	-4	-4	-1.4	-4	-14	-3.0	-20	-4	-3.1	-4	4	2.3	-4	14	0.9	-20	4	-3.5	4	-4	-1.1	4	-14	-1.5
45	0	1.5	1.6	0	-8	8	0.7	8	8	1.2	8	-8	7.0	-8	-8	-0.8	4	4	1.6	4	14	-0.6	26	8	-0.7	-4	-4	-1.3	-4	-14	-0.9	-20	-4	-1.0	-4	4	0.4	-4	14	-1.0	-20	4	-1.4	4	-4	1.0	4	-14	-1.4
45	0	0.0	1.5	0	-8	8	-1.3	8	8	3.2	8	-8	1.0	-8	-8	-0.8	4	4	1.6	4	14	1.4	26	8	9.3	-4	-4	0.7	-4	-14	1.1	-20	-4	1.0	-4	4	0.4	-4	14	3.0	-20	4	-3.4	4	-4	1.0	4	-14	0.6
45	0	1.0	1.4	0	-8	8	-1.2	8	8	1.3	8	-8	1.1	-8	-8	1.3	4	4	1.7	4	14	-0.5	26	8	-0.6	-4	-4	-1.2	-4	-14	1.2	-20	-4	-2.9	-4	4	0.5	-4	14	-0.9	-20	4	0.7	4	-4	3.1	4	-14	-1.3
45	0	1.2	1.6	0	-8	8	-1.2	8	8	-4.7	8	-8	1.1	-8	-8	-0.7	4	4	1.7	4	14	-0.5	26	8	-0.6	-4	-4	0.8	-4	-14	-0.8	-20	-4	-0.9	-4	4	-1.5	-4	14	-0.9	-20	4	-1.3	4	-4	1.1	4	-14	0.7
45	0	-0.3	1.7	0	-8	8	0.8	8	8	3.3	8	-8	3.1	-8	-8	1.3	4	4	-0.3	4	14	-0.5	26	8	1.4	-4	-4	0.8	-4	-14	1.2	-20	-4	1.1	-4	4	0.5	-4	14	-0.9	-20	4	0.7	4	-4	1.1	4	-14	0.7
45	0	0.4	1.9	0	-8	8	0.8	8	8	1.3	8	-8	3.1	-8	-8	-0.7	4	4	-0.3	4	14	-0.5	26	8	1.4	-4	-4	0.8	-4	-14	-0.8	-20	-4	-2.9	-4	4	2.5	-4	14	1.1	-20	4	0.7	4	-4	3.1	4	-14	0.7
45	0	2.9	4.7	0	-8	8	-1.1	8	8	-0.6	8	-8	1.2	-8	-8	-0.6	4	4	1.8	4	14	-0.4	26	8	-4.5	-4	-4	0.9	-4	-14	-2.7	-20	-4	-4.8	-4	4	-1.4	-4	14	1.2	-20	4	-1.2	4	-4	-0.8	4	-14	-1.2
45	0	1.4	2.1	0	-8	8	-1.1	8	8	-0.6	8	-8	-0.8	-8	-8	-0.6	4	4	1.8	4	14	-2.4	26	8	1.5	-4	-4	0.9	-4	-14	-0.7	-20	-4	-4.8	-4	4	0.6	-4	14	1.2	-20	4	-3.2	4	-4	5.2	4	-14	-1.2
45	1	0.0	1.2	0	8	8	1.3	-8	8	2.8	-8	-8	-0.4	8	-8	0.8	-4	4	1.2	-4	14	-1.0	-26	8	0.9	4	-4	0.3	4	-14	0.7	20	-4	2.6	4	4	-1.0	4	14	1.6	20	4	1.2	-4	-4	1.6	-4	-14	1.2
45	1	-1.1	1.4	0	8	8	3.4	-8	8	2.9	-8	-8	3.7	8	-8	2.9	-4	4	1.3	-4	14	3.1	-26	8	1.0	4	-4	0.4	4	-14	2.8	20	-4	0.7	4	4	3.1	4	14	3.7	20	4	1.3	-4	-4	1.7	-4	-14	1.3
45	1	-0.8	1.0	0	8	8	1.4	-8	8	-1.1	-8	-8	1.7	8	-8	2.9	-4	4	1.3	-4	14	1.1	-26	8	3.0	4	-4	0.4	4	-14	0.8	20	-4	0.7	4	4	1.1	4	14	1.7	20	4	1.3	-4	-4	1.7	-4	-14	1.3
45	1	1.4	1.2	0	8	8	-0.6	-8	8	2.9	-8	-8	-0.3	8	-8	0.9	-4	4	-0.7	-4	14	1.1	-26	8	-1.0	4	-4	0.4	4	-14	-1.2	20	-4	-1.3	4	4	-0.9	4	14	-0.3	20	4	-0.7	-4	-4	-0.3	-4	-14	1.3
45	1	0.5	1.3	0	8	8	0.6	-8	8	1.1	-8	-8	0.9	8	-8	1.1	-4	4	-0.5	-4	14	1.3	-26	8	3.2	4	-4	0.6	4	-14	1.0	20	-4	-1.1	4	4	2.3	4	14	2.9	20	4	2.5	-4	-4	-1.1	-4	-14	0.5
45	1	-0.1	1.3	0	8	8	0.6	-8	8	1.1	-8	-8	-1.1	8	-8	1.1	-4	4	1.5	-4	14	-0.7	-26	8	1.2	4	-4	-1.4	4	-14	-1.0	20	-4	0.9	4	4	2.3	4	14	0.9	20	4	2.5	-4	-4	0.9	-4	-14	2.5
45	1	1.0	1.1	0	8	8	-1.4	-8	8	1.1	-8	-8	0.9	8	-8	1.1	-4	4	1.5	-4	14	1.3	-26	8	1.2	4	-4	0.6	4	-14	1.0	20	-4	-1.1	4	4	0.3	4	14	0.9	20	4	0.5	-4	-4	0.9	-4	-14	0.5
45	1	0.3	1.2	0	8	8	0.7	-8	8	-0.8	-8	-8	3.0	8	-8	-0.8	-4	4	1.6	-4	14	1.4	-26	8	1.3	4	-4	0.7	4	-14	3.1	20	-4	1.0	4	4	2.4	4	14	1.0	20	4	0.6	-4	-4	3.0	-4	-14	0.6
45	1	-1.2	1.2	0	8	8	2.7	-8	8	-0.8	-8	-8	1.0	8	-8	1.2	-4	4	1.6	-4	14	3.4	-26	8	1.3	4	-4	0.7	4	-14	3.1	20	-4	1.0	4	4	4.4	4	14	1.0	20	4	0.6	-4	-4	1.0	-4	-14	2.6
45	1	-0.2	1.3	0	8	8	-1.2	-8	8	-0.7	-8	-8	-0.9	8	-8	3.3	-4	4	1.7	-4	14	-0.5	-26	8	1.4	4	-4	2.8	4	-14	1.2	20	-4	-2.9	4	4	0.5	4	14	3.1	20	4	0.7	-4	-4	-0.9	-4	-14	0.7
45	1	-0.3	1.2	0	8	8	0.8	-8	8	-0.7	-8	-8	1.1	8	-8	1.3	-4	4	1.7	-4	14	-0.5	-26	8	-0.6	4	-4	0.8	4	-14	1.2	20	-4	-0.9	4	4	0.5	4	14	1.1	20	4	-1.3	-4	-4	1.1	-4	-14	0.7
45	1	-1.7	0.9	0	8	8	0.8	-8	8	1.3	-8	-8	1.1	8	-8	1.3	-4	4	1.7	-4	14	1.5	-26	8	1.4	4	-4	2.8	4	-14	1.2	20	-4	1.1	4	4	0.5	4	14	3.1	20	4	4.7	-4	-4	3.1	-4	-14	2.7
45	1	-0.9	1.2	0	8	8	2.8	-8	8	1.3	-8	-8	-0.9	8	-8	3.3	-4	4	-0.3	-4	14	3.5	-26	8	1.4	4	-4	0.8	4	-14	1.2	20	-4	1.1	4	4	-1.5	4	14	1.1	20	4	0.7	-4	-4	1.1	-4	-14	2.7
45	1	-0.4	1.3	0	8	8	2.9	-8	8	1.4	-8	-8	1.2	8	-8	1.4	-4	4	-0.2	-4	14	-0.4	-26	8	-0.5	4	-4	2.9	4	-14	5.3	20	-4	-0.8	4	4	0.6	4	14	1.2	20	4	0.8	-4	-4	-0.8	-4	-14	4.8
45	1	-0.8	1.2	0	8	8	0.9	-8	8	1.4	-8	-8	1.2	8	-8	1.4	-4	4	1.8	-4	14	-0.4	-26	8	3.5	4	-4	0.9	4	-14	1.3	20	-4	-0.8	4	4	2.6	4	14	-0.8	20	4	2.8	-4	-4	1.2	-4	-14	2.8
46	0	1.0	1.8	0	-8	8	4.9	8	8	1.4	8	-8	1.2	-8	-8	-2.6	4	4	-0.2	4	14	1.6	26	8	1.5	-4	-4	-1.1	-4	-14	-0.7	-20	-4	1.2	-4	4	-1.4	-4	14	1.2	-20	4	0.8	4	-4	-0.8	4	-14	0.8
46	0	-0.1	1.3	0	-8	8	0.9	8	8	1.4	8	-8	-2.8	-8	-8	-0.6	4	4	-0.2	4	14	1.6	26	8	1.5	-4	-4	-1.1	-4	-14	-0.7	-20	-4	1.2	-4	4	-1.4	-4	14	-0.8	-20	4	-1.2	4	-4	-2.8	4	-14	-3.2
46	0	1.3	1.3	0	-8	8	-1.0	8	8	-0.5	8	-8	-2.7	-8	-8	-2.5	4	4	-0.1	4	14	-0.3	26	8	-0.4	-4	-4	-3.0	-4	-14	-2.6	-20	-4	-0.7	-4	4	-1.3	-4	14	-0.7	-20	4	-1.1	4	-4	-0.7	4	-14	-1.1
46	0	-0.5	1.4	0	-8	8	3.0	8	8	-2.5	8	-8	-0.7	-8	-8	-2.5	4	4	1.9	4	14	3.7	26	8	1.6	-4	-4	-1.0	-4	-14	3.4	-20	-4	1.3	-4	4	0.7	-4	14	1.3	-20	4	0.9	4	-4	-0.7	4	-14	0.9
46	0	-0.6	1.7	0	-8	8	1.1	8	8	0.6	8	-8	1.4	-8	-8	1.6	4	4	3.0	4	14	2.8	26	8	0.7	-4	-4	-0.9	-4	-14	1.5	-20	-4	1.4	-4	4	0.8	-4	14	-0.6	-20	4	1.0	4	-4	-0.6	4	-14	1.0
46	0	0.4	1.2	0	-8	8	-0.9	8	8	0.6	8	-8	-0.6	-8	-8	-0.4	4	4	-1.0	4	14	4.8	26	8	0.7	-4	-4	-0.9	-4	-14	-0.5	-20	-4	-0.6	-4	4	2.8	-4	14	-0.6	-20	4	-1.0	4	-4	-0.6	4	-14	1.0
46	0	0.3	1.4	0	-8	8	-2.8	8	8	-1.3	8	-8	-0.5	-8	-8	0.7	4	4	-0.9	4	14	-1.1	26	8	2.8	-4	-4	-1.8	-4	-14	2.6	-20	-4	-1.5	-4	4	-1.1	-4	14	-2.5	-20	4	-0.9	4	-4	-0.5	4	-14	-4.9
46	0	0.6	1.2	0	-8	8	-0.8	8	8	4.7	8	-8	-0.5	-8	-8	-3.3	4	4	-0.9	4	14	0.9	26	8	0.8	-4	-4	-1.8	-4	-14	0.6	-20	-4	0.5	-4	4	-1.1	-4	14	1.5	-20	4	3.1	4	-4	-0.5	4	-14	1.1
46	0	0.2	1.2	0	-8	8	-0.7	8	8	0.8	8	-8	-2.4	-8	-8	-1.2	4	4	1.2	4	14	-1.0	26	8	2.9	-4	-4	-1.7	-4	-14	-1.3	-20	-4	0.6	-4	4	1.0	-4	14	1.6	-20	4	-0.8	4	-4	-0.4	4	-14	-0.8
46	0	-0.2	1.3	0	-8	8	1.3	8	8	0.8	8	-8	-0.4	-8	-8	-3.2	4	4	1.2	4	14	3.0	26	8	0.9	-4	-4	-1.7	-4	-14	0.7	-20	-4	2.6	-4	4	1.0	-4	14	3.6	-20	4	-0.8	4	-4	-0.4	4	-14	-0.8
46	0	-0.2	1.3	0	-8	8	-0.7	8	8	0.8	8	-8	-0.4	-8	-8	-1.2	4	4	1.2	4	14	1.0	26	8	0.9	-4	-4	-1.7	-4	-14	2.7	-20	-4	0.6	-4	4	1.0	-4	14	1.6	-20	4	-0.8	4	-4	-0.4	4	-14	1.2
46	0	0.0	1.4	0	-8	8	-0.7	8	8	2.8	8	-8	-0.4	-8	-8	-1.2	4	4	-0.8	4	14	1.0	26	8	2.9	-4	-4	0.3	-4	-14	2.7	-20	-4	-1.4	-4	4	1.0	-4	14	1.6	-20	4	5.2	4	-4	-0.4	4	-14	-0.8
46	0	-0.8	1.4	0	-8	8	1.4	8	8	0.9	8	-8	1.7	-8	-8	0.9	4	4	3.3	4	14	3.1	26	8	3.0	-4	-4	0.4	-4	-14	2.8	-20	-4	0.7	-4	4	1.1	-4	14	3.7	-20	4	1.3	4	-4	3.7	4	-14	1.3
46	0	1.3	1.5	0	-8	8	-4.6	8	8	-1.1	8	-8	-2.3	-8	-8	-3.1	4	4	-0.7	4	14	-0.9	26	8	1.0	-4	-4	-1.6	-4	-14	-1.2	-20	-4	0.7	-4	4	-0.9	-4	14	-0.3	-20	4	-2.7	4	-4	-2.3	4	-14	-0.7
46	0	-0.7	1.3	0	-8	8	0.5	8	8	1.0	8	-8	0.8	-8	-8	1.0	4	4	1.4	4	14	3.2	26	8	3.1	-4	-4	0.5	-4	-14	0.9	-20	-4	2.8	-4	4	0.2	-4	14	0.8	-20	4	0.4	4	-4	-1.2	4	-14	0.4
46	0	0.0	1.3	0	-8	8	-3.5	8	8	1.0	8	-8	-1.2	-8	-8	1.0	4	4	-0.6	4	14	1.2	26	8	3.1	-4	-4	-1.5	-4	-14	0.9	-20	-4	0.8	-4	4	-1.8	-4	14	2.8	-20	4	-1.6	4	-4	0.8	4	-14	2.4
46	1	0.2	1.4	0	8	8	0.9	-8	8	1.4	-8	-8	-2.8	8	-8	-0.6	-4	4	-0.2	-4	14	1.6	-26	8	-0.5	4	-4	-1.1	4	-14	-0.7	20	-4	1.2	4	4	-1.4	4	14	1.2	20	4	2.8	-4	-4	-2.8	-4	-14	0.8
46	1	-0.9	1.4	0	8	8	0.9	-8	8	1.4	-8	-8	-0.8	8	-8	-0.6	-4	4	-2.2	-4	14	1.6	-26	8	1.5	4	-4	0.9	4	-14	1.3	20	-4	1.2	4	4	-1.4	4	14	1.2	20	4	0.8	-4	-4	-0.8	-4	-14	2.8
46	1	0.4	1.5	0	8	8	1.0	-8	8	1.5	-8	-8	-0.7	8	-8	-2.5	-4	4	-2.1	-4	14	-4.3	-26	8	-0.4	4	-4	-3.0	4	-14	1.4	20	-4	1.3	4	4	-3.3	4	14	1.3	20	4	-1.1	-4	-4	-2.7	-4	-14	-1.1
46	1	-0.9	1.3	0	8	8	1.0	-8	8	-0.5	-8	-8	-0.7	8	-8	1.5	-4	4	-0.1	-4	14	-0.3	-26	8	1.6	4	-4	1.0	4	-14	1.4	20	-4	1.3	4	4	-1.3	4	14	-0.7	20	4	0.9	-4	-4	-0.7	-4	-14	0.9
46	1	-0.9	1.3	0	8	8	1.1	-8	8	2.6	-8	-8	-0.6	8	-8	-0.4	-4	4	-1.0	-4	14	0.8	-26	8	2.7	4	-4	1.1	4	-14	3.5	20	-4	3.4	4	4	0.8	4	14	1.4	20	4	1.0	-4	-4	1.4	-4	-14	3.0
46	1	-0.4	1.2	0	8	8	-0.9	-8	8	0.6	-8	-8	-0.6	8	-8	1.6	-4	4	-1.0	-4	14	0.8	-26	8	4.7	4	-4	-0.9	4	-14	1.5	20	-4	1.4	4	4	-1.2	4	14	1.4	20	4	1.0	-4	-4	-0.6	-4	-14	1.0
46	1	-1.1	1.3	0	8	8	1.2	-8	8	0.7	-8	-8	-2.5	8	-8	2.7	-4	4	1.1	-4	14	0.9	-26	8	2.8	4	-4	2.2	4	-14	2.6	20	-4	2.5	4	4	0.9	4	14	1.5	20	4	3.1	-4	-4	1.5	-4	-14	1.1
46	1	-0.5	1.6	0	8	8	1.2	-8	8	0.7	-8	-8	-0.5	8	-8	0.7	-4	4	-2.9	-4	14	-1.1	-26	8	2.8	4	-4	0.2	4	-14	0.6	20	-4	2.5	4	4	0.9	4	14	1.5	20	4	1.1	-4	-4	-0.5	-4	-14	1.1
46	1	-1.2	1.0	0	8	8	1.3	-8	8	0.8	-8	-8	3.6	8	-8	0.8	-4	4	1.2	-4	14	1.0	-26	8	2.9	4	-4	2.3	4	-14	4.7	20	-4	2.6	4	4	1.0	4	14	1.6	20	4	1.2	-4	-4	-0.4	-4	-14	-0.8
46	1	-1.3	1.1	0	8	8	1.3	-8	8	0.8	-8	-8	-0.4	8	-8	0.8	-4	4	1.2	-4	14	1.0	-26	8	2.9	4	-4	0.3	4	-14	4.7	20	-4	0.6	4	4	-1.0	4	14	1.6	20	4	3.2	-4	-4	1.6	-4	-14	1.2
46	1	-0.9	1.7	0	8	8	1.3	-8	8	0.8	-8	-8	-0.4	8	-8	0.8	-4	4	-4.8	-4	14	5.0	-26	8	0.9	4	-4	0.3	4	-14	0.7	20	-4	4.6	4	4	-1.0	4	14	1.6	20	4	3.2	-4	-4	-0.4	-4	-14	1.2
46	1	-0.7	1.4	0	8	8	-0.7	-8	8	0.8	-8	-8	1.6	8	-8	0.8	-4	4	-0.8	-4	14	1.0	-26	8	0.9	4	-4	0.3	4	-14	2.7	20	-4	2.6	4	4	-1.0	4	14	1.6	20	4	-0.8	-4	-4	-0.4	-4	-14	-0.8
46	1	-1.9	1.3	0	8	8	3.4	-8	8	2.9	-8	-8	1.7	8	-8	0.9	-4	4	1.3	-4	14	-2.9	-26	8	5.0	4	-4	0.4	4	-14	0.8	20	-4	4.7	4	4	-0.9	4	14	1.7	20	4	1.3	-4	-4	1.7	-4	-14	1.3
46	1	0.0	1.4	0	8	8	-0.6	-8	8	-1.1	-8	-8	-4.3	8	-8	-1.1	-4	4	-0.7	-4	14	-2.9	-26	8	3.0	4	-4	-1.6	4	-14	2.8	20	-4	0.7	4	4	-2.9	4	14	-0.3	20	4	3.3	-4	-4	-0.3	-4	-14	-0.7
46	1	-2.0	1.3	0	8	8	2.5	-8	8	1.0	-8	-8	0.8	8	-8	1.0	-4	4	1.4	-4	14	3.2	-26	8	3.1	4	-4	0.5	4	-14	4.9	20	-4	2.8	4	4	2.2	4	14	0.8	20	4	2.4	-4	-4	2.8	-4	-14	2.4
46	1	-1.5	1.1	0	8	8	0.5	-8	8	1.0	-8	-8	0.8	8	-8	1.0	-4	4	1.4	-4	14	1.2	-26	8	1.1	4	-4	0.5	4	-14	0.9	20	-4	2.8	4	4	0.2	4	14	2.8	20	4	2.4	-4	-4	0.8	-4	-14	0.4
47	0	3.7	1.9	0	-8	8	-2.9	8	8	-7.4	8	-8	-2.6	-8	-8	-2.4	4	4	-7.0	4	14	-5.2	26	8	0.7	-4	-4	-2.9	-4	-14	-0.5	-20	-4	-2.6	-4	4	-3.2	-4	14	-4.6	-20	4	-1.0	4	-4	-4.6	4	-14	-5.0
47	0	-0.8	1.7	0	-8	8	7.1	8	8	-1.4	8	-8	1.4	-8	-8	3.6	4	4	-1.0	4	14	0.8	26	8	0.7	-4	-4	1.1	-4	-14	3.5	-20	-4	5.4	-4	4	2.8	-4	14	1.4	-20	4	3.0	4	-4	1.4	4	-14	1.0
47	0	0.2	1.8	0	-8	8	-0.9	8	8	-3.4	8	-8	-0.6	-8	-8	-0.4	4	4	-3.0	4	14	-3.2	26	8	2.7	-4	-4	-0.9	-4	-14	-0.5	-20	-4	1.4	-4	4	2.8	-4	14	-0.6	-20	4	1.0	4	-4	1.4	4	-14	-1.0
47	0	0.5	1.5	0	-8	8	3.2	8	8	-3.3	8	-8	-2.5	-8	-8	-1.3	4	4	-0.9	4	14	-1.1	26	8	2.8	-4	-4	0.2	-4	-14	0.6	-20	-4	4.5	-4	4	-1.1	-4	14	-2.5	-20	4	1.1	4	-4	-0.5	4	-14	-2.9
47	0	1.2	2.1	0	-8	8	1.2	8	8	-1.3	8	-8	1.5	-8	-8	0.7	4	4	1.1	4	14	-1.1	26	8	2.8	-4	-4	-1.8	-4	-14	0.6	-20	-4	2.5	-4	4	0.9	-4	14	-0.5	-20	4	3.1	4	-4	-0.5	4	-14	-2.9
47	0	0.6	1.8	0	-8	8	1.3	8	8	-1.2	8	-8	-0.4	-8	-8	-1.2	4	4	-0.8	4	14	-3.0	26	8	0.9	-4	-4	0.3	-4	-14	0.7	-20	-4	2.6	-4	4	1.0	-4	14	-0.4	-20	4	3.2	4	-4	1.6	4	-14	-0.8
47	0	0.3	2.1	0	-8	8	1.3	8	8	-3.2	8	-8	-0.4	-8	-8	0.8	4	4	-0.8	4	14	-3.0	26	8	-1.1	-4	-4	2.3	-4	-14	0.7	-20	-4	0.6	-4	4	1.0	-4	14	-0.4	-20	4	3.2	4	-4	-2.4	4	-14	-0.8
47	0	-0.1	1.8	0	-8	8	1.3	8	8	-1.2	8	-8	-0.4	-8	-8	0.8	4	4	1.2	4	14	3.0	26	8	0.9	-4	-4	0.3	-4	-14	-1.3	-20	-4	4.6	-4	4	1.0	-4	14	-0.4	-20	4	3.2	4	-4	-0.4	4	-14	1.2
47	0	-0.1	1.6	0	-8	8	1.4	8	8	-1.1	8	-8	3.7	-8	-8	0.9	4	4	1.3	4	14	-0.9	26	8	3.0	-4	-4	-1.6	-4	-14	0.8	-20	-4	0.7	-4	4	1.1	-4	14	-0.3	-20	4	3.3	4	-4	-0.3	4	-14	-0.7
47	0	-0.2	1.8	0	-8	8	1.4	8	8	-1.1	8	-8	1.7	-8	-8	0.9	4	4	1.3	4	14	-0.9	26	8	1.0	-4	-4	2.4	-4	-14	-1.2	-20	-4	2.7	-4	4	1.1	-4	14	-0.3	-20	4	3.3	4	-4	-0.3	4	-14	1.3
47	0	0.3	1.3	0	-8	8	0.5	8	8	-3.0	8	-8	-1.2	-8	-8	1.0	4	4	-0.6	4	14	-2.8	26	8	1.1	-4	-4	2.5	-4	-14	0.9	-20	-4	0.8	-4	4	0.2	-4	14	-1.2	-20	4	0.4	4	-4	-1.2	4	-14	2.4
47	0	-1.5	2.3	0	-8	8	4.5	8	8	-1.0	8	-8	0.8	-8	-8	1.0	4	4	-0.6	4	14	1.2	26	8	5.1	-4	-4	0.5	-4	-14	0.9	-20	-4	2.8	-4	4	2.2	-4	14	0.8	-20	4	2.4	4	-4	2.8	4	-14	0.4
47	0	-0.9	1.8	0	-8	8	2.5	8	8	-1.0	8	-8	0.8	-8	-8	3.0	4	4	1.4	4	14	1.2	26	8	3.1	-4	-4	2.5	-4	-14	0.9	-20	-4	4.8	-4	4	4.2	-4	14	-1.2	-20	4	4.4	4	-4	2.8	4	-14	-1.6
47	0	-0.2	2.2	0	-8	8	2.5	8	8	-1.0	8	-8	0.8	-8	-8	1.0	4	4	-2.6	4	14	-0.8	26	8	3.1	-4	-4	0.5	-4	-14	0.9	-20	-4	6.8	-4	4	2.2	-4	14	0.8	-20	4	2.4	4	-4	2.8	4	-14	0.4
47	0	-1.3	1.8	0	-8	8	2.6	8	8	-0.9	8	-8	0.9	-8	-8	3.1	4	4	1.5	4	14	-0.7	26	8	3.2	-4	-4	0.6	-4	-14	3.0	-20	-4	4.9	-4	4	0.3	-4	14	0.9	-20	4	4.5	4	-4	0.9	4	-14	0.5
47	0	-1.0	1.6	0	-8	8	2.7	8	8	-0.8	8	-8	1.0	-8	-8	1.2	4	4	1.6	4	14	-0.6	26	8	3.3	-4	-4	4.7	-4	-14	1.1	-20	-4	3.0	-4	4	2.4	-4	14	1.0	-20	4	2.6	4	-4	1.0	4	-14	0.6
47	0	-0.9	1.8	0	-8	8	2.7	8	8	1.2	8	-8	3.0	-8	-8	3.2	4	4	1.6	4	14	1.4	26	8	1.3	-4	-4	2.7	-4	-14	3.1	-20	-4	3.0	-4	4	4.4	-4	14	1.0	-20	4	0.6	4	-4	3.0	4	-14	0.6
47	0	-1.3	1.8	0	-8	8	2.7	8	8	3.2	8	-8	1.0	-8	-8	3.2	4	4	1.6	4	14	-0.6	26	8	3.3	-4	-4	2.7	-4	-14	3.1	-20	-4	1.0	-4	4	2.4	-4	14	1.0	-20	4	6.6	4	-4	1.0	4	-14	0.6
47	1	-1.8	1.3	0	8	8	1.1	-8	8	-1.4	-8	-8	1.4	8	-8	1.6	-4	4	1.0	-4	14	2.8	-26	8	-1.3	4	-4	1.1	4	-14	1.5	20	-4	-0.6	4	4	2.8	4	14	1.4	20	4	1.0	-4	-4	1.4	-4	-14	1.0
47	1	-1.9	1.4	0	8	8	1.1	-8	8	-1.4	-8	-8	1.4	8	-8	1.6	-4	4	1.0	-4	14	0.8	-26	8	2.7	4	-4	3.1	4	-14	-0.5	20	-4	3.4	4	4	-1.2	4	14	1.4	20	4	1.0	-4	-4	1.4	-4	-14	3.0
47	1	-0.4	1.7	0	8	8	1.1	-8	8	-1.4	-8	-8	-2.6	8	-8	-0.4	-4	4	1.0	-4	14	-1.2	-26	8	0.7	4	-4	-0.9	4	-14	1.5	20	-4	1.4	4	4	-1.2	4	14	-2.6	20	4	1.0	-4	-4	-0.6	-4	-14	3.0
47	1	-0.3	1.5	0	8	8	-0.8	-8	8	-1.3	-8	-8	-2.5	8	-8	0.7	-4	4	1.1	-4	14	8.9	-26	8	2.8	4	-4	0.2	4	-14	0.6	20	-4	2.5	4	4	-3.1	4	14	1.5	20	4	1.1	-4	-4	1.5	-4	-14	3.1
47	1	0.3	1.4	0	8	8	-0.8	-8	8	-1.3	-8	-8	-2.5	8	-8	-1.3	-4	4	-2.9	-4	14	-1.1	-26	8	2.8	4	-4	2.2	4	-14	0.6	20	-4	0.5	4	4	-1.1	4	14	-0.5	20	4	-0.9	-4	-4	-0.5	-4	-14	-0.9
47	1	0.1	1.7	0	8	8	3.3	-8	8	-1.2	-8	-8	-0.4	8	-8	-1.2	-4	4	1.2	-4	14	-1.0	-26	8	2.9	4	-4	0.3	4	-14	-1.3	20	-4	2.6	4	4	-1.0	4	14	-0.4	20	4	-0.8	-4	-4	-0.4	-4	-14	-0.8
47	1	0.1	1.5	0	8	8	-0.7	-8	8	-5.2	-8	-8	-0.4	8	-8	-1.2	-4	4	-0.8	-4	14	-1.0	-26	8	0.9	4	-4	0.3	4	-14	-1.3	20	-4	2.6	4	4	-1.0	4	14	-0.4	20	4	1.2	-4	-4	1.6	-4	-14	-0.8
47	1	0.3	1.7	0	8	8	1.3	-8	8	-1.2	-8	-8	-0.4	8	-8	-1.2	-4	4	-0.8	-4	14	-1.0	-26	8	-1.1	4	-4	0.3	4	-14	-1.3	20	-4	2.6	4	4	-1.0	4	14	-0.4	20	4	3.2	-4	-4	-0.4	-4	-14	-2.8
47	1	0.7	1.8	0	8	8	-0.6	-8	8	-1.1	-8	-8	1.7	8	-8	-1.1	-4	4	-0.7	-4	14	-0.9	-26	8	1.0	4	-4	-1.6	4	-14	-1.2	20	-4	0.7	4	4	-2.9	4	14	-0.3	20	4	-0.7	-4	-4	-2.3	-4	-14	-0.7
47	1	-0.8	1.3	0	8	8	3.4	-8	8	2.9	-8	-8	1.7	8	-8	0.9	-4	4	1.3	-4	14	1.1	-26	8	3.0	4	-4	0.4	4	-14	2.8	20	-4	2.7	4	4	1.1	4	14	3.7	20	4	3.3	-4	-4	1.7	-4	-14	-0.7
47	1	0.2	1.5	0	8	8	0.5	-8	8	-1.0	-8	-8	0.8	8	-8	-3.0	-4	4	-4.6	-4	14	1.2	-26	8	1.1	4	-4	0.5	4	-14	0.9	20	-4	-1.2	4	4	0.2	4	14	-1.2	20	4	0.4	-4	-4	0.8	-4	-14	-3.6
47	1	-1.6	1.5	0	8	8	-1.5	-8	8	-1.0	-8	-8	-1.2	8	-8	-1.0	-4	4	1.4	-4	14	-0.8	-26	8	1.1	4	-4	0.5	4	-14	-1.1	20	-4	2.8	4	4	2.2	4	14	0.8	20	4	4.4	-4	-4	0.8	-4	-14	0.4
47	1	-0.6	1.5	0	8	8	2.5	-8	8	1.0	-8	-8	-1.2	8	-8	-3.0	-4	4	1.4	-4	14	1.2	-26	8	-0.9	4	-4	0.5	4	-14	-1.1	20	-4	4.8	4	4	0.2	4	14	0.8	20	4	2.4	-4	-4	2.8	-4	-14	-3.6
47	1	-1.1	1.5	0	8	8	0.5	-8	8	-1.0	-8	-8	0.8	8	-8	1.0	-4	4	1.4	-4	14	-2.8	-26	8	1.1	4	-4	2.5	4	-14	0.9	20	-4	2.8	4	4	4.2	4	14	-1.2	20	4	0.4	-4	-4	0.8	-4	-14	2.4
47	1	-1.5	1.4	0	8	8	0.6	-8	8	1.1	-8	-8	0.9	8	-8	1.1	-4	4	3.5	-4	14	1.3	-26	8	3.2	4	-4	0.6	4	-14	1.0	20	-4	4.9	4	4	0.3	4	14	0.9	20	4	0.5	-4	-4	2.9	-4	-14	2.5
47	1	-1.9	1.4	0	8	8	2.7	-8	8	1.2	-8	-8	3.0	8	-8	1.2	-4	4	3.6	-4	14	3.4	-26	8	3.3	4	-4	2.7	4	-14	1.1	20	-4	1.0	4	4	0.4	4	14	1.0	20	4	4.6	-4	-4	3.0	-4	-14	2.6
47	1	-0.3	1.9	0	8	8	2.7	-8	8	1.2	-8	-8	3.0	8	-8	3.2	-4	4	-0.4	-4	14	1.4	-26	8	3.3	4	-4	0.7	4	-14	3.1	20	-4	3.0	4	4	-1.6	4	14	-3.0	20	4	2.6	-4	-4	1.0	-4	-14	2.6
47	1	-0.9	1.1	0	8	8	0.7	-8	8	1.2	-8	-8	1.0	8	-8	3.2	-4	4	-0.4	-4	14	-0.6	-26	8	1.3	4	-4	0.7	4	-14	1.1	20	-4	3.0	4	4	0.4	4	14	-1.0	20	4	2.6	-4	-4	5.0	-4	-14	0.6
48	0	4.3	4.2	1	-8	8	-2.9	8	8	-5.4	8	-8	-2.6	-8	-8	1.6	4	4	1.0	4	14	-5.2	26	8	0.7	-4	-4	1.1	-4	-14	1.5	-20	-4	-0.6	-4	4	-11.2	-4	14	-2.6	-20	4	-3.0	4	-4	-0.6	4	-14	-1.0
48	0	3.7	5.1	1	-8	8	-8.8	8	8	-23.3	8	-8	-0.5	-8	-8	0.7	4	4	1.1	4	14	-1.1	26	8	-1.2	-4	-4	0.2	-4	-14	-3.4	-20	-4	0.5	-4	4	-15.1	-4	14	-2.5	-20	4	-10.9	4	-4	-0.5	4	-14	-0.9
48	0	2.4	3.9	1	-8	8	-4.8	8	8	-15.3	8	-8	1.5	-8	-8	0.7	4	4	1.1	4	14	-9.1	26	8	0.8	-4	-4	0.2	-4	-14	0.6	-20	-4	0.5	-4	4	-11.1	-4	14	-2.5	-20	4	-6.9	4	-4	-0.5	4	-14	-2.9
48	0	5.8	6.8	1	-8	8	-14.7	8	8	-16.2	8	-8	-0.4	-8	-8	0.8	4	4	0.2	4	14	-5.0	26	8	-6.1	-4	-4	0.3	-4	-14	0.7	-20	-4	-5.4	-4	4	-28.0	-4	14	-2.4	-20	4	-18.8	4	-4	-0.4	4	-14	-2.8
48	0	2.9	3.5	1	-8	8	-6.7	8	8	-9.2	8	-8	-0.4	-8	-8	0.8	4	4	-0.8	4	14	-7.0	26	8	-1.1	-4	-4	0.3	-4	-14	0.7	-20	-4	-3.4	-4	4	-11.0	-4	14	-2.4	-20	4	-4.8	4	-4	-0.4	4	-14	-0.8
48	0	3.9	5.8	1	-8	8	-12.7	8	8	-19.2	8	-8	-2.4	-8	-8	-1.2	4	4	1.2	4	14	-3.0	26	8	-1.1	-4	-4	2.3	-4	-14	0.7	-20	-4	0.6	-4	4	-19.0	-4	14	-0.4	-20	4	-16.8	4	-4	1.6	4	-14	-0.8
48	0	4.9	6.5	1	-8	8	-12.7	8	8	-26.2	8	-8	-0.4	-8	-8	0.8	4	4	0.2	4	14	-3.0	26	8	1.9	-4	-4	0.3	-4	-14	-1.3	-20	-4	0.6	-4	4	-25.0	-4	14	-2.4	-20	4	-14.8	4	-4	-2.4	4	-14	-2.8
48	0	4.1	6.0	1	-8	8	-4.6	8	8	-13.1	8	-8	-0.3	-8	-8	0.9	4	4	-0.7	4	14	-10.9	26	8	1.0	-4	-4	-1.6	-4	-14	-5.2	-20	-4	-1.3	-4	4	-12.9	-4	14	-4.3	-20	4	-4.7	4	-4	-0.3	4	-14	-4.7
48	0	5.5	5.4	1	-8	8	-14.6	8	8	-7.1	8	-8	-0.3	-8	-8	-1.1	4	4	1.3	4	14	-4.9	26	8	-1.0	-4	-4	2.4	-4	-14	2.8	-20	-4	0.7	-4	4	-18.9	-4	14	-16.3	-20	4	-12.7	4	-4	-2.3	4	-14	-2.7
48	0	3.1	4.7	1	-8	8	-13.5	8	8	-11.0	8	-8	0.8	-8	-8	1.0	4	4	1.4	4	14	-4.8	26	8	-4.9	-4	-4	-1.5	-4	-14	-1.1	-20	-4	0.8	-4	4	-7.8	-4	14	-1.2	-20	4	-1.6	4	-4	0.8	4	-14	-5.6
48	0	1.2	4.1	1	-8	8	-5.5	8	8	-1.0	8	-8	2.8	-8	-8	1.0	4	4	1.4	4	14	-2.8	26	8	1.1	-4	-4	0.5	-4	-14	2.9	-20	-4	2.8	-4	4	-17.8	-4	14	-1.2	-20	4	-3.6	4	-4	2.8	4	-14	0.4
48	0	2.1	5.0	1	-8	8	-11.5	8	8	-5.0	8	-8	0.8	-8	-8	1.0	4	4	-0.6	4	14	-2.8	26	8	5.1	-4	-4	0.5	-4	-14	0.9	-20	-4	0.8	-4	4	-9.8	-4	14	-1.2	-20	4	-7.6	4	-4	2.8	4	-14	-1.6
48	0	1.8	3.7	1	-8	8	-5.5	8	8	-13.0	8	-8	8.8	-8	-8	1.0	4	4	3.4	4	14	-4.8	26	8	1.1	-4	-4	0.5	-4	-14	-1.1	-20	-4	-1.2	-4	4	-3.8	-4	14	-3.2	-20	4	-9.6	4	-4	4.8	4	-14	0.4
48	0	4.4	5.8	1	-8	8	-9.4	8	8	-0.9	8	-8	0.9	-8	-8	1.1	4	4	1.5	4	14	-4.7	26	8	1.2	-4	-4	0.6	-4	-14	-1.0	-20	-4	-3.1	-4	4	-28.7	-4	14	-3.1	-20	4	-7.5	4	-4	0.9	4	-14	-1.5
48	0	5.7	6.7	1	-8	8	-19.4	8	8	-10.9	8	-8	0.9	-8	-8	-0.9	4	4	1.5	4	14	-4.7	26	8	-0.8	-4	-4	-1.4	-4	-14	-1.0	-20	-4	-3.1	-4	4	-28.7	-4	14	-13.1	-20	4	-17.5	4	-4	0.9	4	-14	0.5
48	1	2.0	1.9	1	8	8	-0.9	-8	8	0.6	-8	-8	-0.6	8	-8	-0.4	-4	4	3.0	-4	14	-1.2	-26	8	-1.3	4	-4	-2.9	4	-14	-0.5	20	-4	1.4	4	4	-3.2	4	14	-2.6	20	4	-1.0	-4	-4	1.4	-4	-14	-1.0
48	1	3.0	2.3	1	8	8	-2.8	-8	8	-3.3	-8	-8	-2.5	8	-8	0.7	-4	4	-0.9	-4	14	-3.1	-26	8	-3.2	4	-4	-3.8	4	-14	-1.4	20	-4	-1.5	4	4	-1.1	4	14	-4.5	20	4	-4.9	-4	-4	-0.5	-4	-14	-4.9
48	1	1.5	1.7	1	8	8	1.2	-8	8	0.7	-8	-8	-0.5	8	-8	-1.3	-4	4	1.1	-4	14	-5.1	-26	8	0.8	4	-4	0.2	4	-14	-1.4	20	-4	0.5	4	4	-1.1	4	14	-2.5	20	4	-0.9	-4	-4	1.5	-4	-14	-2.9
48	1	3.9	3.3	1	8	8	-0.7	-8	8	-1.2	-8	-8	1.6	8	-8	-3.2	-4	4	-2.8	-4	14	1.0	-26	8	-5.1	4	-4	0.3	4	-14	-1.3	20	-4	0.6	4	4	1.0	4	14	-2.4	20	4	-2.8	-4	-4	1.6	-4	-14	-0.8
48	1	1.8	2.5	1	8	8	-4.7	-8	8	-1.2	-8	-8	1.6	8	-8	0.8	-4	4	1.2	-4	14	-5.0	-26	8	-1.1	4	-4	-1.7	4	-14	-3.3	20	-4	0.6	4	4	-1.0	4	14	-4.4	20	4	-0.8	-4	-4	1.6	-4	-14	-6.8
48	1	2.1	1.9	1	8	8	1.3	-8	8	0.8	-8	-8	-4.4	8	-8	-1.2	-4	4	-0.8	-4	14	-3.0	-26	8	-1.1	4	-4	-1.7	4	-14	-1.3	20	-4	0.6	4	4	-1.0	4	14	-4.4	20	4	-0.8	-4	-4	-0.4	-4	-14	-0.8
48	1	2.1	2.2	1	8	8	-4.7	-8	8	0.8	-8	-8	3.6	8	-8	2.8	-4	4	1.2	-4	14	-1.0	-26	8	-1.1	4	-4	-5.7	4	-14	0.7	20	-4	0.6	4	4	-1.0	4	14	-4.4	20	4	-2.8	-4	-4	-0.4	-4	-14	-0.8
48	1	3.9	3.4	1	8	8	1.4	-8	8	-13.1	-8	-8	-0.3	8	-8	-1.1	-4	4	-2.7	-4	14	-4.9	-26	8	-1.0	4	-4	0.4	4	-14	-5.2	20	-4	-1.3	4	4	-2.9	4	14	-4.3	20	4	-2.7	-4	-4	-0.3	-4	-14	-2.7
48	1	3.1	2.7	1	8	8	-2.6	-8	8	-1.1	-8	-8	-0.3	8	-8	0.9	-4	4	-4.7	-4	14	-4.9	-26	8	-3.0	4	-4	-1.6	4	-14	0.8	20	-4	0.7	4	4	-4.9	4	14	-4.3	20	4	-2.7	-4	-4	-2.3	-4	-14	-8.7
48	1	1.3	1.9	1	8	8	0.5	-8	8	-1.0	-8	-8	0.8	8	-8	-1.0	-4	4	1.4	-4	14	-0.8	-26	8	-2.9	4	-4	-1.5	4	-14	0.9	20	-4	0.8	4	4	0.2	4	14	-1.2	20	4	-1.6	-4	-4	0.8	-4	-14	-3.6
48	1	-0.5	2.6	1	8	8	0.5	-8	8	-3.0	-8	-8	0.8	8	-8	1.0	-4	4	3.4	-4	14	-0.8	-26	8	-0.9	4	-4	0.5	4	-14	0.9	20	-4	2.8	4	4	2.2	4	14	2.8	20	4	2.4	-4	-4	2.8	-4	-14	0.4
48	1	0.7	2.2	1	8	8	0.5	-8	8	1.0	-8	-8	-1.2	8	-8	1.0	-4	4	3.4	-4	14	-2.8	-26	8	-4.9	4	-4	0.5	4	-14	-1.1	20	-4	-1.2	4	4	-1.8	4	14	-5.2	20	4	-1.6	-4	-4	0.8	-4	-14	4.4
48	1	0.6	1.9	1	8	8	-1.5	-8	8	1.0	-8	-8	0.8	8	-8	-1.0	-4	4	1.4	-4	14	-2.8	-26	8	1.1	4	-4	-1.5	4	-14	0.9	20	-4	2.8	4	4	2.2	4	14	-5.2	20	4	-1.6	-4	-4	0.8	-4	-14	4.4
48	1	2.3	2.6	1	8	8	-3.4	-8	8	-6.9	-8	-8	0.9	8	-8	-0.9	-4	4	1.5	-4	14	-0.7	-26	8	-2.8	4	-4	0.6	4	-14	-5.0	20	-4	0.9	4	4	0.3	4	14	-9.1	20	4	-3.5	-4	-4	0.9	-4	-14	0.5
48	1	2.3	3.0	1	8	8	2.6	-8	8	-0.9	-8	-8	0.9	8	-8	-0.9	-4	4	-0.5	-4	14	-4.7	-26	8	1.2	4	-4	0.6	4	-14	1.0	20	-4	2.9	4	4	-1.7	4	14	-5.1	20	4	-3.5	-4	-4	2.9	-4	-14	-1.5
49	0	-1.6	1.9	0	-8	8	1.1	8	8	0.6	8	-8	-0.6	-8	-8	2.6	4	4	1.0	4	14	0.8	26	8	2.7	-4	-4	0.1	-4	-14	6.5	-20	-4	4.4	-4	4	0.8	-4	14	3.4	-20	4	3.0	4	-4	-0.6	4	-14	1.0
49	0	-0.7	2.1	0	-8	8	5.2	8	8	0.7	8	-8	1.5	-8	-8	2.7	4	4	-0.9	4	14	0.9	26	8	8.8	-4	-4	0.2	-4	-14	2.6	-20	-4	2.5	-4	4	0.9	-4	14	3.5	-20	4	3.1	4	-4	1.5	4	-14	-0.9
49	0	-1.1	1.9	0	-8	8	1.3	8	8	-1.2	8	-8	1.6	-8	-8	2.8	4	4	1.2	4	14	3.0	26	8	8.9	-4	-4	11.3	-4	-14	-1.3	-20	-4	2.6	-4	4	1.0	-4	14	1.6	-20	4	3.2	4	-4	-0.4	4	-14	7.2
49	0	-0.8	1.9	0	-8	8	1.3	8	8	-1.2	8	-8	-0.4	-8	-8	0.8	4	4	1.2	4	14	-1.0	26	8	0.9	-4	-4	0.3	-4	-14	4.7	-20	-4	2.6	-4	4	1.0	-4	14	-0.4	-20	4	5.2	4	-4	-0.4	4	-14	1.2
49	0	1.8	2.0	0	-8	8	1.3	8	8	-5.2	8	-8	3.6	-8	-8	2.8	4	4	-2.8	4	14	-7.0	26	8	-1.1	-4	-4	-3.7	-4	-14	-1.3	-20	-4	0.6	-4	4	-5.0	-4	14	-0.4	-20	4	1.2	4	-4	-0.4	4	-14	-2.8
49	0	-1.5	2.2	0	-8	8	5.3	8	8	-1.2	8	-8	1.6	-8	-8	0.8	4	4	-0.8	4	14	3.0	26	8	2.9	-4	-4	2.3	-4	-14	0.7	-20	-4	8.6	-4	4	-1.0	-4	14	3.6	-20	4	9.2	4	-4	-0.4	4	-14	1.2
49	0	-1.8	3.4	0	-8	8	1.4	8	8	4.9	8	-8	3.7	-8	-8	0.9	4	4	1.3	4	14	1.1	26	8	11.0	-4	-4	-1.6	-4	-14	6.8	-20	-4	12.7	-4	4	1.1	-4	14	3.7	-20	4	3.3	4	-4	-0.3	4	-14	1.3
49	0	0.2	2.0	0	-8	8	-0.6	8	8	-1.1	8	-8	-0.3	-8	-8	0.9	4	4	-0.7	4	14	-0.9	26	8	3.0	-4	-4	0.4	-4	-14	2.8	-20	-4	0.7	-4	4	-0.9	-4	14	1.7	-20	4	1.3	4	-4	1.7	4	-14	3.3
49	0	-0.4	1.6	0	-8	8	0.5	8	8	1.0	8	-8	-1.2	-8	-8	-1.0	4	4	1.4	4	14	1.2	26	8	1.1	-4	-4	0.5	-4	-14	4.9	-20	-4	2.8	-4	4	0.2	-4	14	0.8	-20	4	2.4	4	-4	0.8	4	-14	0.4
49	0	0.3	2.1	0	-8	8	0.5	8	8	-1.0	8	-8	0.8	-8	-8	1.0	4	4	-0.6	4	14	-2.8	26	8	3.1	-4	-4	-1.5	-4	-14	-1.1	-20	-4	4.8	-4	4	0.2	-4	14	8.8	-20	4	8.4	4	-4	0.8	4	-14	-1.6
49	0	-1.0	1.9	0	-8	8	4.5	8	8	-7.0	8	-8	0.8	-8	-8	1.0	4	4	1.4	4	14	1.2	26	8	3.1	-4	-4	0.5	-4	-14	0.9	-20	-4	2.8	-4	4	0.2	-4	14	0.8	-20	4	0.4	4	-4	0.8	4	-14	0.4
49	0	-0.5	2.1	0	-8	8	2.5	8	8	9.0	8	-8	6.8	-8	-8	3.0	4	4	1.4	4	14	-0.8	26	8	3.1	-4	-4	0.5	-4	-14	0.9	-20	-4	4.8	-4	4	0.2	-4	14	0.8	-20	4	2.4	4	-4	0.8	4	-14	4.4
49	0	-1.0	1.9	0	-8	8	2.6	8	8	-0.9	8	-8	4.9	-8	-8	5.1	4	4	1.5	4	14	9.3	26	8	7.2	-4	-4	0.6	-4	-14	3.0	-20	-4	4.9	-4	4	2.3	-4	14	0.9	-20	4	4.5	4	-4	2.9	4	-14	-1.5
49	0	-1.6	2.3	0	-8	8	0.6	8	8	1.1	8	-8	2.9	-8	-8	9.1	4	4	-0.5	4	14	-0.7	26	8	5.2	-4	-4	0.6	-4	-14	1.0	-20	-4	2.9	-4	4	6.3	-4	14	4.9	-20	4	6.5	4	-4	-1.1	4	-14	0.5
49	0	-0.6	2.1	0	-8	8	2.7	8	8	-0.8	8	-8	-1.0	-8	-8	1.2	4	4	-0.4	4	14	1.4	26	8	5.3	-4	-4	0.7	-4	-14	3.1	-20	-4	9.0	-4	4	0.4	-4	14	1.0	-20	4	0.6	4	-4	1.0	4	-14	2.6
49	0	-3.0	2.5	0	-8	8	0.7	8	8	-0.8	8	-8	1.0	-8	-8	3.2	4	4	1.6	4	14	7.4	26	8	7.3	-4	-4	11.7	-4	-14	3.1	-20	-4	3.0	-4	4	2.4	-4	14	1.0	-20	4	4.6	4	-4	5.0	4	-14	0.6
49	0	-1.8	2.1	0	-8	8	2.7	8	8	1.2	8	-8	3.0	-8	-8	7.2	4	4	-0.4	4	14	-0.6	26	8	5.3	-4	-4	0.7	-4	-14	1.1	-20	-4	1.0	-4	4	4.4	-4	14	-1.0	-20	4	0.6	4	-4	3.0	4	-14	2.6
49	0	-0.9	2.1	0	-8	8	2.7	8	8	1.2	8	-8	9.0	-8	-8	3.2	4	4	-0.4	4	14	-0.6	26	8	3.3	-4	-4	0.7	-4	-14	5.1	-20	-4	1.0	-4	4	0.4	-4	14	9.0	-20	4	0.6	4	-4	3.0	4	-14	0.6
49	1	-0.9	1.7	0	8	8	1.1	-8	8	-1.4	-8	-8	-0.6	8	-8	0.6	-4	4	1.0	-4	14	0.8	-26	8	2.7	4	-4	0.1	4	-14	0.5	20	-4	2.4	4	4	-1.2	4	14	1.4	20	4	3.0	-4	-4	-2.6	-4	-14	-3.0
49	1	-1.4	1.7	0	8	8	1.2	-8	8	-3.3	-8	-8	1.5	8	-8	-1.3	-4	4	1.1	-4	14	0.9	-26	8	2.8	4	-4	-1.8	4	-14	0.6	20	-4	2.5	4	4	0.9	4	14	3.5	20	4	3.1	-4	-4	-0.5	-4	-14	1.1
49	1	-1.3	1.5	0	8	8	-0.7	-8	8	-1.2	-8	-8	-0.4	8	-8	0.8	-4	4	-0.8	-4	14	1.0	-26	8	2.9	4	-4	0.3	4	-14	4.7	20	-4	2.6	4	4	1.0	4	14	1.6	20	4	5.2	-4	-4	1.6	-4	-14	1.2
49	1	-0.9	2.0	0	8	8	-0.7	-8	8	-1.2	-8	-8	-0.4	8	-8	-1.2	-4	4	1.2	-4	14	1.0	-26	8	2.9	4	-4	-1.7	4	-14	-1.3	20	-4	0.6	4	4	-1.0	4	14	1.6	20	4	-0.8	-4	-4	-2.4	-4	-14	-2.8
49	1	3.2	2.4	0	8	8	-6.7	-8	8	-3.2	-8	-8	-6.4	8	-8	-9.2	-4	4	-10.8	-4	14	-9.0	-26	8	-7.1	4	-4	-9.7	4	-14	-11.3	20	-4	-5.4	4	4	-9.0	4	14	-8.4	20	4	-2.8	-4	-4	-8.4	-4	-14	-2.8
49	1	-0.9	1.9	0	8	8	1.3	-8	8	-5.2	-8	-8	-0.4	8	-8	0.8	-4	4	3.2	-4	14	3.0	-26	8	0.9	4	-4	-1.7	4	-14	-1.3	20	-4	2.6	4	4	-1.0	4	14	1.6	20	4	1.2	-4	-4	1.6	-4	-14	3.2
49	1	-0.3	1.6	0	8	8	3.4	-8	8	0.9	-8	-8	1.7	8	-8	-1.1	-4	4	1.3	-4	14	-0.9	-26	8	-1.0	4	-4	0.4	4	-14	4.8	20	-4	2.7	4	4	-0.9	4	14	1.7	20	4	1.3	-4	-4	-0.3	-4	-14	-0.7
49	1	0.2	1.8	0	8	8	-0.6	-8	8	-1.1	-8	-8	-0.3	8	-8	2.9	-4	4	-4.7	-4	14	-0.9	-26	8	1.0	4	-4	0.4	4	-14	2.8	20	-4	6.7	4	4	-2.9	4	14	1.7	20	4	5.3	-4	-4	-0.3	-4	-14	-4.7
49	1	-0.2	1.6	0	8	8	0.5	-8	8	1.0	-8	-8	-1.2	8	-8	1.0	-4	4	-0.6	-4	14	1.2	-26	8	1.1	4	-4	-1.5	4	-14	2.9	20	-4	2.8	4	4	0.2	4	14	0.8	20	4	0.4	-4	-4	-1.2	-4	-14	0.4
49	1	-1.1	1.7	0	8	8	2.5	-8	8	1.0	-8	-8	-1.2	8	-8	3.0	-4	4	-0.6	-4	14	-0.8	-26	8	3.1	4	-4	2.5	4	-14	2.9	20	-4	2.8	4	4	0.2	4	14	2.8	20	4	2.4	-4	-4	-1.2	-4	-14	4.4
49	1	-1.2	1.9	0	8	8	0.5	-8	8	-1.0	-8	-8	2.8	8	-8	-3.0	-4	4	1.4	-4	14	1.2	-26	8	1.1	4	-4	0.5	4	-14	2.9	20	-4	8.8	4	4	0.2	4	14	0.8	20	4	4.4	-4	-4	0.8	-4	-14	-3.6
49	1	-0.3	1.8	0	8	8	0.5	-8	8	-3.0	-8	-8	-1.2	8	-8	1.0	-4	4	-0.6	-4	14	-2.8	-26	8	1.1	4	-4	0.5	4	-14	2.9	20	-4	0.8	4	4	-1.8	4	14	0.8	20	4	0.4	-4	-4	-1.2	-4	-14	-1.6
49	1	-1.1	2.1	0	8	8	0.6	-8	8	-0.9	-8	-8	-1.1	8	-8	1.1	-4	4	-2.5	-4	14	-2.7	-26	8	1.2	4	-4	0.6	4	-14	5.0	20	-4	2.9	4	4	0.3	4	14	0.9	20	4	2.5	-4	-4	-3.1	-4	-14	-1.5
49	1	-1.5	1.8	0	8	8	0.6	-8	8	-2.9	-8	-8	0.9	8	-8	1.1	-4	4	1.5	-4	14	1.3	-26	8	1.2	4	-4	-1.4	4	-14	3.0	20	-4	4.9	4	4	2.3	4	14	0.9	20	4	4.5	-4	-4	0.9	-4	-14	4.5
49	1	-1.6	1.9	0	8	8	2.7	-8	8	-0.8	-8	-8	-1.0	8	-8	1.2	-4	4	1.6	-4	14	5.4	-26	8	3.3	4	-4	-1.3	4	-14	5.1	20	-4	3.0	4	4	-1.6	4	14	3.0	20	4	4.6	-4	-4	-3.0	-4	-14	0.6
49	1	-3.0	2.2	0	8	8	2.7	-8	8	-2.8	-8	-8	1.0	8	-8	1.2	-4	4	-0.4	-4	14	3.4	-26	8	7.3	4	-4	2.7	4	-14	3.1	20	-4	3.0	4	4	0.4	4	14	3.0	20	4	4.6	-4	-4	1.0	-4	-14	4.6
49	1	-2.4	2.2	0	8	8	0.7	-8	8	5.2	-8	-8	3.0	8	-8	1.2	-4	4	-0.4	-4	14	3.4	-26	8	3.3	4	-4	0.7	4	-14	5.1	20	-4	5.0	4	4	0.4	4	14	3.0	20	4	4.6	-4	-4	-1.0	-4	-14	0.6
49	1	-1.5	1.9	0	8	8	2.7	-8	8	-2.8	-8	-8	-1.0	8	-8	-0.8	-4	4	-0.4	-4	14	3.4	-26	8	3.3	4	-4	0.7	4	-14	1.1	20	-4	5.0	4	4	0.4	4	14	3.0	20	4	2.6	-4	-4	-1.0	-4	-14	8.6
50	0	2.7	1.5	0	-8	8	-1.6	8	8	-1.1	8	-8	-3.3	-8	-8	-3.1	4	4	-2.7	4	14	-4.9	26	8	1.0	-4	-4	-3.6	-4	-14	-5.2	-20	-4	-3.3	-4	4	-1.9	-4	14	0.7	-20	4	-1.7	4	-4	-3.3	4	-14	-3.7
50	0	0.0	1.7	0	-8	8	2.5	8	8	-1.0	8	-8	0.8	-8	-8	1.0	4	4	-2.6	4	14	-2.8	26	8	1.1	-4	-4	-1.5	-4	-14	2.9	-20	-4	2.8	-4	4	0.2	-4	14	0.8	-20	4	0.4	4	-4	-1.2	4	-14	0.4
50	0	0.3	2.2	0	-8	8	0.5	8	8	-1.0	8	-8	-1.2	-8	-8	1.0	4	4	-0.6	4	14	1.2	26	8	3.1	-4	-4	-1.5	-4	-14	0.9	-20	-4	2.8	-4	4	2.2	-4	14	0.8	-20	4	-1.6	4	-4	0.8	4	-14	0.4
50	0	0.6	1.7	0	-8	8	0.6	8	8	1.1	8	-8	-1.1	-8	-8	1.1	4	4	-2.5	4	14	-2.7	26	8	1.2	-4	-4	-1.4	-4	-14	-1.0	-20	-4	0.9	-4	4	0.3	-4	14	-3.1	-20	4	2.5	4	-4	0.9	4	-14	0.5
50	0	-1.2	1.5	0	-8	8	2.6	8	8	3.1	8	-8	0.9	-8	-8	1.1	4	4	1.5	4	14	3.3	26	8	3.2	-4	-4	0.6	-4	-14	1.0	-20	-4	4.9	-4	4	2.3	-4	14	2.9	-20	4	2.5	4	-4	0.9	4	-14	0.5
50	0	2.3	1.4	0	-8	8	-1.4	8	8	-0.9	8	-8	-5.1	-8	-8	-2.9	4	4	-4.5	4	14	-0.7	26	8	-0.8	-4	-4	-1.4	-4	-14	-1.0	-20	-4	0.9	-4	4	-1.7	-4	14	-1.1	-20	4	-3.5	4	-4	-1.1	4	-14	-5.5
50	0	1.6	1.8	0	-8	8	0.6	8	8	-2.9	8	-8	-1.1	-8	-8	-0.9	4	4	-0.5	4	14	-0.7	26	8	-0.8	-4	-4	0.6	-4	-14	-1.0	-20	-4	-1.1	-4	4	0.3	-4	14	-1.1	-20	4	-1.5	4	-4	0.9	4	-14	-1.5
50	0	1.6	2.0	0	-8	8	0.7	8	8	-2.8	8	-8	-5.0	-8	-8	-0.8	4	4	-2.4	4	14	-2.6	26	8	-0.7	-4	-4	0.7	-4	-14	-0.9	-20	-4	-1.0	-4	4	0.4	-4	14	-1.0	-20	4	-1.4	4	-4	1.0	4	-14	0.6
50	0	2.4	1.4	0	-8	8	0.8	8	8	-2.7	8	-8	-2.9	-8	-8	-2.7	4	4	-2.3	4	14	-2.5	26	8	1.4	-4	-4	-3.2	-4	-14	-2.8	-20	-4	-0.9	-4	4	-1.5	-4	14	-0.9	-20	4	0.7	4	-4	-0.9	4	-14	-3.3
50	0	2.0	1.8	0	-8	8	-1.2	8	8	-2.7	8	-8	-2.9	-8	-8	-2.7	4	4	-2.3	4	14	-0.5	26	8	-0.6	-4	-4	-1.2	-4	-14	-4.8	-20	-4	-0.9	-4	4	0.5	-4	14	-2.9	-20	4	-3.3	4	-4	-2.9	4	-14	-1.3
50	0	2.8	2.3	0	-8	8	-1.2	8	8	-2.7	8	-8	-2.9	-8	-8	-0.7	4	4	-2.3	4	14	-2.5	26	8	-0.6	-4	-4	-1.2	-4	-14	-0.8	-20	-4	-2.9	-4	4	2.5	-4	14	-0.9	-20	4	-1.3	4	-4	-0.9	4	-14	-1.3
50	0	2.3	2.3	0	-8	8	-1.2	8	8	-0.7	8	-8	-0.9	-8	-8	-2.7	4	4	-2.3	4	14	-2.5	26	8	-0.6	-4	-4	-3.2	-4	-14	-2.8	-20	-4	-2.9	-4	4	0.5	-4	14	-0.9	-20	4	-1.3	4	-4	-0.9	4	-14	-3.3
50	0	2.0	2.4	0	-8	8	-1.1	8	8	-0.6	8	-8	-2.8	-8	-8	-0.6	4	4	-0.2	4	14	-2.4	26	8	-0.5	-4	-4	-1.1	-4	-14	-4.7	-20	-4	-2.8	-4	4	-1.4	-4	14	-0.8	-20	4	-3.2	4	-4	-2.8	4	-14	-1.2
50	0	1.4	1.9	0	-8	8	-1.1	8	8	-2.6	8	-8	-0.8	-8	-8	-0.6	4	4	-0.2	4	14	-0.4	26	8	1.5	-4	-4	-1.1	-4	-14	-2.7	-20	-4	-2.8	-4	4	-1.4	-4	14	-2.8	-20	4	0.8	4	-4	-0.8	4	-14	-1.2
50	0	1.6	2.5	0	-8	8	-3.0	8	8	-0.5	8	-8	-0.7	-8	-8	1.5	4	4	1.9	4	14	-4.3	26	8	-4.4	-4	-4	-1.0	-4	-14	1.4	-20	-4	1.3	-4	4	-1.3	-4	14	-6.7	-20	4	-5.1	4	-4	-0.7	4	-14	0.9
50	0	-0.6	1.7	0	-8	8	-1.0	8	8	-0.5	8	-8	-0.7	-8	-8	1.5	4	4	-0.1	4	14	-0.3	26	8	1.6	-4	-4	1.0	-4	-14	-0.6	-20	-4	-0.7	-4	4	0.7	-4	14	-0.7	-20	4	2.9	4	-4	3.3	4	-14	-1.1
50	0	0.9	1.8	0	-8	8	-1.0	8	8	-2.5	8	-8	-0.7	-8	-8	1.5	4	4	-2.1	4	14	-0.3	26	8	-0.4	-4	-4	-1.0	-4	-14	-0.6	-20	-4	-0.7	-4	4	-1.3	-4	14	-2.7	-20	4	-5.1	4	-4	1.3	4	-14	-3.1
50	0	2.3	2.1	0	-8	8	-3.0	8	8	-1.5	8	-8	-0.7	-8	-8	-2.5	4	4	-1.1	4	14	-5.3	26	8	-1.4	-4	-4	3.0	-4	-14	3.4	-20	-4	1.3	-4	4	-1.3	-4	14	-4.7	-20	4	0.9	4	-4	-0.7	4	-14	-1.1
50	1	1.1	1.7	0	8	8	-1.6	-8	8	-1.1	-8	-8	0.7	8	-8	0.9	-4	4	-0.7	-4	14	1.1	-26	8	1.0	4	-4	0.4	4	-14	-1.2	20	-4	0.7	4	4	-1.9	4	14	0.7	20	4	2.3	-4	-4	-1.3	-4	-14	0.3
50	1	0.8	1.7	0	8	8	0.5	-8	8	-1.0	-8	-8	0.8	8	-8	1.0	-4	4	-2.6	-4	14	1.2	-26	8	1.1	4	-4	0.5	4	-14	0.9	20	-4	0.8	4	4	-1.8	4	14	-3.2	20	4	2.4	-4	-4	-3.2	-4	-14	0.4
50	1	0.9	2.0	0	8	8	0.5	-8	8	-3.0	-8	-8	-3.2	8	-8	1.0	-4	4	-0.6	-4	14	-0.8	-26	8	-0.9	4	-4	0.5	4	-14	-1.1	20	-4	0.8	4	4	-1.8	4	14	-5.2	20	4	0.4	-4	-4	-3.2	-4	-14	0.4
50	1	0.3	1.7	0	8	8	0.6	-8	8	-0.9	-8	-8	-1.1	8	-8	1.1	-4	4	-0.5	-4	14	-0.7	-26	8	-0.8	4	-4	2.6	4	-14	-1.0	20	-4	0.9	4	4	0.3	4	14	0.9	20	4	2.5	-4	-4	0.9	-4	-14	-1.5
50	1	0.8	3.1	0	8	8	0.6	-8	8	1.1	-8	-8	0.9	8	-8	1.1	-4	4	-2.5	-4	14	-4.7	-26	8	1.2	4	-4	0.6	4	-14	1.0	20	-4	0.9	4	4	0.3	4	14	-1.1	20	4	2.5	-4	-4	-1.1	-4	-14	2.5
50	1	1.6	1.6	0	8	8	-1.4	-8	8	1.1	-8	-8	-1.1	8	-8	-2.9	-4	4	-0.5	-4	14	-0.7	-26	8	1.2	4	-4	0.6	4	-14	-1.0	20	-4	0.9	4	4	-1.7	4	14	0.9	20	4	0.5	-4	-4	-1.1	-4	-14	0.5
50	1	1.7	1.8	0	8	8	-5.4	-8	8	-0.9	-8	-8	-1.1	8	-8	-0.9	-4	4	-4.5	-4	14	-2.7	-26	8	-4.8	4	-4	-1.4	4	-14	1.0	20	-4	-1.1	4	4	-1.7	4	14	-7.1	20	4	0.5	-4	-4	-1.1	-4	-14	-1.5
50	1	1.5	2.1	0	8	8	0.7	-8	8	1.2	-8	-8	-1.0	8	-8	-0.8	-4	4	-0.4	-4	14	-2.6	-26	8	-2.7	4	-4	0.7	4	-14	1.1	20	-4	-1.0	4	4	0.4	4	14	-3.0	20	4	2.6	-4	-4	-1.0	-4	-14	-1.4
50	1	0.9	1.8	0	8	8	0.8	-8	8	-0.7	-8	-8	-0.9	8	-8	1.3	-4	4	-0.3	-4	14	1.5	-26	8	1.4	4	-4	0.8	4	-14	1.2	20	-4	1.1	4	4	0.5	4	14	-0.9	20	4	2.7	-4	-4	-0.9	-4	-14	2.7
50	1	0.6	2.4	0	8	8	-1.2	-8	8	1.3	-8	-8	-0.9	8	-8	-0.7	-4	4	-2.3	-4	14	-2.5	-26	8	-0.6	4	-4	0.8	4	-14	1.2	20	-4	3.1	4	4	0.5	4	14	-2.9	20	4	0.7	-4	-4	-0.9	-4	-14	2.7
50	1	2.4	2.0	0	8	8	-1.2	-8	8	-4.7	-8	-8	-0.9	8	-8	-0.7	-4	4	-4.3	-4	14	-4.5	-26	8	-4.6	4	-4	0.8	4	-14	1.2	20	-4	-0.9	4	4	-1.5	4	14	-2.9	20	4	-1.3	-4	-4	-0.9	-4	-14	0.7
50	1	1.9	2.9	0	8	8	-5.2	-8	8	-2.7	-8	-8	-0.9	8	-8	-2.7	-4	4	-4.3	-4	14	-2.5	-26	8	-0.6	4	-4	-1.2	4	-14	1.2	20	-4	1.1	4	4	0.5	4	14	-2.9	20	4	0.7	-4	-4	-4.9	-4	-14	-1.3
50	1	0.2	1.5	0	8	8	0.9	-8	8	1.4	-8	-8	-0.8	8	-8	1.4	-4	4	1.8	-4	14	1.6	-26	8	1.5	4	-4	0.9	4	-14	3.3	20	-4	1.2	4	4	0.6	4	14	1.2	20	4	4.8	-4	-4	1.2	-4	-14	0.8
50	1	0.7	1.4	0	8	8	0.9	-8	8	-2.6	-8	-8	1.2	8	-8	-0.6	-4	4	-0.2	-4	14	-0.4	-26	8	-0.5	4	-4	-1.1	4	-14	-0.7	20	-4	1.2	4	4	0.6	4	14	-2.8	20	4	-1.2	-4	-4	-0.8	-4	-14	-1.2
50	1	-1.3	2.0	0	8	8	3.0	-8	8	1.5	-8	-8	1.3	8	-8	3.5	-4	4	-0.1	-4	14	3.7	-26	8	-0.4	4	-4	1.0	4	-14	1.4	20	-4	1.3	4	4	4.7	4	14	3.3	20	4	4.9	-4	-4	1.3	-4	-14	0.9
50	1	-1.0	2.3	0	8	8	3.0	-8	8	1.5	-8	-8	1.3	8	-8	1.5	-4	4	1.9	-4	14	1.7	-26	8	-0.4	4	-4	3.0	4	-14	7.4	20	-4	5.3	4	4	0.7	4	14	-0.7	20	4	4.9	-4	-4	1.3	-4	-14	2.9
50	1	-0.2	2.4	0	8	8	1.0	-8	8	-0.5	-8	-8	1.3	8	-8	1.5	-4	4	-0.1	-4	14	1.7	-26	8	5.6	4	-4	1.0	4	-14	1.4	20	-4	1.3	4	4	2.7	4	14	-0.7	20	4	4.9	-4	-4	3.3	-4	-14	2.9
50	1	0.8	1.8	0	8	8	1.0	-8	8	-1.5	-8	-8	-0.7	8	-8	-0.5	-4	4	-1.1	-4	14	-1.3	-26	8	0.6	4	-4	-1.0	4	-14	-0.6	20	-4	-0.7	4	4	-1.3	4	14	-2.7	20	4	2.9	-4	-4	-2.7	-4	-14	-1.1
51	0	-1.3	1.3	0	-8	8	0.8	8	8	-0.7	8	-8	1.1	-8	-8	1.3	4	4	2.7	4	14	1.5	26	8	-0.6	-4	-4	0.8	-4	-14	1.2	-20	-4	1.1	-4	4	1.5	-4	14	1.1	-20	4	0.7	4	-4	1.1	4	-14	-1.3
51	0	-1.2	1.1	0	-8	8	0.8	8	8	-0.7	8	-8	1.1	-8	-8	1.3	4	4	-0.3	4	14	1.5	26	8	1.4	-4	-4	0.8	-4	-14	3.2	-20	-4	1.1	-4	4	0.5	-4	14	3.1	-20	4	2.7	4	-4	1.1	4	-14	0.7
51	0	-1.5	1.4	0	-8	8	-1.1	8	8	-0.6	8	-8	1.2	-8	-8	1.4	4	4	3.8	4	14	3.6	26	8	-0.5	-4	-4	0.9	-4	-14	1.3	-20	-4	1.2	-4	4	0.6	-4	14	-0.8	-20	4	2.8	4	-4	1.2	4	-14	-1.2
51	0	-1.5	1.5	0	-8	8	0.9	8	8	-0.6	8	-8	1.2	-8	-8	1.4	4	4	1.8	4	14	-0.4	26	8	5.5	-4	-4	2.9	-4	-14	1.3	-20	-4	1.2	-4	4	0.6	-4	14	5.2	-20	4	0.8	4	-4	5.2	4	-14	-1.2
51	0	-0.4	2.0	0	-8	8	-1.1	8	8	-4.6	8	-8	-0.8	-8	-8	1.4	4	4	1.8	4	14	-0.4	26	8	1.5	-4	-4	0.9	-4	-14	-0.7	-20	-4	3.2	-4	4	-1.4	-4	14	1.2	-20	4	-1.2	4	-4	3.2	4	-14	-1.2
51	0	-1.9	1.7	0	-8	8	-1.0	8	8	-0.5	8	-8	1.3	-8	-8	1.5	4	4	1.9	4	14	1.7	26	8	1.6	-4	-4	1.0	-4	-14	3.4	-20	-4	1.3	-4	4	0.7	-4	14	1.3	-20	4	0.9	4	-4	3.3	4	-14	-1.1
51	0	-2.0	1.4	0	-8	8	-1.0	8	8	1.5	8	-8	3.3	-8	-8	1.5	4	4	5.9	4	14	1.7	26	8	3.6	-4	-4	1.0	-4	-14	3.4	-20	-4	1.3	-4	4	2.7	-4	14	1.3	-20	4	2.9	4	-4	3.3	4	-14	2.9
51	0	-2.9	1.6	0	-8	8	1.1	8	8	0.6	8	-8	1.4	-8	-8	1.6	4	4	5.0	4	14	2.8	26	8	2.7	-4	-4	3.1	-4	-14	3.5	-20	-4	3.4	-4	4	2.8	-4	14	1.4	-20	4	3.0	4	-4	3.4	4	-14	1.0
51	0	-1.6	1.1	0	-8	8	-0.9	8	8	-1.4	8	-8	1.4	-8	-8	1.6	4	4	1.0	4	14	2.8	26	8	2.7	-4	-4	1.1	-4	-14	3.5	-20	-4	1.4	-4	4	0.8	-4	14	-0.6	-20	4	1.0	4	-4	1.4	4	-14	-1.0
51	0	-1.9	1.5	0	-8	8	-0.9	8	8	6.6	8	-8	3.4	-8	-8	-0.4	4	4	3.0	4	14	4.8	26	8	2.7	-4	-4	3.1	-4	-14	1.5	-20	-4	1.4	-4	4	0.8	-4	14	1.4	-20	4	3.0	4	-4	5.4	4	-14	-1.0
51	0	-0.9	1.0	0	-8	8	-0.8	8	8	0.7	8	-8	1.5	-8	-8	0.7	4	4	1.1	4	14	0.9	26	8	0.8	-4	-4	0.2	-4	-14	0.6	-20	-4	2.5	-4	4	0.9	-4	14	-0.5	-20	4	1.1	4	-4	1.5	4	-14	-2.9
51	0	-1.8	1.2	0	-8	8	1.2	8	8	0.7	8	-8	-0.5	-8	-8	0.7	4	4	3.1	4	14	0.9	26	8	2.8	-4	-4	2.2	-4	-14	0.6	-20	-4	2.5	-4	4	0.9	-4	14	1.5	-20	4	1.1	4	-4	3.5	4	-14	1.1
51	0	-1.6	1.4	0	-8	8	3.3	8	8	-1.2	8	-8	1.6	-8	-8	0.8	4	4	1.2	4	14	5.0	26	8	0.9	-4	-4	2.3	-4	-14	2.7	-20	-4	0.6	-4	4	-1.0	-4	14	1.6	-20	4	1.2	4	-4	1.6	4	-14	3.2
51	0	-1.8	1.4	0	-8	8	1.3	8	8	-1.2	8	-8	1.6	-8	-8	2.8	4	4	3.2	4	14	3.0	26	8	2.9	-4	-4	2.3	-4	-14	2.7	-20	-4	0.6	-4	4	3.0	-4	14	1.6	-20	4	3.2	4	-4	1.6	4	-14	9.2
51	0	-1.9	1.5	0	-8	8	1.3	8	8	-1.2	8	-8	3.6	-8	-8	2.8	4	4	3.2	4	14	3.0	26	8	2.9	-4	-4	4.3	-4	-14	2.7	-20	-4	0.6	-4	4	3.0	-4	14	-0.4	-20	4	3.2	4	-4	1.6	4	-14	3.2
51	0	-1.6	1.4	0	-8	8	1.3	8	8	0.8	8	-8	3.6	-8	-8	0.8	4	4	3.2	4	14	3.0	26	8	0.9	-4	-4	0.3	-4	-14	0.7	-20	-4	0.6	-4	4	3.0	-4	14	-0.4	-20	4	1.2	4	-4	1.6	4	-14	-0.8
51	0	-1.2	1.1	0	-8	8	1.4	8	8	0.9	8	-8	5.7	-8	-8	-1.1	4	4	3.3	4	14	3.1	26	8	1.0	-4	-4	0.4	-4	-14	2.8	-20	-4	0.7	-4	4	1.1	-4	14	-2.3	-20	4	1.3	4	-4	1.7	4	-14	-0.7
51	1	-1.1	1.3	0	8	8	0.9	-8	8	-0.6	-8	-8	1.2	8	-8	3.4	-4	4	1.8	-4	14	1.6	-26	8	3.5	4	-4	0.9	4	-14	3.3	20	-4	1.2	4	4	0.6	4	14	3.2	20	4	0.8	-4	-4	1.2	-4	-14	0.8
51	1	-1.7	1.2	0	8	8	2.9	-8	8	1.4	-8	-8	-0.8	8	-8	1.4	-4	4	-0.2	-4	14	1.6	-26	8	3.5	4	-4	0.9	4	-14	3.3	20	-4	3.2	4	4	2.6	4	14	1.2	20	4	0.8	-4	-4	-0.8	-4	-14	2.8
51	1	-1.7	1.8	0	8	8	2.9	-8	8	5.4	-8	-8	-0.8	8	-8	1.4	-4	4	7.8	-4	14	7.6	-26	8	-0.5	4	-4	0.9	4	-14	-0.7	20	-4	1.2	4	4	2.6	4	14	5.2	20	4	0.8	-4	-4	3.2	-4	-14	0.8
51	1	-1.2	1.3	0	8	8	1.0	-8	8	-0.5	-8	-8	1.3	8	-8	-0.5	-4	4	1.9	-4	14	1.7	-26	8	3.6	4	-4	5.0	4	-14	-0.6	20	-4	1.3	4	4	2.7	4	14	1.3	20	4	0.9	-4	-4	1.3	-4	-14	2.9
51	1	-1.5	1.2	0	8	8	5.0	-8	8	3.5	-8	-8	1.3	8	-8	-0.5	-4	4	-0.1	-4	14	3.7	-26	8	-0.4	4	-4	1.0	4	-14	3.4	20	-4	1.3	4	4	0.7	4	14	1.3	20	4	0.9	-4	-4	3.3	-4	-14	0.9
51	1	-2.2	1.4	0	8	8	3.1	-8	8	0.6	-8	-8	5.4	8	-8	-0.4	-4	4	1.0	-4	14	4.8	-26	8	13.7	4	-4	1.1	4	-14	1.5	20	-4	3.4	4	4	2.8	4	14	1.4	20	4	3.0	-4	-4	1.4	-4	-14	3.0
51	1	-1.1	1.3	0	8	8	1.1	-8	8	2.6	-8	-8	1.4	8	-8	1.6	-4	4	-1.0	-4	14	2.8	-26	8	4.7	4	-4	3.1	4	-14	1.5	20	-4	1.4	4	4	4.8	4	14	1.4	20	4	3.0	-4	-4	1.4	-4	-14	3.0
51	1	-1.7	1.0	0	8	8	3.1	-8	8	-1.4	-8	-8	1.4	8	-8	1.6	-4	4	3.0	-4	14	2.8	-26	8	0.7	4	-4	3.1	4	-14	5.5	20	-4	1.4	4	4	2.8	4	14	-0.6	20	4	3.0	-4	-4	1.4	-4	-14	3.0
51	1	-1.6	1.0	0	8	8	1.2	-8	8	0.7	-8	-8	1.5	8	-8	2.7	-4	4	3.1	-4	14	0.9	-26	8	2.8	4	-4	2.2	4	-14	2.6	20	-4	0.5	4	4	2.9	4	14	5.5	20	4	3.1	-4	-4	1.5	-4	-14	-0.9
51	1	-1.9	1.3	0	8	8	5.2	-8	8	0.7	-8	-8	-0.5	8	-8	0.7	-4	4	5.1	-4	14	2.9	-26	8	2.8	4	-4	2.2	4	-14	2.6	20	-4	2.5	4	4	0.9	4	14	3.5	20	4	5.1	-4	-4	1.5	-4	-14	1.1
51	1	-1.6	1.0	0	8	8	1.3	-8	8	0.8	-8	-8	3.6	8	-8	0.8	-4	4	1.2	-4	14	1.0	-26	8	2.9	4	-4	4.3	4	-14	2.7	20	-4	0.6	4	4	3.0	4	14	1.6	20	4	1.2	-4	-4	-0.4	-4	-14	1.2
51	1	-1.7	1.2	0	8	8	1.3	-8	8	0.8	-8	-8	7.6	8	-8	2.8	-4	4	-0.8	-4	14	3.0	-26	8	2.9	4	-4	2.3	4	-14	2.7	20	-4	2.6	4	4	3.0	4	14	1.6	20	4	3.2	-4	-4	1.6	-4	-14	1.2
51	1	-1.6	1.3	0	8	8	3.3	-8	8	-1.2	-8	-8	1.6	8	-8	0.8	-4	4	1.2	-4	14	3.0	-26	8	4.9	4	-4	2.3	4	-14	0.7	20	-4	2.6	4	4	3.0	4	14	-0.4	20	4	3.2	-4	-4	1.6	-4	-14	1.2
51	1	-1.6	1.1	0	8	8	1.3	-8	8	0.8	-8	-8	1.6	8	-8	2.8	-4	4	1.2	-4	14	1.0	-26	8	0.9	4	-4	2.3	4	-14	0.7	20	-4	0.6	4	4	1.0	4	14	1.6	20	4	1.2	-4	-4	-0.4	-4	-14	-0.8
51	1	-1.2	1.3	0	8	8	1.4	-8	8	0.9	-8	-8	-0.3	8	-8	0.9	-4	4	1.3	-4	14	3.1	-26	8	3.0	4	-4	0.4	4	-14	2.8	20	-4	-1.3	4	4	3.1	4	14	1.7	20	4	1.3	-4	-4	1.7	-4	-14	1.3
52	0	-0.4	1.3	0	-8	8	0.8	8	8	-0.7	8	-8	1.1	-8	-8	1.3	4	4	-2.3	4	14	-0.5	26	8	-0.6	-4	-4	0.8	-4	-14	1.2	-20	-4	3.1	-4	4	2.5	-4	14	1.1	-20	4	2.7	4	-4	1.1	4	-14	0.7
52	0	-0.8	2.0	0	-8	8	2.9	8	8	-2.6	8	-8	7.2	-8	-8	-0.6	4	4	1.8	4	14	1.6	26	8	3.5	-4	-4	0.9	-4	-14	1.3	-20	-4	5.2	-4	4	0.6	-4	14	5.2	-20	4	2.8	4	-4	1.2	4	-14	2.8
52	0	-0.2	1.6	0	-8	8	1.0	8	8	-4.5	8	-8	1.3	-8	-8	-2.5	4	4	3.9	4	14	-2.3	26	8	1.6	-4	-4	3.0	-4	-14	1.4	-20	-4	1.3	-4	4	0.7	-4	14	-2.7	-20	4	0.9	4	-4	-0.7	4	-14	-1.1
52	0	-0.7	1.2	0	-8	8	1.0	8	8	1.5	8	-8	1.3	-8	-8	-0.5	4	4	3.9	4	14	-0.3	26	8	-0.4	-4	-4	1.0	-4	-14	1.4	-20	-4	1.3	-4	4	0.7	-4	14	1.3	-20	4	4.9	4	-4	1.3	4	-14	2.9
52	0	-0.5	1.4	0	-8	8	1.0	8	8	-2.5	8	-8	3.3	-8	-8	-0.5	4	4	1.9	4	14	-0.3	26	8	1.6	-4	-4	1.0	-4	-14	3.4	-20	-4	1.3	-4	4	0.7	-4	14	-2.7	-20	4	2.9	4	-4	1.3	4	-14	0.9
52	0	-0.1	1.5	0	-8	8	3.0	8	8	1.5	8	-8	3.3	-8	-8	-2.5	4	4	3.9	4	14	-0.3	26	8	-0.4	-4	-4	-1.0	-4	-14	1.4	-20	-4	-0.7	-4	4	4.7	-4	14	1.3	-20	4	0.9	4	-4	3.3	4	-14	-1.1
52	0	0.6	1.5	0	-8	8	1.0	8	8	-2.5	8	-8	-0.7	-8	-8	-0.5	4	4	1.9	4	14	-2.3	26	8	-0.4	-4	-4	1.0	-4	-14	1.4	-20	-4	1.3	-4	4	0.7	-4	14	-0.7	-20	4	0.9	4	-4	1.3	4	-14	-1.1
52	0	-0.2	1.6	0	-8	8	1.1	8	8	0.6	8	-8	1.4	-8	-8	1.6	4	4	5.0	4	14	-1.2	26	8	0.7	-4	-4	1.1	-4	-14	1.5	-20	-4	-0.6	-4	4	2.8	-4	14	-2.6	-20	4	1.0	4	-4	5.4	4	-14	-1.0
52	0	0.3	1.9	0	-8	8	-2.9	8	8	2.6	8	-8	3.4	-8	-8	1.6	4	4	1.0	4	14	-1.2	26	8	2.7	-4	-4	1.1	-4	-14	1.5	-20	-4	1.4	-4	4	2.8	-4	14	-2.6	-20	4	1.0	4	-4	3.4	4	-14	1.0
52	0	0.0	1.7	0	-8	8	5.1	8	8	2.6	8	-8	1.4	-8	-8	1.6	4	4	3.0	4	14	-1.2	26	8	4.7	-4	-4	1.1	-4	-14	3.5	-20	-4	1.4	-4	4	2.8	-4	14	-0.6	-20	4	1.0	4	-4	1.4	4	-14	1.0
52	0	-0.1	1.9	0	-8	8	1.1	8	8	0.6	8	-8	1.4	-8	-8	0.6	4	4	3.0	4	14	-1.2	26	8	0.7	-4	-4	0.1	-4	-14	0.5	-20	-4	2.4	-4	4	0.8	-4	14	-2.6	-20	4	1.0	4	-4	3.4	4	-14	1.0
52	0	-0.8	1.9	0	-8	8	1.2	8	8	4.7	8	-8	1.5	-8	-8	2.7	4	4	5.1	4	14	-1.1	26	8	-1.2	-4	-4	2.2	-4	-14	2.6	-20	-4	2.5	-4	4	2.9	-4	14	1.5	-20	4	3.1	4	-4	3.5	4	-14	1.1
52	0	-1.8	1.5	0	-8	8	3.3	8	8	2.8	8	-8	-0.4	-8	-8	2.8	4	4	5.2	4	14	5.0	26	8	2.9	-4	-4	0.3	-4	-14	0.7	-20	-4	2.6	-4	4	1.0	-4	14	7.6	-20	4	3.2	4	-4	-0.4	4	-14	3.2
52	0	-1.7	1.8	0	-8	8	5.3	8	8	4.8	8	-8	1.6	-8	-8	0.8	4	4	7.2	4	14	3.0	26	8	8.9	-4	-4	0.3	-4	-14	0.7	-20	-4	0.6	-4	4	5.0	-4	14	3.6	-20	4	1.2	4	-4	1.6	4	-14	1.2
52	0	-0.3	1.6	0	-8	8	1.3	8	8	0.8	8	-8	-0.4	-8	-8	-1.2	4	4	1.2	4	14	1.0	26	8	4.9	-4	-4	-1.7	-4	-14	4.7	-20	-4	0.6	-4	4	3.0	-4	14	-2.4	-20	4	-0.8	4	-4	3.6	4	-14	1.2
52	0	-0.6	1.8	0	-8	8	1.3	8	8	0.8	8	-8	1.6	-8	-8	2.8	4	4	3.2	4	14	1.0	26	8	2.9	-4	-4	0.3	-4	-14	0.7	-20	-4	0.6	-4	4	3.0	-4	14	1.6	-20	4	3.2	4	-4	3.6	4	-14	1.2
52	0	-3.3	1.5	0	-8	8	3.4	8	8	4.9	8	-8	3.7	-8	-8	0.9	4	4	2.3	4	14	1.1	26	8	5.0	-4	-4	4.4	-4	-14	2.8	-20	-4	2.7	-4	4	3.1	-4	14	7.7	-20	4	5.3	4	-4	5.7	4	-14	1.3
52	0	-0.4	1.8	0	-8	8	-0.6	8	8	-1.1	8	-8	-0.3	-8	-8	4.9	4	4	1.3	4	14	-0.9	26	8	3.0	-4	-4	0.4	-4	-14	0.8	-20	-4	0.7	-4	4	1.1	-4	14	-4.3	-20	4	1.3	4	-4	1.7	4	-14	1.3
52	0	-1.1	1.5	0	-8	8	0.5	8	8	1.0	8	-8	-1.2	-8	-8	3.0	4	4	1.4	4	14	1.2	26	8	1.1	-4	-4	0.5	-4	-14	2.9	-20	-4	0.8	-4	4	2.2	-4	14	0.8	-20	4	0.4	4	-4	4.8	4	-14	4.4
52	1	-0.1	1.7	0	8	8	0.8	-8	8	-2.7	-8	-8	-0.9	8	-8	1.3	-4	4	-2.3	-4	14	-0.5	-26	8	3.4	4	-4	-1.2	4	-14	1.2	20	-4	1.1	4	4	-1.5	4	14	-0.9	20	4	0.7	-4	-4	-0.9	-4	-14	-1.3
52	1	-0.6	2.2	0	8	8	0.9	-8	8	1.4	-8	-8	1.2	8	-8	3.4	-4	4	1.8	-4	14	-0.4	-26	8	-0.5	4	-4	0.9	4	-14	-0.7	20	-4	1.2	4	4	0.6	4	14	1.2	20	4	2.8	-4	-4	1.2	-4	-14	-1.2
52	1	-0.3	1.4	0	8	8	1.0	-8	8	-0.5	-8	-8	-0.7	8	-8	-0.5	-4	4	1.9	-4	14	-0.3	-26	8	1.6	4	-4	3.0	4	-14	1.4	20	-4	3.3	4	4	0.7	4	14	1.3	20	4	2.9	-4	-4	1.3	-4	-14	-1.1
52	1	-0.6	1.3	0	8	8	1.0	-8	8	1.5	-8	-8	1.3	8	-8	1.5	-4	4	1.9	-4	14	1.7	-26	8	1.6	4	-4	1.0	4	-14	1.4	20	-4	3.3	4	4	0.7	4	14	3.3	20	4	0.9	-4	-4	1.3	-4	-14	0.9
52	1	-0.6	1.4	0	8	8	3.0	-8	8	1.5	-8	-8	1.3	8	-8	3.5	-4	4	1.9	-4	14	1.7	-26	8	1.6	4	-4	1.0	4	-14	1.4	20	-4	3.3	4	4	0.7	4	14	1.3	20	4	2.9	-4	-4	3.3	-4	-14	-1.1
52	1	-0.4	1.8	0	8	8	1.0	-8	8	1.5	-8	-8	1.3	8	-8	1.5	-4	4	3.9	-4	14	-2.3	-26	8	3.6	4	-4	1.0	4	-14	1.4	20	-4	3.3	4	4	2.7	4	14	1.3	20	4	2.9	-4	-4	-0.7	-4	-14	0.9
52	1	1.0	1.6	0	8	8	-1.0	-8	8	-0.5	-8	-8	-0.7	8	-8	-0.5	-4	4	1.9	-4	14	-4.3	-26	8	-0.4	4	-4	-1.0	4	-14	-0.6	20	-4	1.3	4	4	-1.3	4	14	-0.7	20	4	0.9	-4	-4	-0.7	-4	-14	-1.1
52	1	-0.9	1.6	0	8	8	3.1	-8	8	-1.4	-8	-8	1.4	8	-8	3.6	-4	4	1.0	-4	14	0.8	-26	8	2.7	4	-4	1.1	4	-14	-0.5	20	-4	3.4	4	4	2.8	4	14	-0.6	20	4	3.0	-4	-4	3.4	-4	-14	-1.0
52	1	0.2	1.8	0	8	8	1.1	-8	8	-1.4	-8	-8	-0.6	8	-8	1.6	-4	4	-1.0	-4	14	0.8	-26	8	0.7	4	-4	1.1	4	-14	3.5	20	-4	1.4	4	4	0.8	4	14	-0.6	20	4	1.0	-4	-4	1.4	-4	-14	1.0
52	1	0.3	1.9	0	8	8	1.1	-8	8	-1.4	-8	-8	1.4	8	-8	1.6	-4	4	1.0	-4	14	-1.2	-26	8	0.7	4	-4	1.1	4	-14	-0.5	20	-4	3.4	4	4	2.8	4	14	1.4	20	4	1.0	-4	-4	1.4	-4	-14	-1.0
52	1	-0.9	1.8	0	8	8	1.1	-8	8	0.6	-8	-8	3.4	8	-8	0.6	-4	4	1.0	-4	14	0.8	-26	8	0.7	4	-4	2.1	4	-14	0.5	20	-4	4.4	4	4	2.8	4	14	1.4	20	4	3.0	-4	-4	1.4	-4	-14	-3.0
52	1	-0.9	1.9	0	8	8	-0.8	-8	8	-3.3	-8	-8	1.5	8	-8	2.7	-4	4	1.1	-4	14	-1.1	-26	8	2.8	4	-4	4.2	4	-14	4.6	20	-4	4.5	4	4	2.9	4	14	3.5	20	4	1.1	-4	-4	1.5	-4	-14	1.1
52	1	-2.1	1.5	0	8	8	3.3	-8	8	6.8	-8	-8	1.6	8	-8	4.8	-4	4	3.2	-4	14	1.0	-26	8	0.9	4	-4	6.3	4	-14	4.7	20	-4	2.6	4	4	5.0	4	14	1.6	20	4	3.2	-4	-4	1.6	-4	-14	3.2
52	1	-1.6	1.9	0	8	8	3.3	-8	8	0.8	-8	-8	3.6	8	-8	4.8	-4	4	3.2	-4	14	1.0	-26	8	2.9	4	-4	4.3	4	-14	4.7	20	-4	4.6	4	4	1.0	4	14	3.6	20	4	3.2	-4	-4	3.6	-4	-14	1.2
52	1	-0.4	1.7	0	8	8	1.3	-8	8	-3.2	-8	-8	1.6	8	-8	2.8	-4	4	1.2	-4	14	-1.0	-26	8	0.9	4	-4	0.3	4	-14	2.7	20	-4	0.6	4	4	-1.0	4	14	1.6	20	4	1.2	-4	-4	1.6	-4	-14	-0.8
52	1	-0.7	1.6	0	8	8	1.3	-8	8	2.8	-8	-8	1.6	8	-8	2.8	-4	4	1.2	-4	14	1.0	-26	8	2.9	4	-4	2.3	4	-14	2.7	20	-4	2.6	4	4	1.0	4	14	1.6	20	4	3.2	-4	-4	1.6	-4	-14	1.2
52	1	-3.3	1.7	0	8	8	5.4	-8	8	2.9	-8	-8	3.7	8	-8	4.9	-4	4	5.3	-4	14	5.1	-26	8	5.0	4	-4	2.4	4	-14	4.8	20	-4	2.7	4	4	5.1	4	14	3.7	20	4	5.3	-4	-4	3.7	-4	-14	1.3
52	1	-0.1	2.3	0	8	8	-0.6	-8	8	-1.1	-8	-8	1.7	8	-8	2.9	-4	4	1.3	-4	14	-2.9	-26	8	-1.0	4	-4	2.4	4	-14	2.8	20	-4	4.7	4	4	1.1	4	14	1.7	20	4	1.3	-4	-4	-0.3	-4	-14	1.3
52	1	-1.2	1.8	0	8	8	2.5	-8	8	1.0	-8	-8	2.8	8	-8	1.0	-4	4	1.4	-4	14	1.2	-26	8	-0.9	4	-4	2.5	4	-14	2.9	20	-4	2.8	4	4	2.2	4	14	0.8	20	4	0.4	-4	-4	0.8	-4	-14	2.4
53	0	0.4	1.8	0	-8	8	0.8	8	8	-0.7	8	-8	-0.9	-8	-8	-0.7	4	4	-0.3	4	14	-0.5	26	8	-0.6	-4	-4	-1.2	-4	-14	-0.8	-20	-4	5.1	-4	4	2.5	-4	14	3.1	-20	4	0.7	4	-4	-2.9	4	-14	-5.3
53	0	-0.5	1.6	0	-8	8	0.8	8	8	-0.7	8	-8	1.1	-8	-8	1.3	4	4	1.7	4	14	1.5	26	8	-0.6	-4	-4	0.8	-4	-14	5.2	-20	-4	9.1	-4	4	2.5	-4	14	1.1	-20	4	2.7	4	-4	1.1	4	-14	0.7
53	0	0.6	1.8	0	-8	8	0.8	8	8	3.3	8	-8	-0.9	-8	-8	-0.7	4	4	-2.3	4	14	-0.5	26	8	1.4	-4	-4	0.8	-4	-14	-0.8	-20	-4	1.1	-4	4	2.5	-4	14	1.1	-20	4	2.7	4	-4	1.1	4	-14	0.7
53	0	0.0	1.8	0	-8	8	0.9	8	8	-0.6	8	-8	-0.8	-8	-8	-0.6	4	4	-2.2	4	14	-0.4	26	8	-0.5	-4	-4	0.9	-4	-14	1.3	-20	-4	1.2	-4	4	0.6	-4	14	5.2	-20	4	2.8	4	-4	-0.8	4	-14	-3.2
53	0	0.1	1.6	0	-8	8	2.9	8	8	1.4	8	-8	-0.8	-8	-8	1.4	4	4	1.8	4	14	1.6	26	8	1.5	-4	-4	0.9	-4	-14	-6.7	-20	-4	1.2	-4	4	0.6	-4	14	3.2	-20	4	2.8	4	-4	1.2	4	-14	-3.2
53	0	0.6	2.0	0	-8	8	3.0	8	8	-0.5	8	-8	1.3	-8	-8	-0.5	4	4	-0.1	4	14	1.7	26	8	-0.4	-4	-4	1.0	-4	-14	-2.6	-20	-4	1.3	-4	4	0.7	-4	14	5.3	-20	4	2.9	4	-4	-0.7	4	-14	-1.1
53	0	0.6	1.5	0	-8	8	1.0	8	8	1.5	8	-8	-0.7	-8	-8	-0.5	4	4	-2.1	4	14	1.7	26	8	1.6	-4	-4	1.0	-4	-14	-2.6	-20	-4	-0.7	-4	4	0.7	-4	14	1.3	-20	4	0.9	4	-4	1.3	4	-14	-3.1
53	0	-0.2	1.7	0	-8	8	1.0	8	8	-0.5	8	-8	1.3	-8	-8	3.5	4	4	1.9	4	14	-2.3	26	8	-0.4	-4	-4	-1.0	-4	-14	1.4	-20	-4	1.3	-4	4	0.7	-4	14	3.3	-20	4	4.9	4	-4	1.3	4	-14	0.9
53	0	0.5	1.9	0	-8	8	3.0	8	8	1.5	8	-8	-0.7	-8	-8	1.5	4	4	-2.1	4	14	-0.3	26	8	-0.4	-4	-4	1.0	-4	-14	-2.6	-20	-4	1.3	-4	4	-1.3	-4	14	1.3	-20	4	2.9	4	-4	-0.7	4	-14	-3.1
53	0	0.0	2.6	0	-8	8	1.1	8	8	2.6	8	-8	-0.6	-8	-8	-0.4	4	4	-1.0	4	14	0.8	26	8	2.7	-4	-4	-0.9	-4	-14	-2.5	-20	-4	1.4	-4	4	2.8	-4	14	3.4	-20	4	5.0	4	-4	1.4	4	-14	-5.0
53	0	0.8	2.0	0	-8	8	3.1	8	8	-1.4	8	-8	-4.6	-8	-8	1.6	4	4	-3.0	4	14	-3.2	26	8	0.7	-4	-4	-0.9	-4	-14	-0.5	-20	-4	-0.6	-4	4	0.8	-4	14	3.4	-20	4	1.0	4	-4	-2.6	4	-14	-5.0
53	0	1.7	2.4	0	-8	8	3.1	8	8	-1.4	8	-8	-0.6	-8	-8	1.6	4	4	-1.0	4	14	-1.2	26	8	0.7	-4	-4	-0.9	-4	-14	-4.5	-20	-4	1.4	-4	4	0.8	-4	14	3.4	-20	4	3.0	4	-4	-2.6	4	-14	-1.0
53	0	1.2	2.3	0	-8	8	1.1	8	8	-1.4	8	-8	-0.6	-8	-8	-0.4	4	4	-3.0	4	14	-3.2	26	8	-1.3	-4	-4	-0.9	-4	-14	-0.5	-20	-4	-2.6	-4	4	0.8	-4	14	1.4	-20	4	3.0	4	-4	-2.6	4	-14	-5.0
53	0	1.7	2.3	0	-8	8	1.2	8	8	0.7	8	-8	-4.5	-8	-8	0.7	4	4	-2.9	4	14	-3.1	26	8	0.8	-4	-4	-1.8	-4	-14	-1.4	-20	-4	-1.5	-4	4	0.9	-4	14	1.5	-20	4	-0.9	4	-4	-2.5	4	-14	-2.9
53	0	2.2	2.0	0	-8	8	-2.8	8	8	0.7	8	-8	-4.5	-8	-8	-1.3	4	4	-2.9	4	14	0.9	26	8	-1.2	-4	-4	-3.8	-4	-14	-3.4	-20	-4	-1.5	-4	4	-1.1	-4	14	-2.5	-20	4	-0.9	4	-4	-2.5	4	-14	-10.9
53	0	3.7	2.8	0	-8	8	-2.7	8	8	-3.2	8	-8	-8.4	-8	-8	-5.2	4	4	-6.8	4	14	-1.0	26	8	-3.1	-4	-4	-3.7	-4	-14	-7.3	-20	-4	-1.4	-4	4	-3.0	-4	14	-0.4	-20	4	-0.8	4	-4	-2.4	4	-14	-8.8
53	0	4.9	2.6	0	-8	8	-4.7	8	8	-3.2	8	-8	-8.4	-8	-8	-3.2	4	4	-2.8	4	14	-3.0	26	8	-1.1	-4	-4	-7.7	-4	-14	-7.3	-20	-4	-3.4	-4	4	-1.0	-4	14	-0.4	-20	4	-2.8	4	-4	-6.4	4	-14	-8.8
53	1	5.1	6.1	1	8	8	0.8	-8	8	-6.7	-8	-8	-10.9	8	-8	-2.7	-4	4	-2.3	-4	14	1.5	-26	8	-2.6	4	-4	-1.2	4	-14	-12.8	20	-4	1.1	4	4	0.5	4	14	3.1	20	4	-1.3	-4	-4	-4.9	-4	-14	-15.3
54	0	2.9	3.0	1	-8	8	-1.2	8	8	1.3	8	-8	-2.9	-8	-8	-4.7	4	4	1.7	4	14	-12.5	26	8	-12.6	-4	-4	-1.2	-4	-14	-2.8	-20	-4	-2.9	-4	4	0.5	-4	14	-0.9	-20	4	-1.3	4	-4	1.1	4	-14	-1.3
54	0	5.8	6.1	1	-8	8	-3.2	8	8	-0.7	8	-8	-0.9	-8	-8	-2.7	4	4	1.7	4	14	-0.5	26	8	-20.6	-4	-4	-3.2	-4	-14	-4.8	-20	-4	-12.9	-4	4	-1.5	-4	14	-16.9	-20	4	-13.3	4	-4	1.1	4	-14	-7.3
54	0	2.7	3.3	1	-8	8	0.8	8	8	3.3	8	-8	-0.9	-8	-8	-2.7	4	4	-0.3	4	14	-4.5	26	8	1.4	-4	-4	-1.2	-4	-14	-4.8	-20	-4	-6.9	-4	4	2.5	-4	14	-0.9	-20	4	-1.3	4	-4	1.1	4	-14	0.7
54	0	4.4	4.7	1	-8	8	-1.2	8	8	1.3	8	-8	-0.9	-8	-8	1.3	4	4	1.7	4	14	-2.5	26	8	-10.6	-4	-4	-1.2	-4	-14	-2.8	-20	-4	-14.9	-4	4	-1.5	-4	14	-0.9	-20	4	-11.3	4	-4	-0.9	4	-14	-3.3
54	0	2.6	2.4	1	-8	8	-3.1	8	8	-4.6	8	-8	-4.8	-8	-8	-4.6	4	4	1.8	4	14	-2.4	26	8	-2.5	-4	-4	-1.1	-4	-14	-4.7	-20	-4	-0.8	-4	4	0.6	-4	14	-2.8	-20	4	0.8	4	-4	-0.8	4	-14	-3.2
54	0	2.6	2.7	1	-8	8	-7.0	8	8	-0.5	8	-8	-0.7	-8	-8	-0.5	4	4	-0.1	4	14	-2.3	26	8	-0.4	-4	-4	-1.0	-4	-14	-0.6	-20	-4	-4.7	-4	4	0.7	-4	14	-2.7	-20	4	-7.1	4	-4	1.3	4	-14	-1.1
54	0	1.5	2.5	1	-8	8	-5.0	8	8	1.5	8	-8	-2.7	-8	-8	-2.5	4	4	-0.1	4	14	-0.3	26	8	1.6	-4	-4	-1.0	-4	-14	-2.6	-20	-4	1.3	-4	4	0.7	-4	14	-0.7	-20	4	-5.1	4	-4	3.3	4	-14	-1.1
54	0	2.7	3.3	1	-8	8	-1.0	8	8	-0.5	8	-8	-0.7	-8	-8	-0.5	4	4	1.9	4	14	-4.3	26	8	-4.4	-4	-4	-1.0	-4	-14	-4.6	-20	-4	-4.7	-4	4	0.7	-4	14	-6.7	-20	4	-13.1	4	-4	3.3	4	-14	-7.1
54	0	2.2	2.6	1	-8	8	-2.9	8	8	-1.4	8	-8	1.4	-8	-8	-4.4	4	4	1.0	4	14	-3.2	26	8	-1.3	-4	-4	-0.9	-4	-14	-2.5	-20	-4	-4.6	-4	4	0.8	-4	14	-0.6	-20	4	-7.0	4	-4	1.4	4	-14	1.0
54	0	2.0	3.8	1	-8	8	-0.9	8	8	-3.4	8	-8	-0.6	-8	-8	-2.4	4	4	1.0	4	14	0.8	26	8	-5.3	-4	-4	-2.9	-4	-14	-8.5	-20	-4	-0.6	-4	4	2.8	-4	14	-14.6	-20	4	-13.0	4	-4	-0.6	4	-14	1.0
54	0	2.2	3.8	1	-8	8	-6.9	8	8	-3.4	8	-8	-0.6	-8	-8	-0.4	4	4	1.0	4	14	-3.2	26	8	0.7	-4	-4	-0.9	-4	-14	-6.5	-20	-4	-0.6	-4	4	0.8	-4	14	-0.6	-20	4	-7.0	4	-4	3.4	4	-14	1.0
54	0	2.2	2.7	1	-8	8	-6.8	8	8	-3.3	8	-8	-2.5	-8	-8	-3.3	4	4	1.1	4	14	-5.1	26	8	0.8	-4	-4	-1.8	-4	-14	-1.4	-20	-4	-3.5	-4	4	0.9	-4	14	-0.5	-20	4	-8.9	4	-4	1.5	4	-14	-0.9
54	0	2.5	3.2	1	-8	8	-8.8	8	8	-5.3	8	-8	-2.5	-8	-8	0.7	4	4	-0.9	4	14	-7.1	26	8	0.8	-4	-4	-1.8	-4	-14	-1.4	-20	-4	-1.5	-4	4	-1.1	-4	14	-2.5	-20	4	-6.9	4	-4	1.5	4	-14	-0.9
54	0	3.3	5.4	1	-8	8	-6.7	8	8	-3.2	8	-8	-0.4	-8	-8	0.8	4	4	-0.8	4	14	-1.0	26	8	-1.1	-4	-4	2.3	-4	-14	-3.3	-20	-4	2.6	-4	4	-1.0	-4	14	-4.4	-20	4	-8.8	4	-4	1.6	4	-14	3.2
54	0	1.0	3.8	1	-8	8	-6.7	8	8	-3.2	8	-8	-2.4	-8	-8	0.8	4	4	8.2	4	14	-1.0	26	8	2.9	-4	-4	0.3	-4	-14	0.7	-20	-4	2.6	-4	4	5.0	-4	14	-2.4	-20	4	-2.8	4	-4	5.6	4	-14	5.2
54	0	1.4	3.6	1	-8	8	-8.7	8	8	-1.2	8	-8	-0.4	-8	-8	0.8	4	4	1.2	4	14	5.0	26	8	2.9	-4	-4	-1.7	-4	-14	-3.3	-20	-4	-1.4	-4	4	-1.0	-4	14	-4.4	-20	4	-10.8	4	-4	3.6	4	-14	-0.8
54	0	1.1	3.5	1	-8	8	-8.7	8	8	-1.2	8	-8	-2.4	-8	-8	-3.2	4	4	1.2	4	14	-3.0	26	8	-1.1	-4	-4	-3.7	-4	-14	0.7	-20	-4	4.6	-4	4	3.0	-4	14	-8.4	-20	4	-4.8	4	-4	9.6	4	-14	-0.8
54	1	0.9	1.4	0	8	8	0.8	-8	8	-0.7	-8	-8	-2.9	8	-8	-0.7	-4	4	-0.3	-4	14	5.5	-26	8	1.4	4	-4	-1.2	4	-14	-0.8	20	-4	-0.9	4	4	0.5	4	14	-2.9	20	4	-3.3	-4	-4	3.1	-4	-14	-1.3
54	1	3.7	5.5	0	8	8	0.8	-8	8	-2.7	-8	-8	-0.9	8	-8	-0.7	-4	4	-2.3	-4	14	-0.5	-26	8	-2.6	4	-4	-1.2	4	-14	-0.8	20	-4	1.1	4	4	0.5	4	14	-2.9	20	4	-3.3	-4	-4	-0.9	-4	-14	-3.3
54	1	0.2	1.8	0	8	8	0.8	-8	8	-2.7	-8	-8	-0.9	8	-8	1.3	-4	4	3.7	-4	14	-0.5	-26	8	3.4	4	-4	0.8	4	-14	1.2	20	-4	3.1	4	4	0.5	4	14	-0.9	20	4	2.7	-4	-4	3.1	-4	-14	-1.3
54	1	1.6	2.5	0	8	8	-1.2	-8	8	1.3	-8	-8	1.1	8	-8	-0.7	-4	4	1.7	-4	14	1.5	-26	8	3.4	4	-4	0.8	4	-14	-4.8	20	-4	1.1	4	4	0.5	4	14	-6.9	20	4	-1.3	-4	-4	1.1	-4	-14	-1.3
54	1	1.3	1.8	0	8	8	2.9	-8	8	-4.6	-8	-8	-0.8	8	-8	-2.6	-4	4	-2.2	-4	14	-2.4	-26	8	-0.5	4	-4	0.9	4	-14	-2.7	20	-4	1.2	4	4	0.6	4	14	-2.8	20	4	2.8	-4	-4	1.2	-4	-14	-1.2
54	1	2.2	2.4	0	8	8	-1.0	-8	8	-0.5	-8	-8	-0.7	8	-8	-0.5	-4	4	-0.1	-4	14	-4.3	-26	8	-18.4	4	-4	3.0	4	-14	-2.6	20	-4	1.3	4	4	2.7	4	14	-0.7	20	4	0.9	-4	-4	-0.7	-4	-14	-1.1
54	1	0.6	1.5	0	8	8	3.0	-8	8	-2.5	-8	-8	-0.7	8	-8	-2.5	-4	4	-0.1	-4	14	-0.3	-26	8	1.6	4	-4	-1.0	4	-14	-2.6	20	-4	1.3	4	4	0.7	4	14	-0.7	20	4	-3.1	-4	-4	-0.7	-4	-14	0.9
54	1	0.2	1.6	0	8	8	1.0	-8	8	-2.5	-8	-8	-0.7	8	-8	1.5	-4	4	1.9	-4	14	-2.3	-26	8	3.6	4	-4	-1.0	4	-14	-2.6	20	-4	3.3	4	4	0.7	4	14	-2.7	20	4	-1.1	-4	-4	-0.7	-4	-14	0.9
54	1	0.3	1.6	0	8	8	1.1	-8	8	-0.9	-8	-8	-0.6	8	-8	-0.4	-4	4	3.0	-4	14	-1.7	-26	8	1.7	4	-4	-0.9	4	-14	-0.5	20	-4	1.4	4	4	2.8	4	14	-2.6	20	4	1.0	-4	-4	1.4	-4	-14	-1.0
54	1	0.5	1.8	0	8	8	3.1	-8	8	-1.4	-8	-8	1.4	8	-8	1.6	-4	4	5.0	-4	14	-1.2	-26	8	0.7	4	-4	-0.9	4	-14	-0.5	20	-4	1.4	4	4	0.8	4	14	-2.6	20	4	3.0	-4	-4	1.4	-4	-14	-3.0
54	1	-0.7	2.6	0	8	8	-0.9	-8	8	0.6	-8	-8	1.4	8	-8	-0.4	-4	4	1.0	-4	14	-1.2	-26	8	4.7	4	-4	1.1	4	-14	-0.5	20	-4	3.4	4	4	2.8	4	14	-2.6	20	4	1.0	-4	-4	3.4	-4	-14	1.0
54	1	0.0	1.5	0	8	8	1.2	-8	8	-1.3	-8	-8	1.5	8	-8	-1.3	-4	4	-0.9	-4	14	-1.1	-26	8	-1.2	4	-4	2.2	4	-14	-7.4	20	-4	2.5	4	4	2.9	4	14	-0.5	20	4	-0.9	-4	-4	-0.5	-4	-14	1.1
54	1	-0.6	1.8	0	8	8	3.2	-8	8	0.7	-8	-8	1.5	8	-8	-1.3	-4	4	3.1	-4	14	0.9	-26	8	0.8	4	-4	0.2	4	-14	4.6	20	-4	2.5	4	4	2.9	4	14	1.5	20	4	3.1	-4	-4	1.5	-4	-14	-0.9
54	1	-2.1	1.7	0	8	8	3.3	-8	8	4.8	-8	-8	3.6	8	-8	-1.2	-4	4	5.2	-4	14	1.0	-26	8	2.9	4	-4	0.3	4	-14	0.7	20	-4	4.6	4	4	3.0	4	14	3.6	20	4	3.2	-4	-4	3.6	-4	-14	-0.8
54	1	0.0	1.7	0	8	8	1.3	-8	8	-1.2	-8	-8	1.6	8	-8	-1.2	-4	4	1.2	-4	14	-1.0	-26	8	2.9	4	-4	2.3	4	-14	-3.3	20	-4	2.6	4	4	-1.0	4	14	-0.4	20	4	3.2	-4	-4	1.6	-4	-14	-2.8
54	1	0.0	1.7	0	8	8	1.3	-8	8	-3.2	-8	-8	-0.4	8	-8	-1.2	-4	4	-0.8	-4	14	1.0	-26	8	2.9	4	-4	-1.7	4	-14	0.7	20	-4	0.6	4	4	1.0	4	14	-2.4	20	4	3.2	-4	-4	1.6	-4	-14	-0.8
54	1	-0.5	1.8	0	8	8	5.3	-8	8	-1.2	-8	-8	-0.4	8	-8	0.8	-4	4	-0.8	-4	14	1.0	-26	8	2.9	4	-4	-1.7	4	-14	0.7	20	-4	4.6	4	4	7.0	4	14	1.6	20	4	3.2	-4	-4	3.6	-4	-14	-0.8
55	0	3.5	6.0	1	-8	8	-28.2	8	8	-4.7	8	-8	-0.9	-8	-8	-0.7	4	4	-0.3	4	14	-10.5	26	8	1.4	-4	-4	0.8	-4	-14	1.2	-20	-4	3.1	-4	4	-5.5	-4	14	-9.9	-20	4	-15.3	4	-4	-0.9	4	-14	0.7
55	0	2.9	5.6	1	-8	8	-13.2	8	8	-0.7	8	-8	1.1	-8	-8	1.3	4	4	-0.3	4	14	-16.5	26	8	7.4	-4	-4	-1.2	-4	-14	3.2	-20	-4	5.1	-4	4	-7.5	-4	14	-2.9	-20	4	-7.3	4	-4	3.1	4	-14	0.7
55	0	1.3	4.5	1	-8	8	-17.1	8	8	-0.6	8	-8	3.2	-8	-8	-0.6	4	4	3.8	4	14	-6.4	26	8	-0.5	-4	-4	-1.1	-4	-14	3.3	-20	-4	-0.8	-4	4	-3.4	-4	14	1.2	-20	4	-11.2	4	-4	-2.8	4	-14	-1.2
55	0	2.4	5.9	1	-8	8	-1.0	8	8	1.5	8	-8	-4.7	-8	-8	5.5	4	4	1.9	4	14	-4.3	26	8	3.6	-4	-4	5.0	-4	-14	9.4	-20	-4	-0.7	-4	4	0.7	-4	14	-4.7	-20	4	-3.1	4	-4	1.3	4	-14	0.9
55	0	3.7	7.8	1	-8	8	-24.9	8	8	2.6	8	-8	-4.6	-8	-8	1.6	4	4	1.0	4	14	0.8	26	8	-3.3	-4	-4	1.1	-4	-14	1.5	-20	-4	1.4	-4	4	-5.2	-4	14	-20.6	-20	4	-17.0	4	-4	-0.6	4	-14	1.0
55	0	3.3	7.6	1	-8	8	1.1	8	8	0.6	8	-8	5.4	-8	-8	-0.4	4	4	-1.0	4	14	0.8	26	8	4.7	-4	-4	-0.9	-4	-14	3.5	-20	-4	1.4	-4	4	0.8	-4	14	-12.6	-20	4	1.0	4	-4	1.4	4	-14	3.0
55	0	3.8	7.5	1	-8	8	-22.8	8	8	-1.3	8	-8	1.5	-8	-8	0.7	4	4	1.1	4	14	2.9	26	8	2.8	-4	-4	0.2	-4	-14	2.6	-20	-4	0.5	-4	4	0.9	-4	14	-26.5	-20	4	-22.9	4	-4	-4.5	4	-14	1.1
55	0	3.5	8.2	1	-8	8	-27.7	8	8	0.8	8	-8	1.6	-8	-8	0.8	4	4	1.2	4	14	-3.0	26	8	0.9	-4	-4	0.3	-4	-14	4.7	-20	-4	2.6	-4	4	-3.0	-4	14	-19.4	-20	4	-24.8	4	-4	3.6	4	-14	1.2
55	0	0.9	5.0	1	-8	8	-14.7	8	8	4.8	8	-8	1.6	-8	-8	-1.2	4	4	1.2	4	14	1.0	26	8	2.9	-4	-4	0.3	-4	-14	4.7	-20	-4	2.6	-4	4	1.0	-4	14	1.6	-20	4	-6.8	4	-4	-0.4	4	-14	3.2
55	0	1.6	6.0	1	-8	8	-0.7	8	8	0.8	8	-8	3.6	-8	-8	2.8	4	4	1.2	4	14	3.0	26	8	2.9	-4	-4	-1.7	-4	-14	4.7	-20	-4	0.6	-4	4	1.0	-4	14	-8.4	-20	4	1.2	4	-4	-0.4	4	-14	5.2
55	0	2.8	6.4	1	-8	8	-24.7	8	8	2.8	8	-8	1.6	-8	-8	0.8	4	4	1.2	4	14	-1.0	26	8	2.9	-4	-4	-1.7	-4	-14	2.7	-20	-4	0.6	-4	4	5.0	-4	14	-26.4	-20	4	3.2	4	-4	-0.4	4	-14	1.2
55	0	1.9	5.9	1	-8	8	-24.6	8	8	4.9	8	-8	-0.3	-8	-8	2.9	4	4	1.3	4	14	-2.9	26	8	3.0	-4	-4	0.4	-4	-14	6.8	-20	-4	0.7	-4	4	9.1	-4	14	-10.3	-20	4	-2.7	4	-4	1.7	4	-14	1.3
55	1	4.2	8.0	1	8	8	-13.1	-8	8	-4.6	-8	-8	5.2	8	-8	-0.6	-4	4	-0.2	-4	14	-4.4	-26	8	-0.5	4	-4	2.9	4	-14	3.3	20	-4	1.2	4	4	-5.4	4	14	-0.8	20	4	-15.2	-4	-4	-0.8	-4	-14	-1.2
56	0	2.7	7.2	1	-8	8	-4.7	8	8	2.8	8	-8	-6.4	-8	-8	-11.2	4	4	1.2	4	14	-1.0	26	8	2.9	-4	-4	-17.7	-4	-14	0.7	-20	-4	-3.4	-4	4	-3.0	-4	14	1.6	-20	4	-0.8	4	-4	1.6	4	-14	1.2
56	0	0.8	6.2	1	-8	8	-4.7	8	8	2.8	8	-8	-3.4	-8	-8	0.8	4	4	3.2	4	14	5.0	26	8	-5.1	-4	-4	-17.7	-4	-14	0.7	-20	-4	-9.4	-4	4	-3.0	-4	14	-0.4	-20	4	-2.8	4	-4	2.6	4	-14	2.2
56	0	3.0	7.3	1	-8	8	-8.6	8	8	-1.1	8	-8	-12.3	-8	-8	-7.1	4	4	8.3	4	14	1.1	26	8	-1.0	-4	-4	-1.6	-4	-14	2.8	-20	-4	-21.3	-4	4	-6.9	-4	14	1.7	-20	4	-2.7	4	-4	-2.3	4	-14	1.3
56	0	2.9	7.8	1	-8	8	-3.5	8	8	1.0	8	-8	0.8	-8	-8	-1.0	4	4	1.4	4	14	-0.8	26	8	1.1	-4	-4	0.5	-4	-14	4.9	-20	-4	-3.2	-4	4	-7.8	-4	14	0.8	-20	4	-3.6	4	-4	2.8	4	-14	4.4
56	0	2.4	7.8	1	-8	8	4.5	8	8	-5.0	8	-8	-19.2	-8	-8	-1.0	4	4	3.4	4	14	7.2	26	8	-0.9	-4	-4	-11.5	-4	-14	2.9	-20	-4	-9.2	-4	4	-3.8	-4	14	2.8	-20	4	-5.6	4	-4	-1.2	4	-14	4.4
56	0	3.9	7.1	1	-8	8	-3.5	8	8	-7.0	8	-8	-23.2	-8	-8	-21.0	4	4	-0.6	4	14	-4.8	26	8	-0.9	-4	-4	-7.5	-4	-14	-5.1	-20	-4	-11.2	-4	4	-3.8	-4	14	0.8	-20	4	-7.6	4	-4	0.8	4	-14	-1.6
56	0	2.2	5.9	1	-8	8	-5.4	8	8	-12.9	8	-8	-3.1	-8	-8	-14.9	4	4	1.5	4	14	-0.7	26	8	3.2	-4	-4	0.6	-4	-14	3.0	-20	-4	-7.1	-4	4	0.3	-4	14	0.9	-20	4	-3.5	4	-4	0.9	4	-14	2.5
56	0	5.0	9.5	1	-8	8	-3.3	8	8	-2.8	8	-8	-21.0	-8	-8	-26.8	4	4	1.6	4	14	1.4	26	8	1.3	-4	-4	-1.3	-4	-14	-3.9	-20	-4	-23.0	-4	4	-21.6	-4	14	3.0	-20	4	0.6	4	-4	-1.0	4	-14	-0.4
56	0	5.5	9.4	1	-8	8	-5.3	8	8	-0.8	8	-8	-28.0	-8	-8	-12.8	4	4	3.6	4	14	-0.6	26	8	1.3	-4	-4	-1.3	-4	-14	-0.9	-20	-4	-7.0	-4	4	-28.6	-4	14	3.0	-20	4	0.6	4	-4	-1.0	4	-14	0.6
56	1	-1.1	1.6	0	8	8	1.3	-8	8	2.8	-8	-8	-0.4	8	-8	-1.2	-4	4	1.2	-4	14	3.0	-26	8	-1.1	4	-4	0.3	4	-14	2.7	20	-4	2.6	4	4	3.0	4	14	1.6	20	4	1.2	-4	-4	1.6	-4	-14	-0.8
56	1	-2.7	2.7	0	8	8	3.3	-8	8	6.8	-8	-8	-0.4	8	-8	4.8	-4	4	3.2	-4	14	3.0	-26	8	2.9	4	-4	2.3	4	-14	0.7	20	-4	4.6	4	4	1.0	4	14	1.6	20	4	3.2	-4	-4	1.6	-4	-14	-0.8
56	1	-5.3	4.4	0	8	8	3.4	-8	8	0.9	-8	-8	3.7	8	-8	2.9	-4	4	3.3	-4	14	5.1	-26	8	-1.0	4	-4	4.4	4	-14	10.8	20	-4	2.7	4	4	5.1	4	14	1.7	20	4	1.3	-4	-4	3.7	-4	-14	1.3
56	1	-0.5	1.5	0	8	8	0.5	-8	8	-1.0	-8	-8	-1.2	8	-8	1.0	-4	4	1.4	-4	14	3.2	-26	8	3.1	4	-4	2.5	4	-14	-1.1	20	-4	0.8	4	4	0.2	4	14	0.8	20	4	0.4	-4	-4	0.8	-4	-14	0.4
56	1	-4.5	4.4	0	8	8	0.5	-8	8	9.0	-8	-8	-1.2	8	-8	5.0	-4	4	9.4	-4	14	1.2	-26	8	3.1	4	-4	0.5	4	-14	2.9	20	-4	0.8	4	4	0.2	4	14	-1.2	20	4	0.4	-4	-4	6.8	-4	-14	0.4
56	1	-7.6	5.3	0	8	8	14.5	-8	8	11.0	-8	-8	2.8	8	-8	1.0	-4	4	3.4	-4	14	1.2	-26	8	16.1	4	-4	7.5	4	-14	0.9	20	-4	4.8	4	4	4.2	4	14	2.8	20	4	10.4	-4	-4	4.8	-4	-14	8.4
56	1	0.6	2.5	0	8	8	0.6	-8	8	-2.9	-8	-8	-1.1	8	-8	-4.9	-4	4	-0.5	-4	14	-2.7	-26	8	-0.8	4	-4	0.6	4	-14	-1.0	20	-4	0.9	4	4	4.3	4	14	-1.1	20	4	0.5	-4	-4	-1.1	-4	-14	0.5
56	1	1.9	3.0	0	8	8	-3.4	-8	8	-6.9	-8	-8	-5.1	8	-8	-4.9	-4	4	-4.5	-4	14	-6.7	-26	8	-4.8	4	-4	-3.4	4	-14	-5.0	20	-4	-3.1	4	4	-3.7	4	14	-3.1	20	4	-1.5	-4	-4	-3.1	-4	-14	-3.5
56	1	2.5	3.0	0	8	8	-3.3	-8	8	-4.8	-8	-8	-3.0	8	-8	-6.8	-4	4	-4.4	-4	14	-4.6	-26	8	-4.7	4	-4	-3.3	4	-14	-2.9	20	-4	-7.0	4	4	-3.6	4	14	-5.0	20	4	-3.4	-4	-4	-5.0	-4	-14	-3.4
56	1	0.2	3.1	0	8	8	0.7	-8	8	1.2	-8	-8	-3.0	8	-8	-6.8	-4	4	1.6	-4	14	1.4	-26	8	-2.7	4	-4	-1.3	4	-14	3.1	20	-4	-3.0	4	4	-1.6	4	14	-1.0	20	4	-1.4	-4	-4	1.0	-4	-14	0.6
56	1	-0.4	4.1	0	8	8	0.7	-8	8	-0.8	-8	-8	3.0	8	-8	-6.8	-4	4	1.6	-4	14	1.4	-26	8	-0.7	4	-4	0.7	4	-14	1.1	20	-4	-1.0	4	4	0.4	4	14	3.0	20	4	2.6	-4	-4	1.0	-4	-14	0.6
56	1	0.3	4.7	0	8	8	0.7	-8	8	-0.8	-8	-8	-1.0	8	-8	-14.8	-4	4	-0.4	-4	14	3.4	-26	8	1.3	4	-4	2.7	4	-14	-0.9	20	-4	-1.0	4	4	0.4	4	14	1.0	20	4	2.6	-4	-4	3.0	-4	-14	4.6
56	1	-0.3	4.3	0	8	8	0.8	-8	8	-0.7	-8	-8	-0.9	8	-8	-4.7	-4	4	1.7	-4	14	3.5	-26	8	-2.6	4	-4	-3.2	4	-14	1.2	20	-4	-0.9	4	4	0.5	4	14	3.1	20	4	2.7	-4	-4	1.1	-4	-14	0.7
56	1	0.2	5.2	0	8	8	0.8	-8	8	1.3	-8	-8	-8.9	8	-8	-2.7	-4	4	1.7	-4	14	1.5	-26	8	3.4	4	-4	-7.2	4	-14	3.2	20	-4	5.1	4	4	2.5	4	14	3.1	20	4	0.7	-4	-4	-0.9	-4	-14	-1.3
56	1	3.9	7.8	0	8	8	-1.1	-8	8	-0.6	-8	-8	-8.8	8	-8	-6.6	-4	4	-0.2	-4	14	1.6	-26	8	-0.5	4	-4	-25.1	4	-14	-19.7	20	-4	-6.8	4	4	0.6	4	14	3.2	20	4	0.8	-4	-4	-0.8	-4	-14	-5.2
56	1	0.1	7.6	0	8	8	2.9	-8	8	3.4	-8	-8	-0.8	8	-8	-26.6	-4	4	9.8	-4	14	5.6	-26	8	3.5	4	-4	-19.1	4	-14	0.3	20	-4	-6.8	4	4	0.6	4	14	5.2	20	4	4.8	-4	-4	-0.8	-4	-14	0.8
56	1	5.9	9.4	0	8	8	-3.1	-8	8	-4.6	-8	-8	-24.8	8	-8	-27.6	-4	4	-0.2	-4	14	-2.4	-26	8	-2.5	4	-4	-29.1	4	-14	-19.7	20	-4	-10.8	4	4	-3.4	4	14	-0.8	20	4	-1.2	-4	-4	-0.8	-4	-14	-2.2
57	0	-0.9	1.7	0	-8	8	2.6	8	8	1.1	8	-8	2.9	-8	-8	1.1	4	4	1.5	4	14	1.3	26	8	1.2	-4	-4	0.6	-4	-14	1.0	-20	-4	2.9	-4	4	4.3	-4	14	0.9	-20	4	2.5	4	-4	2.9	4	-14	-1.5
57	0	-0.5	1.9	0	-8	8	2.7	8	8	1.2	8	-8	3.0	-8	-8	1.2	4	4	3.6	4	14	-0.6	26	8	1.3	-4	-4	0.7	-4	-14	-0.9	-20	-4	5.0	-4	4	0.4	-4	14	-1.0	-20	4	4.6	4	-4	3.0	4	-14	0.6
57	0	-0.2	2.1	0	-8	8	0.7	8	8	3.2	8	-8	3.0	-8	-8	1.2	4	4	1.6	4	14	-0.6	26	8	3.3	-4	-4	2.7	-4	-14	3.1	-20	-4	1.0	-4	4	2.4	-4	14	3.0	-20	4	2.6	4	-4	5.0	4	-14	2.6
57	0	0.9	3.1	0	-8	8	2.8	8	8	5.3	8	-8	1.1	-8	-8	1.3	4	4	1.7	4	14	3.5	26	8	3.4	-4	-4	-1.2	-4	-14	3.2	-20	-4	1.1	-4	4	2.5	-4	14	-0.9	-20	4	0.7	4	-4	1.1	4	-14	-1.3
57	0	0.8	2.4	0	-8	8	-1.2	8	8	-0.7	8	-8	-0.9	-8	-8	-0.7	4	4	1.7	4	14	-4.5	26	8	1.4	-4	-4	-1.2	-4	-14	1.2	-20	-4	1.1	-4	4	0.5	-4	14	-0.9	-20	4	0.7	4	-4	1.1	4	-14	-1.3
57	0	0.5	2.6	0	-8	8	2.9	8	8	1.4	8	-8	3.2	-8	-8	3.4	4	4	1.8	4	14	1.6	26	8	1.5	-4	-4	0.9	-4	-14	1.3	-20	-4	-0.8	-4	4	2.6	-4	14	1.2	-20	4	2.8	4	-4	3.2	4	-14	2.8
57	0	2.0	3.4	0	-8	8	-1.1	8	8	1.4	8	-8	1.2	-8	-8	3.4	4	4	3.8	4	14	-4.4	26	8	1.5	-4	-4	0.9	-4	-14	1.3	-20	-4	-0.8	-4	4	0.6	-4	14	-0.8	-20	4	0.8	4	-4	1.2	4	-14	2.8
57	0	0.1	2.3	0	-8	8	2.9	8	8	1.4	8	-8	3.2	-8	-8	1.4	4	4	1.8	4	14	1.6	26	8	3.5	-4	-4	0.9	-4	-14	1.3	-20	-4	1.2	-4	4	2.6	-4	14	1.2	-20	4	4.8	4	-4	1.2	4	-14	2.8
57	0	-1.9	2.3	0	-8	8	4.9	8	8	3.4	8	-8	-0.8	-8	-8	-0.6	4	4	5.8	4	14	3.6	26	8	1.5	-4	-4	2.9	-4	-14	1.3	-20	-4	1.2	-4	4	6.6	-4	14	3.2	-20	4	2.8	4	-4	-0.8	4	-14	-1.2
57	0	0.4	2.4	0	-8	8	3.0	8	8	-0.5	8	-8	1.3	-8	-8	-0.5	4	4	-0.1	4	14	1.7	26	8	3.6	-4	-4	-1.0	-4	-14	1.4	-20	-4	-2.7	-4	4	2.7	-4	14	3.3	-20	4	2.9	4	-4	1.3	4	-14	0.9
57	0	0.6	2.7	0	-8	8	3.1	8	8	0.6	8	-8	3.4	-8	-8	1.6	4	4	1.0	4	14	-3.2	26	8	-3.3	-4	-4	1.1	-4	-14	-0.5	-20	-4	1.4	-4	4	2.8	-4	14	-0.6	-20	4	1.0	4	-4	3.4	4	-14	3.0
57	0	0.8	2.8	0	-8	8	3.1	8	8	2.6	8	-8	1.4	-8	-8	1.6	4	4	3.0	4	14	0.8	26	8	0.7	-4	-4	-0.9	-4	-14	1.5	-20	-4	3.4	-4	4	4.8	-4	14	-0.6	-20	4	5.0	4	-4	1.4	4	-14	3.0
57	0	0.4	3.3	0	-8	8	5.1	8	8	2.6	8	-8	3.4	-8	-8	1.6	4	4	5.0	4	14	-1.2	26	8	2.7	-4	-4	3.1	-4	-14	3.5	-20	-4	-0.6	-4	4	4.8	-4	14	5.4	-20	4	3.0	4	-4	1.4	4	-14	3.0
57	0	-0.8	2.3	0	-8	8	3.1	8	8	2.6	8	-8	-0.6	-8	-8	3.6	4	4	5.0	4	14	-3.2	26	8	4.7	-4	-4	3.1	-4	-14	-0.5	-20	-4	-0.6	-4	4	2.8	-4	14	3.4	-20	4	3.0	4	-4	1.4	4	-14	-1.0
57	0	1.2	2.3	0	-8	8	1.2	8	8	2.7	8	-8	-0.5	-8	-8	-1.3	4	4	1.1	4	14	-3.1	26	8	0.8	-4	-4	0.2	-4	-14	2.6	-20	-4	0.5	-4	4	0.9	-4	14	-2.5	-20	4	3.1	4	-4	1.5	4	-14	-0.9
57	0	0.6	2.1	0	-8	8	1.2	8	8	2.7	8	-8	-0.5	-8	-8	0.7	4	4	3.1	4	14	0.9	26	8	-1.2	-4	-4	0.2	-4	-14	-3.4	-20	-4	-5.5	-4	4	4.9	-4	14	1.5	-20	4	3.1	4	-4	1.5	4	-14	-0.9
58	1	2.0	2.5	1	8	8	-1.2	-8	8	-2.7	-8	-8	-0.9	8	-8	1.3	-4	4	-0.3	-4	14	-0.5	-26	8	-0.6	4	-4	0.8	4	-14	-0.8	20	-4	1.1	4	4	-3.5	4	14	-0.9	20	4	-7.3	-4	-4	1.1	-4	-14	-1.3
58	1	4.4	4.9	1	8	8	-3.1	-8	8	-6.6	-8	-8	-2.8	8	-8	-0.6	-4	4	-10.2	-4	14	-0.4	-26	8	-4.5	4	-4	0.9	4	-14	-0.7	20	-4	-0.8	4	4	-3.4	4	14	-2.8	20	4	-19.2	-4	-4	1.2	-4	-14	0.8
58	1	2.9	3.2	1	8	8	0.9	-8	8	-4.6	-8	-8	-4.8	8	-8	1.4	-4	4	-2.2	-4	14	1.6	-26	8	-2.5	4	-4	-3.1	4	-14	-0.7	20	-4	-2.8	4	4	-1.4	4	14	-2.8	20	4	-7.2	-4	-4	-2.8	-4	-14	-1.2
58	1	4.5	4.3	1	8	8	0.9	-8	8	-4.6	-8	-8	-4.8	8	-8	-0.6	-4	4	-6.2	-4	14	-2.4	-26	8	-0.5	4	-4	0.9	4	-14	-2.7	20	-4	-0.8	4	4	-1.4	4	14	-0.8	20	4	-11.2	-4	-4	-0.8	-4	-14	0.8
58	1	4.8	4.1	1	8	8	-3.1	-8	8	-4.6	-8	-8	-0.8	8	-8	-0.6	-4	4	-12.2	-4	14	-4.4	-26	8	-4.5	4	-4	-1.1	4	-14	-0.7	20	-4	-2.8	4	4	-3.4	4	14	-4.8	20	4	-11.2	-4	-4	1.2	-4	-14	-1.2
58	1	5.7	4.7	1	8	8	-4.9	-8	8	-3.4	-8	-8	-4.6	8	-8	-0.4	-4	4	-7.0	-4	14	-9.2	-26	8	-5.3	4	-4	-0.9	4	-14	-0.5	20	-4	-4.6	4	4	-5.2	4	14	-6.6	20	4	-11.0	-4	-4	-0.6	-4	-14	-1.0
58	1	5.6	5.2	1	8	8	-6.9	-8	8	-5.4	-8	-8	-2.6	8	-8	3.6	-4	4	-23.0	-4	14	0.8	-26	8	-1.3	4	-4	-2.9	4	-14	-2.5	20	-4	-2.6	4	4	-1.2	4	14	-2.6	20	4	-5.0	-4	-4	-0.6	-4	-14	-3.0
58	1	6.0	6.4	1	8	8	-6.8	-8	8	-7.3	-8	-8	-2.5	8	-8	-1.3	-4	4	-24.9	-4	14	-3.1	-26	8	-5.2	4	-4	-1.8	4	-14	-3.4	20	-4	-3.5	4	4	-3.1	4	14	-4.5	20	4	-12.9	-4	-4	-0.5	-4	-14	-2.9
58	1	4.3	4.7	1	8	8	-6.7	-8	8	-1.2	-8	-8	-2.4	8	-8	0.8	-4	4	-12.8	-4	14	-3.0	-26	8	-3.1	4	-4	-1.7	4	-14	-1.3	20	-4	-3.4	4	4	-5.0	4	14	-6.4	20	4	-6.8	-4	-4	-4.4	-4	-14	-0.8
60	1	5.4	10.6	1	8	8	-27.7	-8	8	-7.2	-8	-8	3.6	8	-8	4.8	-4	4	-20.8	-4	14	-26.0	-26	8	-1.1	4	-4	0.3	4	-14	4.7	20	-4	2.6	4	4	-29.0	4	14	-26.4	20	4	-8.8	-4	-4	1.6	-4	-14	1.2
62	1	1.8	3.7	1	8	8	-1.3	-8	8	-2.8	-8	-8	-3.0	8	-8	-0.8	-4	4	1.6	-4	14	-2.6	-26	8	1.3	4	-4	0.7	4	-14	-2.9	20	-4	-9.0	4	4	2.4	4	14	-3.0	20	4	2.6	-4	-4	1.0	-4	-14	0.6
62	1	1.4	3.9	1	8	8	2.7	-8	8	1.2	-8	-8	-3.0	8	-8	-0.8	-4	4	1.6	-4	14	3.4	-26	8	1.3	4	-4	0.7	4	-14	-2.9	20	-4	-3.0	4	4	0.4	4	14	-1.0	20	4	6.6	-4	-4	1.0	-4	-14	-5.4
62	1	1.5	3.4	1	8	8	-3.3	-8	8	-2.8	-8	-8	-1.0	8	-8	-2.8	-4	4	1.6	-4	14	-0.6	-26	8	3.3	4	-4	0.7	4	-14	-4.9	20	-4	-3.0	4	4	-1.6	4	14	-1.0	20	4	0.6	-4	-4	1.0	-4	-14	-5.4
62	1	2.1	4.5	1	8	8	-1.3	-8	8	-2.8	-8	-8	-5.0	8	-8	-0.8	-4	4	-0.4	-4	14	-2.6	-26	8	-2.7	4	-4	2.7	4	-14	-2.9	20	-4	-9.0	4	4	0.4	4	14	-1.0	20	4	2.6	-4	-4	1.0	-4	-14	-7.4
62	1	2.7	5.9	1	8	8	6.8	-8	8	-4.7	-8	-8	-10.9	8	-8	-2.7	-4	4	1.7	-4	14	1.5	-26	8	1.4	4	-4	-1.2	4	-14	-10.8	20	-4	-2.9	4	4	0.5	4	14	-0.9	20	4	2.7	-4	-4	-0.9	-4	-14	-5.3
62	1	2.6	5.0	1	8	8	-1.2	-8	8	-2.7	-8	-8	-4.9	8	-8	-2.7	-4	4	1.7	-4	14	-2.5	-26	8	5.4	4	-4	-1.2	4	-14	-8.8	20	-4	-0.9	4	4	2.5	4	14	-0.9	20	4	0.7	-4	-4	3.1	-4	-14	-5.3
62	1	3.5	6.5	1	8	8	0.9	-8	8	-2.6	-8	-8	-10.8	8	-8	-2.6	-4	4	3.8	-4	14	-2.4	-26	8	3.5	4	-4	-1.1	4	-14	-18.7	20	-4	-10.8	4	4	0.6	4	14	3.2	20	4	4.8	-4	-4	1.2	-4	-14	-5.2
62	1	2.9	6.5	1	8	8	-1.1	-8	8	-6.6	-8	-8	-10.8	8	-8	-4.6	-4	4	3.8	-4	14	-4.4	-26	8	3.5	4	-4	0.9	4	-14	-16.7	20	-4	-18.8	4	4	-1.4	4	14	-4.8	20	4	0.8	-4	-4	1.2	-4	-14	-7.2
62	1	5.7	7.3	1	8	8	0.9	-8	8	-6.6	-8	-8	-14.8	8	-8	-10.6	-4	4	-0.2	-4	14	-4.4	-26	8	1.5	4	-4	-3.1	4	-14	-20.7	20	-4	-16.8	4	4	0.6	4	14	-2.8	20	4	2.8	-4	-4	-2.8	-4	-14	-17.2
62	1	4.7	6.7	1	8	8	-3.1	-8	8	-10.6	-8	-8	-18.8	8	-8	-8.6	-4	4	-0.2	-4	14	-4.4	-26	8	1.5	4	-4	-3.1	4	-14	-25.7	20	-4	-8.8	4	4	0.6	4	14	-4.8	20	4	0.8	-4	-4	1.2	-4	-14	-7.2
62	1	4.9	6.5	1	8	8	-1.0	-8	8	1.5	-8	-8	-14.7	8	-8	-6.5	-4	4	-0.1	-4	14	-2.3	-26	8	-2.4	4	-4	-1.0	4	-14	-22.6	20	-4	-16.7	4	4	-1.3	4	14	-2.7	20	4	-3.1	-4	-4	1.3	-4	-14	-11.1
62	1	4.7	7.2	1	8	8	-0.9	-8	8	-3.4	-8	-8	1.4	8	-8	1.6	-4	4	-13.0	-4	14	-1.2	-26	8	-3.3	4	-4	-8.9	4	-14	-10.5	20	-4	-4.6	4	4	-3.2	4	14	-0.6	20	4	-5.0	-4	-4	7.4	-4	-14	-7.0
63	0	4.6	5.2	1	-8	8	-2.9	8	8	-3.4	8	-8	-0.6	-8	-8	-0.4	4	4	1.0	4	14	-9.2	26	8	-9.3	-4	-4	1.1	-4	-14	-2.5	-20	-4	-0.6	-4	4	-1.2	-4	14	-8.6	-20	4	-1.0	4	-4	-0.6	4	-14	-3.0
63	0	4.9	5.0	1	-8	8	-2.9	8	8	-3.4	8	-8	-2.6	-8	-8	-0.4	4	4	-1.0	4	14	-11.2	26	8	-5.3	-4	-4	1.1	-4	-14	-2.5	-20	-4	-2.6	-4	4	0.8	-4	14	-14.6	-20	4	-5.0	4	-4	-0.6	4	-14	-5.0
63	0	3.8	4.5	1	-8	8	-2.9	8	8	-1.4	8	-8	-0.6	-8	-8	1.6	4	4	1.0	4	14	-7.2	26	8	-5.3	-4	-4	-0.9	-4	-14	-2.5	-20	-4	-2.6	-4	4	0.8	-4	14	-10.6	-20	4	-1.0	4	-4	1.4	4	-14	-5.0
63	0	5.0	6.4	1	-8	8	-2.9	8	8	-1.4	8	-8	-0.6	-8	-8	-0.4	4	4	1.0	4	14	-5.2	26	8	-1.3	-4	-4	1.1	-4	-14	-0.5	-20	-4	-2.6	-4	4	0.8	-4	14	-2.6	-20	4	-1.0	4	-4	-0.6	4	-14	-3.0
63	0	4.8	5.2	1	-8	8	-2.8	8	8	-3.3	8	-8	-2.5	-8	-8	-1.3	4	4	1.1	4	14	-7.1	26	8	-3.2	-4	-4	0.2	-4	-14	-1.4	-20	-4	-1.5	-4	4	-1.1	-4	14	-6.5	-20	4	-0.9	4	-4	-0.5	4	-14	-4.9
63	0	4.8	5.7	1	-8	8	-0.8	8	8	-3.3	8	-8	-0.5	-8	-8	-1.3	4	4	1.1	4	14	-7.1	26	8	-5.2	-4	-4	-1.8	-4	-14	-1.4	-20	-4	-3.5	-4	4	0.9	-4	14	-6.5	-20	4	-2.9	4	-4	-0.5	4	-14	-2.9
63	0	5.4	6.3	1	-8	8	-2.7	8	8	-3.2	8	-8	1.6	-8	-8	0.8	4	4	1.2	4	14	-9.0	26	8	-7.1	-4	-4	-1.7	-4	-14	-1.3	-20	-4	-3.4	-4	4	-3.0	-4	14	-20.4	-20	4	-0.8	4	-4	-0.4	4	-14	1.2
63	0	4.5	6.8	1	-8	8	-2.7	8	8	-3.2	8	-8	1.6	-8	-8	4.8	4	4	3.2	4	14	-15.0	26	8	-5.1	-4	-4	0.3	-4	-14	-1.3	-20	-4	0.6	-4	4	-1.0	-4	14	-10.4	-20	4	-2.8	4	-4	1.6	4	-14	-2.8
63	0	5.6	6.9	1	-8	8	-2.6	8	8	-3.1	8	-8	1.7	-8	-8	0.9	4	4	3.3	4	14	-10.9	26	8	-3.0	-4	-4	0.4	-4	-14	0.8	-20	-4	-3.3	-4	4	1.1	-4	14	-4.3	-20	4	-4.7	4	-4	-0.3	4	-14	-4.7
63	0	5.5	7.8	1	-8	8	-3.5	8	8	-3.0	8	-8	0.8	-8	-8	1.0	4	4	3.4	4	14	-4.8	26	8	-6.9	-4	-4	2.5	-4	-14	0.9	-20	-4	0.8	-4	4	0.2	-4	14	-19.2	-20	4	-3.6	4	-4	0.8	4	-14	-3.6
63	0	4.8	7.0	1	-8	8	-1.5	8	8	-5.0	8	-8	-1.2	-8	-8	-1.0	4	4	3.4	4	14	-4.8	26	8	-0.9	-4	-4	-1.5	-4	-14	-1.1	-20	-4	0.8	-4	4	0.2	-4	14	-7.2	-20	4	-1.6	4	-4	0.8	4	-14	0.4
63	0	5.7	6.8	1	-8	8	-1.5	8	8	-3.0	8	-8	2.8	-8	-8	-1.0	4	4	1.4	4	14	-6.8	26	8	-6.9	-4	-4	0.5	-4	-14	-1.1	-20	-4	0.8	-4	4	0.2	-4	14	-13.2	-20	4	0.4	4	-4	0.8	4	-14	-3.6
63	0	5.1	6.2	1	-8	8	-3.4	8	8	-2.9	8	-8	-1.1	-8	-8	-4.9	4	4	3.5	4	14	-2.7	26	8	-2.8	-4	-4	0.6	-4	-14	-1.0	-20	-4	-1.1	-4	4	0.3	-4	14	-17.1	-20	4	0.5	4	-4	-1.1	4	-14	-3.5
63	0	5.6	6.2	1	-8	8	-3.4	8	8	-4.9	8	-8	-3.1	-8	-8	-4.9	4	4	1.5	4	14	-2.7	26	8	-6.8	-4	-4	-3.4	-4	-14	-5.0	-20	-4	-5.1	-4	4	-1.7	-4	14	-9.1	-20	4	0.5	4	-4	-3.1	4	-14	0.5
63	0	5.1	7.6	1	-8	8	0.7	8	8	-0.8	8	-8	1.0	-8	-8	1.2	4	4	3.6	4	14	-10.6	26	8	-14.7	-4	-4	0.7	-4	-14	1.1	-20	-4	-1.0	-4	4	2.4	-4	14	-15.0	-20	4	-1.4	4	-4	1.0	4	-14	-1.4
63	0	5.1	7.2	1	-8	8	-1.3	8	8	-2.8	8	-8	1.0	-8	-8	1.2	4	4	1.6	4	14	-4.6	26	8	-6.7	-4	-4	2.7	-4	-14	1.1	-20	-4	-3.0	-4	4	0.4	-4	14	-11.0	-20	4	0.6	4	-4	1.0	4	-14	-9.4
63	1	1.8	1.8	1	8	8	-0.9	-8	8	-1.4	-8	-8	-0.6	8	-8	-2.4	-4	4	1.0	-4	14	0.8	-26	8	-1.3	4	-4	-0.9	4	-14	-0.5	20	-4	-2.6	4	4	-1.2	4	14	-4.6	20	4	1.0	-4	-4	1.4	-4	-14	-3.0
63	1	1.7	1.7	1	8	8	-0.9	-8	8	-1.4	-8	-8	-0.6	8	-8	-2.4	-4	4	-1.0	-4	14	0.8	-26	8	-1.3	4	-4	-0.9	4	-14	-2.5	20	-4	-6.6	4	4	0.8	4	14	-0.6	20	4	-3.0	-4	-4	1.4	-4	-14	-1.0
63	1	0.3	1.5	1	8	8	1.1	-8	8	0.6	-8	-8	-0.6	8	-8	-0.4	-4	4	1.0	-4	14	-1.2	-26	8	2.7	4	-4	1.1	4	-14	-2.5	20	-4	-0.6	4	4	0.8	4	14	1.4	20	4	-3.0	-4	-4	3.4	-4	-14	1.0
63	1	1.1	1.8	1	8	8	-0.9	-8	8	0.6	-8	-8	-0.6	8	-8	-2.4	-4	4	1.0	-4	14	0.8	-26	8	-1.3	4	-4	-0.9	4	-14	-2.5	20	-4	1.4	4	4	0.8	4	14	-4.6	20	4	1.0	-4	-4	-0.6	-4	-14	-3.0
63	1	2.2	2.2	1	8	8	-0.8	-8	8	-1.3	-8	-8	-2.5	8	-8	-1.3	-4	4	3.1	-4	14	-3.1	-26	8	-3.2	4	-4	-1.8	4	-14	0.6	20	-4	-1.5	4	4	-1.1	4	14	1.5	20	4	-4.9	-4	-4	-0.5	-4	-14	-4.9
63	1	2.3	1.9	1	8	8	-2.8	-8	8	-1.3	-8	-8	1.5	8	-8	-1.3	-4	4	1.1	-4	14	0.9	-26	8	-1.2	4	-4	-1.8	4	-14	-1.4	20	-4	-7.5	4	4	-1.1	4	14	-0.5	20	4	-2.9	-4	-4	-0.5	-4	-14	-0.9
63	1	3.2	2.1	1	8	8	-4.7	-8	8	-1.2	-8	-8	-0.4	8	-8	-3.2	-4	4	1.2	-4	14	-3.0	-26	8	-1.1	4	-4	-3.7	4	-14	0.7	20	-4	-3.4	4	4	1.0	4	14	-0.4	20	4	-4.8	-4	-4	-0.4	-4	-14	-2.8
63	1	2.1	2.1	1	8	8	-2.7	-8	8	0.8	-8	-8	-0.4	8	-8	-1.2	-4	4	1.2	-4	14	1.0	-26	8	-5.1	4	-4	-1.7	4	-14	0.7	20	-4	-3.4	4	4	-1.0	4	14	-2.4	20	4	-4.8	-4	-4	1.6	-4	-14	-2.8
63	1	1.6	2.2	1	8	8	1.3	-8	8	-1.2	-8	-8	-2.4	8	-8	-3.2	-4	4	1.2	-4	14	1.0	-26	8	-3.1	4	-4	-1.7	4	-14	-5.3	20	-4	-1.4	4	4	-1.0	4	14	-2.4	20	4	-2.8	-4	-4	-0.4	-4	-14	-4.8
63	1	4.2	2.8	1	8	8	-6.6	-8	8	-1.1	-8	-8	-2.3	8	-8	0.9	-4	4	-0.7	-4	14	-6.9	-26	8	-3.0	4	-4	0.4	4	-14	-3.2	20	-4	-11.3	4	4	-0.9	4	14	-4.3	20	4	-2.7	-4	-4	-2.3	-4	-14	-0.7
63	1	2.0	2.3	1	8	8	1.4	-8	8	-1.1	-8	-8	-2.3	8	-8	-3.1	-4	4	1.3	-4	14	-0.9	-26	8	-1.0	4	-4	0.4	4	-14	-1.2	20	-4	-1.3	4	4	-2.9	4	14	-4.3	20	4	-0.7	-4	-4	-0.3	-4	-14	-4.7
63	1	2.2	2.0	1	8	8	-1.5	-8	8	-1.0	-8	-8	0.8	8	-8	-1.0	-4	4	1.4	-4	14	-4.8	-26	8	-4.9	4	-4	0.5	4	-14	0.9	20	-4	-3.2	4	4	0.2	4	14	-3.2	20	4	-1.6	-4	-4	0.8	-4	-14	-1.6
63	1	1.0	2.0	1	8	8	0.5	-8	8	1.0	-8	-8	0.8	8	-8	-1.0	-4	4	1.4	-4	14	1.2	-26	8	1.1	4	-4	0.5	4	-14	-5.1	20	-4	-5.2	4	4	2.2	4	14	-1.2	20	4	-3.6	-4	-4	0.8	-4	-14	-3.6
63	1	2.0	2.5	1	8	8	2.5	-8	8	-1.0	-8	-8	-1.2	8	-8	-1.0	-4	4	1.4	-4	14	-2.8	-26	8	1.1	4	-4	0.5	4	-14	0.9	20	-4	-1.2	4	4	0.2	4	14	-1.2	20	4	-5.6	-4	-4	0.8	-4	-14	-1.6
63	1	2.5	2.5	1	8	8	0.5	-8	8	-3.0	-8	-8	-1.2	8	-8	-3.0	-4	4	-0.6	-4	14	-2.8	-26	8	-8.9	4	-4	0.5	4	-14	-3.1	20	-4	-7.2	4	4	0.2	4	14	-7.2	20	4	-5.6	-4	-4	-1.2	-4	-14	-3.6
63	1	5.7	2.4	1	8	8	-1.4	-8	8	-2.9	-8	-8	-3.1	8	-8	-2.9	-4	4	-2.5	-4	14	-4.7	-26	8	-4.8	4	-4	-3.4	4	-14	-7.0	20	-4	-9.1	4	4	-1.7	4	14	-5.1	20	4	-5.5	-4	-4	-3.1	-4	-14	-3.5
63	1	2.1	2.0	1	8	8	-1.4	-8	8	-2.9	-8	-8	-3.1	8	-8	-0.9	-4	4	-0.5	-4	14	-2.7	-26	8	1.2	4	-4	-1.4	4	-14	-1.0	20	-4	-1.1	4	4	-1.7	4	14	-1.1	20	4	-3.5	-4	-4	-1.1	-4	-14	0.5
63	1	0.3	1.8	1	8	8	-1.3	-8	8	1.2	-8	-8	-1.0	8	-8	1.2	-4	4	3.6	-4	14	-0.6	-26	8	3.3	4	-4	0.7	4	-14	-0.9	20	-4	1.0	4	4	2.4	4	14	1.0	20	4	0.6	-4	-4	-1.0	-4	-14	0.6
63	1	0.8	2.0	1	8	8	-3.3	-8	8	1.2	-8	-8	-1.0	8	-8	1.2	-4	4	3.6	-4	14	-0.6	-26	8	-0.7	4	-4	-1.3	4	-14	1.1	20	-4	-3.0	4	4	0.4	4	14	-5.0	20	4	-5.4	-4	-4	3.0	-4	-14	0.6
64	1	-0.7	1.5	0	8	8	1.0	-8	8	-0.5	-8	-8	-2.7	8	-8	1.5	-4	4	1.9	-4	14	5.7	-26	8	1.6	4	-4	1.0	4	-14	1.4	20	-4	1.3	4	4	0.7	4	14	3.3	20	4	2.9	-4	-4	1.3	-4	-14	2.9
64	1	3.5	8.4	0	8	8	1.0	-8	8	0.5	-8	-8	1.3	8	-8	3.5	-4	4	2.9	-4	14	-1.3	-26	8	-17.4	4	-4	-1.0	4	-14	1.4	20	-4	1.3	4	4	0.7	4	14	3.3	20	4	-3.1	-4	-4	1.3	-4	-14	0.9
64	1	-0.1	2.8	0	8	8	1.1	-8	8	-1.4	-8	-8	1.4	8	-8	1.6	-4	4	-1.0	-4	14	2.8	-26	8	2.7	4	-4	3.1	4	-14	1.5	20	-4	3.4	4	4	0.8	4	14	1.4	20	4	5.0	-4	-4	1.4	-4	-14	1.0
64	1	-0.8	1.2	0	8	8	1.1	-8	8	0.6	-8	-8	1.4	8	-8	-0.4	-4	4	1.0	-4	14	0.8	-26	8	2.7	4	-4	1.1	4	-14	1.5	20	-4	5.4	4	4	0.8	4	14	1.4	20	4	3.0	-4	-4	1.4	-4	-14	1.0
64	1	0.8	1.9	0	8	8	1.1	-8	8	0.6	-8	-8	3.4	8	-8	-0.4	-4	4	-1.0	-4	14	-1.2	-26	8	-1.3	4	-4	-0.9	4	-14	1.5	20	-4	1.4	4	4	0.8	4	14	-0.6	20	4	1.0	-4	-4	1.4	-4	-14	1.0
64	1	1.0	1.5	0	8	8	-0.8	-8	8	0.7	-8	-8	1.5	8	-8	0.7	-4	4	-0.9	-4	14	-1.1	-26	8	0.8	4	-4	0.2	4	-14	0.6	20	-4	0.5	4	4	-3.1	4	14	-0.5	20	4	1.1	-4	-4	-0.5	-4	-14	1.1
64	1	-0.3	1.8	0	8	8	1.2	-8	8	0.7	-8	-8	1.5	8	-8	2.7	-4	4	1.1	-4	14	0.9	-26	8	0.8	4	-4	2.2	4	-14	-3.4	20	-4	4.5	4	4	0.9	4	14	1.5	20	4	1.1	-4	-4	-0.5	-4	-14	1.1
64	1	0.5	1.4	0	8	8	1.3	-8	8	0.8	-8	-8	-0.4	8	-8	-1.2	-4	4	1.2	-4	14	-1.0	-26	8	0.9	4	-4	0.3	4	-14	-1.3	20	-4	0.6	4	4	1.0	4	14	-0.4	20	4	3.2	-4	-4	1.6	-4	-14	1.2
64	1	0.9	1.7	0	8	8	-2.7	-8	8	2.8	-8	-8	-2.4	8	-8	-1.2	-4	4	1.2	-4	14	-1.0	-26	8	2.9	4	-4	0.3	4	-14	-3.3	20	-4	2.6	4	4	1.0	4	14	1.6	20	4	3.2	-4	-4	-0.4	-4	-14	-0.8
64	1	1.6	2.0	0	8	8	1.3	-8	8	-3.2	-8	-8	1.6	8	-8	-3.2	-4	4	-0.8	-4	14	-1.0	-26	8	0.9	4	-4	-1.7	4	-14	-1.3	20	-4	2.6	4	4	-1.0	4	14	1.6	20	4	3.2	-4	-4	-0.4	-4	-14	1.2
64	1	0.8	1.3	0	8	8	-0.7	-8	8	-1.2	-8	-8	-0.4	8	-8	-1.2	-4	4	-0.8	-4	14	1.0	-26	8	0.9	4	-4	0.3	4	-14	-1.3	20	-4	-1.4	4	4	1.0	4	14	1.6	20	4	1.2	-4	-4	-2.4	-4	-14	-0.8
64	1	1.2	1.3	0	8	8	-4.6	-8	8	-3.1	-8	-8	-2.3	8	-8	-1.1	-4	4	-0.7	-4	14	-0.9	-26	8	1.0	4	-4	-1.6	4	-14	-3.2	20	-4	2.7	4	4	-0.9	4	14	-0.3	20	4	-0.7	-4	-4	-0.3	-4	-14	-0.7
64	1	0.7	1.9	0	8	8	-0.6	-8	8	-1.1	-8	-8	1.7	8	-8	0.9	-4	4	1.3	-4	14	1.1	-26	8	1.0	4	-4	2.4	4	-14	-1.2	20	-4	-1.3	4	4	3.1	4	14	-0.3	20	4	1.3	-4	-4	1.7	-4	-14	1.3
64	1	-1.1	1.6	0	8	8	0.5	-8	8	-1.0	-8	-8	0.8	8	-8	-1.0	-4	4	1.4	-4	14	1.2	-26	8	1.1	4	-4	0.5	4	-14	0.9	20	-4	4.8	4	4	2.2	4	14	2.8	20	4	2.4	-4	-4	2.8	-4	-14	0.4
64	1	-0.3	1.6	0	8	8	0.5	-8	8	1.0	-8	-8	0.8	8	-8	-1.0	-4	4	1.4	-4	14	1.2	-26	8	1.1	4	-4	0.5	4	-14	0.9	20	-4	4.8	4	4	2.2	4	14	0.8	20	4	0.4	-4	-4	0.8	-4	-14	2.4
64	1	-0.6	1.7	0	8	8	0.5	-8	8	-1.0	-8	-8	2.8	8	-8	1.0	-4	4	3.4	-4	14	1.2	-26	8	-0.9	4	-4	0.5	4	-14	2.9	20	-4	0.8	4	4	4.2	4	14	2.8	20	4	2.4	-4	-4	0.8	-4	-14	2.4
64	1	-0.6	1.6	0	8	8	2.5	-8	8	-1.0	-8	-8	0.8	8	-8	3.0	-4	4	-0.6	-4	14	-0.8	-26	8	-0.9	4	-4	0.5	4	-14	0.9	20	-4	2.8	4	4	2.2	4	14	0.8	20	4	0.4	-4	-4	0.8	-4	-14	0.4
64	1	-0.1	1.2	0	8	8	0.6	-8	8	-0.9	-8	-8	-1.1	8	-8	1.1	-4	4	1.5	-4	14	1.3	-26	8	-0.8	4	-4	0.6	4	-14	1.0	20	-4	0.9	4	4	0.3	4	14	-1.1	20	4	-1.5	-4	-4	0.9	-4	-14	2.5
64	1	0.4	1.4	0	8	8	-1.4	-8	8	1.1	-8	-8	2.9	8	-8	-0.9	-4	4	1.5	-4	14	1.3	-26	8	1.2	4	-4	0.6	4	-14	-3.0	20	-4	-1.1	4	4	2.3	4	14	-1.1	20	4	-1.5	-4	-4	0.9	-4	-14	0.5
65	0	1.0	2.1	0	-8	8	-1.4	8	8	-0.9	8	-8	-1.1	-8	-8	3.1	4	4	-1.5	4	14	0.3	26	8	0.2	-4	-4	0.6	-4	-14	1.0	-20	-4	-0.1	-4	4	-2.7	-4	14	-0.6	-20	4	0.5	4	-4	0.9	4	-14	-2.0
65	0	1.6	1.9	0	-8	8	0.6	8	8	-2.9	8	-8	0.9	-8	-8	1.1	4	4	-0.5	4	14	-0.7	26	8	-0.8	-4	-4	0.6	-4	-14	1.0	-20	-4	-1.1	-4	4	0.3	-4	14	-1.1	-20	4	-3.5	4	-4	0.9	4	-14	0.5
65	0	1.1	2.0	0	-8	8	0.6	8	8	-0.9	8	-8	0.9	-8	-8	1.1	4	4	1.5	4	14	-0.7	26	8	3.2	-4	-4	2.6	-4	-14	1.0	-20	-4	-1.1	-4	4	2.3	-4	14	-1.1	-20	4	-1.5	4	-4	0.9	4	-14	2.5
65	0	2.5	1.9	0	-8	8	-1.4	8	8	-2.9	8	-8	0.9	-8	-8	-0.9	4	4	1.5	4	14	-2.7	26	8	-2.8	-4	-4	-1.4	-4	-14	-1.0	-20	-4	-3.1	-4	4	0.3	-4	14	-3.1	-20	4	-1.5	4	-4	-1.1	4	-14	-3.5
65	0	2.2	2.0	0	-8	8	-3.4	8	8	-0.9	8	-8	-3.1	-8	-8	1.1	4	4	-0.5	4	14	-0.7	26	8	-0.8	-4	-4	-1.4	-4	-14	1.0	-20	-4	-1.1	-4	4	-1.7	-4	14	-5.1	-20	4	-3.5	4	-4	-3.1	4	-14	0.5
65	0	2.1	2.0	0	-8	8	-1.3	8	8	-2.8	8	-8	-3.0	-8	-8	-0.8	4	4	-4.4	4	14	-2.6	26	8	1.3	-4	-4	-1.3	-4	-14	-0.9	-20	-4	-5.0	-4	4	-1.6	-4	14	-3.0	-20	4	-1.4	4	-4	-1.0	4	-14	-1.4
65	0	1.8	1.7	0	-8	8	-1.3	8	8	-0.8	8	-8	1.0	-8	-8	1.2	4	4	-0.4	4	14	-4.6	26	8	-0.7	-4	-4	0.7	-4	-14	1.1	-20	-4	-3.0	-4	4	0.4	-4	14	-3.0	-20	4	-1.4	4	-4	-1.0	4	-14	0.6
65	0	1.6	2.3	0	-8	8	-3.2	8	8	-2.7	8	-8	1.1	-8	-8	-0.7	4	4	1.7	4	14	-6.5	26	8	1.4	-4	-4	0.8	-4	-14	1.2	-20	-4	-0.9	-4	4	-1.5	-4	14	-2.9	-20	4	-3.3	4	-4	1.1	4	-14	-1.3
65	0	2.0	2.4	0	-8	8	-3.2	8	8	-6.7	8	-8	-0.9	-8	-8	1.3	4	4	-2.3	4	14	-6.5	26	8	-0.6	-4	-4	0.8	-4	-14	1.2	-20	-4	-4.9	-4	4	0.5	-4	14	-6.9	-20	4	-3.3	4	-4	-0.9	4	-14	0.7
65	0	2.8	2.2	0	-8	8	-1.2	8	8	-4.7	8	-8	-0.9	-8	-8	1.3	4	4	-0.3	4	14	-4.5	26	8	-0.6	-4	-4	2.8	-4	-14	1.2	-20	-4	-4.9	-4	4	-1.5	-4	14	-2.9	-20	4	-7.3	4	-4	1.1	4	-14	0.7
65	0	2.3	1.6	0	-8	8	-3.2	8	8	-6.7	8	-8	-2.9	-8	-8	-0.7	4	4	-0.3	4	14	-4.5	26	8	-2.6	-4	-4	-1.2	-4	-14	-0.8	-20	-4	-2.9	-4	4	-1.5	-4	14	-2.9	-20	4	-5.3	4	-4	-0.9	4	-14	-1.3
65	0	2.6	2.1	0	-8	8	-5.1	8	8	-2.6	8	-8	-0.8	-8	-8	-0.6	4	4	-2.2	4	14	-4.4	26	8	-2.5	-4	-4	-1.1	-4	-14	-0.7	-20	-4	-2.8	-4	4	-3.4	-4	14	-8.8	-20	4	-5.2	4	-4	1.2	4	-14	0.8
65	1	1.0	1.8	1	8	8	0.6	-8	8	1.1	-8	-8	-2.6	8	-8	1.1	-4	4	-2.5	-4	14	-0.2	-26	8	3.2	4	-4	-1.4	4	-14	1.0	20	-4	0.9	4	4	-0.7	4	14	-0.6	20	4	0.5	-4	-4	-1.1	-4	-14	-2.0
65	1	2.1	2.8	1	8	8	0.6	-8	8	1.1	-8	-8	-1.1	8	-8	1.1	-4	4	-2.5	-4	14	1.3	-26	8	3.2	4	-4	-1.4	4	-14	1.0	20	-4	-1.1	4	4	0.3	4	14	2.9	20	4	0.5	-4	-4	0.9	-4	-14	-3.5
65	1	1.7	1.7	1	8	8	0.6	-8	8	1.1	-8	-8	0.9	8	-8	1.1	-4	4	-2.5	-4	14	-2.7	-26	8	3.2	4	-4	0.6	4	-14	-1.0	20	-4	-1.1	4	4	0.3	4	14	0.9	20	4	0.5	-4	-4	0.9	-4	-14	-1.5
65	1	2.1	1.4	1	8	8	-1.4	-8	8	-0.9	-8	-8	-3.1	8	-8	-0.9	-4	4	-0.5	-4	14	-2.7	-26	8	1.2	4	-4	-1.4	4	-14	-1.0	20	-4	-1.1	4	4	0.3	4	14	0.9	20	4	0.5	-4	-4	-1.1	-4	-14	-9.5
65	1	3.5	1.6	1	8	8	-1.4	-8	8	-2.9	-8	-8	-3.1	8	-8	-0.9	-4	4	-4.5	-4	14	-6.7	-26	8	1.2	4	-4	-1.4	4	-14	-1.0	20	-4	-3.1	4	4	0.3	4	14	-3.1	20	4	-1.5	-4	-4	-3.1	-4	-14	-3.5
65	1	3.0	1.7	1	8	8	-1.3	-8	8	-4.8	-8	-8	1.0	8	-8	-0.8	-4	4	-2.4	-4	14	-2.6	-26	8	-2.7	4	-4	-1.3	4	-14	-2.9	20	-4	-3.0	4	4	-1.6	4	14	-1.0	20	4	0.6	-4	-4	-3.0	-4	-14	-3.4
65	1	2.5	1.9	1	8	8	-1.3	-8	8	-4.8	-8	-8	-1.0	8	-8	-0.8	-4	4	-0.4	-4	14	-0.6	-26	8	-0.7	4	-4	-3.3	4	-14	-0.9	20	-4	-3.0	4	4	-1.6	4	14	-1.0	20	4	-3.4	-4	-4	1.0	-4	-14	-3.4
65	1	1.7	1.4	1	8	8	0.8	-8	8	-0.7	-8	-8	-2.9	8	-8	-2.7	-4	4	-2.3	-4	14	-2.5	-26	8	1.4	4	-4	-1.2	4	-14	-0.8	20	-4	-2.9	4	4	0.5	4	14	-0.9	20	4	-1.3	-4	-4	-2.9	-4	-14	-3.3
65	1	3.1	1.7	1	8	8	-1.2	-8	8	-2.7	-8	-8	-2.9	8	-8	-0.7	-4	4	-2.3	-4	14	-4.5	-26	8	-2.6	4	-4	-1.2	4	-14	-4.8	20	-4	-0.9	4	4	-1.5	4	14	-4.9	20	4	-1.3	-4	-4	-4.9	-4	-14	-3.3
65	1	3.5	1.4	1	8	8	0.8	-8	8	-2.7	-8	-8	-2.9	8	-8	-0.7	-4	4	-4.3	-4	14	-2.5	-26	8	-4.6	4	-4	-1.2	4	-14	-4.8	20	-4	-4.9	4	4	-1.5	4	14	-2.9	20	4	-1.3	-4	-4	-2.9	-4	-14	-3.3
65	1	2.9	1.6	1	8	8	-1.2	-8	8	-2.7	-8	-8	-2.9	8	-8	1.3	-4	4	-0.3	-4	14	-2.5	-26	8	-2.6	4	-4	-1.2	4	-14	-0.8	20	-4	-2.9	4	4	-1.5	4	14	-2.9	20	4	-1.3	-4	-4	-0.9	-4	-14	-3.3
65	1	2.9	1.6	1	8	8	-1.1	-8	8	-2.6	-8	-8	-2.8	8	-8	-4.6	-4	4	-4.2	-4	14	-2.4	-26	8	-0.5	4	-4	-1.1	4	-14	1.3	20	-4	-0.8	4	4	-3.4	4	14	-6.8	20	4	-1.2	-4	-4	-4.8	-4	-14	-5.2
67	0	0.2	1.5	0	-8	8	-2.6	8	8	-1.1	8	-8	-2.3	-8	-8	-3.1	4	4	-0.7	4	14	1.1	26	8	3.0	-4	-4	-1.6	-4	-14	0.8	-20	-4	-1.3	-4	4	-2.9	-4	14	-2.3	-20	4	-0.7	4	-4	1.7	4	-14	-0.7
67	0	-1.7	2.8	0	-8	8	-2.6	8	8	0.9	8	-8	1.7	-8	-8	-1.1	4	4	-0.7	4	14	1.1	26	8	7.0	-4	-4	-3.6	-4	-14	0.8	-20	-4	0.7	-4	4	3.1	-4	14	-2.3	-20	4	-0.7	4	-4	-0.3	4	-14	3.3
67	0	0.0	1.8	0	-8	8	-0.6	8	8	0.9	8	-8	1.7	-8	-8	0.9	4	4	-0.7	4	14	1.1	26	8	3.0	-4	-4	0.4	-4	-14	-3.2	-20	-4	-1.3	-4	4	-0.9	-4	14	3.7	-20	4	-0.7	4	-4	-0.3	4	-14	1.3
67	0	0.5	2.4	0	-8	8	-2.6	8	8	0.9	8	-8	-2.3	-8	-8	-1.1	4	4	-0.7	4	14	-0.9	26	8	-1.0	-4	-4	-1.6	-4	-14	0.8	-20	-4	-1.3	-4	4	-2.9	-4	14	3.7	-20	4	-0.7	4	-4	-2.3	4	-14	-0.7
67	0	0.6	1.6	0	-8	8	-0.6	8	8	0.9	8	-8	-2.3	-8	-8	-1.1	4	4	-0.7	4	14	-0.9	26	8	1.0	-4	-4	-1.6	-4	-14	-1.2	-20	-4	-1.3	-4	4	-0.9	-4	14	-0.3	-20	4	1.3	4	-4	-0.3	4	-14	-2.7
67	0	-0.9	1.2	0	-8	8	-0.6	8	8	0.9	8	-8	-0.3	-8	-8	-1.1	4	4	1.3	4	14	1.1	26	8	1.0	-4	-4	-1.6	-4	-14	0.8	-20	-4	0.7	-4	4	-0.9	-4	14	1.7	-20	4	3.3	4	-4	-0.3	4	-14	-0.7
67	0	-1.7	2.0	0	-8	8	1.4	8	8	2.9	8	-8	1.7	-8	-8	0.9	4	4	1.3	4	14	1.1	26	8	5.0	-4	-4	0.4	-4	-14	-1.2	-20	-4	0.7	-4	4	1.1	-4	14	1.7	-20	4	3.3	4	-4	3.7	4	-14	-0.7
67	0	1.4	1.3	0	-8	8	-2.6	8	8	-3.1	8	-8	-0.3	-8	-8	-3.1	4	4	-0.7	4	14	-2.9	26	8	-1.0	-4	-4	-1.6	-4	-14	-1.2	-20	-4	-1.3	-4	4	-0.9	-4	14	-2.3	-20	4	-2.7	4	-4	-0.3	4	-14	-0.7
67	0	-0.5	1.6	0	-8	8	-2.6	8	8	-1.1	8	-8	-0.3	-8	-8	0.9	4	4	3.3	4	14	-0.9	26	8	5.0	-4	-4	2.4	-4	-14	0.8	-20	-4	0.7	-4	4	1.1	-4	14	-0.3	-20	4	1.3	4	-4	3.7	4	-14	1.3
67	0	-0.7	1.6	0	-8	8	-2.6	8	8	0.9	8	-8	-0.3	-8	-8	0.9	4	4	-0.7	4	14	3.1	26	8	3.0	-4	-4	0.4	-4	-14	0.8	-20	-4	4.7	-4	4	1.1	-4	14	3.7	-20	4	7.3	4	-4	3.7	4	-14	1.3
67	0	-0.2	1.4	0	-8	8	-0.6	8	8	0.9	8	-8	-0.3	-8	-8	0.9	4	4	1.3	4	14	1.1	26	8	-1.0	-4	-4	-1.6	-4	-14	0.8	-20	-4	2.7	-4	4	1.1	-4	14	1.7	-20	4	1.3	4	-4	1.7	4	-14	1.3
67	0	-1.9	1.3	0	-8	8	-0.6	8	8	2.9	8	-8	-0.3	-8	-8	0.9	4	4	1.3	4	14	3.1	26	8	3.0	-4	-4	0.4	-4	-14	2.8	-20	-4	4.7	-4	4	1.1	-4	14	3.7	-20	4	1.3	4	-4	3.7	4	-14	-0.7
67	0	-1.5	1.6	0	-8	8	-0.6	8	8	0.9	8	-8	3.7	-8	-8	0.9	4	4	-0.7	4	14	1.1	26	8	3.0	-4	-4	0.4	-4	-14	2.8	-20	-4	0.7	-4	4	3.1	-4	14	1.7	-20	4	3.3	4	-4	-0.3	4	-14	1.3
67	0	-1.2	1.5	0	-8	8	1.4	8	8	0.9	8	-8	-0.3	-8	-8	0.9	4	4	1.3	4	14	1.1	26	8	1.0	-4	-4	0.4	-4	-14	0.8	-20	-4	2.7	-4	4	1.1	-4	14	5.7	-20	4	1.3	4	-4	3.7	4	-14	1.3
67	0	-2.2	1.6	0	-8	8	6.5	8	8	1.0	8	-8	2.8	-8	-8	1.0	4	4	1.4	4	14	3.2	26	8	3.1	-4	-4	0.5	-4	-14	2.9	-20	-4	0.8	-4	4	0.2	-4	14	2.8	-20	4	0.4	4	-4	0.8	4	-14	4.4
67	1	1.7	1.4	0	8	8	-0.6	-8	8	-1.1	-8	-8	-0.3	8	-8	0.9	-4	4	-2.7	-4	14	-4.9	-26	8	1.0	4	-4	-1.6	4	-14	-1.2	20	-4	-1.3	4	4	-0.9	4	14	-0.3	20	4	-0.7	-4	-4	-2.3	-4	-14	-4.7
67	1	-3.4	4.1	0	8	8	-0.6	-8	8	-1.1	-8	-8	-0.3	8	-8	-1.1	-4	4	-0.7	-4	14	1.1	-26	8	3.0	4	-4	-1.6	4	-14	2.8	20	-4	0.7	4	4	1.1	4	14	-4.3	20	4	9.3	-4	-4	1.7	-4	-14	-2.7
67	1	0.6	2.0	0	8	8	-0.6	-8	8	-1.1	-8	-8	-0.3	8	-8	0.9	-4	4	-0.7	-4	14	1.1	-26	8	1.0	4	-4	-1.6	4	-14	2.8	20	-4	0.7	4	4	3.1	4	14	-0.3	20	4	-0.7	-4	-4	-2.3	-4	-14	-4.7
67	1	1.3	1.6	0	8	8	-0.6	-8	8	-3.1	-8	-8	-0.3	8	-8	-1.1	-4	4	1.3	-4	14	-0.9	-26	8	-1.0	4	-4	-1.6	4	-14	0.8	20	-4	0.7	4	4	-0.9	4	14	1.7	20	4	-0.7	-4	-4	-2.3	-4	-14	-0.7
67	1	1.2	1.4	0	8	8	-0.6	-8	8	-5.1	-8	-8	-2.3	8	-8	-1.1	-4	4	-0.7	-4	14	-2.9	-26	8	-1.0	4	-4	-1.6	4	-14	0.8	20	-4	-1.3	4	4	-2.9	4	14	-0.3	20	4	-0.7	-4	-4	-0.3	-4	-14	-2.7
67	1	-0.3	1.6	0	8	8	-0.6	-8	8	-1.1	-8	-8	1.7	8	-8	-1.1	-4	4	1.3	-4	14	1.1	-26	8	1.0	4	-4	0.4	4	-14	0.8	20	-4	-1.3	4	4	1.1	4	14	1.7	20	4	1.3	-4	-4	-0.3	-4	-14	-4.7
67	1	-0.7	1.6	0	8	8	1.4	-8	8	0.9	-8	-8	1.7	8	-8	0.9	-4	4	1.3	-4	14	-0.9	-26	8	1.0	4	-4	-1.6	4	-14	2.8	20	-4	0.7	4	4	1.1	4	14	1.7	20	4	1.3	-4	-4	3.7	-4	-14	-0.7
67	1	0.5	1.4	0	8	8	-0.6	-8	8	-3.1	-8	-8	-0.3	8	-8	-1.1	-4	4	-0.7	-4	14	1.1	-26	8	-1.0	4	-4	-1.6	4	-14	0.8	20	-4	-1.3	4	4	1.1	4	14	-0.3	20	4	1.3	-4	-4	-2.3	-4	-14	-2.7
67	1	0.0	1.4	0	8	8	1.4	-8	8	-1.1	-8	-8	1.7	8	-8	0.9	-4	4	1.3	-4	14	-0.9	-26	8	1.0	4	-4	-1.6	4	-14	0.8	20	-4	2.7	4	4	1.1	4	14	1.7	20	4	1.3	-4	-4	-2.3	-4	-14	-2.7
67	1	-0.9	1.5	0	8	8	1.4	-8	8	-1.1	-8	-8	-0.3	8	-8	0.9	-4	4	1.3	-4	14	1.1	-26	8	1.0	4	-4	0.4	4	-14	4.8	20	-4	2.7	4	4	1.1	4	14	1.7	20	4	1.3	-4	-4	-0.3	-4	-14	1.3
67	1	-0.4	1.6	0	8	8	-0.6	-8	8	-3.1	-8	-8	1.7	8	-8	0.9	-4	4	1.3	-4	14	1.1	-26	8	-1.0	4	-4	-1.6	4	-14	0.8	20	-4	0.7	4	4	1.1	4	14	1.7	20	4	1.3	-4	-4	1.7	-4	-14	-4.7
67	1	-1.1	1.5	0	8	8	1.4	-8	8	0.9	-8	-8	-0.3	8	-8	0.9	-4	4	-0.7	-4	14	1.1	-26	8	3.0	4	-4	-1.6	4	-14	0.8	20	-4	2.7	4	4	1.1	4	14	1.7	20	4	3.3	-4	-4	-0.3	-4	-14	1.3
67	1	-0.8	1.5	0	8	8	1.4	-8	8	0.9	-8	-8	-2.3	8	-8	0.9	-4	4	-0.7	-4	14	3.1	-26	8	1.0	4	-4	0.4	4	-14	2.8	20	-4	0.7	4	4	1.1	4	14	3.7	20	4	3.3	-4	-4	-0.3	-4	-14	-0.7
67	1	-1.4	1.7	0	8	8	1.4	-8	8	-1.1	-8	-8	-2.3	8	-8	-1.1	-4	4	-0.7	-4	14	1.1	-26	8	3.0	4	-4	4.4	4	-14	0.8	20	-4	0.7	4	4	1.1	4	14	3.7	20	4	3.3	-4	-4	-0.3	-4	-14	-2.7
67	1	-1.9	1.5	0	8	8	2.5	-8	8	1.0	-8	-8	2.8	8	-8	-1.0	-4	4	-0.6	-4	14	3.2	-26	8	3.1	4	-4	2.5	4	-14	2.9	20	-4	2.8	4	4	2.2	4	14	2.8	20	4	0.4	-4	-4	0.8	-4	-14	-3.6
68	1	2.0	2.3	1	8	8	-4.6	-8	8	-5.1	-8	-8	-0.3	8	-8	-3.1	-4	4	1.3	-4	14	-0.9	-26	8	1.0	4	-4	-1.6	4	-14	-1.2	20	-4	-1.3	4	4	1.1	4	14	-0.3	20	4	-0.7	-4	-4	-0.3	-4	-14	-2.7
68	1	2.8	2.9	1	8	8	-8.6	-8	8	-1.1	-8	-8	-0.3	8	-8	-3.1	-4	4	1.3	-4	14	-0.9	-26	8	3.0	4	-4	0.4	4	-14	-1.2	20	-4	-7.3	4	4	1.1	4	14	-0.3	20	4	-0.7	-4	-4	-0.3	-4	-14	-2.7
68	1	2.5	2.7	1	8	8	-8.6	-8	8	-7.1	-8	-8	-0.3	8	-8	-3.1	-4	4	1.3	-4	14	-2.9	-26	8	-1.0	4	-4	-1.6	4	-14	-1.2	20	-4	-5.3	4	4	-0.9	4	14	-2.3	20	4	-4.7	-4	-4	1.7	-4	-14	-0.7
68	1	3.4	4.1	1	8	8	-5.5	-8	8	-3.0	-8	-8	-1.2	8	-8	-3.0	-4	4	1.4	-4	14	-0.8	-26	8	-0.9	4	-4	-1.5	4	-14	-1.1	20	-4	-11.2	4	4	-1.8	4	14	2.8	20	4	-7.6	-4	-4	-1.2	-4	-14	0.4
68	1	4.1	3.2	1	8	8	-7.5	-8	8	-3.0	-8	-8	0.8	8	-8	-1.0	-4	4	-0.6	-4	14	-4.8	-26	8	-0.9	4	-4	-3.5	4	-14	-5.1	20	-4	-11.2	4	4	-1.8	4	14	-1.2	20	4	-3.6	-4	-4	-1.2	-4	-14	-3.6
68	1	2.8	4.1	1	8	8	-7.4	-8	8	-6.9	-8	-8	2.9	8	-8	-0.9	-4	4	-0.5	-4	14	-2.7	-26	8	1.2	4	-4	-3.4	4	-14	-1.0	20	-4	-1.1	4	4	0.3	4	14	-3.1	20	4	-5.5	-4	-4	4.9	-4	-14	-3.5
68	1	3.5	3.5	1	8	8	-5.4	-8	8	-4.9	-8	-8	0.9	8	-8	1.1	-4	4	-0.5	-4	14	-4.7	-26	8	3.2	4	-4	-3.4	4	-14	-3.0	20	-4	-3.1	4	4	-3.7	4	14	-3.1	20	4	-9.5	-4	-4	-1.1	-4	-14	-3.5
68	1	2.0	3.1	1	8	8	-9.4	-8	8	-4.9	-8	-8	-1.1	8	-8	-0.9	-4	4	1.5	-4	14	1.3	-26	8	1.2	4	-4	-3.4	4	-14	-3.0	20	-4	-5.1	4	4	0.3	4	14	0.9	20	4	-5.5	-4	-4	0.9	-4	-14	0.5
68	1	1.3	2.9	1	8	8	-5.3	-8	8	-10.8	-8	-8	3.0	8	-8	1.2	-4	4	-0.4	-4	14	1.4	-26	8	3.3	4	-4	-1.3	4	-14	-0.9	20	-4	-7.0	4	4	0.4	4	14	-1.0	20	4	-3.4	-4	-4	1.0	-4	-14	-1.4
68	1	1.4	3.0	1	8	8	-3.3	-8	8	-6.8	-8	-8	1.0	8	-8	-0.8	-4	4	3.6	-4	14	-2.6	-26	8	3.3	4	-4	-1.3	4	-14	1.1	20	-4	-11.0	4	4	-1.6	4	14	-1.0	20	4	-5.4	-4	-4	1.0	-4	-14	0.6
68	1	2.1	3.4	1	8	8	-9.2	-8	8	-10.7	-8	-8	-0.9	8	-8	-0.7	-4	4	-0.3	-4	14	-0.5	-26	8	-0.6	4	-4	-1.2	4	-14	-0.8	20	-4	-0.9	4	4	-1.5	4	14	-2.9	20	4	-7.3	-4	-4	-0.9	-4	-14	0.7
68	1	2.6	3.5	1	8	8	-7.2	-8	8	-8.7	-8	-8	1.1	8	-8	-0.7	-4	4	-0.3	-4	14	-4.5	-26	8	1.4	4	-4	-3.2	4	-14	1.2	20	-4	-6.9	4	4	-1.5	4	14	-0.9	20	4	-5.3	-4	-4	-0.9	-4	-14	-1.3
68	1	3.8	5.2	1	8	8	0.8	-8	8	-2.7	-8	-8	1.1	8	-8	-0.7	-4	4	-4.3	-4	14	-4.5	-26	8	-2.6	4	-4	-5.2	4	-14	-0.8	20	-4	-8.9	4	4	-5.5	4	14	-0.9	20	4	-5.3	-4	-4	-0.9	-4	-14	2.7
68	1	3.1	3.5	1	8	8	-7.2	-8	8	-16.7	-8	-8	1.1	8	-8	-4.7	-4	4	1.7	-4	14	-2.5	-26	8	1.4	4	-4	-3.2	4	-14	-2.8	20	-4	-8.9	4	4	0.5	4	14	-2.9	20	4	-3.3	-4	-4	-0.9	-4	-14	-3.3
68	1	2.2	3.5	1	8	8	-5.2	-8	8	-6.7	-8	-8	-2.9	8	-8	1.3	-4	4	1.7	-4	14	1.5	-26	8	-0.6	4	-4	-1.2	4	-14	1.2	20	-4	-2.9	4	4	0.5	4	14	-0.9	20	4	-9.3	-4	-4	-0.9	-4	-14	0.7
68	1	2.3	2.9	1	8	8	-7.1	-8	8	-8.6	-8	-8	-0.8	8	-8	-2.6	-4	4	-0.2	-4	14	-0.4	-26	8	1.5	4	-4	-1.1	4	-14	-2.7	20	-4	-4.8	4	4	0.6	4	14	-0.8	20	4	-13.2	-4	-4	-0.8	-4	-14	-5.2
69	0	-0.2	1.4	0	-8	8	-1.4	8	8	-2.9	8	-8	0.9	-8	-8	-0.9	4	4	-0.5	4	14	-0.7	26	8	-0.8	-4	-4	-1.4	-4	-14	-1.0	-20	-4	-1.1	-4	4	0.3	-4	14	-1.1	-20	4	-1.5	4	-4	-1.1	4	-14	2.5
69	0	-0.5	1.2	0	-8	8	2.7	8	8	1.2	8	-8	3.0	-8	-8	1.2	4	4	1.6	4	14	1.4	26	8	1.3	-4	-4	0.7	-4	-14	1.1	-20	-4	-1.0	-4	4	2.4	-4	14	1.0	-20	4	-1.4	4	-4	3.0	4	-14	0.6
69	0	-0.7	1.5	0	-8	8	0.8	8	8	-0.7	8	-8	1.1	-8	-8	1.3	4	4	1.7	4	14	3.5	26	8	3.4	-4	-4	-1.2	-4	-14	1.2	-20	-4	-0.9	-4	4	2.5	-4	14	3.1	-20	4	0.7	4	-4	3.1	4	-14	2.7
69	0	0.3	1.5	0	-8	8	0.8	8	8	-0.7	8	-8	-0.9	-8	-8	1.3	4	4	-0.3	4	14	-0.5	26	8	1.4	-4	-4	0.8	-4	-14	3.2	-20	-4	1.1	-4	4	-1.5	-4	14	-0.9	-20	4	-1.3	4	-4	1.1	4	-14	0.7
69	0	0.3	1.7	0	-8	8	0.8	8	8	-0.7	8	-8	1.1	-8	-8	1.3	4	4	1.7	4	14	-0.5	26	8	1.4	-4	-4	0.8	-4	-14	1.2	-20	-4	-0.9	-4	4	0.5	-4	14	1.1	-20	4	-1.3	4	-4	1.1	4	-14	0.7
69	0	-0.8	1.3	0	-8	8	0.8	8	8	-4.7	8	-8	-0.9	-8	-8	1.3	4	4	3.7	4	14	-0.5	26	8	1.4	-4	-4	0.8	-4	-14	1.2	-20	-4	1.1	-4	4	2.5	-4	14	-2.9	-20	4	-1.3	4	-4	1.1	4	-14	0.7
69	0	-0.1	1.3	0	-8	8	0.8	8	8	1.3	8	-8	1.1	-8	-8	1.3	4	4	1.7	4	14	1.5	26	8	-0.6	-4	-4	0.8	-4	-14	3.2	-20	-4	1.1	-4	4	-1.5	-4	14	-0.9	-20	4	0.7	4	-4	1.1	4	-14	0.7
69	0	-1.5	1.5	0	-8	8	0.9	8	8	3.4	8	-8	1.2	-8	-8	1.4	4	4	1.8	4	14	1.6	26	8	1.5	-4	-4	0.9	-4	-14	1.3	-20	-4	5.2	-4	4	-1.4	-4	14	-0.8	-20	4	4.8	4	-4	1.2	4	-14	2.8
69	0	-0.8	1.8	0	-8	8	2.9	8	8	-2.6	8	-8	3.2	-8	-8	1.4	4	4	3.8	4	14	-0.4	26	8	1.5	-4	-4	2.9	-4	-14	1.3	-20	-4	1.2	-4	4	0.6	-4	14	1.2	-20	4	0.8	4	-4	3.2	4	-14	0.8
69	0	-1.4	1.9	0	-8	8	5.0	8	8	-0.5	8	-8	3.3	-8	-8	3.5	4	4	3.9	4	14	3.7	26	8	3.6	-4	-4	1.0	-4	-14	3.4	-20	-4	3.3	-4	4	2.7	-4	14	3.3	-20	4	0.9	4	-4	1.3	4	-14	2.9
69	0	-1.9	1.8	0	-8	8	3.0	8	8	3.5	8	-8	3.3	-8	-8	1.5	4	4	1.9	4	14	1.7	26	8	1.6	-4	-4	5.0	-4	-14	7.4	-20	-4	3.3	-4	4	4.7	-4	14	1.3	-20	4	2.9	4	-4	3.3	4	-14	4.9
69	0	-2.3	2.3	0	-8	8	3.0	8	8	1.5	8	-8	3.3	-8	-8	5.5	4	4	1.9	4	14	3.7	26	8	5.6	-4	-4	5.0	-4	-14	3.4	-20	-4	1.3	-4	4	2.7	-4	14	3.3	-20	4	0.9	4	-4	5.3	4	-14	2.9
69	0	0.0	1.8	0	-8	8	1.0	8	8	-0.5	8	-8	1.3	-8	-8	1.5	4	4	1.9	4	14	-2.3	26	8	1.6	-4	-4	1.0	-4	-14	3.4	-20	-4	1.3	-4	4	0.7	-4	14	-0.7	-20	4	0.9	4	-4	3.3	4	-14	0.9
69	0	-2.0	1.8	0	-8	8	3.1	8	8	2.6	8	-8	1.4	-8	-8	3.6	4	4	3.0	4	14	2.8	26	8	2.7	-4	-4	3.1	-4	-14	3.5	-20	-4	3.4	-4	4	2.8	-4	14	1.4	-20	4	5.0	4	-4	3.4	4	-14	3.0
69	0	-1.9	1.6	0	-8	8	3.1	8	8	0.6	8	-8	3.4	-8	-8	1.6	4	4	3.0	4	14	2.8	26	8	2.7	-4	-4	1.1	-4	-14	1.5	-20	-4	1.4	-4	4	2.8	-4	14	-0.6	-20	4	1.0	4	-4	3.4	4	-14	3.0
69	0	-2.6	1.6	0	-8	8	3.1	8	8	-3.4	8	-8	1.4	-8	-8	3.6	4	4	3.0	4	14	2.8	26	8	4.7	-4	-4	3.1	-4	-14	5.5	-20	-4	5.4	-4	4	2.8	-4	14	5.4	-20	4	3.0	4	-4	3.4	4	-14	3.0
69	0	-2.8	1.4	0	-8	8	3.1	8	8	2.6	8	-8	3.4	-8	-8	3.6	4	4	3.0	4	14	2.8	26	8	4.7	-4	-4	3.1	-4	-14	3.5	-20	-4	5.4	-4	4	2.8	-4	14	-0.6	-20	4	3.0	4	-4	3.4	4	-14	5.0
69	0	-0.9	1.5	0	-8	8	1.2	8	8	-1.3	8	-8	1.5	-8	-8	2.7	4	4	1.1	4	14	2.9	26	8	4.8	-4	-4	0.2	-4	-14	0.6	-20	-4	0.5	-4	4	2.9	-4	14	5.5	-20	4	1.1	4	-4	-0.5	4	-14	1.1
69	0	-2.1	1.4	0	-8	8	7.2	8	8	2.7	8	-8	3.5	-8	-8	0.7	4	4	1.1	4	14	0.9	26	8	4.8	-4	-4	2.2	-4	-14	4.6	-20	-4	2.5	-4	4	2.9	-4	14	5.5	-20	4	5.1	4	-4	1.5	4	-14	1.1
69	1	-0.4	1.5	0	8	8	2.6	-8	8	-0.9	-8	-8	-1.1	8	-8	-0.9	-4	4	1.5	-4	14	1.3	-26	8	1.2	4	-4	-1.4	4	-14	1.0	20	-4	0.9	4	4	2.3	4	14	0.9	20	4	0.5	-4	-4	0.9	-4	-14	0.5
69	1	-0.5	1.3	0	8	8	0.7	-8	8	-0.8	-8	-8	-1.0	8	-8	1.2	-4	4	-0.4	-4	14	1.4	-26	8	1.3	4	-4	0.7	4	-14	1.1	20	-4	1.0	4	4	2.4	4	14	1.0	20	4	0.6	-4	-4	3.0	-4	-14	0.6
69	1	-1.1	1.2	0	8	8	0.8	-8	8	-0.7	-8	-8	3.1	8	-8	1.3	-4	4	1.7	-4	14	1.5	-26	8	-0.6	4	-4	0.8	4	-14	1.2	20	-4	1.1	4	4	2.5	4	14	3.1	20	4	0.7	-4	-4	3.1	-4	-14	-1.3
69	1	0.5	1.4	0	8	8	2.8	-8	8	-0.7	-8	-8	-2.9	8	-8	1.3	-4	4	-0.3	-4	14	-0.5	-26	8	-2.6	4	-4	2.8	4	-14	1.2	20	-4	3.1	4	4	0.5	4	14	1.1	20	4	-1.3	-4	-4	-0.9	-4	-14	0.7
69	1	1.1	1.8	0	8	8	0.8	-8	8	-2.7	-8	-8	1.1	8	-8	1.3	-4	4	-4.3	-4	14	-0.5	-26	8	-0.6	4	-4	0.8	4	-14	1.2	20	-4	1.1	4	4	0.5	4	14	1.1	20	4	0.7	-4	-4	1.1	-4	-14	-1.3
69	1	-0.4	1.5	0	8	8	-1.2	-8	8	-0.7	-8	-8	1.1	8	-8	1.3	-4	4	-0.3	-4	14	-0.5	-26	8	-0.6	4	-4	-1.2	4	-14	1.2	20	-4	3.1	4	4	2.5	4	14	1.1	20	4	2.7	-4	-4	3.1	-4	-14	2.7
69	1	1.7	2.3	0	8	8	0.8	-8	8	-0.7	-8	-8	-0.9	8	-8	1.3	-4	4	-0.3	-4	14	-0.5	-26	8	-2.6	4	-4	-1.2	4	-14	3.2	20	-4	1.1	4	4	0.5	4	14	-0.9	20	4	0.7	-4	-4	-0.9	-4	-14	-1.3
69	1	1.3	2.1	0	8	8	-1.1	-8	8	-2.6	-8	-8	-0.8	8	-8	-0.6	-4	4	-0.2	-4	14	-2.4	-26	8	-2.5	4	-4	0.9	4	-14	1.3	20	-4	1.2	4	4	0.6	4	14	-0.8	20	4	0.8	-4	-4	-0.8	-4	-14	0.8
69	1	0.8	1.5	0	8	8	0.9	-8	8	-4.6	-8	-8	-0.8	8	-8	-0.6	-4	4	-0.2	-4	14	1.6	-26	8	-0.5	4	-4	0.9	4	-14	1.3	20	-4	1.2	4	4	-1.4	4	14	-2.8	20	4	0.8	-4	-4	-2.8	-4	-14	0.8
69	1	0.5	1.9	0	8	8	3.0	-8	8	-0.5	-8	-8	1.3	8	-8	1.5	-4	4	-0.1	-4	14	-0.3	-26	8	-2.4	4	-4	1.0	4	-14	1.4	20	-4	-0.7	4	4	4.7	4	14	-0.7	20	4	0.9	-4	-4	-2.7	-4	-14	0.9
69	1	-1.4	1.5	0	8	8	1.0	-8	8	1.5	-8	-8	5.3	8	-8	3.5	-4	4	-0.1	-4	14	-0.3	-26	8	1.6	4	-4	3.0	4	-14	1.4	20	-4	5.3	4	4	0.7	4	14	1.3	20	4	0.9	-4	-4	5.3	-4	-14	-1.1
69	1	-1.3	1.7	0	8	8	3.0	-8	8	-4.5	-8	-8	3.3	8	-8	3.5	-4	4	1.9	-4	14	-2.3	-26	8	3.6	4	-4	3.0	4	-14	1.4	20	-4	1.3	4	4	2.7	4	14	1.3	20	4	2.9	-4	-4	1.3	-4	-14	0.9
69	1	0.4	1.9	0	8	8	1.0	-8	8	-0.5	-8	-8	-0.7	8	-8	1.5	-4	4	-0.1	-4	14	-0.3	-26	8	-2.4	4	-4	1.0	4	-14	-0.6	20	-4	1.3	4	4	-1.3	4	14	-0.7	20	4	-1.1	-4	-4	1.3	-4	-14	-1.1
69	1	-1.3	1.6	0	8	8	1.1	-8	8	-1.4	-8	-8	3.4	8	-8	1.6	-4	4	1.0	-4	14	2.8	-26	8	-1.3	4	-4	3.1	4	-14	5.5	20	-4	1.4	4	4	0.8	4	14	3.4	20	4	3.0	-4	-4	3.4	-4	-14	3.0
69	1	-1.5	1.5	0	8	8	-0.9	-8	8	0.6	-8	-8	1.4	8	-8	5.6	-4	4	1.0	-4	14	2.8	-26	8	0.7	4	-4	3.1	4	-14	1.5	20	-4	1.4	4	4	2.8	4	14	3.4	20	4	3.0	-4	-4	3.4	-4	-14	-1.0
69	1	-1.7	2.3	0	8	8	3.1	-8	8	-7.4	-8	-8	1.4	8	-8	3.6	-4	4	1.0	-4	14	4.8	-26	8	2.7	4	-4	1.1	4	-14	3.5	20	-4	3.4	4	4	2.8	4	14	5.4	20	4	3.0	-4	-4	1.4	-4	-14	1.0
69	1	-2.7	2.1	0	8	8	1.1	-8	8	2.6	-8	-8	3.4	8	-8	1.6	-4	4	3.0	-4	14	-1.2	-26	8	-1.3	4	-4	3.1	4	-14	5.5	20	-4	3.4	4	4	0.8	4	14	5.4	20	4	3.0	-4	-4	5.4	-4	-14	3.0
69	1	-0.7	2.2	0	8	8	1.2	-8	8	-5.3	-8	-8	-0.5	8	-8	0.7	-4	4	-2.9	-4	14	2.9	-26	8	-3.2	4	-4	2.2	4	-14	4.6	20	-4	2.5	4	4	-1.1	4	14	3.5	20	4	5.1	-4	-4	3.5	-4	-14	1.1
69	1	-2.1	1.8	0	8	8	1.2	-8	8	-3.3	-8	-8	1.5	8	-8	2.7	-4	4	1.1	-4	14	0.9	-26	8	2.8	4	-4	2.2	4	-14	4.6	20	-4	4.5	4	4	0.9	4	14	3.5	20	4	5.1	-4	-4	1.5	-4	-14	3.1
70	0	-0.9	2.7	0	-8	8	1.4	8	8	4.9	8	-8	10.7	-8	-8	4.9	4	4	-0.7	4	14	1.1	26	8	3.0	-4	-4	0.4	-4	-14	0.8	-20	-4	4.7	-4	4	-0.9	-4	14	1.7	-20	4	13.3	4	-4	1.7	4	-14	1.3
70	0	-0.1	1.4	0	-8	8	7.4	8	8	0.9	8	-8	-0.3	-8	-8	0.9	4	4	-0.7	4	14	1.1	26	8	3.0	-4	-4	0.4	-4	-14	2.8	-20	-4	4.7	-4	4	1.1	-4	14	1.7	-20	4	3.3	4	-4	-0.3	4	-14	1.3
70	0	-1.0	1.7	0	-8	8	2.5	8	8	-1.0	8	-8	-3.2	-8	-8	3.0	4	4	1.4	4	14	-2.8	26	8	5.1	-4	-4	0.5	-4	-14	0.9	-20	-4	4.8	-4	4	0.2	-4	14	0.8	-20	4	2.4	4	-4	4.8	4	-14	2.4
70	0	-1.7	1.5	0	-8	8	2.5	8	8	1.0	8	-8	0.8	-8	-8	1.0	4	4	-0.6	4	14	-0.8	26	8	1.1	-4	-4	0.5	-4	-14	2.9	-20	-4	2.8	-4	4	2.2	-4	14	2.8	-20	4	4.4	4	-4	2.8	4	-14	2.4
70	0	-1.0	1.5	0	-8	8	0.5	8	8	1.0	8	-8	0.8	-8	-8	-1.0	4	4	-0.6	4	14	-0.8	26	8	5.1	-4	-4	0.5	-4	-14	2.9	-20	-4	2.8	-4	4	2.2	-4	14	0.8	-20	4	6.4	4	-4	0.8	4	-14	2.4
70	0	-1.7	1.4	0	-8	8	2.5	8	8	1.0	8	-8	0.8	-8	-8	3.0	4	4	1.4	4	14	1.2	26	8	1.1	-4	-4	2.5	-4	-14	2.9	-20	-4	4.8	-4	4	0.2	-4	14	0.8	-20	4	4.4	4	-4	2.8	4	-14	0.4
70	0	-0.7	1.6	0	-8	8	0.6	8	8	1.1	8	-8	0.9	-8	-8	1.1	4	4	3.5	4	14	1.3	26	8	1.2	-4	-4	-1.4	-4	-14	1.0	-20	-4	4.9	-4	4	0.3	-4	14	2.9	-20	4	2.5	4	-4	0.9	4	-14	0.5
70	0	-1.3	2.6	0	-8	8	2.6	8	8	-0.9	8	-8	-1.1	-8	-8	1.1	4	4	-0.5	4	14	3.3	26	8	3.2	-4	-4	2.6	-4	-14	5.0	-20	-4	4.9	-4	4	2.3	-4	14	0.9	-20	4	4.5	4	-4	0.9	4	-14	0.5
70	0	0.4	2.8	0	-8	8	2.7	8	8	-0.8	8	-8	-1.0	-8	-8	5.2	4	4	-2.4	4	14	1.4	26	8	3.3	-4	-4	0.7	-4	-14	1.1	-20	-4	1.0	-4	4	2.4	-4	14	1.0	-20	4	4.6	4	-4	1.0	4	-14	10.6
70	0	-1.3	1.6	0	-8	8	-1.3	8	8	-0.8	8	-8	3.0	-8	-8	1.2	4	4	3.6	4	14	-0.6	26	8	3.3	-4	-4	-1.3	-4	-14	1.1	-20	-4	3.0	-4	4	0.4	-4	14	-1.0	-20	4	2.6	4	-4	5.0	4	-14	0.6
70	0	-2.2	1.6	0	-8	8	0.7	8	8	1.2	8	-8	1.0	-8	-8	1.2	4	4	1.6	4	14	1.4	26	8	-0.7	-4	-4	0.7	-4	-14	1.1	-20	-4	3.0	-4	4	0.4	-4	14	5.0	-20	4	2.6	4	-4	3.0	4	-14	0.6
70	1	-1.3	3.0	0	8	8	3.4	-8	8	2.9	-8	-8	-0.3	8	-8	13.9	-4	4	1.3	-4	14	3.1	-26	8	3.0	4	-4	0.4	4	-14	4.8	20	-4	2.7	4	4	1.1	4	14	14.7	20	4	3.3	-4	-4	1.7	-4	-14	5.3
70	1	2.1	1.8	0	8	8	-2.6	-8	8	-1.1	-8	-8	1.7	8	-8	-1.1	-4	4	-0.7	-4	14	-0.9	-26	8	1.0	4	-4	-1.6	4	-14	0.8	20	-4	-1.3	4	4	-0.9	4	14	1.7	20	4	-0.7	-4	-4	-0.3	-4	-14	-4.7
70	1	-0.4	1.6	0	8	8	0.5	-8	8	1.0	-8	-8	2.8	8	-8	1.0	-4	4	1.4	-4	14	-0.8	-26	8	3.1	4	-4	-1.5	4	-14	0.9	20	-4	2.8	4	4	0.2	4	14	-3.2	20	4	4.4	-4	-4	-1.2	-4	-14	2.4
70	1	-1.1	1.4	0	8	8	2.5	-8	8	-1.0	-8	-8	2.8	8	-8	1.0	-4	4	1.4	-4	14	3.2	-26	8	1.1	4	-4	0.5	4	-14	0.9	20	-4	4.8	4	4	2.2	4	14	0.8	20	4	2.4	-4	-4	0.8	-4	-14	-1.6
70	1	0.4	1.9	0	8	8	0.5	-8	8	-1.0	-8	-8	0.8	8	-8	1.0	-4	4	1.4	-4	14	1.2	-26	8	1.1	4	-4	0.5	4	-14	0.9	20	-4	0.8	4	4	0.2	4	14	-1.2	20	4	0.4	-4	-4	-1.2	-4	-14	0.4
70	1	-0.7	1.5	0	8	8	0.5	-8	8	1.0	-8	-8	0.8	8	-8	3.0	-4	4	-0.6	-4	14	1.2	-26	8	5.1	4	-4	0.5	4	-14	2.9	20	-4	2.8	4	4	2.2	4	14	0.8	20	4	4.4	-4	-4	2.8	-4	-14	2.4
70	1	-0.5	1.7	0	8	8	0.6	-8	8	-0.9	-8	-8	0.9	8	-8	-0.9	-4	4	1.5	-4	14	1.3	-26	8	1.2	4	-4	0.6	4	-14	3.0	20	-4	2.9	4	4	0.3	4	14	-1.1	20	4	2.5	-4	-4	0.9	-4	-14	-1.5
70	1	-1.5	2.6	0	8	8	2.6	-8	8	1.1	-8	-8	2.9	8	-8	3.1	-4	4	3.5	-4	14	3.3	-26	8	5.2	4	-4	2.6	4	-14	3.0	20	-4	4.9	4	4	2.3	4	14	0.9	20	4	4.5	-4	-4	2.9	-4	-14	2.5
70	1	-1.1	1.4	0	8	8	0.7	-8	8	1.2	-8	-8	3.0	8	-8	1.2	-4	4	1.6	-4	14	1.4	-26	8	3.3	4	-4	0.7	4	-14	1.1	20	-4	3.0	4	4	0.4	4	14	3.0	20	4	0.6	-4	-4	1.0	-4	-14	4.6
70	1	-1.2	1.5	0	8	8	-1.3	-8	8	1.2	-8	-8	3.0	8	-8	5.2	-4	4	1.6	-4	14	1.4	-26	8	3.3	4	-4	2.7	4	-14	1.1	20	-4	3.0	4	4	2.4	4	14	1.0	20	4	4.6	-4	-4	1.0	-4	-14	0.6
70	1	-2.6	1.4	0	8	8	2.7	-8	8	1.2	-8	-8	1.0	8	-8	1.2	-4	4	3.6	-4	14	1.4	-26	8	5.3	4	-4	2.7	4	-14	3.1	20	-4	5.0	4	4	2.4	4	14	1.0	20	4	6.6	-4	-4	7.0	-4	-14	2.6
72	0	-1.7	2.2	0	-8	8	3.0	8	8	-0.5	8	-8	3.3	-8	-8	5.5	4	4	3.9	4	14	-0.3	26	8	1.6	-4	-4	3.0	-4	-14	3.4	-20	-4	3.3	-4	4	2.7	-4	14	1.3	-20	4	2.9	4	-4	1.3	4	-14	2.9
72	0	-1.5	1.6	0	-8	8	1.0	8	8	1.5	8	-8	3.3	-8	-8	1.5	4	4	-2.1	4	14	-0.3	26	8	-0.4	-4	-4	1.0	-4	-14	5.4	-20	-4	3.3	-4	4	2.7	-4	14	-0.7	-20	4	4.9	4	-4	3.3	4	-14	2.9
72	0	-1.0	1.4	0	-8	8	3.0	8	8	1.5	8	-8	3.3	-8	-8	1.5	4	4	1.9	4	14	-0.3	26	8	1.6	-4	-4	1.0	-4	-14	5.4	-20	-4	1.3	-4	4	4.7	-4	14	1.3	-20	4	4.9	4	-4	-0.7	4	-14	0.9
72	0	-1.1	1.7	0	-8	8	3.1	8	8	2.6	8	-8	3.4	-8	-8	-0.4	4	4	5.0	4	14	-1.2	26	8	0.7	-4	-4	3.1	-4	-14	1.5	-20	-4	1.4	-4	4	0.8	-4	14	3.4	-20	4	1.0	4	-4	3.4	4	-14	1.0
72	0	-0.6	3.1	0	-8	8	1.1	8	8	0.6	8	-8	5.4	-8	-8	3.6	4	4	-1.0	4	14	0.8	26	8	0.7	-4	-4	3.1	-4	-14	1.5	-20	-4	5.4	-4	4	2.8	-4	14	-0.6	-20	4	3.0	4	-4	3.4	4	-14	5.0
72	0	0.7	2.1	0	-8	8	1.1	8	8	0.6	8	-8	1.4	-8	-8	-0.4	4	4	1.0	4	14	-3.2	26	8	-1.3	-4	-4	-0.9	-4	-14	3.5	-20	-4	1.4	-4	4	0.8	-4	14	-0.6	-20	4	-1.0	4	-4	3.4	4	-14	1.0
72	0	0.0	1.6	0	-8	8	1.1	8	8	2.6	8	-8	1.4	-8	-8	1.6	4	4	1.0	4	14	-3.2	26	8	-3.3	-4	-4	9.1	-4	-14	1.5	-20	-4	1.4	-4	4	2.8	-4	14	1.4	-20	4	1.0	4	-4	-0.6	4	-14	3.0
72	0	-0.7	2.0	0	-8	8	1.2	8	8	0.7	8	-8	-2.0	-8	-8	2.7	4	4	-0.9	4	14	-1.6	26	8	1.8	-4	-4	-0.8	-4	-14	3.6	-20	-4	1.5	-4	4	0.9	-4	14	1.5	-20	4	1.1	4	-4	1.5	4	-14	1.1
72	0	0.7	1.7	0	-8	8	1.2	8	8	-1.3	8	-8	-0.5	-8	-8	2.7	4	4	-0.9	4	14	-5.1	26	8	-1.2	-4	-4	0.2	-4	-14	-1.4	-20	-4	0.5	-4	4	0.9	-4	14	1.5	-20	4	1.1	4	-4	1.5	4	-14	-0.9
72	0	0.0	1.7	0	-8	8	1.3	8	8	0.8	8	-8	3.6	-8	-8	0.8	4	4	1.2	4	14	-3.0	26	8	-1.1	-4	-4	0.3	-4	-14	-1.3	-20	-4	0.6	-4	4	1.0	-4	14	1.6	-20	4	3.2	4	-4	1.6	4	-14	1.2
72	0	0.5	2.2	0	-8	8	1.3	8	8	2.8	8	-8	-0.4	-8	-8	-1.2	4	4	1.2	4	14	-3.0	26	8	-3.1	-4	-4	-1.7	-4	-14	-1.3	-20	-4	0.6	-4	4	-1.0	-4	14	-0.4	-20	4	1.2	4	-4	3.6	4	-14	3.2
72	0	-0.4	1.5	0	-8	8	3.3	8	8	0.8	8	-8	1.6	-8	-8	0.8	4	4	3.2	4	14	-3.0	26	8	0.9	-4	-4	2.3	-4	-14	2.7	-20	-4	2.6	-4	4	3.0	-4	14	1.6	-20	4	5.2	4	-4	1.6	4	-14	1.2
72	0	1.1	2.1	0	-8	8	-0.7	8	8	-1.2	8	-8	-0.4	-8	-8	-1.2	4	4	1.2	4	14	-3.0	26	8	-3.1	-4	-4	2.3	-4	-14	6.7	-20	-4	4.6	-4	4	-1.0	-4	14	1.6	-20	4	-2.8	4	-4	-0.4	4	-14	1.2
72	0	0.1	1.5	0	-8	8	1.4	8	8	-3.1	8	-8	3.7	-8	-8	2.9	4	4	-0.7	4	14	-0.9	26	8	1.0	-4	-4	2.4	-4	-14	0.8	-20	-4	2.7	-4	4	1.1	-4	14	-2.3	-20	4	1.3	4	-4	1.7	4	-14	1.3
72	0	0.0	1.5	0	-8	8	1.4	8	8	0.9	8	-8	1.7	-8	-8	0.9	4	4	-0.7	4	14	-4.9	26	8	3.0	-4	-4	2.4	-4	-14	0.8	-20	-4	2.7	-4	4	1.1	-4	14	-0.3	-20	4	1.3	4	-4	-0.3	4	-14	-0.7
72	0	0.0	1.6	0	-8	8	2.5	8	8	1.0	8	-8	0.8	-8	-8	1.0	4	4	1.4	4	14	1.2	26	8	-0.9	-4	-4	0.5	-4	-14	0.9	-20	-4	0.8	-4	4	2.2	-4	14	-1.2	-20	4	0.4	4	-4	0.8	4	-14	0.4
72	0	1.8	1.5	0	-8	8	-1.5	8	8	-3.0	8	-8	-1.2	-8	-8	1.0	4	4	-2.6	4	14	-4.8	26	8	-4.9	-4	-4	0.5	-4	-14	0.9	-20	-4	0.8	-4	4	0.2	-4	14	-3.2	-20	4	-1.6	4	-4	-1.2	4	-14	-3.6
72	0	-0.3	1.7	0	-8	8	0.5	8	8	-1.0	8	-8	0.8	-8	-8	1.0	4	4	1.4	4	14	-0.8	26	8	-0.9	-4	-4	0.5	-4	-14	0.9	-20	-4	4.8	-4	4	6.2	-4	14	-1.2	-20	4	0.4	4	-4	-1.2	4	-14	0.4
72	1	-0.9	1.9	0	8	8	1.0	-8	8	-0.5	-8	-8	-0.7	8	-8	5.5	-4	4	1.9	-4	14	1.7	-26	8	-4.4	4	-4	3.0	4	-14	3.4	20	-4	3.3	4	4	2.7	4	14	-0.7	20	4	2.9	-4	-4	3.3	-4	-14	0.9
72	1	0.0	2.0	0	8	8	1.0	-8	8	-2.5	-8	-8	-0.7	8	-8	3.5	-4	4	-2.1	-4	14	-0.3	-26	8	-4.4	4	-4	5.0	4	-14	1.4	20	-4	1.3	4	4	0.7	4	14	-0.7	20	4	2.9	-4	-4	5.3	-4	-14	0.9
72	1	0.0	1.9	0	8	8	1.0	-8	8	-2.5	-8	-8	-0.7	8	-8	1.5	-4	4	-2.1	-4	14	-0.3	-26	8	-2.4	4	-4	1.0	4	-14	1.4	20	-4	3.3	4	4	0.7	4	14	-0.7	20	4	0.9	-4	-4	1.3	-4	-14	2.9
72	1	0.1	2.5	0	8	8	-0.9	-8	8	-1.4	-8	-8	1.4	8	-8	1.6	-4	4	-1.0	-4	14	2.8	-26	8	-5.3	4	-4	3.1	4	-14	1.5	20	-4	1.4	4	4	0.8	4	14	3.4	20	4	3.0	-4	-4	1.4	-4	-14	-1.0
72	1	0.4	2.5	0	8	8	1.1	-8	8	0.6	-8	-8	1.4	8	-8	1.6	-4	4	-1.0	-4	14	-1.2	-26	8	-5.3	4	-4	1.1	4	-14	3.5	20	-4	1.4	4	4	2.8	4	14	-0.6	20	4	1.0	-4	-4	1.4	-4	-14	1.0
72	1	1.2	2.4	0	8	8	1.1	-8	8	-5.4	-8	-8	1.4	8	-8	1.6	-4	4	1.0	-4	14	-3.2	-26	8	-3.3	4	-4	-0.9	4	-14	1.5	20	-4	-0.6	4	4	0.8	4	14	-2.6	20	4	1.0	-4	-4	1.4	-4	-14	-1.0
72	1	1.3	2.9	0	8	8	3.1	-8	8	-3.4	-8	-8	1.4	8	-8	1.6	-4	4	-3.0	-4	14	-5.2	-26	8	-5.3	4	-4	-0.9	4	-14	1.5	20	-4	1.4	4	4	-1.2	4	14	-2.6	20	4	1.0	-4	-4	-0.6	-4	-14	1.0
72	1	1.3	2.8	0	8	8	-0.8	-8	8	-3.3	-8	-8	-0.5	8	-8	0.7	-4	4	-1.9	-4	14	-4.1	-26	8	-3.2	4	-4	-0.8	4	-14	-0.4	20	-4	0.0	4	4	2.9	4	14	-7.0	20	4	1.1	-4	-4	1.5	-4	-14	-0.9
72	1	2.0	2.8	0	8	8	-0.8	-8	8	-5.3	-8	-8	-0.5	8	-8	0.7	-4	4	-2.9	-4	14	-3.1	-26	8	-7.2	4	-4	0.2	4	-14	-1.4	20	-4	0.5	4	4	-1.1	4	14	-4.5	20	4	-0.9	-4	-4	-0.5	-4	-14	-0.9
72	1	0.5	1.8	0	8	8	-0.7	-8	8	-5.2	-8	-8	-0.4	8	-8	0.8	-4	4	-2.8	-4	14	-3.0	-26	8	-1.1	4	-4	-1.7	4	-14	0.7	20	-4	0.6	4	4	1.0	4	14	-2.4	20	4	-0.8	-4	-4	-0.4	-4	-14	1.2
72	1	2.3	2.6	0	8	8	-0.7	-8	8	-5.2	-8	-8	1.6	8	-8	0.8	-4	4	-2.8	-4	14	-5.0	-26	8	-5.1	4	-4	2.3	4	-14	0.7	20	-4	-1.4	4	4	1.0	4	14	-4.4	20	4	1.2	-4	-4	1.6	-4	-14	1.2
72	1	0.8	2.3	0	8	8	-0.7	-8	8	-5.2	-8	-8	1.6	8	-8	0.8	-4	4	-0.8	-4	14	-1.0	-26	8	-5.1	4	-4	2.3	4	-14	4.7	20	-4	2.6	4	4	1.0	4	14	-2.4	20	4	1.2	-4	-4	-0.4	-4	-14	1.2
72	1	2.3	2.4	0	8	8	1.3	-8	8	-7.2	-8	-8	1.6	8	-8	2.8	-4	4	-2.8	-4	14	-5.0	-26	8	-3.1	4	-4	0.3	4	-14	2.7	20	-4	-1.4	4	4	-3.0	4	14	-4.4	20	4	-0.8	-4	-4	-0.4	-4	-14	1.2
72	1	1.4	2.4	0	8	8	-0.6	-8	8	-3.1	-8	-8	-0.3	8	-8	0.9	-4	4	-0.7	-4	14	-4.9	-26	8	-3.0	4	-4	0.4	4	-14	2.8	20	-4	0.7	4	4	1.1	4	14	-2.3	20	4	1.3	-4	-4	-0.3	-4	-14	1.3
72	1	0.7	2.1	0	8	8	-0.6	-8	8	-5.1	-8	-8	-0.3	8	-8	0.9	-4	4	-0.7	-4	14	-0.9	-26	8	-5.0	4	-4	0.4	4	-14	4.8	20	-4	0.7	4	4	-0.9	4	14	-2.3	20	4	1.3	-4	-4	1.7	-4	-14	1.3
72	1	0.7	2.2	0	8	8	2.5	-8	8	-5.0	-8	-8	0.8	8	-8	1.0	-4	4	-0.6	-4	14	-0.8	-26	8	-2.9	4	-4	0.5	4	-14	0.9	20	-4	4.8	4	4	2.2	4	14	4.8	20	4	2.4	-4	-4	-1.2	-4	-14	0.4
72	1	1.9	2.3	0	8	8	-1.5	-8	8	-7.0	-8	-8	0.8	8	-8	3.0	-4	4	-2.6	-4	14	-6.8	-26	8	-2.9	4	-4	0.5	4	-14	0.9	20	-4	0.8	4	4	-1.8	4	14	-3.2	20	4	0.4	-4	-4	-1.2	-4	-14	-1.6
72	1	0.7	2.3	0	8	8	0.5	-8	8	-3.0	-8	-8	-1.2	8	-8	1.0	-4	4	-0.6	-4	14	-2.8	-26	8	-4.9	4	-4	-1.5	4	-14	2.9	20	-4	0.8	4	4	0.2	4	14	-1.2	20	4	0.4	-4	-4	-1.2	-4	-14	-1.6
73	0	-0.9	1.1	0	-8	8	1.3	8	8	0.8	8	-8	5.6	-8	-8	2.8	4	4	1.2	4	14	1.0	26	8	2.9	-4	-4	6.3	-4	-14	-1.3	-20	-4	0.6	-4	4	1.0	-4	14	1.6	-20	4	1.2	4	-4	1.6	4	-14	1.2
73	0	-0.2	1.9	0	-8	8	-0.7	8	8	-1.2	8	-8	-0.4	-8	-8	0.8	4	4	1.2	4	14	-1.0	26	8	2.9	-4	-4	0.3	-4	-14	2.7	-20	-4	0.6	-4	4	-1.0	-4	14	-2.4	-20	4	1.2	4	-4	5.6	4	-14	3.2
73	0	-0.1	4.2	0	-8	8	1.3	8	8	2.8	8	-8	1.6	-8	-8	4.8	4	4	3.2	4	14	3.0	26	8	-1.1	-4	-4	2.3	-4	-14	2.7	-20	-4	0.6	-4	4	1.0	-4	14	1.6	-20	4	1.2	4	-4	1.6	4	-14	3.2
73	0	-0.2	2.1	0	-8	8	1.4	8	8	0.9	8	-8	-0.3	-8	-8	0.9	4	4	-0.7	4	14	1.1	26	8	3.0	-4	-4	-1.6	-4	-14	-1.2	-20	-4	0.7	-4	4	3.1	-4	14	5.7	-20	4	1.3	4	-4	3.7	4	-14	3.3
73	0	-1.4	2.3	0	-8	8	0.5	8	8	1.0	8	-8	6.8	-8	-8	5.0	4	4	9.4	4	14	3.2	26	8	3.1	-4	-4	0.5	-4	-14	8.9	-20	-4	2.8	-4	4	0.2	-4	14	-1.2	-20	4	2.4	4	-4	-1.2	4	-14	0.4
73	0	-0.1	2.0	0	-8	8	6.5	8	8	7.0	8	-8	4.8	-8	-8	3.0	4	4	1.4	4	14	3.2	26	8	1.1	-4	-4	2.5	-4	-14	2.9	-20	-4	4.8	-4	4	0.2	-4	14	8.8	-20	4	2.4	4	-4	0.8	4	-14	6.4
73	0	-0.1	3.7	0	-8	8	0.5	8	8	3.0	8	-8	4.8	-8	-8	-1.0	4	4	3.4	4	14	3.2	26	8	1.1	-4	-4	6.5	-4	-14	2.9	-20	-4	0.8	-4	4	0.2	-4	14	8.8	-20	4	4.4	4	-4	-1.2	4	-14	-1.6
73	0	-1.0	2.0	0	-8	8	0.6	8	8	1.1	8	-8	0.9	-8	-8	1.1	4	4	1.5	4	14	3.3	26	8	5.2	-4	-4	0.6	-4	-14	-1.0	-20	-4	0.9	-4	4	2.3	-4	14	0.9	-20	4	0.5	4	-4	2.9	4	-14	4.5
73	0	-0.7	1.6	0	-8	8	0.6	8	8	3.1	8	-8	0.9	-8	-8	1.1	4	4	3.5	4	14	3.3	26	8	5.2	-4	-4	-1.4	-4	-14	5.0	-20	-4	0.9	-4	4	2.3	-4	14	2.9	-20	4	-1.5	4	-4	0.9	4	-14	0.5
73	0	-0.2	1.8	0	-8	8	0.7	8	8	1.2	8	-8	1.0	-8	-8	1.2	4	4	3.6	4	14	3.4	26	8	1.3	-4	-4	0.7	-4	-14	-0.9	-20	-4	3.0	-4	4	-1.6	-4	14	-1.0	-20	4	-1.4	4	-4	5.0	4	-14	0.6
73	1	0.5	1.3	0	8	8	1.3	-8	8	-3.2	-8	-8	1.6	8	-8	0.8	-4	4	-0.8	-4	14	-1.0	-26	8	-3.1	4	-4	-1.7	4	-14	-1.3	20	-4	0.6	4	4	-1.0	4	14	-0.4	20	4	-0.8	-4	-4	-0.4	-4	-14	-0.8
73	1	1.9	1.8	0	8	8	-2.7	-8	8	-1.2	-8	-8	-2.4	8	-8	0.8	-4	4	1.2	-4	14	-3.0	-26	8	-3.1	4	-4	-1.7	4	-14	2.7	20	-4	-5.4	4	4	-1.0	4	14	1.6	20	4	-0.8	-4	-4	-0.4	-4	-14	-0.8
73	1	0.4	1.5	0	8	8	1.3	-8	8	-5.2	-8	-8	-0.4	8	-8	-1.2	-4	4	-0.8	-4	14	-1.0	-26	8	-1.1	4	-4	0.3	4	-14	-1.3	20	-4	0.6	4	4	1.0	4	14	-2.4	20	4	1.2	-4	-4	5.6	-4	-14	-0.8
73	1	2.7	2.6	0	8	8	-4.6	-8	8	-3.1	-8	-8	-2.3	8	-8	-1.1	-4	4	-2.7	-4	14	-6.9	-26	8	-1.0	4	-4	-3.6	4	-14	-1.2	20	-4	0.7	4	4	-2.9	4	14	-6.3	20	4	-4.7	-4	-4	-4.3	-4	-14	-0.7
73	1	1.4	2.5	0	8	8	-1.5	-8	8	-5.0	-8	-8	-3.2	8	-8	-1.0	-4	4	-2.6	-4	14	-2.8	-26	8	-2.9	4	-4	-1.5	4	-14	-1.1	20	-4	-1.2	4	4	-3.8	4	14	-5.2	20	4	-1.6	-4	-4	0.8	-4	-14	0.4
73	1	1.7	1.5	0	8	8	0.5	-8	8	1.0	-8	-8	0.8	8	-8	-1.0	-4	4	-0.6	-4	14	-2.8	-26	8	-0.9	4	-4	0.5	4	-14	2.9	20	-4	-1.2	4	4	0.2	4	14	0.8	20	4	0.4	-4	-4	0.8	-4	-14	0.4
73	1	2.6	2.4	0	8	8	0.5	-8	8	1.0	-8	-8	0.8	8	-8	-1.0	-4	4	-2.6	-4	14	-2.8	-26	8	-2.9	4	-4	-3.5	4	-14	-3.1	20	-4	0.8	4	4	-1.8	4	14	-5.2	20	4	-1.6	-4	-4	-1.2	-4	-14	2.4
73	1	-0.2	3.2	0	8	8	0.6	-8	8	-0.9	-8	-8	4.9	8	-8	1.1	-4	4	5.5	-4	14	1.3	-26	8	-0.8	4	-4	0.6	4	-14	3.0	20	-4	4.9	4	4	0.3	4	14	-3.1	20	4	-1.5	-4	-4	0.9	-4	-14	0.5
73	1	1.9	1.6	0	8	8	-1.4	-8	8	-0.9	-8	-8	0.9	8	-8	-0.9	-4	4	-0.5	-4	14	-4.7	-26	8	-0.8	4	-4	0.6	4	-14	-1.0	20	-4	0.9	4	4	-1.7	4	14	-3.1	20	4	0.5	-4	-4	-1.1	-4	-14	-1.5
73	1	2.4	2.3	0	8	8	-3.3	-8	8	-2.8	-8	-8	-1.0	8	-8	-0.8	-4	4	-4.4	-4	14	-2.6	-26	8	-2.7	4	-4	-1.3	4	-14	1.1	20	-4	1.0	4	4	-1.6	4	14	-3.0	20	4	-1.4	-4	-4	-1.0	-4	-14	0.6
75	0	-1.6	1.7	0	-8	8	1.2	8	8	0.7	8	-8	1.5	-8	-8	0.7	4	4	3.1	4	14	2.9	26	8	0.8	-4	-4	0.2	-4	-14	2.6	-20	-4	2.5	-4	4	0.9	-4	14	3.5	-20	4	9.1	4	-4	1.5	4	-14	1.1
75	0	-1.6	1.4	0	-8	8	1.3	8	8	2.8	8	-8	1.6	-8	-8	0.8	4	4	1.2	4	14	3.0	26	8	2.9	-4	-4	4.3	-4	-14	0.7	-20	-4	0.6	-4	4	5.0	-4	14	-0.4	-20	4	5.2	4	-4	1.6	4	-14	1.2
75	0	-1.9	1.4	0	-8	8	1.4	8	8	2.9	8	-8	3.7	-8	-8	0.9	4	4	3.3	4	14	3.1	26	8	5.0	-4	-4	2.4	-4	-14	2.8	-20	-4	0.7	-4	4	1.1	-4	14	1.7	-20	4	3.3	4	-4	1.7	4	-14	1.3
75	0	-1.8	1.4	0	-8	8	1.4	8	8	0.9	8	-8	1.7	-8	-8	0.9	4	4	3.3	4	14	-0.9	26	8	-3.0	-4	-4	0.4	-4	-14	2.8	-20	-4	0.7	-4	4	1.1	-4	14	1.7	-20	4	1.3	4	-4	1.7	4	-14	1.3
75	0	-2.7	2.8	0	-8	8	1.4	8	8	4.9	8	-8	-0.3	-8	-8	-1.1	4	4	1.3	4	14	7.1	26	8	1.0	-4	-4	0.4	-4	-14	0.8	-20	-4	2.7	-4	4	1.1	-4	14	1.7	-20	4	13.3	4	-4	1.7	4	-14	1.3
75	0	-3.1	2.8	0	-8	8	4.5	8	8	1.0	8	-8	6.8	-8	-8	3.0	4	4	1.4	4	14	3.2	26	8	3.1	-4	-4	6.5	-4	-14	0.9	-20	-4	2.8	-4	4	0.2	-4	14	2.8	-20	4	2.4	4	-4	6.8	4	-14	8.4
75	0	-2.3	2.2	0	-8	8	0.5	8	8	1.0	8	-8	0.8	-8	-8	1.0	4	4	1.4	4	14	3.2	26	8	3.1	-4	-4	-1.5	-4	-14	4.9	-20	-4	0.8	-4	4	0.2	-4	14	-1.2	-20	4	0.4	4	-4	2.8	4	-14	2.4
75	0	-2.6	2.4	0	-8	8	0.6	8	8	3.1	8	-8	2.9	-8	-8	-0.9	4	4	1.5	4	14	1.3	26	8	7.2	-4	-4	0.6	-4	-14	3.0	-20	-4	4.9	-4	4	0.3	-4	14	2.9	-20	4	2.5	4	-4	2.9	4	-14	2.5
75	0	-2.0	2.1	0	-8	8	2.6	8	8	3.1	8	-8	-1.1	-8	-8	1.1	4	4	3.5	4	14	3.3	26	8	5.2	-4	-4	0.6	-4	-14	-1.0	-20	-4	0.9	-4	4	2.3	-4	14	-3.1	-20	4	2.5	4	-4	0.9	4	-14	2.5
75	0	-1.3	1.5	0	-8	8	0.6	8	8	1.1	8	-8	-1.1	-8	-8	1.1	4	4	5.5	4	14	3.3	26	8	5.2	-4	-4	-1.4	-4	-14	5.0	-20	-4	2.9	-4	4	2.3	-4	14	-1.1	-20	4	4.5	4	-4	2.9	4	-14	2.5
75	0	-2.9	1.6	0	-8	8	4.7	8	8	3.2	8	-8	5.0	-8	-8	1.2	4	4	3.6	4	14	-0.6	26	8	5.3	-4	-4	2.7	-4	-14	3.1	-20	-4	5.0	-4	4	4.4	-4	14	3.0	-20	4	2.6	4	-4	3.0	4	-14	4.6
75	0	-3.2	1.4	0	-8	8	0.7	8	8	1.2	8	-8	3.0	-8	-8	5.2	4	4	-0.4	4	14	3.4	26	8	5.3	-4	-4	0.7	-4	-14	5.1	-20	-4	3.0	-4	4	0.4	-4	14	3.0	-20	4	4.6	4	-4	5.0	4	-14	4.6
75	0	-2.7	1.7	0	-8	8	0.8	8	8	1.3	8	-8	1.1	-8	-8	1.3	4	4	3.7	4	14	1.5	26	8	5.4	-4	-4	0.8	-4	-14	3.2	-20	-4	3.1	-4	4	2.5	-4	14	-0.9	-20	4	10.7	4	-4	5.1	4	-14	2.7
75	0	-3.0	1.6	0	-8	8	4.8	8	8	-0.7	8	-8	3.1	-8	-8	3.3	4	4	1.7	4	14	1.5	26	8	5.4	-4	-4	0.8	-4	-14	3.2	-20	-4	3.1	-4	4	2.5	-4	14	1.1	-20	4	4.7	4	-4	3.1	4	-14	4.7
75	0	-2.4	1.6	0	-8	8	0.8	8	8	1.3	8	-8	3.1	-8	-8	3.3	4	4	1.7	4	14	3.5	26	8	3.4	-4	-4	0.8	-4	-14	3.2	-20	-4	3.1	-4	4	4.5	-4	14	1.1	-20	4	2.7	4	-4	3.1	4	-14	0.7
75	0	-1.9	2.2	0	-8	8	0.8	8	8	-0.7	8	-8	3.1	-8	-8	5.3	4	4	1.7	4	14	1.5	26	8	3.4	-4	-4	0.8	-4	-14	3.2	-20	-4	-0.9	-4	4	2.5	-4	14	1.1	-20	4	-1.3	4	-4	1.1	4	-14	0.7
75	0	-2.2	1.7	0	-8	8	2.9	8	8	3.4	8	-8	3.2	-8	-8	3.4	4	4	3.8	4	14	1.6	26	8	1.5	-4	-4	2.9	-4	-14	3.3	-20	-4	-0.8	-4	4	2.6	-4	14	3.2	-20	4	2.8	4	-4	3.2	4	-14	0.8
75	1	-1.4	1.5	0	8	8	1.2	-8	8	0.7	-8	-8	-0.5	8	-8	6.7	-4	4	-0.9	-4	14	0.9	-26	8	0.8	4	-4	0.2	4	-14	2.6	20	-4	2.5	4	4	0.9	4	14	1.5	20	4	3.1	-4	-4	1.5	-4	-14	-0.9
75	1	-1.3	1.6	0	8	8	1.3	-8	8	0.8	-8	-8	3.6	8	-8	0.8	-4	4	1.2	-4	14	3.0	-26	8	0.9	4	-4	4.3	4	-14	0.7	20	-4	0.6	4	4	1.0	4	14	5.6	20	4	1.2	-4	-4	3.6	-4	-14	1.2
75	1	-2.0	1.8	0	8	8	5.4	-8	8	0.9	-8	-8	-0.3	8	-8	0.9	-4	4	3.3	-4	14	3.1	-26	8	3.0	4	-4	2.4	4	-14	0.8	20	-4	0.7	4	4	5.1	4	14	1.7	20	4	3.3	-4	-4	1.7	-4	-14	1.3
75	1	-1.9	2.0	0	8	8	1.4	-8	8	2.9	-8	-8	3.7	8	-8	0.9	-4	4	1.3	-4	14	5.1	-26	8	5.0	4	-4	6.4	4	-14	0.8	20	-4	4.7	4	4	-0.9	4	14	1.7	20	4	1.3	-4	-4	1.7	-4	-14	3.3
75	1	-1.6	2.1	0	8	8	1.4	-8	8	-1.1	-8	-8	1.7	8	-8	-1.1	-4	4	1.3	-4	14	3.1	-26	8	5.0	4	-4	2.4	4	-14	2.8	20	-4	0.7	4	4	1.1	4	14	9.7	20	4	3.3	-4	-4	-0.3	-4	-14	-0.7
75	1	-2.0	1.6	0	8	8	4.5	-8	8	1.0	-8	-8	0.8	8	-8	1.0	-4	4	3.4	-4	14	3.2	-26	8	1.1	4	-4	6.5	4	-14	4.9	20	-4	6.8	4	4	0.2	4	14	2.8	20	4	2.4	-4	-4	0.8	-4	-14	-1.6
75	1	-3.2	2.9	0	8	8	4.5	-8	8	1.0	-8	-8	0.8	8	-8	3.0	-4	4	3.4	-4	14	1.2	-26	8	3.1	4	-4	4.5	4	-14	2.9	20	-4	2.8	4	4	4.2	4	14	0.8	20	4	6.4	-4	-4	4.8	-4	-14	-1.6
75	1	-1.8	1.6	0	8	8	4.6	-8	8	1.1	-8	-8	0.9	8	-8	1.1	-4	4	-2.5	-4	14	1.3	-26	8	3.2	4	-4	2.6	4	-14	5.0	20	-4	2.9	4	4	-1.7	4	14	-1.1	20	4	4.5	-4	-4	0.9	-4	-14	-1.5
75	1	-1.1	1.9	0	8	8	4.6	-8	8	-2.9	-8	-8	0.9	8	-8	1.1	-4	4	-0.5	-4	14	-0.7	-26	8	3.2	4	-4	0.6	4	-14	1.0	20	-4	2.9	4	4	0.3	4	14	-1.1	20	4	2.5	-4	-4	4.9	-4	-14	0.5
75	1	-1.3	1.5	0	8	8	0.6	-8	8	1.1	-8	-8	-1.1	8	-8	5.1	-4	4	1.5	-4	14	3.3	-26	8	1.2	4	-4	2.6	4	-14	1.0	20	-4	2.9	4	4	0.3	4	14	0.9	20	4	2.5	-4	-4	-1.1	-4	-14	0.5
75	1	-3.5	1.5	0	8	8	2.7	-8	8	1.2	-8	-8	3.0	8	-8	3.2	-4	4	1.6	-4	14	1.4	-26	8	1.3	4	-4	2.7	4	-14	3.1	20	-4	3.0	4	4	2.4	4	14	5.0	20	4	4.6	-4	-4	3.0	-4	-14	2.6
75	1	-3.1	1.9	0	8	8	0.7	-8	8	-0.8	-8	-8	5.0	8	-8	5.2	-4	4	1.6	-4	14	7.4	-26	8	3.3	4	-4	0.7	4	-14	3.1	20	-4	3.0	4	4	0.4	4	14	1.0	20	4	2.6	-4	-4	1.0	-4	-14	0.6
75	1	-2.1	2.2	0	8	8	0.8	-8	8	1.3	-8	-8	3.1	8	-8	3.3	-4	4	-0.3	-4	14	-2.5	-26	8	3.4	4	-4	0.8	4	-14	1.2	20	-4	7.1	4	4	0.5	4	14	3.1	20	4	8.7	-4	-4	1.1	-4	-14	-1.3
75	1	-2.8	1.9	0	8	8	0.8	-8	8	-0.7	-8	-8	1.1	8	-8	1.3	-4	4	-0.3	-4	14	1.5	-26	8	3.4	4	-4	4.8	4	-14	3.2	20	-4	1.1	4	4	-1.5	4	14	3.1	20	4	6.7	-4	-4	3.1	-4	-14	-1.3
75	1	-3.1	2.1	0	8	8	0.8	-8	8	1.3	-8	-8	7.1	8	-8	1.3	-4	4	-0.3	-4	14	5.5	-26	8	3.4	4	-4	10.8	4	-14	3.2	20	-4	3.1	4	4	3.5	4	14	3.1	20	4	2.7	-4	-4	11.1	-4	-14	-3.3
75	1	-2.1	2.2	0	8	8	0.8	-8	8	-0.7	-8	-8	1.1	8	-8	3.3	-4	4	-0.3	-4	14	1.5	-26	8	1.4	4	-4	0.8	4	-14	1.2	20	-4	5.1	4	4	2.5	4	14	1.1	20	4	4.7	-4	-4	1.1	-4	-14	2.7
75	1	-3.0	1.9	0	8	8	2.9	-8	8	1.4	-8	-8	1.2	8	-8	3.4	-4	4	1.8	-4	14	3.6	-26	8	3.5	4	-4	2.9	4	-14	5.3	20	-4	5.2	4	4	0.6	4	14	1.2	20	4	4.8	-4	-4	3.2	-4	-14	2.8
77	0	1.1	2.3	0	-8	8	0.8	8	8	1.3	8	-8	1.1	-8	-8	-0.7	4	4	1.7	4	14	-0.5	26	8	1.4	-4	-4	-1.2	-4	-14	1.2	-20	-4	1.1	-4	4	0.5	-4	14	3.1	-20	4	0.7	4	-4	1.1	4	-14	-1.3
77	0	1.7	1.9	0	-8	8	0.8	8	8	-0.7	8	-8	-0.9	-8	-8	-2.7	4	4	-2.3	4	14	1.5	26	8	-0.6	-4	-4	-3.2	-4	-14	1.2	-20	-4	-0.9	-4	4	-1.5	-4	14	1.1	-20	4	-1.3	4	-4	-0.9	4	-14	-1.3
77	0	4.2	6.3	0	-8	8	-1.1	8	8	-2.6	8	-8	1.2	-8	-8	-2.6	4	4	-2.2	4	14	1.6	26	8	-16.5	-4	-4	-1.1	-4	-14	-4.7	-20	-4	-4.8	-4	4	0.6	-4	14	-0.8	-20	4	-1.2	4	-4	-0.8	4	-14	0.8
77	0	0.6	2.3	0	-8	8	-1.1	8	8	3.4	8	-8	1.2	-8	-8	1.4	4	4	1.8	4	14	-0.4	26	8	1.5	-4	-4	0.9	-4	-14	-0.7	-20	-4	-0.8	-4	4	-1.4	-4	14	1.2	-20	4	-1.2	4	-4	-0.8	4	-14	2.8
77	0	0.4	2.0	0	-8	8	0.9	8	8	1.4	8	-8	-0.8	-8	-8	-0.6	4	4	1.8	4	14	-0.4	26	8	1.5	-4	-4	0.9	-4	-14	3.3	-20	-4	-0.8	-4	4	0.6	-4	14	1.2	-20	4	0.8	4	-4	1.2	4	-14	0.8
77	0	0.1	1.5	0	-8	8	1.1	8	8	0.6	8	-8	-0.6	-8	-8	1.6	4	4	1.0	4	14	0.8	26	8	0.7	-4	-4	-2.9	-4	-14	-0.5	-20	-4	1.4	-4	4	0.8	-4	14	1.4	-20	4	3.0	4	-4	1.4	4	-14	-1.0
77	0	-1.9	1.7	0	-8	8	1.1	8	8	2.6	8	-8	1.4	-8	-8	3.6	4	4	3.0	4	14	4.8	26	8	4.7	-4	-4	1.1	-4	-14	3.5	-20	-4	3.4	-4	4	2.8	-4	14	3.4	-20	4	-1.0	4	-4	3.4	4	-14	1.0
77	0	-0.4	1.6	0	-8	8	3.1	8	8	0.6	8	-8	-0.6	-8	-8	1.6	4	4	1.0	4	14	2.8	26	8	2.7	-4	-4	1.1	-4	-14	3.5	-20	-4	1.4	-4	4	0.8	-4	14	1.4	-20	4	-1.0	4	-4	1.4	4	-14	1.0
77	0	0.9	3.1	0	-8	8	5.0	8	8	-1.0	8	-8	-1.0	-8	-8	1.0	4	4	1.4	4	14	-0.7	26	8	-5.0	-4	-4	-0.9	-4	-14	1.3	-20	-4	0.8	-4	4	-0.8	-4	14	-0.7	-20	4	0.8	4	-4	-1.0	4	-14	1.1
77	1	0.9	1.8	0	8	8	0.8	-8	8	-0.7	-8	-8	-2.9	8	-8	1.3	-4	4	1.7	-4	14	1.5	-26	8	-0.6	4	-4	0.8	4	-14	1.2	20	-4	1.1	4	4	0.5	4	14	-0.9	20	4	2.7	-4	-4	1.1	-4	-14	0.7
77	1	0.5	1.9	0	8	8	0.8	-8	8	1.3	-8	-8	1.1	8	-8	5.3	-4	4	-0.3	-4	14	1.5	-26	8	-2.6	4	-4	0.8	4	-14	1.2	20	-4	1.1	4	4	6.5	4	14	1.1	20	4	0.7	-4	-4	3.1	-4	-14	2.7
77	1	1.3	1.6	0	8	8	-1.1	-8	8	1.4	-8	-8	-2.8	8	-8	1.4	-4	4	-0.2	-4	14	-0.4	-26	8	1.5	4	-4	0.9	4	-14	-0.7	20	-4	-0.8	4	4	0.6	4	14	-0.8	20	4	0.8	-4	-4	1.2	-4	-14	2.8
77	1	-0.2	2.3	0	8	8	4.9	-8	8	-0.6	-8	-8	1.2	8	-8	1.4	-4	4	1.8	-4	14	1.6	-26	8	-0.5	4	-4	0.9	4	-14	3.3	20	-4	1.2	4	4	2.6	4	14	1.2	20	4	2.8	-4	-4	1.2	-4	-14	2.8
77	1	-0.3	1.5	0	8	8	0.9	-8	8	-2.6	-8	-8	1.2	8	-8	1.4	-4	4	1.8	-4	14	-2.4	-26	8	-0.5	4	-4	0.9	4	-14	1.3	20	-4	3.2	4	4	-1.4	4	14	1.2	20	4	2.8	-4	-4	1.2	-4	-14	0.8
77	1	-0.8	1.5	0	8	8	3.1	-8	8	0.6	-8	-8	1.4	8	-8	1.6	-4	4	1.0	-4	14	2.8	-26	8	0.7	4	-4	-0.9	4	-14	1.5	20	-4	1.4	4	4	2.8	4	14	-0.6	20	4	1.0	-4	-4	1.4	-4	-14	-1.0
77	1	-2.6	1.9	0	8	8	3.1	-8	8	4.6	-8	-8	1.4	8	-8	3.6	-4	4	3.0	-4	14	4.8	-26	8	2.7	4	-4	-2.9	4	-14	5.5	20	-4	5.4	4	4	4.8	4	14	3.4	20	4	5.0	-4	-4	3.4	-4	-14	3.0
77	1	-0.9	1.8	0	8	8	3.1	-8	8	2.6	-8	-8	3.4	8	-8	1.6	-4	4	3.0	-4	14	4.8	-26	8	2.7	4	-4	1.1	4	-14	3.5	20	-4	3.4	4	4	2.8	4	14	5.4	20	4	3.0	-4	-4	1.4	-4	-14	1.0
77	1	0.1	2.0	0	8	8	1.0	-8	8	-1.0	-8	-8	1.0	8	-8	1.0	-4	4	1.4	-4	14	3.3	-26	8	3.0	4	-4	-2.9	4	-14	1.3	20	-4	0.8	4	4	3.2	4	14	-0.7	20	4	0.8	-4	-4	1.0	-4	-14	1.1
78	0	3.1	2.2	0	-8	8	-1.0	8	8	-0.5	8	-8	-4.7	-8	-8	-2.5	4	4	1.9	4	14	-0.3	26	8	1.6	-4	-4	-3.0	-4	-14	1.4	-20	-4	-0.7	-4	4	-1.3	-4	14	-2.7	-20	4	0.9	4	-4	-2.7	4	-14	-1.1
78	0	3.5	3.1	0	-8	8	1.0	8	8	-4.5	8	-8	-4.7	-8	-8	-0.5	4	4	-2.1	4	14	-0.3	26	8	-0.4	-4	-4	-1.0	-4	-14	-6.6	-20	-4	-2.7	-4	4	0.7	-4	14	1.3	-20	4	-1.1	4	-4	-0.7	4	-14	-3.1
78	0	2.1	2.4	0	-8	8	1.1	8	8	0.6	8	-8	-0.6	-8	-8	-2.4	4	4	1.0	4	14	0.8	26	8	0.7	-4	-4	-0.9	-4	-14	-0.5	-20	-4	-0.6	-4	4	0.8	-4	14	-0.6	-20	4	1.0	4	-4	1.4	4	-14	-3.0
78	0	2.9	2.6	0	-8	8	-2.9	8	8	0.6	8	-8	1.4	-8	-8	-0.4	4	4	-3.0	4	14	0.8	26	8	0.7	-4	-4	-0.9	-4	-14	-2.5	-20	-4	-0.6	-4	4	-1.2	-4	14	-0.6	-20	4	-1.0	4	-4	1.4	4	-14	-3.0
78	0	2.5	2.4	0	-8	8	-2.9	8	8	-1.4	8	-8	1.4	-8	-8	1.6	4	4	1.0	4	14	-1.2	26	8	2.7	-4	-4	1.1	-4	-14	-0.5	-20	-4	-0.6	-4	4	0.8	-4	14	-2.6	-20	4	3.0	4	-4	-2.6	4	-14	-1.0
78	0	1.7	2.2	0	-8	8	-0.9	8	8	-1.4	8	-8	-0.6	-8	-8	1.6	4	4	-1.0	4	14	-1.2	26	8	-1.3	-4	-4	-0.9	-4	-14	-0.5	-20	-4	-2.6	-4	4	-1.2	-4	14	-0.6	-20	4	-1.0	4	-4	3.4	4	-14	1.0
78	0	3.3	2.6	0	-8	8	-2.8	8	8	-1.3	8	-8	-2.5	-8	-8	0.7	4	4	1.1	4	14	-3.1	26	8	0.8	-4	-4	-1.8	-4	-14	-1.4	-20	-4	-3.5	-4	4	-1.1	-4	14	-2.5	-20	4	-0.9	4	-4	-0.5	4	-14	-2.9
78	1	3.9	1.8	0	8	8	-1.0	-8	8	-2.5	-8	-8	-0.7	8	-8	-0.5	-4	4	-2.1	-4	14	-2.3	-26	8	-2.4	4	-4	-1.0	4	-14	-6.6	20	-4	-0.7	4	4	-1.3	4	14	-0.7	20	4	-1.1	-4	-4	-2.7	-4	-14	-3.1
78	1	2.3	1.3	0	8	8	-1.0	-8	8	-2.5	-8	-8	1.3	8	-8	-0.5	-4	4	-2.1	-4	14	-0.3	-26	8	-0.4	4	-4	-3.0	4	-14	-0.6	20	-4	1.3	4	4	-1.3	4	14	-0.7	20	4	0.9	-4	-4	-0.7	-4	-14	-3.1
78	1	2.6	2.4	0	8	8	-0.9	-8	8	-3.4	-8	-8	-0.6	8	-8	-2.4	-4	4	-1.0	-4	14	0.8	-26	8	-1.3	4	-4	1.1	4	-14	-0.5	20	-4	1.4	4	4	-1.2	4	14	1.4	20	4	1.0	-4	-4	-2.6	-4	-14	-3.0
78	1	3.2	2.0	0	8	8	-0.9	-8	8	-3.4	-8	-8	-2.6	8	-8	1.6	-4	4	-1.0	-4	14	-3.2	-26	8	-1.3	4	-4	-0.9	4	-14	-0.5	20	-4	-4.6	4	4	-1.2	4	14	-0.6	20	4	1.0	-4	-4	-0.6	-4	-14	1.0
78	1	2.3	2.0	0	8	8	-2.9	-8	8	-1.4	-8	-8	-2.6	8	-8	-0.4	-4	4	-3.0	-4	14	-3.2	-26	8	-5.3	4	-4	3.1	4	-14	-4.5	20	-4	-2.6	4	4	0.8	4	14	-4.6	20	4	1.0	-4	-4	-0.6	-4	-14	-1.0
78	1	2.9	2.8	0	8	8	-0.9	-8	8	-1.4	-8	-8	-2.6	8	-8	-0.4	-4	4	1.0	-4	14	-5.2	-26	8	-5.3	4	-4	-2.9	4	-14	-6.5	20	-4	1.4	4	4	-1.2	4	14	-2.6	20	4	1.0	-4	-4	-2.6	-4	-14	-1.0
78	1	3.5	3.0	0	8	8	-2.8	-8	8	-3.3	-8	-8	-4.5	8	-8	-1.3	-4	4	-2.9	-4	14	-7.1	-26	8	-7.2	4	-4	-1.8	4	-14	-3.4	20	-4	-3.5	4	4	-3.1	4	14	-4.5	20	4	-2.9	-4	-4	-0.5	-4	-14	-2.9
79	0	-1.1	1.5	0	-8	8	2.9	8	8	3.4	8	-8	-0.8	-8	-8	-0.6	4	4	0.8	4	14	2.6	26	8	3.5	-4	-4	-1.1	-4	-14	3.3	-20	-4	1.2	-4	4	0.6	-4	14	-0.8	-20	4	2.8	4	-4	1.2	4	-14	-1.2
79	0	-1.4	1.3	0	-8	8	1.0	8	8	3.5	8	-8	3.3	-8	-8	1.5	4	4	1.9	4	14	-2.3	26	8	3.6	-4	-4	-1.0	-4	-14	1.4	-20	-4	1.3	-4	4	2.7	-4	14	3.3	-20	4	0.9	4	-4	1.3	4	-14	-5.1
79	0	-1.5	1.2	0	-8	8	1.0	8	8	1.5	8	-8	3.3	-8	-8	1.5	4	4	1.9	4	14	-2.3	26	8	3.6	-4	-4	-1.0	-4	-14	1.4	-20	-4	5.3	-4	4	0.7	-4	14	3.3	-20	4	2.9	4	-4	1.3	4	-14	-3.1
79	0	-2.2	1.3	0	-8	8	1.0	8	8	1.5	8	-8	3.3	-8	-8	1.5	4	4	1.9	4	14	1.7	26	8	5.6	-4	-4	1.0	-4	-14	-0.6	-20	-4	3.3	-4	4	2.7	-4	14	1.3	-20	4	2.9	4	-4	1.3	4	-14	0.9
79	0	-2.5	1.5	0	-8	8	1.1	8	8	6.6	8	-8	1.4	-8	-8	3.6	4	4	3.0	4	14	-1.2	26	8	6.7	-4	-4	1.1	-4	-14	-0.5	-20	-4	1.4	-4	4	2.8	-4	14	3.4	-20	4	1.0	4	-4	3.4	4	-14	-1.0
79	0	-2.8	1.3	0	-8	8	1.2	8	8	4.7	8	-8	3.5	-8	-8	2.7	4	4	3.1	4	14	2.9	26	8	4.8	-4	-4	2.2	-4	-14	2.6	-20	-4	2.5	-4	4	4.9	-4	14	5.5	-20	4	3.1	4	-4	3.5	4	-14	3.1
79	0	-1.8	1.1	0	-8	8	3.2	8	8	2.7	8	-8	1.5	-8	-8	0.7	4	4	1.1	4	14	0.9	26	8	2.8	-4	-4	0.2	-4	-14	0.6	-20	-4	0.5	-4	4	2.9	-4	14	1.5	-20	4	3.1	4	-4	1.5	4	-14	1.1
79	0	-2.7	1.2	0	-8	8	3.2	8	8	2.7	8	-8	3.5	-8	-8	0.7	4	4	3.1	4	14	2.9	26	8	4.8	-4	-4	2.2	-4	-14	2.6	-20	-4	6.5	-4	4	2.9	-4	14	1.5	-20	4	3.1	4	-4	3.5	4	-14	1.1
79	0	-2.4	1.2	0	-8	8	3.2	8	8	2.7	8	-8	7.5	-8	-8	4.7	4	4	1.1	4	14	2.9	26	8	2.8	-4	-4	2.2	-4	-14	0.6	-20	-4	2.5	-4	4	2.9	-4	14	5.5	-20	4	3.1	4	-4	3.5	4	-14	-0.9
79	0	-2.0	1.3	0	-8	8	1.0	8	8	1.0	8	-8	5.0	-8	-8	1.0	4	4	1.4	4	14	5.0	26	8	3.5	-4	-4	3.1	-4	-14	3.2	-20	-4	1.2	-4	4	1.2	-4	14	2.9	-20	4	3.2	4	-4	3.2	4	-14	3.1
79	1	-1.5	1.6	0	8	8	0.9	-8	8	1.4	-8	-8	3.2	8	-8	1.4	-4	4	0.8	-4	14	2.6	-26	8	5.5	4	-4	0.9	4	-14	-0.7	20	-4	1.2	4	4	2.6	4	14	1.2	20	4	2.8	-4	-4	1.2	-4	-14	2.8
79	1	-1.8	1.1	0	8	8	1.0	-8	8	3.5	-8	-8	1.3	8	-8	3.5	-4	4	1.9	-4	14	1.7	-26	8	3.6	4	-4	1.0	4	-14	1.4	20	-4	3.3	4	4	0.7	4	14	1.3	20	4	4.9	-4	-4	1.3	-4	-14	0.9
79	1	-1.4	1.2	0	8	8	1.0	-8	8	-0.5	-8	-8	-2.7	8	-8	-0.5	-4	4	1.9	-4	14	-0.3	-26	8	1.6	4	-4	1.0	4	-14	-0.6	20	-4	1.3	4	4	0.7	4	14	-0.7	20	4	0.9	-4	-4	1.3	-4	-14	0.9
79	1	-1.9	1.0	0	8	8	1.0	-8	8	1.5	-8	-8	1.3	8	-8	1.5	-4	4	-0.1	-4	14	-0.3	-26	8	1.6	4	-4	3.0	4	-14	3.4	20	-4	3.3	4	4	2.7	4	14	1.3	20	4	2.9	-4	-4	3.3	-4	-14	0.9
79	1	-2.7	1.4	0	8	8	3.1	-8	8	2.6	-8	-8	1.4	8	-8	3.6	-4	4	1.0	-4	14	2.8	-26	8	4.7	4	-4	5.1	4	-14	3.5	20	-4	1.4	4	4	2.8	4	14	3.4	20	4	3.0	-4	-4	3.4	-4	-14	3.0
79	1	-2.8	1.1	0	8	8	3.2	-8	8	0.7	-8	-8	1.5	8	-8	0.7	-4	4	1.1	-4	14	2.9	-26	8	4.8	4	-4	4.2	4	-14	2.6	20	-4	2.5	4	4	2.9	4	14	3.5	20	4	3.1	-4	-4	1.5	-4	-14	1.1
79	1	-1.7	1.0	0	8	8	1.2	-8	8	2.7	-8	-8	3.5	8	-8	2.7	-4	4	1.1	-4	14	0.9	-26	8	2.8	4	-4	2.2	4	-14	4.6	20	-4	2.5	4	4	2.9	4	14	3.5	20	4	1.1	-4	-4	1.5	-4	-14	1.1
79	1	-2.8	1.1	0	8	8	7.2	-8	8	2.7	-8	-8	5.5	8	-8	2.7	-4	4	1.1	-4	14	0.9	-26	8	2.8	4	-4	2.2	4	-14	2.6	20	-4	2.5	4	4	2.9	4	14	5.5	20	4	3.1	-4	-4	1.5	-4	-14	3.1
79	1	-2.7	1.3	0	8	8	1.2	-8	8	2.7	-8	-8	3.5	8	-8	4.7	-4	4	5.1	-4	14	0.9	-26	8	4.8	4	-4	2.2	4	-14	4.6	20	-4	2.5	4	4	0.9	4	14	3.5	20	4	3.1	-4	-4	1.5	-4	-14	3.1
79	1	-2.1	1.2	0	8	8	3.0	-8	8	3.0	-8	-8	3.0	8	-8	1.0	-4	4	1.4	-4	14	1.0	-26	8	1.5	4	-4	1.1	4	-14	5.2	20	-4	3.2	4	4	1.2	4	14	2.9	20	4	1.2	-4	-4	3.2	-4	-14	1.1
80	0	0.0	1.4	0	-8	8	-0.6	8	8	0.9	8	-8	-2.3	-8	-8	0.9	4	4	1.3	4	14	1.1	26	8	1.0	-4	-4	0.4	-4	-14	0.8	-20	-4	0.7	-4	4	1.1	-4	14	-0.3	-20	4	1.3	4	-4	-0.3	4	-14	-0.7
80	0	0.0	1.1	0	-8	8	0.5	8	8	-1.0	8	-8	0.8	-8	-8	1.0	4	4	-0.6	4	14	-0.8	26	8	3.1	-4	-4	0.5	-4	-14	0.9	-20	-4	0.8	-4	4	2.2	-4	14	0.8	-20	4	2.4	4	-4	0.8	4	-14	-1.6
80	0	-0.6	1.3	0	-8	8	0.5	8	8	1.0	8	-8	0.8	-8	-8	-1.0	4	4	1.4	4	14	1.2	26	8	3.1	-4	-4	0.5	-4	-14	-3.1	-20	-4	0.8	-4	4	0.2	-4	14	0.8	-20	4	2.4	4	-4	2.8	4	-14	-1.6
80	0	-0.9	1.3	0	-8	8	0.6	8	8	3.1	8	-8	0.9	-8	-8	3.1	4	4	1.5	4	14	1.3	26	8	3.2	-4	-4	0.6	-4	-14	1.0	-20	-4	0.9	-4	4	4.3	-4	14	2.9	-20	4	0.5	4	-4	0.9	4	-14	-1.5
80	0	0.2	1.4	0	-8	8	-1.4	8	8	3.1	8	-8	0.9	-8	-8	1.1	4	4	3.5	4	14	1.3	26	8	3.2	-4	-4	-1.4	-4	-14	-1.0	-20	-4	-1.1	-4	4	2.3	-4	14	2.9	-20	4	2.5	4	-4	-1.1	4	-14	-1.5
80	0	-0.3	1.4	0	-8	8	0.6	8	8	-0.9	8	-8	-1.1	-8	-8	3.1	4	4	1.5	4	14	-0.7	26	8	5.2	-4	-4	2.6	-4	-14	-1.0	-20	-4	2.9	-4	4	0.3	-4	14	-3.1	-20	4	2.5	4	-4	-1.1	4	-14	-1.5
80	0	2.0	1.6	0	-8	8	-1.4	8	8	-0.9	8	-8	-1.1	-8	-8	-0.9	4	4	-0.5	4	14	-2.7	26	8	1.2	-4	-4	-1.4	-4	-14	-3.0	-20	-4	-1.1	-4	4	0.3	-4	14	-1.1	-20	4	0.5	4	-4	-1.1	4	-14	-3.5
80	0	1.7	2.4	0	-8	8	-1.3	8	8	-2.8	8	-8	-1.0	-8	-8	-0.8	4	4	-0.4	4	14	-0.6	26	8	-0.7	-4	-4	-1.3	-4	-14	-0.9	-20	-4	-1.0	-4	4	0.4	-4	14	-3.0	-20	4	0.6	4	-4	-3.0	4	-14	-1.4
80	0	1.9	1.7	0	-8	8	0.8	8	8	-2.7	8	-8	-4.9	-8	-8	-0.7	4	4	-2.3	4	14	-4.5	26	8	1.4	-4	-4	-1.2	-4	-14	-2.8	-20	-4	1.1	-4	4	-1.5	-4	14	-2.9	-20	4	0.7	4	-4	-0.9	4	-14	-1.3
80	0	2.0	1.4	0	-8	8	-3.2	8	8	-2.7	8	-8	-0.9	-8	-8	-0.7	4	4	-2.3	4	14	-4.5	26	8	1.4	-4	-4	0.8	-4	-14	-0.8	-20	-4	-0.9	-4	4	0.5	-4	14	-2.9	-20	4	0.7	4	-4	-0.9	4	-14	-3.3
80	0	0.9	2.0	0	-8	8	0.8	8	8	1.3	8	-8	-0.9	-8	-8	-0.7	4	4	1.7	4	14	-2.5	26	8	1.4	-4	-4	-1.2	-4	-14	3.2	-20	-4	1.1	-4	4	2.5	-4	14	3.1	-20	4	0.7	4	-4	1.1	4	-14	0.7
80	0	0.3	1.7	0	-8	8	-1.2	8	8	-0.7	8	-8	1.1	-8	-8	1.3	4	4	-2.3	4	14	-0.5	26	8	1.4	-4	-4	0.8	-4	-14	1.2	-20	-4	1.1	-4	4	0.5	-4	14	-0.9	-20	4	0.7	4	-4	3.1	4	-14	0.7
80	0	0.1	1.5	0	-8	8	0.9	8	8	-0.6	8	-8	-0.8	-8	-8	1.4	4	4	-0.2	4	14	-0.4	26	8	1.5	-4	-4	0.9	-4	-14	1.3	-20	-4	3.2	-4	4	2.6	-4	14	-0.8	-20	4	0.8	4	-4	-0.8	4	-14	0.8
80	0	-0.8	1.4	0	-8	8	0.9	8	8	-0.6	8	-8	1.2	-8	-8	1.4	4	4	1.8	4	14	-0.4	26	8	1.5	-4	-4	2.9	-4	-14	1.3	-20	-4	1.2	-4	4	2.6	-4	14	1.2	-20	4	2.8	4	-4	-0.8	4	-14	0.8
80	0	0.9	1.8	0	-8	8	1.0	8	8	-2.5	8	-8	-0.7	-8	-8	-0.5	4	4	-0.1	4	14	-2.3	26	8	-0.4	-4	-4	-1.0	-4	-14	1.4	-20	-4	1.3	-4	4	0.7	-4	14	-0.7	-20	4	0.9	4	-4	1.3	4	-14	0.9
80	0	1.3	1.3	0	-8	8	-3.0	8	8	-2.5	8	-8	-0.7	-8	-8	-0.5	4	4	-2.1	4	14	-2.3	26	8	1.6	-4	-4	-1.0	-4	-14	-0.6	-20	-4	-0.7	-4	4	-1.3	-4	14	-0.7	-20	4	-1.1	4	-4	-0.7	4	-14	-1.1
80	0	-0.2	1.7	0	-8	8	1.0	8	8	-0.5	8	-8	1.3	-8	-8	1.5	4	4	1.9	4	14	-0.3	26	8	3.6	-4	-4	1.0	-4	-14	1.4	-20	-4	1.3	-4	4	0.7	-4	14	1.3	-20	4	0.9	4	-4	1.3	4	-14	-1.1
80	1	-0.9	1.2	0	8	8	1.4	-8	8	2.9	-8	-8	1.7	8	-8	-1.1	-4	4	3.3	-4	14	3.1	-26	8	3.0	4	-4	0.4	4	-14	0.8	20	-4	0.7	4	4	1.1	4	14	3.7	20	4	1.3	-4	-4	-0.3	-4	-14	1.3
80	1	-0.2	1.4	0	8	8	0.5	-8	8	-1.0	-8	-8	0.8	8	-8	-1.0	-4	4	1.4	-4	14	-2.8	-26	8	3.1	4	-4	-1.5	4	-14	-1.1	20	-4	0.8	4	4	2.2	4	14	-1.2	20	4	0.4	-4	-4	0.8	-4	-14	-3.6
80	1	-0.4	1.2	0	8	8	2.5	-8	8	1.0	-8	-8	0.8	8	-8	3.0	-4	4	1.4	-4	14	1.2	-26	8	1.1	4	-4	-1.5	4	-14	2.9	20	-4	2.8	4	4	2.2	4	14	0.8	20	4	2.4	-4	-4	0.8	-4	-14	0.4
80	1	-1.7	1.1	0	8	8	0.6	-8	8	1.1	-8	-8	2.9	8	-8	1.1	-4	4	1.5	-4	14	1.3	-26	8	1.2	4	-4	2.6	4	-14	3.0	20	-4	2.9	4	4	2.3	4	14	0.9	20	4	2.5	-4	-4	2.9	-4	-14	2.5
80	1	0.6	1.3	0	8	8	2.6	-8	8	-0.9	-8	-8	0.9	8	-8	1.1	-4	4	-0.5	-4	14	-0.7	-26	8	-0.8	4	-4	0.6	4	-14	-1.0	20	-4	0.9	4	4	0.3	4	14	-1.1	20	4	0.5	-4	-4	-1.1	-4	-14	0.5
80	1	-1.0	1.3	0	8	8	0.6	-8	8	-0.9	-8	-8	-1.1	8	-8	1.1	-4	4	-0.5	-4	14	-2.7	-26	8	3.2	4	-4	-1.4	4	-14	1.0	20	-4	0.9	4	4	0.3	4	14	0.9	20	4	2.5	-4	-4	0.9	-4	-14	0.5
80	1	1.3	1.3	0	8	8	-1.4	-8	8	-0.9	-8	-8	-5.1	8	-8	-0.9	-4	4	-0.5	-4	14	-2.7	-26	8	1.2	4	-4	-3.4	4	-14	-1.0	20	-4	-3.1	4	4	0.3	4	14	-1.1	20	4	-1.5	-4	-4	-1.1	-4	-14	-1.5
80	1	0.9	1.2	0	8	8	-1.3	-8	8	1.2	-8	-8	-5.0	8	-8	-0.8	-4	4	1.6	-4	14	1.4	-26	8	1.3	4	-4	0.7	4	-14	-0.9	20	-4	-1.0	4	4	0.4	4	14	1.0	20	4	0.6	-4	-4	-3.0	-4	-14	-1.4
80	1	1.2	1.4	0	8	8	2.8	-8	8	1.3	-8	-8	-0.9	8	-8	-0.7	-4	4	1.7	-4	14	-0.5	-26	8	1.4	4	-4	0.8	4	-14	-0.8	20	-4	-0.9	4	4	0.5	4	14	1.1	20	4	-1.3	-4	-4	-4.9	-4	-14	0.7
80	1	1.4	1.2	0	8	8	0.8	-8	8	-2.7	-8	-8	1.1	8	-8	-0.7	-4	4	-0.3	-4	14	-2.5	-26	8	-0.6	4	-4	-1.2	4	-14	-0.8	20	-4	1.1	4	4	0.5	4	14	-0.9	20	4	0.7	-4	-4	-0.9	-4	-14	-1.3
80	1	1.0	1.7	0	8	8	-1.2	-8	8	-0.7	-8	-8	-0.9	8	-8	1.3	-4	4	-2.3	-4	14	-4.5	-26	8	-0.6	4	-4	-1.2	4	-14	1.2	20	-4	-0.9	4	4	0.5	4	14	-0.9	20	4	0.7	-4	-4	-0.9	-4	-14	-1.3
80	1	0.6	1.4	0	8	8	-1.2	-8	8	-0.7	-8	-8	-0.9	8	-8	1.3	-4	4	-0.3	-4	14	-0.5	-26	8	1.4	4	-4	0.8	4	-14	1.2	20	-4	3.1	4	4	0.5	4	14	-0.9	20	4	2.7	-4	-4	-0.9	-4	-14	0.7
80	1	0.1	1.3	0	8	8	-1.1	-8	8	-2.6	-8	-8	1.2	8	-8	1.4	-4	4	-0.2	-4	14	-0.4	-26	8	1.5	4	-4	0.9	4	-14	1.3	20	-4	-0.8	4	4	0.6	4	14	1.2	20	4	0.8	-4	-4	1.2	-4	-14	-1.2
80	1	-1.5	0.9	0	8	8	0.9	-8	8	1.4	-8	-8	3.2	8	-8	1.4	-4	4	1.8	-4	14	-0.4	-26	8	3.5	4	-4	0.9	4	-14	1.3	20	-4	-0.8	4	4	2.6	4	14	3.2	20	4	2.8	-4	-4	1.2	-4	-14	0.8
80	1	0.4	1.3	0	8	8	1.0	-8	8	-0.5	-8	-8	-0.7	8	-8	1.5	-4	4	-0.1	-4	14	-0.3	-26	8	-0.4	4	-4	1.0	4	-14	-0.6	20	-4	-0.7	4	4	2.7	4	14	-0.7	20	4	0.9	-4	-4	-0.7	-4	-14	0.9
80	1	0.7	1.2	0	8	8	-3.0	-8	8	-0.5	-8	-8	-0.7	8	-8	1.5	-4	4	-0.1	-4	14	-0.3	-26	8	-0.4	4	-4	-3.0	4	-14	1.4	20	-4	1.3	4	4	-1.3	4	14	1.3	20	4	-1.1	-4	-4	-2.7	-4	-14	0.9
80	1	-0.9	1.2	0	8	8	-1.0	-8	8	-0.5	-8	-8	3.3	8	-8	1.5	-4	4	1.9	-4	14	-0.3	-26	8	3.6	4	-4	3.0	4	-14	-0.6	20	-4	1.3	4	4	0.7	4	14	1.3	20	4	2.9	-4	-4	1.3	-4	-14	2.9
81	0	4.8	6.7	1	-8	8	-2.8	8	8	2.7	8	-8	-6.5	-8	-8	-27.3	4	4	-2.9	4	14	-1.1	26	8	-1.2	-4	-4	3.2	-4	-14	-18.4	-20	-4	-12.5	-4	4	0.9	-4	14	-0.5	-20	4	-0.9	4	-4	1.5	4	-14	-2.9
81	0	5.2	8.2	1	-8	8	9.3	8	8	-3.2	8	-8	1.6	-8	-8	-21.2	4	4	9.2	4	14	13.0	26	8	2.9	-4	-4	0.3	-4	-14	-9.3	-20	-4	-25.4	-4	4	-3.0	-4	14	-0.4	-20	4	-2.8	4	-4	1.6	4	-14	-2.8
82	0	2.5	1.7	0	-8	8	-1.6	8	8	-3.1	8	-8	-1.3	-8	-8	-3.1	4	4	-2.7	4	14	-2.9	26	8	-5.0	-4	-4	-1.6	-4	-14	0.8	-20	-4	-3.3	-4	4	-1.9	-4	14	0.7	-20	4	-5.7	4	-4	-3.3	4	-14	-1.7
82	0	-0.6	1.3	0	-8	8	0.5	8	8	-1.0	8	-8	0.8	-8	-8	-3.0	4	4	3.4	4	14	1.2	26	8	-0.9	-4	-4	6.5	-4	-14	0.9	-20	-4	0.8	-4	4	2.2	-4	14	2.8	-20	4	2.4	4	-4	0.8	4	-14	-1.6
82	0	1.8	3.6	0	-8	8	0.5	8	8	-3.0	8	-8	0.8	-8	-8	1.0	4	4	1.4	4	14	-0.8	26	8	-6.9	-4	-4	-3.5	-4	-14	0.9	-20	-4	2.8	-4	4	2.2	-4	14	4.8	-20	4	0.4	4	-4	-1.2	4	-14	-1.6
82	0	1.2	2.5	0	-8	8	2.5	8	8	-3.0	8	-8	-1.2	-8	-8	-1.0	4	4	1.4	4	14	1.2	26	8	-6.9	-4	-4	0.5	-4	-14	-1.1	-20	-4	-1.2	-4	4	0.2	-4	14	-1.2	-20	4	-1.6	4	-4	-1.2	4	-14	0.4
82	0	1.8	2.8	0	-8	8	-1.4	8	8	-0.9	8	-8	0.9	-8	-8	-0.9	4	4	-0.5	4	14	-0.7	26	8	-0.8	-4	-4	-1.4	-4	-14	3.0	-20	-4	-1.1	-4	4	2.3	-4	14	-3.1	-20	4	-1.5	4	-4	0.9	4	-14	-3.5
82	0	1.1	1.3	0	-8	8	2.6	8	8	1.1	8	-8	-1.1	-8	-8	1.1	4	4	-0.5	4	14	-0.7	26	8	-0.8	-4	-4	0.6	-4	-14	-1.0	-20	-4	-1.1	-4	4	0.3	-4	14	0.9	-20	4	-1.5	4	-4	2.9	4	-14	-1.5
82	0	-0.2	1.5	0	-8	8	0.7	8	8	-2.8	8	-8	3.0	-8	-8	-0.8	4	4	3.6	4	14	1.4	26	8	-0.7	-4	-4	-1.3	-4	-14	-0.9	-20	-4	1.0	-4	4	0.4	-4	14	-1.0	-20	4	0.6	4	-4	1.0	4	-14	-1.4
82	0	1.5	2.0	0	-8	8	2.7	8	8	-2.8	8	-8	-3.0	-8	-8	-0.8	4	4	-0.4	4	14	-2.6	26	8	1.3	-4	-4	-1.3	-4	-14	-2.9	-20	-4	-1.0	-4	4	-1.6	-4	14	1.0	-20	4	-1.4	4	-4	-1.0	4	-14	-1.4
82	0	-0.1	2.3	0	-8	8	-3.3	8	8	-2.8	8	-8	3.0	-8	-8	-2.8	4	4	1.6	4	14	1.4	26	8	9.3	-4	-4	0.7	-4	-14	1.1	-20	-4	9.0	-4	4	0.4	-4	14	-1.0	-20	4	2.6	4	-4	5.0	4	-14	-1.4
82	1	-0.2	2.0	0	8	8	0.4	-8	8	-5.1	-8	-8	-3.3	8	-8	0.9	-4	4	-0.7	-4	14	-0.9	-26	8	1.0	4	-4	0.4	4	-14	0.8	20	-4	0.7	4	4	2.1	4	14	-1.3	20	4	0.3	-4	-4	-1.3	-4	-14	0.3
82	1	-1.3	2.0	0	8	8	-1.5	-8	8	-3.0	-8	-8	-1.2	8	-8	1.0	-4	4	-0.6	-4	14	3.2	-26	8	1.1	4	-4	2.5	4	-14	0.9	20	-4	0.8	4	4	2.2	4	14	-1.2	20	4	2.4	-4	-4	4.8	-4	-14	-3.6
82	1	-0.1	1.7	0	8	8	0.5	-8	8	-1.0	-8	-8	-1.2	8	-8	1.0	-4	4	-0.6	-4	14	1.2	-26	8	1.1	4	-4	0.5	4	-14	0.9	20	-4	0.8	4	4	0.2	4	14	0.8	20	4	2.4	-4	-4	0.8	-4	-14	2.4
82	1	-0.8	1.9	0	8	8	0.5	-8	8	-1.0	-8	-8	0.8	8	-8	-1.0	-4	4	-0.6	-4	14	3.2	-26	8	-0.9	4	-4	2.5	4	-14	2.9	20	-4	2.8	4	4	2.2	4	14	-1.2	20	4	0.4	-4	-4	-1.2	-4	-14	2.4
82	1	1.0	1.9	0	8	8	0.6	-8	8	-4.9	-8	-8	-1.1	8	-8	1.1	-4	4	-4.5	-4	14	-0.7	-26	8	-0.8	4	-4	0.6	4	-14	1.0	20	-4	-1.1	4	4	0.3	4	14	-1.1	20	4	-1.5	-4	-4	0.9	-4	-14	-1.5
82	1	-0.4	2.6	0	8	8	-3.4	-8	8	-6.9	-8	-8	-1.1	8	-8	1.1	-4	4	-0.5	-4	14	3.3	-26	8	-0.8	4	-4	2.6	4	-14	1.0	20	-4	0.9	4	4	0.3	4	14	0.9	20	4	2.5	-4	-4	2.9	-4	-14	4.5
82	1	-0.1	2.3	0	8	8	-1.3	-8	8	-4.8	-8	-8	-1.0	8	-8	1.2	-4	4	3.6	-4	14	5.4	-26	8	1.3	4	-4	0.7	4	-14	1.1	20	-4	1.0	4	4	-1.6	4	14	1.0	20	4	0.6	-4	-4	1.0	-4	-14	-1.4
82	1	0.0	1.9	0	8	8	0.7	-8	8	-2.8	-8	-8	-5.0	8	-8	-0.8	-4	4	-2.4	-4	14	-2.6	-26	8	-2.7	4	-4	0.7	4	-14	1.1	20	-4	1.0	4	4	0.4	4	14	-1.0	20	4	2.6	-4	-4	-1.0	-4	-14	-1.4
82	1	2.1	1.7	0	8	8	-3.3	-8	8	-4.8	-8	-8	-3.0	8	-8	-0.8	-4	4	-2.4	-4	14	-2.6	-26	8	-2.7	4	-4	-1.3	4	-14	-0.9	20	-4	-1.0	4	4	-1.6	4	14	-3.0	20	4	-3.4	-4	-4	-5.0	-4	-14	-3.4
84	0	-1.2	2.4	0	-8	8	0.5	8	8	-3.0	8	-8	0.8	-8	-8	1.0	4	4	-0.6	4	14	3.2	26	8	1.1	-4	-4	8.5	-4	-14	0.9	-20	-4	-11.2	-4	4	-1.8	-4	14	-1.2	-20	4	0.4	4	-4	0.8	4	-14	0.4
84	0	-1.9	2.2	0	-8	8	2.5	8	8	-3.0	8	-8	0.8	-8	-8	3.0	4	4	1.4	4	14	1.2	26	8	15.1	-4	-4	0.5	-4	-14	0.9	-20	-4	4.8	-4	4	-1.8	-4	14	0.8	-20	4	2.4	4	-4	4.8	4	-14	4.4
84	0	-3.3	1.7	0	-8	8	2.6	8	8	5.1	8	-8	0.9	-8	-8	1.1	4	4	1.5	4	14	5.3	26	8	5.2	-4	-4	4.6	-4	-14	3.0	-20	-4	2.9	-4	4	2.3	-4	14	0.9	-20	4	2.5	4	-4	2.9	4	-14	-1.5
84	0	-1.9	2.5	0	-8	8	2.6	8	8	1.1	8	-8	6.9	-8	-8	1.1	4	4	1.5	4	14	3.3	26	8	5.2	-4	-4	0.6	-4	-14	11.0	-20	-4	2.9	-4	4	2.3	-4	14	1.9	-20	4	10.5	4	-4	6.9	4	-14	6.5
84	0	-1.4	3.1	0	-8	8	4.6	8	8	-0.9	8	-8	2.9	-8	-8	1.1	4	4	3.5	4	14	3.3	26	8	-6.8	-4	-4	0.6	-4	-14	3.0	-20	-4	-3.1	-4	4	4.3	-4	14	0.9	-20	4	12.5	4	-4	4.9	4	-14	4.5
84	0	2.0	3.1	0	-8	8	0.7	8	8	-0.8	8	-8	-3.0	-8	-8	-0.8	4	4	1.6	4	14	-2.6	26	8	3.3	-4	-4	-3.3	-4	-14	-8.9	-20	-4	-1.0	-4	4	-3.6	-4	14	-3.0	-20	4	-1.4	4	-4	-1.0	4	-14	-3.4
84	0	-0.4	1.7	0	-8	8	2.7	8	8	-4.8	8	-8	1.0	-8	-8	-0.8	4	4	-0.4	4	14	1.4	26	8	1.3	-4	-4	0.7	-4	-14	-2.9	-20	-4	3.0	-4	4	0.4	-4	14	3.0	-20	4	2.6	4	-4	3.0	4	-14	0.6
84	0	-1.6	1.8	0	-8	8	2.8	8	8	3.3	8	-8	-0.9	-8	-8	1.3	4	4	3.7	4	14	1.5	26	8	3.4	-4	-4	2.8	-4	-14	3.2	-20	-4	3.1	-4	4	-1.5	-4	14	3.1	-20	4	2.7	4	-4	3.1	4	-14	-5.3
84	0	0.0	2.2	0	-8	8	2.8	8	8	-0.7	8	-8	-0.9	-8	-8	-4.7	4	4	-0.3	4	14	3.5	26	8	3.4	-4	-4	0.8	-4	-14	-0.8	-20	-4	-6.9	-4	4	0.5	-4	14	-0.9	-20	4	4.7	4	-4	1.1	4	-14	-1.3
84	0	-0.3	2.2	0	-8	8	0.8	8	8	-0.7	8	-8	-0.9	-8	-8	-2.7	4	4	-2.3	4	14	-0.5	26	8	5.4	-4	-4	-1.2	-4	-14	-0.8	-20	-4	1.1	-4	4	-3.5	-4	14	3.1	-20	4	2.7	4	-4	5.1	4	-14	-1.3
84	0	0.8	2.0	0	-8	8	-1.2	8	8	-2.7	8	-8	-0.9	-8	-8	-2.7	4	4	-0.3	4	14	-0.5	26	8	1.4	-4	-4	-1.2	-4	-14	-0.8	-20	-4	-4.9	-4	4	-1.5	-4	14	-0.9	-20	4	-1.3	4	-4	1.1	4	-14	-3.3
84	0	1.1	2.6	0	-8	8	-3.1	8	8	-4.6	8	-8	-0.8	-8	-8	-2.6	4	4	-2.2	4	14	-0.4	26	8	-0.5	-4	-4	0.9	-4	-14	-6.7	-20	-4	-2.8	-4	4	-1.4	-4	14	-0.8	-20	4	4.8	4	-4	1.2	4	-14	-3.2
84	0	-1.4	3.9	0	-8	8	-1.0	8	8	-4.5	8	-8	-0.7	-8	-8	-0.5	4	4	9.9	4	14	1.7	26	8	3.6	-4	-4	7.0	-4	-14	-4.6	-20	-4	-6.7	-4	4	-1.3	-4	14	-0.7	-20	4	2.9	4	-4	5.3	4	-14	-1.1
84	0	0.7	4.6	0	-8	8	1.0	8	8	-6.5	8	-8	-4.7	-8	-8	-2.5	4	4	-2.1	4	14	-8.3	26	8	5.6	-4	-4	-3.0	-4	-14	-4.6	-20	-4	-2.7	-4	4	-5.3	-4	14	-2.7	-20	4	-9.1	4	-4	3.3	4	-14	-1.1
84	0	1.8	5.6	0	-8	8	-1.0	8	8	-10.5	8	-8	-4.7	-8	-8	-8.5	4	4	-6.1	4	14	-12.3	26	8	9.6	-4	-4	-3.0	-4	-14	-2.6	-20	-4	-4.7	-4	4	-13.3	-4	14	-4.7	-20	4	-11.1	4	-4	-0.7	4	-14	-15.1
85	0	2.8	4.9	1	-8	8	-3.2	8	8	-2.7	8	-8	-0.9	-8	-8	-0.7	4	4	1.7	4	14	-0.5	26	8	-8.6	-4	-4	0.8	-4	-14	-0.8	-20	-4	-0.9	-4	4	-3.5	-4	14	-2.9	-20	4	-3.3	4	-4	-0.9	4	-14	-1.3
85	0	2.6	2.8	1	-8	8	-5.2	8	8	-4.7	8	-8	-0.9	-8	-8	-0.7	4	4	-0.3	4	14	-2.5	26	8	-0.6	-4	-4	-1.2	-4	-14	-2.8	-20	-4	-2.9	-4	4	0.5	-4	14	-4.9	-20	4	-5.3	4	-4	1.1	4	-14	-5.3
85	0	4.9	5.1	1	-8	8	-3.1	8	8	-6.6	8	-8	1.2	-8	-8	-0.6	4	4	1.8	4	14	-6.4	26	8	-6.5	-4	-4	-3.1	-4	-14	-0.7	-20	-4	-0.8	-4	4	-5.4	-4	14	-2.8	-20	4	-3.2	4	-4	-0.8	4	-14	0.8
85	0	4.6	4.6	1	-8	8	-3.1	8	8	-8.6	8	-8	-0.8	-8	-8	5.4	4	4	3.8	4	14	-0.4	26	8	-6.5	-4	-4	-1.1	-4	-14	-0.7	-20	-4	1.2	-4	4	-5.4	-4	14	-4.8	-20	4	-5.2	4	-4	-0.8	4	-14	-3.2
85	0	3.2	4.8	1	-8	8	-3.0	8	8	-0.5	8	-8	-0.7	-8	-8	-0.5	4	4	1.9	4	14	3.7	26	8	-6.4	-4	-4	3.0	-4	-14	-2.6	-20	-4	-0.7	-4	4	-3.3	-4	14	-2.7	-20	4	4.9	4	-4	5.3	4	-14	4.9
85	0	4.7	4.6	1	-8	8	-5.0	8	8	-4.5	8	-8	-0.7	-8	-8	-0.5	4	4	-2.1	4	14	-2.3	26	8	-4.4	-4	-4	1.0	-4	-14	1.4	-20	-4	-6.7	-4	4	-11.3	-4	14	-6.7	-20	4	-7.1	4	-4	-0.7	4	-14	-3.1
85	0	2.7	4.2	1	-8	8	-3.0	8	8	-12.5	8	-8	1.3	-8	-8	-0.5	4	4	-8.1	4	14	-4.3	26	8	-4.4	-4	-4	1.0	-4	-14	1.4	-20	-4	-4.7	-4	4	-5.3	-4	14	-4.7	-20	4	-9.1	4	-4	1.3	4	-14	2.9
85	0	2.2	3.3	1	-8	8	-5.0	8	8	-8.5	8	-8	1.3	-8	-8	1.5	4	4	-0.1	4	14	-0.3	26	8	5.6	-4	-4	1.0	-4	-14	-0.6	-20	-4	1.3	-4	4	-1.3	-4	14	-0.7	-20	4	-3.1	4	-4	1.3	4	-14	-5.1
85	0	3.0	3.9	1	-8	8	-2.9	8	8	-9.4	8	-8	-0.6	-8	-8	-0.4	4	4	5.0	4	14	4.8	26	8	-3.3	-4	-4	-0.9	-4	-14	-2.5	-20	-4	-2.6	-4	4	-5.2	-4	14	-0.6	-20	4	1.0	4	-4	-0.6	4	-14	-3.0
85	0	4.8	4.2	1	-8	8	-2.9	8	8	-7.4	8	-8	1.4	-8	-8	-2.4	4	4	-1.0	4	14	-7.2	26	8	-3.3	-4	-4	1.1	-4	-14	-2.5	-20	-4	-2.6	-4	4	-19.2	-4	14	-6.6	-20	4	-5.0	4	-4	-0.6	4	-14	1.0
85	0	3.8	4.3	1	-8	8	-2.9	8	8	-11.4	8	-8	-0.6	-8	-8	1.6	4	4	-7.0	4	14	-3.2	26	8	-1.3	-4	-4	1.1	-4	-14	-0.5	-20	-4	-2.6	-4	4	-5.2	-4	14	-0.6	-20	4	-3.0	4	-4	1.4	4	-14	-3.0
85	0	5.3	4.2	1	-8	8	-6.9	8	8	-5.4	8	-8	-4.6	-8	-8	-2.4	4	4	-1.0	4	14	-7.2	26	8	-1.3	-4	-4	-0.9	-4	-14	-2.5	-20	-4	-2.6	-4	4	-13.2	-4	14	-6.6	-20	4	-7.0	4	-4	-0.6	4	-14	-5.0
85	0	4.5	3.8	1	-8	8	-0.8	8	8	-7.3	8	-8	-6.5	-8	-8	0.7	4	4	-12.9	4	14	-5.1	26	8	-1.2	-4	-4	0.2	-4	-14	-3.4	-20	-4	-1.5	-4	4	-11.1	-4	14	-4.5	-20	4	-4.9	4	-4	1.5	4	-14	-0.9
85	0	3.8	4.9	1	-8	8	9.2	8	8	-5.3	8	-8	-0.5	-8	-8	-1.3	4	4	-6.9	4	14	-5.1	26	8	0.8	-4	-4	4.2	-4	-14	-1.4	-20	-4	-1.5	-4	4	-7.1	-4	14	-0.5	-20	4	-0.9	4	-4	-0.5	4	-14	-4.9
85	0	5.3	4.9	1	-8	8	-8.7	8	8	-11.2	8	-8	-2.4	-8	-8	0.8	4	4	-6.8	4	14	-7.0	26	8	0.9	-4	-4	4.3	-4	-14	-1.3	-20	-4	-3.4	-4	4	-11.0	-4	14	-4.4	-20	4	-6.8	4	-4	-0.4	4	-14	-6.8
85	0	5.3	5.4	1	-8	8	-4.7	8	8	-11.2	8	-8	-4.4	-8	-8	0.8	4	4	-14.8	4	14	-9.0	26	8	-1.1	-4	-4	0.3	-4	-14	-1.3	-20	-4	-1.4	-4	4	-21.0	-4	14	-4.4	-20	4	-4.8	4	-4	1.6	4	-14	-0.8
85	1	0.4	2.0	1	8	8	-1.2	-8	8	5.3	-8	-8	1.1	8	-8	-0.7	-4	4	1.7	-4	14	-0.5	-26	8	-0.6	4	-4	0.8	4	-14	-2.8	20	-4	-2.9	4	4	0.5	4	14	1.1	20	4	-1.3	-4	-4	1.1	-4	-14	0.7
85	1	1.3	4.1	1	8	8	-1.2	-8	8	-0.7	-8	-8	1.1	8	-8	1.3	-4	4	1.7	-4	14	-0.5	-26	8	-2.6	4	-4	-1.2	4	-14	-0.8	20	-4	1.1	4	4	2.5	4	14	-2.9	20	4	-3.3	-4	-4	3.1	-4	-14	-1.3
85	1	2.3	2.4	1	8	8	-3.1	-8	8	1.4	-8	-8	-0.8	8	-8	-0.6	-4	4	-2.2	-4	14	-2.4	-26	8	-0.5	4	-4	-1.1	4	-14	-2.7	20	-4	-0.8	4	4	-3.4	4	14	-2.8	20	4	-3.2	-4	-4	-0.8	-4	-14	-1.2
85	1	2.2	2.4	1	8	8	-3.0	-8	8	-2.5	-8	-8	-0.7	8	-8	-0.5	-4	4	-0.1	-4	14	-2.3	-26	8	-0.4	4	-4	1.0	4	-14	1.4	20	-4	-2.7	4	4	-1.3	4	14	-0.7	20	4	-5.1	-4	-4	1.3	-4	-14	-3.1
85	1	1.8	2.5	1	8	8	-3.0	-8	8	1.5	-8	-8	-2.7	8	-8	3.5	-4	4	-2.1	-4	14	-2.3	-26	8	-2.4	4	-4	-1.0	4	-14	-0.6	20	-4	1.3	4	4	0.7	4	14	-2.7	20	4	-3.1	-4	-4	1.3	-4	-14	-3.1
85	1	1.1	3.2	1	8	8	-1.0	-8	8	-2.5	-8	-8	3.3	8	-8	-2.5	-4	4	12.9	-4	14	-0.3	-26	8	-2.4	4	-4	5.0	4	-14	3.4	20	-4	3.3	4	4	8.7	4	14	-2.7	20	4	-5.1	-4	-4	3.3	-4	-14	0.9
85	1	1.0	2.3	1	8	8	5.0	-8	8	-2.5	-8	-8	-0.7	8	-8	-0.5	-4	4	-0.1	-4	14	1.7	-26	8	-2.4	4	-4	-1.0	4	-14	-0.6	20	-4	-0.7	4	4	0.7	4	14	-2.7	20	4	-1.1	-4	-4	3.3	-4	-14	-1.1
85	1	2.8	2.5	1	8	8	-0.9	-8	8	-1.4	-8	-8	-0.6	8	-8	-0.4	-4	4	-1.0	-4	14	-3.2	-26	8	-5.3	4	-4	-0.9	4	-14	-2.5	20	-4	-4.6	4	4	-1.2	4	14	-2.6	20	4	-5.0	-4	-4	-0.6	-4	-14	-5.0
85	1	3.5	2.5	1	8	8	-4.9	-8	8	-1.4	-8	-8	-2.6	8	-8	-2.4	-4	4	-1.0	-4	14	-1.2	-26	8	-5.3	4	-4	-0.9	4	-14	-2.5	20	-4	-0.6	4	4	-1.2	4	14	-4.6	20	4	-7.0	-4	-4	1.4	-4	-14	-3.0
85	1	2.2	2.5	1	8	8	-2.9	-8	8	-5.4	-8	-8	1.4	8	-8	1.6	-4	4	1.0	-4	14	-3.2	-26	8	0.7	4	-4	1.1	4	-14	-0.5	20	-4	-0.6	4	4	0.8	4	14	-2.6	20	4	1.0	-4	-4	1.4	-4	-14	-3.0
85	1	2.0	2.0	1	8	8	-2.9	-8	8	-1.4	-8	-8	-2.6	8	-8	-0.4	-4	4	-1.0	-4	14	-1.2	-26	8	-5.3	4	-4	5.1	4	-14	-0.5	20	-4	-0.6	4	4	-1.2	4	14	-2.6	20	4	-3.0	-4	-4	-0.6	-4	-14	1.0
85	1	2.4	2.5	1	8	8	-0.8	-8	8	0.7	-8	-8	-0.5	8	-8	-1.3	-4	4	-0.9	-4	14	-1.1	-26	8	-3.2	4	-4	-1.8	4	-14	-1.4	20	-4	0.5	4	4	4.9	4	14	-0.5	20	4	-4.9	-4	-4	-0.5	-4	-14	-2.9
85	1	0.6	2.2	1	8	8	-2.8	-8	8	-1.3	-8	-8	1.5	8	-8	0.7	-4	4	1.1	-4	14	0.9	-26	8	-1.2	4	-4	2.2	4	-14	0.6	20	-4	0.5	4	4	-1.1	4	14	1.5	20	4	-4.9	-4	-4	1.5	-4	-14	-0.9
85	1	2.5	2.9	1	8	8	-0.7	-8	8	-3.2	-8	-8	1.6	8	-8	-1.2	-4	4	1.2	-4	14	-1.0	-26	8	0.9	4	-4	2.3	4	-14	-1.3	20	-4	-3.4	4	4	-1.0	4	14	-4.4	20	4	-4.8	-4	-4	1.6	-4	-14	-0.8
85	1	4.0	3.9	1	8	8	-2.7	-8	8	-3.2	-8	-8	1.6	8	-8	-3.2	-4	4	1.2	-4	14	-1.0	-26	8	-7.1	4	-4	2.3	4	-14	0.7	20	-4	-1.4	4	4	-3.0	4	14	-4.4	20	4	-2.8	-4	-4	3.6	-4	-14	-0.8
85	1	2.5	2.4	1	8	8	-2.7	-8	8	-3.2	-8	-8	1.6	8	-8	0.8	-4	4	-0.8	-4	14	-1.0	-26	8	-5.1	4	-4	0.3	4	-14	-1.3	20	-4	-1.4	4	4	1.0	4	14	-4.4	20	4	-2.8	-4	-4	-0.4	-4	-14	-0.8
85	1	1.3	2.6	1	8	8	-2.7	-8	8	-1.2	-8	-8	3.6	8	-8	0.8	-4	4	-0.8	-4	14	1.0	-26	8	-1.1	4	-4	2.3	4	-14	-1.3	20	-4	-1.4	4	4	3.0	4	14	-0.4	20	4	-0.8	-4	-4	3.6	-4	-14	-0.8
86	0	-0.3	1.7	0	-8	8	1.2	8	8	2.7	8	-8	1.5	-8	-8	2.7	4	4	1.1	4	14	2.9	26	8	-1.2	-4	-4	0.2	-4	-14	0.6	-20	-4	2.5	-4	4	2.9	-4	14	1.5	-20	4	3.1	4	-4	1.5	4	-14	1.1
86	0	2.2	4.7	0	-8	8	1.2	8	8	0.7	8	-8	-2.5	-8	-8	2.7	4	4	-0.9	4	14	-1.1	26	8	-3.2	-4	-4	-1.8	-4	-14	0.6	-20	-4	-1.5	-4	4	0.9	-4	14	-0.5	-20	4	1.1	4	-4	-0.5	4	-14	1.1
86	0	-0.3	1.9	0	-8	8	1.3	8	8	-1.2	8	-8	1.6	-8	-8	0.8	4	4	-2.8	4	14	-1.0	26	8	0.9	-4	-4	0.3	-4	-14	0.7	-20	-4	2.6	-4	4	1.0	-4	14	1.6	-20	4	-0.8	4	-4	-0.4	4	-14	-0.8
86	0	0.0	1.9	0	-8	8	1.3	8	8	-1.2	8	-8	-2.4	-8	-8	0.8	4	4	-0.8	4	14	-1.0	26	8	0.9	-4	-4	2.3	-4	-14	4.7	-20	-4	0.6	-4	4	3.0	-4	14	-0.4	-20	4	1.2	4	-4	-0.4	4	-14	-0.8
86	0	1.0	2.0	0	-8	8	-2.6	8	8	-3.1	8	-8	-2.3	-8	-8	0.9	4	4	-0.7	4	14	-2.9	26	8	-1.0	-4	-4	-1.6	-4	-14	2.8	-20	-4	0.7	-4	4	-0.9	-4	14	1.7	-20	4	-0.7	4	-4	1.7	4	-14	-2.7
86	0	1.4	2.1	0	-8	8	-0.6	8	8	-1.1	8	-8	-2.3	-8	-8	-1.1	4	4	-2.7	4	14	-0.9	26	8	1.0	-4	-4	0.4	-4	-14	0.8	-20	-4	2.7	-4	4	-0.9	-4	14	-0.3	-20	4	-0.7	4	-4	-2.3	4	-14	1.3
86	0	-1.2	1.3	0	-8	8	4.5	8	8	-1.0	8	-8	-1.2	-8	-8	-1.0	4	4	-0.6	4	14	-0.8	26	8	5.1	-4	-4	0.5	-4	-14	4.9	-20	-4	2.8	-4	4	2.2	-4	14	0.8	-20	4	0.4	4	-4	-1.2	4	-14	0.4
86	0	0.8	2.3	0	-8	8	-1.5	8	8	-1.0	8	-8	-1.2	-8	-8	1.0	4	4	-0.6	4	14	-2.8	26	8	-0.9	-4	-4	-1.5	-4	-14	2.9	-20	-4	0.8	-4	4	2.2	-4	14	-1.2	-20	4	0.4	4	-4	-1.2	4	-14	0.4
86	0	-1.1	1.6	0	-8	8	0.5	8	8	3.0	8	-8	0.8	-8	-8	1.0	4	4	-0.6	4	14	1.2	26	8	5.1	-4	-4	2.5	-4	-14	2.9	-20	-4	0.8	-4	4	-1.8	-4	14	0.8	-20	4	4.4	4	-4	0.8	4	-14	0.4
86	0	-1.1	2.5	0	-8	8	0.5	8	8	3.0	8	-8	0.8	-8	-8	5.0	4	4	1.4	4	14	1.2	26	8	3.1	-4	-4	-1.5	-4	-14	2.9	-20	-4	2.8	-4	4	6.2	-4	14	-1.2	-20	4	0.4	4	-4	0.8	4	-14	2.4
86	0	-1.1	1.8	0	-8	8	-1.4	8	8	-0.9	8	-8	0.9	-8	-8	-0.9	4	4	-0.5	4	14	3.3	26	8	7.2	-4	-4	0.6	-4	-14	3.0	-20	-4	0.9	-4	4	0.3	-4	14	0.9	-20	4	0.5	4	-4	3.9	4	-14	0.5
86	0	-1.1	2.1	0	-8	8	0.6	8	8	1.1	8	-8	0.9	-8	-8	3.1	4	4	-0.5	4	14	-0.7	26	8	1.2	-4	-4	-1.4	-4	-14	1.0	-20	-4	0.9	-4	4	-1.7	-4	14	-1.1	-20	4	2.5	4	-4	-1.1	4	-14	2.5
86	0	-2.7	1.7	0	-8	8	4.7	8	8	1.2	8	-8	3.0	-8	-8	1.2	4	4	5.6	4	14	1.4	26	8	3.3	-4	-4	0.7	-4	-14	1.1	-20	-4	5.0	-4	4	4.4	-4	14	1.0	-20	4	8.6	4	-4	3.0	4	-14	2.6
86	0	-1.6	2.1	0	-8	8	6.7	8	8	5.2	8	-8	1.0	-8	-8	1.2	4	4	1.6	4	14	-0.6	26	8	-0.7	-4	-4	4.7	-4	-14	1.1	-20	-4	3.0	-4	4	4.4	-4	14	3.0	-20	4	0.6	4	-4	1.0	4	-14	2.6
86	0	-2.1	1.9	0	-8	8	-1.3	8	8	1.2	8	-8	1.0	-8	-8	-0.8	4	4	1.6	4	14	-2.6	26	8	3.3	-4	-4	-1.3	-4	-14	3.1	-20	-4	7.0	-4	4	0.4	-4	14	1.0	-20	4	2.6	4	-4	-1.0	4	-14	2.6
86	0	-1.4	1.8	0	-8	8	4.7	8	8	-2.8	8	-8	1.0	-8	-8	1.2	4	4	1.6	4	14	-0.6	26	8	-0.7	-4	-4	-1.3	-4	-14	1.1	-20	-4	1.0	-4	4	0.4	-4	14	1.0	-20	4	2.6	4	-4	1.0	4	-14	0.6
86	1	-1.1	1.3	0	8	8	1.2	-8	8	-3.3	-8	-8	-0.5	8	-8	0.7	-4	4	-0.9	-4	14	-1.1	-26	8	2.8	4	-4	0.2	4	-14	0.6	20	-4	2.5	4	4	0.9	4	14	1.5	20	4	3.1	-4	-4	-0.5	-4	-14	-0.9
86	1	0.3	1.3	0	8	8	-0.8	-8	8	-1.3	-8	-8	-0.5	8	-8	0.7	-4	4	1.1	-4	14	-3.1	-26	8	0.8	4	-4	-1.8	4	-14	0.6	20	-4	0.5	4	4	-1.1	4	14	-0.5	20	4	1.1	-4	-4	-0.5	-4	-14	1.1
86	1	-1.0	1.4	0	8	8	-0.7	-8	8	-3.2	-8	-8	1.6	8	-8	0.8	-4	4	1.2	-4	14	1.0	-26	8	0.9	4	-4	2.3	4	-14	0.7	20	-4	0.6	4	4	1.0	4	14	3.6	20	4	1.2	-4	-4	-0.4	-4	-14	-0.8
86	1	-0.7	1.3	0	8	8	3.3	-8	8	-1.2	-8	-8	-2.4	8	-8	0.8	-4	4	1.2	-4	14	-1.0	-26	8	4.9	4	-4	0.3	4	-14	0.7	20	-4	0.6	4	4	1.0	4	14	1.6	20	4	3.2	-4	-4	-0.4	-4	-14	1.2
86	1	-0.2	1.7	0	8	8	1.4	-8	8	-1.1	-8	-8	-0.3	8	-8	0.9	-4	4	1.3	-4	14	3.1	-26	8	1.0	4	-4	2.4	4	-14	0.8	20	-4	2.7	4	4	1.1	4	14	-4.3	20	4	1.3	-4	-4	-0.3	-4	-14	-4.7
86	1	0.2	1.8	0	8	8	-0.6	-8	8	-1.1	-8	-8	-0.3	8	-8	0.9	-4	4	-0.7	-4	14	-2.9	-26	8	-1.0	4	-4	-1.6	4	-14	0.8	20	-4	4.7	4	4	-0.9	4	14	-4.3	20	4	1.3	-4	-4	-0.3	-4	-14	-2.7
86	1	-1.3	1.4	0	8	8	0.5	-8	8	1.0	-8	-8	0.8	8	-8	3.0	-4	4	-0.6	-4	14	-0.8	-26	8	1.1	4	-4	0.5	4	-14	4.9	20	-4	2.8	4	4	-1.8	4	14	0.8	20	4	2.4	-4	-4	0.8	-4	-14	2.4
86	1	-0.7	1.7	0	8	8	2.5	-8	8	-1.0	-8	-8	-1.2	8	-8	1.0	-4	4	1.4	-4	14	-2.8	-26	8	1.1	4	-4	0.5	4	-14	0.9	20	-4	0.8	4	4	2.2	4	14	0.8	20	4	0.4	-4	-4	2.8	-4	-14	0.4
86	1	-2.0	1.3	0	8	8	0.5	-8	8	1.0	-8	-8	0.8	8	-8	1.0	-4	4	1.4	-4	14	-0.8	-26	8	1.1	4	-4	4.5	4	-14	0.9	20	-4	2.8	4	4	2.2	4	14	0.8	20	4	2.4	-4	-4	2.8	-4	-14	4.4
86	1	-1.6	1.6	0	8	8	2.5	-8	8	-1.0	-8	-8	-1.2	8	-8	3.0	-4	4	3.4	-4	14	-0.8	-26	8	3.1	4	-4	-1.5	4	-14	2.9	20	-4	2.8	4	4	4.2	4	14	0.8	20	4	2.4	-4	-4	-1.2	-4	-14	0.4
86	1	-2.3	2.3	0	8	8	2.6	-8	8	1.1	-8	-8	-1.1	8	-8	1.1	-4	4	1.5	-4	14	-0.7	-26	8	1.2	4	-4	0.6	4	-14	3.0	20	-4	2.9	4	4	2.3	4	14	0.9	20	4	4.5	-4	-4	6.9	-4	-14	2.5
86	1	-1.9	2.0	0	8	8	0.6	-8	8	1.1	-8	-8	-1.1	8	-8	3.1	-4	4	1.5	-4	14	-0.7	-26	8	1.2	4	-4	-1.4	4	-14	7.0	20	-4	2.9	4	4	0.3	4	14	0.9	20	4	2.5	-4	-4	0.9	-4	-14	2.5
86	1	-2.7	2.9	0	8	8	4.7	-8	8	-0.8	-8	-8	1.0	8	-8	-0.8	-4	4	-0.4	-4	14	-0.6	-26	8	7.3	4	-4	0.7	4	-14	5.1	20	-4	3.0	4	4	0.4	4	14	1.0	20	4	4.6	-4	-4	1.0	-4	-14	2.6
86	1	-1.3	2.0	0	8	8	0.7	-8	8	-0.8	-8	-8	-1.0	8	-8	5.2	-4	4	-0.4	-4	14	-0.6	-26	8	-0.7	4	-4	-1.3	4	-14	1.1	20	-4	1.0	4	4	-1.6	4	14	5.0	20	4	2.6	-4	-4	-1.0	-4	-14	2.6
86	1	-2.7	2.1	0	8	8	0.7	-8	8	5.2	-8	-8	1.0	8	-8	1.2	-4	4	1.6	-4	14	-0.6	-26	8	5.3	4	-4	2.7	4	-14	5.1	20	-4	3.0	4	4	0.4	4	14	1.0	20	4	2.6	-4	-4	1.0	-4	-14	-1.4
86	1	-1.1	2.0	0	8	8	2.7	-8	8	-2.8	-8	-8	-1.0	8	-8	3.2	-4	4	-0.4	-4	14	-0.6	-26	8	7.3	4	-4	0.7	4	-14	1.1	20	-4	3.0	4	4	2.4	4	14	1.0	20	4	2.6	-4	-4	1.0	-4	-14	-5.4
87	0	1.1	1.9	1	-8	8	-1.2	8	8	-2.7	8	-8	-0.9	-8	-8	1.3	4	4	1.7	4	14	1.5	26	8	-0.6	-4	-4	-1.2	-4	-14	1.2	-20	-4	-0.9	-4	4	2.5	-4	14	-2.9	-20	4	-1.3	4	-4	1.1	4	-14	0.7
87	0	1.7	2.8	1	-8	8	-1.2	8	8	-2.7	8	-8	-2.9	-8	-8	1.3	4	4	1.7	4	14	-0.5	26	8	-6.6	-4	-4	2.8	-4	-14	-0.8	-20	-4	-0.9	-4	4	2.5	-4	14	-0.9	-20	4	0.7	4	-4	1.1	4	-14	4.7
87	0	2.2	2.6	1	-8	8	0.8	8	8	-4.7	8	-8	-0.9	-8	-8	1.3	4	4	1.7	4	14	-0.5	26	8	-0.6	-4	-4	-1.2	-4	-14	-4.8	-20	-4	-2.9	-4	4	0.5	-4	14	-2.9	-20	4	0.7	4	-4	1.1	4	-14	-3.3
87	0	3.1	3.5	1	-8	8	-3.1	8	8	-0.6	8	-8	-0.8	-8	-8	-2.6	4	4	1.8	4	14	-0.4	26	8	-2.5	-4	-4	0.9	-4	-14	3.3	-20	-4	1.2	-4	4	2.6	-4	14	1.2	-20	4	0.8	4	-4	1.2	4	-14	-3.2
87	0	2.9	3.2	1	-8	8	-3.1	8	8	-4.6	8	-8	1.2	-8	-8	1.4	4	4	-0.2	4	14	-2.4	26	8	-2.5	-4	-4	0.9	-4	-14	5.3	-20	-4	-2.8	-4	4	-3.4	-4	14	1.2	-20	4	-3.2	4	-4	1.2	4	-14	-3.2
87	0	1.7	2.5	1	-8	8	3.0	8	8	-2.5	8	-8	-0.7	-8	-8	1.5	4	4	-2.1	4	14	1.7	26	8	-0.4	-4	-4	5.0	-4	-14	-0.6	-20	-4	-0.7	-4	4	-1.3	-4	14	1.3	-20	4	-1.1	4	-4	-0.7	4	-14	-3.1
87	0	1.8	3.3	1	-8	8	1.0	8	8	1.5	8	-8	1.3	-8	-8	5.5	4	4	-0.1	4	14	-4.3	26	8	1.6	-4	-4	1.0	-4	-14	-2.6	-20	-4	1.3	-4	4	2.7	-4	14	-0.7	-20	4	-1.1	4	-4	3.3	4	-14	-1.1
87	0	3.7	2.7	1	-8	8	1.0	8	8	-0.5	8	-8	-2.7	-8	-8	1.5	4	4	1.9	4	14	-0.3	26	8	-4.4	-4	-4	1.0	-4	-14	5.4	-20	-4	1.3	-4	4	-1.3	-4	14	-0.7	-20	4	-1.1	4	-4	-0.7	4	-14	-1.1
87	0	3.3	3.6	1	-8	8	-5.0	8	8	-2.5	8	-8	-0.7	-8	-8	1.5	4	4	1.9	4	14	-0.3	26	8	-2.4	-4	-4	1.0	-4	-14	-2.6	-20	-4	-2.7	-4	4	0.7	-4	14	-0.7	-20	4	0.9	4	-4	-0.7	4	-14	-1.1
87	0	3.1	3.2	1	-8	8	-0.9	8	8	0.6	8	-8	-2.6	-8	-8	-0.4	4	4	1.0	4	14	-1.2	26	8	-1.3	-4	-4	-2.9	-4	-14	-0.5	-20	-4	1.4	-4	4	-1.2	-4	14	-2.6	-20	4	1.0	4	-4	-0.6	4	-14	-3.0
87	0	2.0	2.6	1	-8	8	-2.9	8	8	-1.4	8	-8	1.4	-8	-8	-2.4	4	4	1.0	4	14	0.8	26	8	2.7	-4	-4	-0.9	-4	-14	-0.5	-20	-4	-0.6	-4	4	2.8	-4	14	1.4	-20	4	3.0	4	-4	1.4	4	-14	-1.0
87	0	1.5	2.6	1	-8	8	-0.9	8	8	0.6	8	-8	-0.6	-8	-8	-0.4	4	4	1.0	4	14	-1.2	26	8	-3.3	-4	-4	-0.9	-4	-14	-2.5	-20	-4	-2.6	-4	4	0.8	-4	14	1.4	-20	4	-1.0	4	-4	1.4	4	-14	-1.0
87	0	2.8	2.7	1	-8	8	-0.8	8	8	-3.3	8	-8	-0.5	-8	-8	-1.3	4	4	1.1	4	14	0.9	26	8	-3.2	-4	-4	0.2	-4	-14	-5.4	-20	-4	-1.5	-4	4	0.9	-4	14	-2.5	-20	4	-4.9	4	-4	1.5	4	-14	-0.9
87	0	2.7	2.7	1	-8	8	-2.8	8	8	0.7	8	-8	-2.5	-8	-8	0.7	4	4	1.1	4	14	0.9	26	8	-5.2	-4	-4	0.2	-4	-14	-1.4	-20	-4	-1.5	-4	4	-1.1	-4	14	-0.5	-20	4	-4.9	4	-4	1.5	4	-14	-2.9
87	0	4.0	5.7	1	-8	8	-2.8	8	8	-5.3	8	-8	-2.5	-8	-8	-1.3	4	4	-0.9	4	14	-5.1	26	8	-5.2	-4	-4	0.2	-4	-14	-1.4	-20	-4	-1.5	-4	4	-3.1	-4	14	-4.5	-20	4	-6.9	4	-4	-0.5	4	-14	-2.9
87	0	2.5	3.2	1	-8	8	-4.7	8	8	-3.2	8	-8	-2.4	-8	-8	-1.2	4	4	1.2	4	14	9.0	26	8	-3.1	-4	-4	-1.7	-4	-14	-7.3	-20	-4	-3.4	-4	4	-1.0	-4	14	-4.4	-20	4	-4.8	4	-4	7.6	4	-14	-2.8
87	0	3.5	2.4	1	-8	8	-4.7	8	8	-1.2	8	-8	-0.4	-8	-8	-5.2	4	4	-4.8	4	14	-3.0	26	8	-5.1	-4	-4	0.3	-4	-14	0.7	-20	-4	-3.4	-4	4	-5.0	-4	14	-4.4	-20	4	-2.8	4	-4	-0.4	4	-14	-0.8
87	0	2.6	2.9	1	-8	8	-2.7	8	8	-3.2	8	-8	-1.4	-8	-8	-3.2	4	4	-2.8	4	14	-3.0	26	8	-3.1	-4	-4	0.3	-4	-14	-3.3	-20	-4	-1.4	-4	4	-1.0	-4	14	-4.4	-20	4	-2.8	4	-4	-0.4	4	-14	-2.8
87	1	-0.4	1.3	0	8	8	0.8	-8	8	1.3	-8	-8	1.1	8	-8	1.3	-4	4	-0.3	-4	14	3.5	-26	8	-0.6	4	-4	0.8	4	-14	-0.8	20	-4	3.1	4	4	0.5	4	14	3.1	20	4	0.7	-4	-4	1.1	-4	-14	0.7
87	1	-0.4	1.2	0	8	8	0.8	-8	8	1.3	-8	-8	-0.9	8	-8	-0.7	-4	4	1.7	-4	14	-0.5	-26	8	1.4	4	-4	0.8	4	-14	1.2	20	-4	1.1	4	4	0.5	4	14	1.1	20	4	0.7	-4	-4	-0.9	-4	-14	-1.3
87	1	-0.4	1.3	0	8	8	0.8	-8	8	-0.7	-8	-8	-0.9	8	-8	1.3	-4	4	1.7	-4	14	-0.5	-26	8	1.4	4	-4	4.8	4	-14	-0.8	20	-4	-0.9	4	4	0.5	4	14	1.1	20	4	0.7	-4	-4	1.1	-4	-14	0.7
87	1	-0.4	2.4	0	8	8	0.9	-8	8	3.4	-8	-8	1.2	8	-8	1.4	-4	4	1.8	-4	14	5.6	-26	8	1.5	4	-4	2.9	4	-14	-0.7	20	-4	1.2	4	4	2.6	4	14	1.2	20	4	4.8	-4	-4	3.2	-4	-14	-1.2
87	1	0.3	1.8	0	8	8	-1.1	-8	8	-0.6	-8	-8	-0.8	8	-8	1.4	-4	4	-0.2	-4	14	-0.4	-26	8	-0.5	4	-4	0.9	4	-14	1.3	20	-4	-0.8	4	4	0.6	4	14	1.2	20	4	-5.2	-4	-4	1.2	-4	-14	-3.2
87	1	0.5	1.6	0	8	8	1.0	-8	8	-0.5	-8	-8	1.3	8	-8	-0.5	-4	4	1.9	-4	14	3.7	-26	8	-0.4	4	-4	1.0	4	-14	1.4	20	-4	-0.7	4	4	2.7	4	14	1.3	20	4	-3.1	-4	-4	1.3	-4	-14	-1.1
87	1	-0.4	1.5	0	8	8	-1.0	-8	8	-0.5	-8	-8	1.3	8	-8	1.5	-4	4	-0.1	-4	14	1.7	-26	8	1.6	4	-4	1.0	4	-14	-0.6	20	-4	1.3	4	4	2.7	4	14	-0.7	20	4	-1.1	-4	-4	1.3	-4	-14	-3.1
87	1	1.0	1.7	0	8	8	1.0	-8	8	-0.5	-8	-8	-2.7	8	-8	1.5	-4	4	-0.1	-4	14	-0.3	-26	8	-0.4	4	-4	-1.0	4	-14	-0.6	20	-4	-2.7	4	4	4.7	4	14	-0.7	20	4	-5.1	-4	-4	-0.7	-4	-14	-3.1
87	1	0.8	2.4	0	8	8	1.0	-8	8	-0.5	-8	-8	-0.7	8	-8	1.5	-4	4	-0.1	-4	14	-0.3	-26	8	3.6	4	-4	1.0	4	-14	-0.6	20	-4	1.3	4	4	2.7	4	14	1.3	20	4	2.9	-4	-4	1.3	-4	-14	2.9
87	1	0.1	1.8	0	8	8	3.1	-8	8	0.6	-8	-8	-0.6	8	-8	-0.4	-4	4	3.0	-4	14	0.8	-26	8	2.7	4	-4	1.1	4	-14	-0.5	20	-4	-0.6	4	4	0.8	4	14	1.4	20	4	1.0	-4	-4	1.4	-4	-14	-1.0
87	1	-0.2	1.6	0	8	8	1.1	-8	8	-1.4	-8	-8	1.4	8	-8	1.6	-4	4	1.0	-4	14	2.8	-26	8	0.7	4	-4	1.1	4	-14	-2.5	20	-4	-0.6	4	4	2.8	4	14	3.4	20	4	-1.0	-4	-4	-0.6	-4	-14	-1.0
87	1	-0.7	1.7	0	8	8	1.1	-8	8	2.6	-8	-8	1.4	8	-8	1.6	-4	4	3.0	-4	14	2.8	-26	8	-1.3	4	-4	3.1	4	-14	-0.5	20	-4	3.4	4	4	4.8	4	14	1.4	20	4	-1.0	-4	-4	3.4	-4	-14	-1.0
87	1	-0.2	1.7	0	8	8	-0.8	-8	8	2.7	-8	-8	1.5	8	-8	0.7	-4	4	9.1	-4	14	-1.1	-26	8	0.8	4	-4	0.2	4	-14	0.6	20	-4	0.5	4	4	0.9	4	14	1.5	20	4	-2.9	-4	-4	3.5	-4	-14	-2.9
87	1	-0.6	1.5	0	8	8	1.2	-8	8	0.7	-8	-8	1.5	8	-8	0.7	-4	4	1.1	-4	14	0.9	-26	8	0.8	4	-4	0.2	4	-14	0.6	20	-4	0.5	4	4	0.9	4	14	3.5	20	4	1.1	-4	-4	1.5	-4	-14	-0.9
87	1	-1.4	2.0	0	8	8	9.2	-8	8	0.7	-8	-8	1.5	8	-8	2.7	-4	4	1.1	-4	14	2.9	-26	8	-3.2	4	-4	2.2	4	-14	2.6	20	-4	2.5	4	4	4.9	4	14	3.5	20	4	-0.9	-4	-4	3.5	-4	-14	5.1
87	1	0.0	1.6	0	8	8	-0.7	-8	8	0.8	-8	-8	3.6	8	-8	2.8	-4	4	5.2	-4	14	3.0	-26	8	-3.1	4	-4	0.3	4	-14	0.7	20	-4	0.6	4	4	3.0	4	14	-0.4	20	4	-2.8	-4	-4	1.6	-4	-14	-0.8
87	1	0.8	1.9	0	8	8	-0.7	-8	8	-1.2	-8	-8	-0.4	8	-8	0.8	-4	4	-0.8	-4	14	-1.0	-26	8	-1.1	4	-4	2.3	4	-14	0.7	20	-4	0.6	4	4	-1.0	4	14	-0.4	20	4	1.2	-4	-4	1.6	-4	-14	-0.8
87	1	-0.2	2.2	0	8	8	-0.7	-8	8	0.8	-8	-8	1.6	8	-8	4.8	-4	4	5.2	-4	14	-1.0	-26	8	-3.1	4	-4	4.3	4	-14	2.7	20	-4	2.6	4	4	3.0	4	14	-2.4	20	4	1.2	-4	-4	1.6	-4	-14	1.2
89	0	-0.9	1.4	0	-8	8	2.5	8	8	1.0	8	-8	0.8	-8	-8	3.0	4	4	1.4	4	14	1.2	26	8	3.1	-4	-4	0.5	-4	-14	0.9	-20	-4	-1.2	-4	4	0.2	-4	14	2.8	-20	4	2.4	4	-4	0.8	4	-14	-1.6
89	0	-0.5	2.1	0	-8	8	2.5	8	8	3.0	8	-8	2.8	-8	-8	3.0	4	4	3.4	4	14	3.2	26	8	3.1	-4	-4	-1.5	-4	-14	0.9	-20	-4	0.8	-4	4	2.2	-4	14	2.8	-20	4	2.4	4	-4	0.8	4	-14	-1.6
89	0	-0.3	1.5	0	-8	8	0.5	8	8	1.0	8	-8	0.8	-8	-8	-3.0	4	4	1.4	4	14	-0.8	26	8	3.1	-4	-4	-1.5	-4	-14	-1.1	-20	-4	0.8	-4	4	0.2	-4	14	-1.2	-20	4	0.4	4	-4	0.8	4	-14	-1.6
89	0	-0.5	1.6	0	-8	8	2.6	8	8	1.1	8	-8	2.9	-8	-8	-0.9	4	4	3.5	4	14	1.3	26	8	1.2	-4	-4	-1.4	-4	-14	-3.0	-20	-4	0.9	-4	4	0.3	-4	14	0.9	-20	4	0.5	4	-4	2.9	4	-14	-1.5
89	0	2.3	2.1	0	-8	8	-1.4	8	8	3.1	8	-8	4.9	-8	-8	-0.9	4	4	3.5	4	14	3.3	26	8	-2.8	-4	-4	-3.4	-4	-14	-5.0	-20	-4	-3.1	-4	4	0.3	-4	14	-3.1	-20	4	-3.5	4	-4	-3.1	4	-14	-5.5
89	0	-0.9	1.8	0	-8	8	2.7	8	8	1.2	8	-8	3.0	-8	-8	1.2	4	4	3.6	4	14	1.4	26	8	5.3	-4	-4	0.7	-4	-14	1.1	-20	-4	-1.0	-4	4	0.4	-4	14	3.0	-20	4	2.6	4	-4	3.0	4	-14	0.6
89	0	0.3	1.9	0	-8	8	0.7	8	8	5.2	8	-8	-1.0	-8	-8	-2.8	4	4	1.6	4	14	1.4	26	8	1.3	-4	-4	0.7	-4	-14	-0.9	-20	-4	-1.0	-4	4	0.4	-4	14	1.0	-20	4	2.6	4	-4	-3.0	4	-14	0.6
89	0	1.6	1.9	0	-8	8	0.7	8	8	1.2	8	-8	-1.0	-8	-8	-0.8	4	4	1.6	4	14	-0.6	26	8	-2.7	-4	-4	2.7	-4	-14	1.1	-20	-4	1.0	-4	4	0.4	-4	14	-1.0	-20	4	-1.4	4	-4	1.0	4	-14	-1.4
89	0	0.2	2.4	0	-8	8	0.7	8	8	1.2	8	-8	3.0	-8	-8	-0.8	4	4	3.6	4	14	1.4	26	8	-0.7	-4	-4	0.7	-4	-14	-2.9	-20	-4	1.0	-4	4	0.4	-4	14	3.0	-20	4	0.6	4	-4	1.0	4	-14	4.6
89	0	-0.3	2.0	0	-8	8	2.8	8	8	-0.7	8	-8	1.1	-8	-8	1.3	4	4	1.7	4	14	3.5	26	8	3.4	-4	-4	0.8	-4	-14	3.2	-20	-4	1.1	-4	4	2.5	-4	14	3.1	-20	4	2.7	4	-4	3.1	4	-14	-1.3
89	0	0.5	1.9	0	-8	8	2.8	8	8	3.3	8	-8	5.1	-8	-8	1.3	4	4	1.7	4	14	1.5	26	8	-2.6	-4	-4	-1.2	-4	-14	-0.8	-20	-4	1.1	-4	4	0.5	-4	14	1.1	-20	4	0.7	4	-4	1.1	4	-14	0.7
89	0	0.5	2.0	0	-8	8	2.9	8	8	-0.6	8	-8	1.2	-8	-8	1.4	4	4	3.8	4	14	1.6	26	8	-0.5	-4	-4	-1.1	-4	-14	-0.7	-20	-4	-0.8	-4	4	2.6	-4	14	1.2	-20	4	-3.2	4	-4	3.2	4	-14	0.8
89	0	2.7	2.7	0	-8	8	6.9	8	8	3.4	8	-8	-0.8	-8	-8	-2.6	4	4	1.8	4	14	3.6	26	8	-2.5	-4	-4	-1.1	-4	-14	-2.7	-20	-4	-2.8	-4	4	2.6	-4	14	3.2	-20	4	-1.2	4	-4	-0.8	4	-14	2.8
89	0	2.4	2.2	0	-8	8	-1.1	8	8	1.4	8	-8	-0.8	-8	-8	1.4	4	4	-0.2	4	14	-0.4	26	8	-4.5	-4	-4	-1.1	-4	-14	-2.7	-20	-4	-2.8	-4	4	-1.4	-4	14	1.2	-20	4	-3.2	4	-4	1.2	4	-14	-3.2
89	0	-1.3	1.6	0	-8	8	2.9	8	8	3.4	8	-8	1.2	-8	-8	1.4	4	4	1.8	4	14	3.6	26	8	1.5	-4	-4	2.9	-4	-14	1.3	-20	-4	3.2	-4	4	4.6	-4	14	5.2	-20	4	0.8	4	-4	3.2	4	-14	2.8
89	0	0.3	2.4	0	-8	8	-1.0	8	8	-0.5	8	-8	3.3	-8	-8	1.5	4	4	3.9	4	14	5.7	26	8	1.6	-4	-4	-1.0	-4	-14	-0.6	-20	-4	3.3	-4	4	-1.3	-4	14	3.3	-20	4	0.9	4	-4	1.3	4	-14	0.9
89	0	-1.9	2.2	0	-8	8	3.0	8	8	5.5	8	-8	-0.7	-8	-8	1.5	4	4	4.9	4	14	3.7	26	8	1.6	-4	-4	3.0	-4	-14	5.4	-20	-4	-0.7	-4	4	4.7	-4	14	7.3	-20	4	2.9	4	-4	1.3	4	-14	0.9
89	0	0.5	2.1	0	-8	8	1.1	8	8	0.6	8	-8	-0.6	-8	-8	1.6	4	4	1.0	4	14	0.8	26	8	0.7	-4	-4	-0.9	-4	-14	1.5	-20	-4	-2.6	-4	4	6.8	-4	14	5.4	-20	4	1.0	4	-4	-0.6	4	-14	-1.0
89	1	3.2	3.9	1	8	8	0.5	-8	8	1.0	-8	-8	-3.2	8	-8	1.0	-4	4	-6.6	-4	14	1.2	-26	8	-0.9	4	-4	0.5	4	-14	-1.1	20	-4	0.8	4	4	-7.8	4	14	-1.2	20	4	0.4	-4	-4	-3.2	-4	-14	0.4
89	1	2.3	3.2	1	8	8	-3.5	-8	8	-3.0	-8	-8	-1.2	8	-8	-1.0	-4	4	-8.6	-4	14	-0.8	-26	8	-6.9	4	-4	-1.5	4	-14	0.9	20	-4	-1.2	4	4	-3.8	4	14	-1.2	20	4	0.4	-4	-4	0.8	-4	-14	-1.6
89	1	2.9	3.6	1	8	8	0.5	-8	8	-9.0	-8	-8	0.8	8	-8	-1.0	-4	4	-10.6	-4	14	-0.8	-26	8	1.1	4	-4	-3.5	4	-14	-3.1	20	-4	-1.2	4	4	-19.8	4	14	0.8	20	4	0.4	-4	-4	0.8	-4	-14	-3.6
89	1	2.5	4.0	1	8	8	-1.4	-8	8	-12.9	-8	-8	-1.1	8	-8	-2.9	-4	4	-8.5	-4	14	-0.7	-26	8	-2.8	4	-4	0.6	4	-14	1.0	20	-4	0.9	4	4	-13.7	4	14	-1.1	20	4	-1.5	-4	-4	-1.1	-4	-14	-1.5
89	1	3.5	3.7	1	8	8	-3.4	-8	8	-6.9	-8	-8	-3.1	8	-8	-2.9	-4	4	-4.5	-4	14	-0.7	-26	8	-0.8	4	-4	-1.4	4	-14	-3.0	20	-4	-3.1	4	4	-5.7	4	14	-1.1	20	4	0.5	-4	-4	-1.1	-4	-14	-3.5
89	1	2.9	3.8	1	8	8	-1.3	-8	8	-12.8	-8	-8	-1.0	8	-8	-2.8	-4	4	-4.4	-4	14	-0.6	-26	8	1.3	4	-4	-1.3	4	-14	-0.9	20	-4	-3.0	4	4	-25.6	4	14	-1.0	20	4	0.6	-4	-4	-1.0	-4	-14	-1.4
89	1	3.9	4.3	1	8	8	-1.3	-8	8	-4.8	-8	-8	-5.0	8	-8	-2.8	-4	4	-12.4	-4	14	1.4	-26	8	-2.7	4	-4	-3.3	4	-14	-2.9	20	-4	-1.0	4	4	-15.6	4	14	-1.0	20	4	0.6	-4	-4	-1.0	-4	-14	-1.4
89	1	4.5	3.7	1	8	8	-1.3	-8	8	-0.8	-8	-8	-1.0	8	-8	-0.8	-4	4	-0.4	-4	14	1.4	-26	8	-0.7	4	-4	-5.3	4	-14	5.1	20	-4	-3.0	4	4	-7.6	4	14	-3.0	20	4	0.6	-4	-4	-3.0	-4	-14	-5.4
89	1	4.2	4.3	1	8	8	-1.3	-8	8	-16.8	-8	-8	-3.0	8	-8	-2.8	-4	4	-4.4	-4	14	-2.6	-26	8	-4.7	4	-4	-1.3	4	-14	-0.9	20	-4	-3.0	4	4	0.4	4	14	-1.0	20	4	0.6	-4	-4	-3.0	-4	-14	-3.4
89	1	3.3	4.0	1	8	8	0.8	-8	8	-6.7	-8	-8	1.1	8	-8	-0.7	-4	4	-4.3	-4	14	1.5	-26	8	-2.6	4	-4	-3.2	4	-14	1.2	20	-4	1.1	4	4	-3.5	4	14	1.1	20	4	0.7	-4	-4	1.1	-4	-14	-3.3
89	1	2.6	3.5	1	8	8	-1.2	-8	8	-6.7	-8	-8	1.1	8	-8	1.3	-4	4	-4.3	-4	14	-0.5	-26	8	-2.6	4	-4	0.8	4	-14	1.2	20	-4	5.1	4	4	-7.5	4	14	1.1	20	4	2.7	-4	-4	1.1	-4	-14	2.7
89	1	4.4	5.4	1	8	8	0.9	-8	8	-24.6	-8	-8	-0.8	8	-8	-0.6	-4	4	1.8	-4	14	-2.4	-26	8	-2.5	4	-4	-1.1	4	-14	-0.7	20	-4	-0.8	4	4	2.6	4	14	1.2	20	4	2.8	-4	-4	-0.8	-4	-14	-3.2
89	1	3.8	3.8	1	8	8	-1.1	-8	8	-10.6	-8	-8	-0.8	8	-8	-0.6	-4	4	-0.2	-4	14	1.6	-26	8	-2.5	4	-4	-3.1	4	-14	1.3	20	-4	-2.8	4	4	2.6	4	14	1.2	20	4	0.8	-4	-4	5.2	-4	-14	-1.2
89	1	4.1	3.1	1	8	8	-1.1	-8	8	-8.6	-8	-8	-4.8	8	-8	-0.6	-4	4	-4.2	-4	14	-2.4	-26	8	-4.5	4	-4	0.9	4	-14	-2.7	20	-4	-0.8	4	4	-9.4	4	14	1.2	20	4	-1.2	-4	-4	-0.8	-4	-14	-1.2
89	1	3.9	5.4	1	8	8	0.9	-8	8	-20.6	-8	-8	-0.8	8	-8	1.4	-4	4	-20.2	-4	14	-0.4	-26	8	-2.5	4	-4	-1.1	4	-14	-0.7	20	-4	-0.8	4	4	-7.4	4	14	-0.8	20	4	-3.2	-4	-4	-0.8	-4	-14	-1.2
89	1	5.0	4.7	1	8	8	-3.0	-8	8	-24.5	-8	-8	-0.7	8	-8	-2.5	-4	4	-4.1	-4	14	-2.3	-26	8	-4.4	4	-4	-1.0	4	-14	-0.6	20	-4	-0.7	4	4	-11.3	4	14	-2.7	20	4	0.9	-4	-4	-0.7	-4	-14	-1.1
89	1	3.8	5.3	1	8	8	-3.0	-8	8	-26.5	-8	-8	-2.7	8	-8	1.5	-4	4	-12.1	-4	14	1.7	-26	8	1.6	4	-4	1.0	4	-14	1.4	20	-4	1.3	4	4	-5.3	4	14	1.3	20	4	-5.1	-4	-4	3.3	-4	-14	-1.1
89	1	4.7	4.9	1	8	8	-4.9	-8	8	-5.4	-8	-8	-0.6	8	-8	-0.4	-4	4	-21.0	-4	14	-3.2	-26	8	-5.3	4	-4	-0.9	4	-14	3.5	20	-4	3.4	4	4	-17.2	4	14	-2.6	20	4	-1.0	-4	-4	1.4	-4	-14	-1.0
90	0	-0.3	1.7	0	-8	8	-1.2	8	8	-0.7	8	-8	1.1	-8	-8	1.3	4	4	1.7	4	14	1.5	26	8	1.4	-4	-4	0.8	-4	-14	1.2	-20	-4	1.1	-4	4	0.5	-4	14	-0.9	-20	4	0.7	4	-4	1.1	4	-14	0.7
90	0	-1.5	1.6	0	-8	8	0.8	8	8	3.3	8	-8	1.1	-8	-8	3.3	4	4	1.7	4	14	3.5	26	8	1.4	-4	-4	2.8	-4	-14	1.2	-20	-4	3.1	-4	4	2.5	-4	14	3.1	-20	4	2.7	4	-4	1.1	4	-14	0.7
90	0	-0.7	1.8	0	-8	8	-1.2	8	8	1.3	8	-8	1.1	-8	-8	1.3	4	4	-0.3	4	14	1.5	26	8	-0.6	-4	-4	2.8	-4	-14	5.2	-20	-4	1.1	-4	4	0.5	-4	14	-4.9	-20	4	2.7	4	-4	1.1	4	-14	0.7
90	0	0.1	1.6	0	-8	8	2.9	8	8	1.4	8	-8	1.2	-8	-8	3.4	4	4	-0.2	4	14	1.6	26	8	-0.5	-4	-4	0.9	-4	-14	1.3	-20	-4	1.2	-4	4	4.6	-4	14	-0.8	-20	4	0.8	4	-4	1.2	4	-14	0.8
90	0	-0.5	1.6	0	-8	8	0.9	8	8	1.4	8	-8	1.2	-8	-8	3.4	4	4	1.8	4	14	1.6	26	8	-0.5	-4	-4	2.9	-4	-14	1.3	-20	-4	3.2	-4	4	0.6	-4	14	1.2	-20	4	0.8	4	-4	1.2	4	-14	-1.2
90	0	-0.1	1.6	0	-8	8	-1.0	8	8	-4.5	8	-8	-0.7	-8	-8	1.5	4	4	-0.1	4	14	-0.3	26	8	-0.4	-4	-4	1.0	-4	-14	1.4	-20	-4	3.3	-4	4	2.7	-4	14	1.3	-20	4	2.9	4	-4	1.3	4	-14	2.9
90	0	-1.8	1.3	0	-8	8	1.0	8	8	-0.5	8	-8	1.3	-8	-8	3.5	4	4	1.9	4	14	1.7	26	8	1.6	-4	-4	3.0	-4	-14	5.4	-20	-4	1.3	-4	4	2.7	-4	14	1.3	-20	4	2.9	4	-4	3.3	4	-14	-1.1
90	0	-0.3	1.2	0	-8	8	1.1	8	8	0.6	8	-8	-0.6	-8	-8	1.6	4	4	3.0	4	14	0.8	26	8	0.7	-4	-4	-0.9	-4	-14	1.5	-20	-4	1.4	-4	4	2.8	-4	14	-0.6	-20	4	1.0	4	-4	-0.6	4	-14	-1.0
90	0	-1.7	1.4	0	-8	8	1.1	8	8	0.6	8	-8	1.4	-8	-8	3.6	4	4	3.0	4	14	4.8	26	8	0.7	-4	-4	1.1	-4	-14	3.5	-20	-4	1.4	-4	4	4.8	-4	14	1.4	-20	4	3.0	4	-4	3.4	4	-14	3.0
90	0	0.5	1.8	0	-8	8	-0.8	8	8	0.7	8	-8	-0.5	-8	-8	2.7	4	4	3.1	4	14	-1.1	26	8	-1.2	-4	-4	-1.8	-4	-14	2.6	-20	-4	0.5	-4	4	2.9	-4	14	-2.5	-20	4	-0.9	4	-4	-0.5	4	-14	-0.9
90	0	-0.9	1.2	0	-8	8	3.2	8	8	0.7	8	-8	3.5	-8	-8	2.7	4	4	1.1	4	14	2.9	26	8	0.8	-4	-4	2.2	-4	-14	4.6	-20	-4	2.5	-4	4	0.9	-4	14	1.5	-20	4	-0.9	4	-4	1.5	4	-14	1.1
90	0	-2.5	1.4	0	-8	8	5.2	8	8	2.7	8	-8	3.5	-8	-8	4.7	4	4	3.1	4	14	2.9	26	8	0.8	-4	-4	4.2	-4	-14	4.6	-20	-4	4.5	-4	4	0.9	-4	14	3.5	-20	4	3.1	4	-4	1.5	4	-14	3.1
90	0	-2.8	1.7	0	-8	8	1.3	8	8	2.8	8	-8	3.6	-8	-8	4.8	4	4	3.2	4	14	1.0	26	8	0.9	-4	-4	4.3	-4	-14	2.7	-20	-4	2.6	-4	4	3.0	-4	14	1.6	-20	4	3.2	4	-4	3.6	4	-14	3.2
90	0	-2.2	1.6	0	-8	8	3.3	8	8	4.8	8	-8	5.6	-8	-8	2.8	4	4	1.2	4	14	3.0	26	8	0.9	-4	-4	2.3	-4	-14	4.7	-20	-4	0.6	-4	4	1.0	-4	14	1.6	-20	4	3.2	4	-4	3.6	4	-14	3.2
90	0	-2.3	1.5	0	-8	8	3.4	8	8	2.9	8	-8	3.7	-8	-8	2.9	4	4	3.3	4	14	3.1	26	8	-1.0	-4	-4	4.4	-4	-14	2.8	-20	-4	2.7	-4	4	3.1	-4	14	1.7	-20	4	3.3	4	-4	3.7	4	-14	1.3
90	1	0.8	2.0	0	8	8	0.8	-8	8	1.3	-8	-8	1.1	8	-8	-0.7	-4	4	-0.3	-4	14	-0.5	-26	8	1.4	4	-4	-1.2	4	-14	-0.8	20	-4	-0.9	4	4	0.5	4	14	-0.9	20	4	0.7	-4	-4	-0.9	-4	-14	0.7
90	1	-0.4	2.5	0	8	8	0.8	-8	8	1.3	-8	-8	1.1	8	-8	1.3	-4	4	3.7	-4	14	1.5	-26	8	1.4	4	-4	0.8	4	-14	-0.8	20	-4	-2.9	4	4	2.5	4	14	3.1	20	4	4.7	-4	-4	1.1	-4	-14	0.7
90	1	-0.4	3.3	0	8	8	0.8	-8	8	1.3	-8	-8	1.1	8	-8	1.3	-4	4	1.7	-4	14	-0.5	-26	8	1.4	4	-4	0.8	4	-14	-0.8	20	-4	-4.9	4	4	2.5	4	14	3.1	20	4	2.7	-4	-4	-0.9	-4	-14	-1.3
90	1	0.3	1.9	0	8	8	0.9	-8	8	-0.6	-8	-8	1.2	8	-8	1.4	-4	4	-0.2	-4	14	-0.4	-26	8	-0.5	4	-4	0.9	4	-14	1.3	20	-4	-2.8	4	4	0.6	4	14	3.2	20	4	2.8	-4	-4	-0.8	-4	-14	-1.2
90	1	0.9	1.8	0	8	8	0.9	-8	8	-0.6	-8	-8	-2.8	8	-8	1.4	-4	4	-2.2	-4	14	-2.4	-26	8	-0.5	4	-4	-3.1	4	-14	-0.7	20	-4	-6.8	4	4	0.6	4	14	-0.8	20	4	0.8	-4	-4	1.2	-4	-14	-1.2
90	1	2.3	3.3	0	8	8	1.0	-8	8	-2.5	-8	-8	1.3	8	-8	-2.5	-4	4	-4.1	-4	14	-4.3	-26	8	-0.4	4	-4	1.0	4	-14	-0.6	20	-4	-0.7	4	4	-1.3	4	14	-0.7	20	4	-3.1	-4	-4	-2.7	-4	-14	-1.1
90	1	0.4	3.0	0	8	8	1.0	-8	8	1.5	-8	-8	1.3	8	-8	1.5	-4	4	-4.1	-4	14	-0.3	-26	8	1.6	4	-4	1.0	4	-14	1.4	20	-4	-4.7	4	4	0.7	4	14	1.3	20	4	2.9	-4	-4	3.3	-4	-14	0.9
90	1	1.5	3.0	0	8	8	-0.9	-8	8	0.6	-8	-8	-0.6	8	-8	-0.4	-4	4	-1.0	-4	14	2.8	-26	8	0.7	4	-4	1.1	4	-14	-4.5	20	-4	-4.6	4	4	0.8	4	14	-2.6	20	4	-1.0	-4	-4	-0.6	-4	-14	1.0
90	1	-0.3	2.4	0	8	8	-0.9	-8	8	0.6	-8	-8	1.4	8	-8	3.6	-4	4	1.0	-4	14	0.8	-26	8	0.7	4	-4	-0.9	4	-14	1.5	20	-4	-0.6	4	4	2.8	4	14	1.4	20	4	-1.0	-4	-4	1.4	-4	-14	3.0
90	1	-0.2	2.8	0	8	8	-0.8	-8	8	0.7	-8	-8	-2.5	8	-8	-3.3	-4	4	-0.9	-4	14	0.9	-26	8	0.8	4	-4	2.2	4	-14	-1.4	20	-4	-1.5	4	4	2.9	4	14	1.5	20	4	-0.9	-4	-4	5.5	-4	-14	-0.9
90	1	0.7	2.3	0	8	8	1.2	-8	8	0.7	-8	-8	-0.5	8	-8	-1.3	-4	4	1.1	-4	14	0.9	-26	8	0.8	4	-4	0.2	4	-14	-1.4	20	-4	-3.5	4	4	2.9	4	14	1.5	20	4	-2.9	-4	-4	1.5	-4	-14	1.1
90	1	0.0	2.7	0	8	8	1.2	-8	8	4.7	-8	-8	1.5	8	-8	0.7	-4	4	3.1	-4	14	2.9	-26	8	0.8	4	-4	4.2	4	-14	2.6	20	-4	-7.5	4	4	0.9	4	14	1.5	20	4	-0.9	-4	-4	-0.5	-4	-14	-0.9
90	1	-0.8	3.4	0	8	8	3.3	-8	8	2.8	-8	-8	3.6	8	-8	4.8	-4	4	1.2	-4	14	3.0	-26	8	2.9	4	-4	2.3	4	-14	-1.3	20	-4	-11.4	4	4	3.0	4	14	5.6	20	4	3.2	-4	-4	1.6	-4	-14	3.2
90	1	0.1	2.6	0	8	8	3.3	-8	8	0.8	-8	-8	1.6	8	-8	0.8	-4	4	3.2	-4	14	1.0	-26	8	0.9	4	-4	2.3	4	-14	0.7	20	-4	0.6	4	4	1.0	4	14	-0.4	20	4	1.2	-4	-4	1.6	-4	-14	3.2
90	1	-0.8	2.8	0	8	8	1.4	-8	8	2.9	-8	-8	-0.3	8	-8	0.9	-4	4	1.3	-4	14	-0.9	-26	8	7.0	4	-4	2.4	4	-14	0.8	20	-4	-1.3	4	4	3.1	4	14	1.7	20	4	3.3	-4	-4	3.7	-4	-14	3.3
91	0	3.0	1.7	1	-8	8	-0.6	8	8	-3.1	8	-8	-4.3	-8	-8	-1.1	4	4	-2.7	4	14	-2.9	26	8	-1.0	-4	-4	0.4	-4	-14	-5.2	-20	-4	-1.3	-4	4	1.1	-4	14	-2.3	-20	4	-0.7	4	-4	-2.3	4	-14	-2.7
91	0	1.1	1.3	1	-8	8	-0.6	8	8	-3.1	8	-8	-2.3	-8	-8	-1.1	4	4	-0.7	4	14	-4.9	26	8	-3.0	-4	-4	-1.6	-4	-14	-3.2	-20	-4	-1.3	-4	4	1.1	-4	14	-2.3	-20	4	-0.7	4	-4	-0.3	4	-14	-4.7
91	0	2.3	1.6	1	-8	8	0.5	8	8	-1.0	8	-8	-3.2	-8	-8	-1.0	4	4	1.4	4	14	-0.8	26	8	-0.9	-4	-4	0.5	-4	-14	-3.1	-20	-4	-1.2	-4	4	2.2	-4	14	0.8	-20	4	-1.6	4	-4	-3.2	4	-14	-5.6
91	0	2.4	1.9	1	-8	8	-3.5	8	8	-3.0	8	-8	-1.2	-8	-8	-1.0	4	4	-4.6	4	14	-4.8	26	8	-2.9	-4	-4	0.5	-4	-14	-3.1	-20	-4	0.8	-4	4	-1.8	-4	14	-3.2	-20	4	-1.6	4	-4	-1.2	4	-14	-7.6
91	0	1.5	1.6	1	-8	8	0.5	8	8	-3.0	8	-8	-3.2	-8	-8	-1.0	4	4	1.4	4	14	-0.8	26	8	-2.9	-4	-4	2.5	-4	-14	-3.1	-20	-4	-1.2	-4	4	0.2	-4	14	0.8	-20	4	0.4	4	-4	-1.2	4	-14	-1.6
91	0	3.8	1.5	1	-8	8	-5.4	8	8	-6.9	8	-8	-5.1	-8	-8	-4.9	4	4	-6.5	4	14	-8.7	26	8	-6.8	-4	-4	-5.4	-4	-14	-7.0	-20	-4	-7.1	-4	4	-5.7	-4	14	-7.1	-20	4	-9.5	4	-4	-5.1	4	-14	-7.5
91	0	2.7	1.5	1	-8	8	-1.3	8	8	-2.8	8	-8	-3.0	-8	-8	-2.8	4	4	-2.4	4	14	-0.6	26	8	-0.7	-4	-4	-1.3	-4	-14	1.1	-20	-4	-1.0	-4	4	-1.6	-4	14	1.0	-20	4	-1.4	4	-4	1.0	4	-14	-3.4
91	0	3.2	2.8	1	-8	8	0.7	8	8	-2.8	8	-8	-3.0	-8	-8	1.2	4	4	-0.4	4	14	-0.6	26	8	-2.7	-4	-4	0.7	-4	-14	-2.9	-20	-4	-1.0	-4	4	2.4	-4	14	-5.0	-20	4	0.6	4	-4	-1.0	4	-14	-3.4
91	0	2.2	1.8	1	-8	8	0.7	8	8	-2.8	8	-8	1.0	-8	-8	-0.8	4	4	1.6	4	14	-0.6	26	8	-2.7	-4	-4	0.7	-4	-14	1.1	-20	-4	1.0	-4	4	0.4	-4	14	1.0	-20	4	-3.4	4	-4	-1.0	4	-14	-1.4
91	0	2.9	2.0	1	-8	8	0.7	8	8	-2.8	8	-8	-3.0	-8	-8	-0.8	4	4	-2.4	4	14	-4.6	26	8	-2.7	-4	-4	0.7	-4	-14	-2.9	-20	-4	1.0	-4	4	-1.6	-4	14	-3.0	-20	4	-1.4	4	-4	-3.0	4	-14	-5.4
91	0	2.1	2.1	1	-8	8	0.8	8	8	-0.7	8	-8	-4.9	-8	-8	1.3	4	4	-0.3	4	14	-2.5	26	8	-2.6	-4	-4	-1.2	-4	-14	-0.8	-20	-4	1.1	-4	4	0.5	-4	14	3.1	-20	4	0.7	4	-4	-2.9	4	-14	-3.3
91	0	3.0	2.1	1	-8	8	-1.2	8	8	1.3	8	-8	-0.9	-8	-8	-0.7	4	4	-2.3	4	14	-0.5	26	8	-2.6	-4	-4	-1.2	-4	-14	-0.8	-20	-4	-0.9	-4	4	0.5	-4	14	-0.9	-20	4	-1.3	4	-4	-0.9	4	-14	-1.3
91	0	2.0	1.7	1	-8	8	0.9	8	8	-0.6	8	-8	-2.8	-8	-8	-0.6	4	4	-0.2	4	14	-0.4	26	8	-2.5	-4	-4	0.9	-4	-14	-2.7	-20	-4	-0.8	-4	4	0.6	-4	14	-0.8	-20	4	0.8	4	-4	1.2	4	-14	-1.2
91	0	0.4	1.7	1	-8	8	-1.1	8	8	-2.6	8	-8	-0.8	-8	-8	1.4	4	4	1.8	4	14	-2.4	26	8	1.5	-4	-4	0.9	-4	-14	1.3	-20	-4	1.2	-4	4	2.6	-4	14	-0.8	-20	4	-1.2	4	-4	-0.8	4	-14	-1.2
91	0	1.8	5.4	1	-8	8	0.9	8	8	1.4	8	-8	-0.8	-8	-8	1.4	4	4	1.8	4	14	-2.4	26	8	-4.5	-4	-4	2.9	-4	-14	1.3	-20	-4	1.2	-4	4	2.6	-4	14	-0.8	-20	4	2.8	4	-4	1.2	4	-14	-1.2
91	0	2.9	5.1	1	-8	8	0.9	8	8	-0.6	8	-8	-2.8	-8	-8	-0.6	4	4	-0.2	4	14	-4.4	26	8	-2.5	-4	-4	0.9	-4	-14	-2.7	-20	-4	-0.8	-4	4	0.6	-4	14	-0.8	-20	4	0.8	4	-4	-0.8	4	-14	-3.2
91	0	3.8	4.3	1	-8	8	-3.0	8	8	-2.5	8	-8	-2.7	-8	-8	-0.5	4	4	-2.1	4	14	-6.3	26	8	-4.4	-4	-4	-3.0	-4	-14	-0.6	-20	-4	-2.7	-4	4	0.7	-4	14	-2.7	-20	4	-3.1	4	-4	-0.7	4	-14	-7.1
91	1	1.7	1.3	0	8	8	-0.6	-8	8	-1.1	-8	-8	-2.3	8	-8	-3.1	-4	4	-0.7	-4	14	-2.9	-26	8	-3.0	4	-4	-1.6	4	-14	-1.2	20	-4	-1.3	4	4	1.1	4	14	-0.3	20	4	1.3	-4	-4	-0.3	-4	-14	-0.7
91	1	1.1	1.3	0	8	8	1.4	-8	8	-1.1	-8	-8	-2.3	8	-8	0.9	-4	4	-0.7	-4	14	-0.9	-26	8	-1.0	4	-4	0.4	4	-14	-1.2	20	-4	-1.3	4	4	1.1	4	14	-2.3	20	4	1.3	-4	-4	-0.3	-4	-14	-2.7
91	1	2.7	1.3	0	8	8	0.5	-8	8	-3.0	-8	-8	-1.2	8	-8	-1.0	-4	4	1.4	-4	14	-0.8	-26	8	-0.9	4	-4	-1.5	4	-14	-1.1	20	-4	-1.2	4	4	0.2	4	14	-3.2	20	4	0.4	-4	-4	0.8	-4	-14	-1.6
91	1	1.8	1.5	0	8	8	0.5	-8	8	-1.0	-8	-8	-1.2	8	-8	-3.0	-4	4	-0.6	-4	14	-2.8	-26	8	-2.9	4	-4	-1.5	4	-14	-1.1	20	-4	0.8	4	4	0.2	4	14	-1.2	20	4	2.4	-4	-4	-1.2	-4	-14	-5.6
91	1	2.0	1.6	0	8	8	2.5	-8	8	1.0	-8	-8	-3.2	8	-8	-1.0	-4	4	1.4	-4	14	-0.8	-26	8	-0.9	4	-4	0.5	4	-14	-1.1	20	-4	0.8	4	4	0.2	4	14	0.8	20	4	0.4	-4	-4	-1.2	-4	-14	-3.6
91	1	3.2	1.8	0	8	8	0.6	-8	8	-2.9	-8	-8	-3.1	8	-8	-0.9	-4	4	-0.5	-4	14	-2.7	-26	8	-2.8	4	-4	-5.4	4	-14	-1.0	20	-4	-5.1	4	4	0.3	4	14	-3.1	20	4	-1.5	-4	-4	0.9	-4	-14	-5.5
91	1	3.4	1.8	0	8	8	0.7	-8	8	-0.8	-8	-8	-3.0	8	-8	1.2	-4	4	-0.4	-4	14	-0.6	-26	8	-0.7	4	-4	0.7	4	-14	-4.9	20	-4	-1.0	4	4	0.4	4	14	-1.0	20	4	0.6	-4	-4	1.0	-4	-14	-3.4
91	1	2.2	2.3	0	8	8	2.7	-8	8	-0.8	-8	-8	1.0	8	-8	1.2	-4	4	1.6	-4	14	-4.6	-26	8	-2.7	4	-4	0.7	4	-14	-0.9	20	-4	-3.0	4	4	0.4	4	14	-1.0	20	4	0.6	-4	-4	3.0	-4	-14	0.6
91	1	1.1	1.4	0	8	8	-1.3	-8	8	-2.8	-8	-8	1.0	8	-8	-0.8	-4	4	-0.4	-4	14	-0.6	-26	8	-0.7	4	-4	0.7	4	-14	1.1	20	-4	1.0	4	4	0.4	4	14	-1.0	20	4	2.6	-4	-4	-1.0	-4	-14	-3.4
91	1	3.9	2.1	0	8	8	0.7	-8	8	1.2	-8	-8	-1.0	8	-8	-2.8	-4	4	-0.4	-4	14	1.4	-26	8	-0.7	4	-4	-1.3	4	-14	-2.9	20	-4	-1.0	4	4	0.4	4	14	1.0	20	4	2.6	-4	-4	-1.0	-4	-14	-3.4
91	1	0.4	1.5	0	8	8	0.8	-8	8	1.3	-8	-8	-0.9	8	-8	-0.7	-4	4	-0.3	-4	14	1.5	-26	8	-2.6	4	-4	2.8	4	-14	-0.8	20	-4	1.1	4	4	2.5	4	14	1.1	20	4	2.7	-4	-4	1.1	-4	-14	-3.3
91	1	2.5	1.7	0	8	8	0.8	-8	8	-0.7	-8	-8	-0.9	8	-8	-0.7	-4	4	-0.3	-4	14	-0.5	-26	8	-2.6	4	-4	-1.2	4	-14	-0.8	20	-4	1.1	4	4	0.5	4	14	-2.9	20	4	0.7	-4	-4	-0.9	-4	-14	-3.3
91	1	1.1	1.8	0	8	8	0.9	-8	8	-2.6	-8	-8	-0.8	8	-8	-4.6	-4	4	-0.2	-4	14	-2.4	-26	8	1.5	4	-4	-1.1	4	-14	-0.7	20	-4	1.2	4	4	0.6	4	14	-0.8	20	4	0.8	-4	-4	1.2	-4	-14	-1.2
91	1	0.6	1.9	0	8	8	0.9	-8	8	-2.6	-8	-8	1.2	8	-8	3.4	-4	4	-0.2	-4	14	-2.4	-26	8	-0.5	4	-4	-1.1	4	-14	-0.7	20	-4	1.2	4	4	2.6	4	14	-0.8	20	4	0.8	-4	-4	1.2	-4	-14	-1.2
91	1	-0.1	2.1	0	8	8	2.9	-8	8	1.4	-8	-8	1.2	8	-8	1.4	-4	4	1.8	-4	14	-2.4	-26	8	-4.5	4	-4	-1.1	4	-14	-0.7	20	-4	1.2	4	4	2.6	4	14	-0.8	20	4	2.8	-4	-4	1.2	-4	-14	-1.2
91	1	2.8	4.6	0	8	8	-1.1	-8	8	-2.6	-8	-8	-2.8	8	-8	1.4	-4	4	-0.2	-4	14	-2.4	-26	8	-6.5	4	-4	0.9	4	-14	-0.7	20	-4	-0.8	4	4	2.6	4	14	-0.8	20	4	-1.2	-4	-4	1.2	-4	-14	-3.2
91	1	1.4	2.4	0	8	8	1.0	-8	8	-0.5	-8	-8	1.3	8	-8	-2.5	-4	4	-0.1	-4	14	-0.3	-26	8	-4.4	4	-4	1.0	4	-14	-0.6	20	-4	-0.7	4	4	2.7	4	14	-0.7	20	4	0.9	-4	-4	-0.7	-4	-14	-1.1
92	1	2.5	5.5	0	8	8	-0.6	-8	8	0.9	-8	-8	3.7	8	-8	0.9	-4	4	1.3	-4	14	3.1	-26	8	-1.0	4	-4	0.4	4	-14	2.8	20	-4	0.7	4	4	1.1	4	14	1.7	20	4	1.3	-4	-4	1.7	-4	-14	3.3
92	1	0.3	3.5	0	8	8	-0.6	-8	8	0.9	-8	-8	3.7	8	-8	0.9	-4	4	1.3	-4	14	1.1	-26	8	1.0	4	-4	2.4	4	-14	2.8	20	-4	4.7	4	4	1.1	4	14	1.7	20	4	1.3	-4	-4	1.7	-4	-14	-0.7
92	1	2.3	6.3	0	8	8	1.4	-8	8	0.9	-8	-8	3.7	8	-8	0.9	-4	4	1.3	-4	14	1.1	-26	8	1.0	4	-4	0.4	4	-14	2.8	20	-4	0.7	4	4	1.1	4	14	-0.3	20	4	-0.7	-4	-4	3.7	-4	-14	1.3
92	1	-1.3	1.5	0	8	8	2.5	-8	8	3.0	-8	-8	2.8	8	-8	3.0	-4	4	1.4	-4	14	1.2	-26	8	1.1	4	-4	2.5	4	-14	4.9	20	-4	0.8	4	4	4.2	4	14	2.8	20	4	2.4	-4	-4	2.8	-4	-14	2.4
92	1	-1.4	1.6	0	8	8	2.6	-8	8	3.1	-8	-8	-1.1	8	-8	3.1	-4	4	3.5	-4	14	1.3	-26	8	-0.8	4	-4	0.6	4	-14	3.0	20	-4	0.9	4	4	2.3	4	14	2.9	20	4	4.5	-4	-4	2.9	-4	-14	-1.5
92	1	-1.7	1.3	0	8	8	2.6	-8	8	3.1	-8	-8	0.9	8	-8	3.1	-4	4	1.5	-4	14	1.3	-26	8	1.2	4	-4	0.6	4	-14	3.0	20	-4	2.9	4	4	0.3	4	14	2.9	20	4	2.5	-4	-4	4.9	-4	-14	0.5
92	1	-1.4	1.6	0	8	8	2.6	-8	8	1.1	-8	-8	2.9	8	-8	3.1	-4	4	3.5	-4	14	-0.7	-26	8	1.2	4	-4	0.6	4	-14	3.0	20	-4	2.9	4	4	2.3	4	14	0.9	20	4	2.5	-4	-4	2.9	-4	-14	2.5
92	1	-0.1	1.7	0	8	8	0.6	-8	8	1.1	-8	-8	4.9	8	-8	3.1	-4	4	1.5	-4	14	-2.7	-26	8	-0.8	4	-4	0.6	4	-14	3.0	20	-4	-1.1	4	4	2.3	4	14	-1.1	20	4	0.5	-4	-4	0.9	-4	-14	0.5
92	1	-1.0	1.6	0	8	8	2.7	-8	8	-0.8	-8	-8	-1.0	8	-8	3.2	-4	4	1.6	-4	14	3.4	-26	8	1.3	4	-4	0.7	4	-14	3.1	20	-4	-1.0	4	4	2.4	4	14	1.0	20	4	2.6	-4	-4	3.0	-4	-14	0.6
92	1	-0.1	1.7	0	8	8	-1.3	-8	8	1.2	-8	-8	1.0	8	-8	1.2	-4	4	1.6	-4	14	1.4	-26	8	-0.7	4	-4	0.7	4	-14	1.1	20	-4	-1.0	4	4	0.4	4	14	-1.0	20	4	2.6	-4	-4	1.0	-4	-14	0.6
92	1	-0.7	1.6	0	8	8	2.8	-8	8	-0.7	-8	-8	1.1	8	-8	3.3	-4	4	1.7	-4	14	1.5	-26	8	-0.6	4	-4	2.8	4	-14	-0.8	20	-4	3.1	4	4	0.5	4	14	-0.9	20	4	2.7	-4	-4	3.1	-4	-14	2.7
92	1	-1.9	1.7	0	8	8	0.8	-8	8	-0.7	-8	-8	3.1	8	-8	3.3	-4	4	3.7	-4	14	1.5	-26	8	5.4	4	-4	2.8	4	-14	5.2	20	-4	3.1	4	4	2.5	4	14	1.1	20	4	4.7	-4	-4	3.1	-4	-14	2.7
92	1	-1.7	1.8	0	8	8	2.8	-8	8	1.3	-8	-8	1.1	8	-8	3.3	-4	4	3.7	-4	14	1.5	-26	8	3.4	4	-4	2.8	4	-14	5.2	20	-4	1.1	4	4	2.5	4	14	3.1	20	4	2.7	-4	-4	3.1	-4	-14	2.7
[truncated: 268 more rows]
[truncated: 69 more columns]
