# Supplementary material for: A deep learning approach to automatic detection of early glaucoma from visual fields
Source: PLoS One. 2018 Nov 28;13(11):e0206081. doi: 10.1371/journal.pone.0206081 (PMC6261540; doi:10.1371/journal.pone.0206081)
Supplement: S1 Dataset — Training, validation and test splits are given separately. (ZIP) [file pone.0206081.s001.zip › S1_data/BD_test_patient_ids.csv]

3	15	36	47	49	51	60	68	103	107
8	9	18	28	32	39	78	80	93
7	25	48	54	63	72	84	87	94
4	21	33	57	62	73	89	90	101
5	6	17	20	44	46	64	69	98
1	13	26	34	40	41	56	58	96
2	11	16	37	38	65	70	86	91
22	23	35	55	81	92	102	105	106
14	30	43	45	52	67	77	82	85
10	24	42	50	53	75	79	100	104
