# Supplementary material for: A deep learning approach to automatic detection of early glaucoma from visual fields
Source: PLoS One. 2018 Nov 28;13(11):e0206081. doi: 10.1371/journal.pone.0206081 (PMC6261540; doi:10.1371/journal.pone.0206081)
Supplement: S1 Dataset — Training, validation and test splits are given separately. (ZIP) [file pone.0206081.s001.zip › S1_data/BD_training_patient_ids.csv]

1	2	4	5	6	7	8	9	11	13	14	16	17	18	20	23	24	25	26	28	30	32	33	34	35	37	38	39	40	41	42	43	44	46	48	50	52	53	54	55	58	62	63	64	65	67	69	70	72	73
1	2	3	4	5	6	7	10	13	14	15	16	17	20	21	24	25	26	30	33	34	35	36	37	38	40	41	42	43	44	45	46	47	49	50	51	52	53	54	55	58	60	62	63	64	65	67	68	69	70
1	2	3	4	5	6	8	9	11	13	14	15	16	17	18	22	23	24	26	28	30	32	33	34	35	36	37	38	39	40	41	42	43	45	46	47	49	50	51	52	56	57	58	60	62	64	65	67	68	69
1	2	3	5	6	7	8	9	11	13	14	15	16	17	18	23	24	25	26	28	30	32	34	35	36	37	38	39	40	41	42	43	44	46	47	48	49	50	51	52	55	56	58	60	63	64	65	67	68	69
1	2	3	4	7	8	9	10	13	14	15	16	18	21	22	25	26	28	30	32	33	34	35	36	37	38	39	40	41	42	43	45	47	49	50	51	52	53	54	55	58	60	62	63	65	67	68	70	72	73
2	3	4	5	6	7	8	9	11	14	15	16	17	18	20	23	24	25	28	30	32	33	35	36	37	38	39	42	43	44	45	46	47	49	50	51	52	53	54	55	62	63	64	65	67	68	69	70	72	73
1	3	4	5	6	7	8	9	13	14	15	17	18	20	21	24	25	26	28	30	32	33	34	35	36	39	40	41	42	43	44	45	46	48	49	50	51	52	53	54	57	58	60	62	63	64	67	68	69	72
1	2	3	4	5	6	7	8	10	11	13	14	15	16	17	21	24	25	26	28	30	32	33	34	36	37	38	39	40	41	42	43	44	46	47	48	49	50	51	52	56	57	58	60	62	63	64	65	67	68
1	2	3	4	5	6	7	8	10	11	13	15	16	17	18	22	23	24	25	26	28	32	33	34	35	36	37	38	39	40	41	42	44	47	48	49	50	51	53	54	57	58	60	62	63	64	65	68	69	70
1	2	3	4	5	6	7	8	11	13	14	15	16	17	18	22	23	25	26	28	30	32	33	34	35	36	37	38	39	40	41	43	44	46	47	48	49	51	52	54	57	58	60	62	63	64	65	67	68	69
[truncated: 23 more columns]
