# Supplementary material for: A deep learning approach to automatic detection of early glaucoma from visual fields
Source: PLoS One. 2018 Nov 28;13(11):e0206081. doi: 10.1371/journal.pone.0206081 (PMC6261540; doi:10.1371/journal.pone.0206081)
Supplement: S1 Dataset — Training, validation and test splits are given separately. (ZIP) [file pone.0206081.s001.zip › S1_data/BD_validation_patient_ids.csv]

10	21	22	45	56	57	85	87	106
11	22	23	48	56	57	86	89	107
10	20	21	44	53	55	85	89	107
10	20	22	45	53	54	84	86	107
11	23	24	48	56	57	86	89	107
10	21	22	48	57	60	86	89	107
10	22	23	47	55	56	85	89	107
9	18	20	45	53	54	82	85	107
9	20	21	46	55	56	87	90	107
9	20	21	45	55	56	85	87	107
