# Supplementary material for: A deep learning approach to automatic detection of early glaucoma from visual fields
Source: PLoS One. 2018 Nov 28;13(11):e0206081. doi: 10.1371/journal.pone.0206081 (PMC6261540; doi:10.1371/journal.pone.0206081)
Supplement: S1 Dataset — Training, validation and test splits are given separately. (ZIP) [file pone.0206081.s001.zip › S1_data/RT_dataset.csv]

PATIENT ID	EYE ID	MD	sLV	GLAUCOMATOUS	X_1	Y_1	VF_1	X_2	Y_2	VF_2	X_3	Y_3	VF_3	X_4	Y_4	VF_4	X_5	Y_5	VF_5	X_6	Y_6	VF_6	X_7	Y_7	VF_7	X_8	Y_8	VF_8	X_9	Y_9	VF_9	X_10	Y_10	VF_10	X_11	Y_11	VF_11	X_12	Y_12	VF_12	X_13	Y_13	VF_13	X_14	Y_14	VF_14	X_15	Y_15	VF_15
1	0.0	0.05	1.43915825071	0	-27.0	-3	4	-27.0	3	1	-21.0	-9	0	-21.0	-3	-1	-21.0	3	1	-21.0	9	1	-15.0	-15	1	-15.0	-9	0	-15.0	-3	-1	-15.0	3	-3	-15.0	9	-1	-15.0	15	1	-9.0	-21	2	-9.0	-15	2	-9.0	-9	0
1	0.0	-0.48	1.21252289245	0	-27.0	-3	0	-27.0	3	0	-21.0	-9	0	-21.0	-3	0	-21.0	3	0	-21.0	9	1	-15.0	-15	1	-15.0	-9	1	-15.0	-3	0	-15.0	3	-1	-15.0	9	-3	-15.0	15	-1	-9.0	-21	1	-9.0	-15	-2	-9.0	-9	0
1	0.0	-1.07	1.40820285972	0	-27.0	-3	0	-27.0	3	1	-21.0	-9	-2	-21.0	-3	-1	-21.0	3	-3	-21.0	9	-2	-15.0	-15	-1	-15.0	-9	0	-15.0	-3	-1	-15.0	3	-2	-15.0	9	-3	-15.0	15	0	-9.0	-21	-4	-9.0	-15	-1	-9.0	-9	-1
1	0.0	-1.24	1.38504052464	0	-27.0	-3	-3	-27.0	3	0	-21.0	-9	1	-21.0	-3	-4	-21.0	3	0	-21.0	9	0	-15.0	-15	-1	-15.0	-9	-1	-15.0	-3	0	-15.0	3	-1	-15.0	9	-2	-15.0	15	-3	-9.0	-21	-3	-9.0	-15	-4	-9.0	-9	0
1	1.0	0.08	1.0635936125	0	27.0	-3	-1	27.0	3	1	21.0	-9	-1	21.0	-3	0	21.0	3	-1	21.0	9	-1	15.0	-15	0	15.0	-9	1	15.0	-3	0	15.0	3	-1	15.0	9	1	15.0	15	-1	9.0	-21	-1	9.0	-15	-1	9.0	-9	1
1	1.0	-1.09	2.3583028128	0	27.0	-3	-2	27.0	3	0	21.0	-9	-4	21.0	-3	-2	21.0	3	0	21.0	9	-5	15.0	-15	-3	15.0	-9	1	15.0	-3	-2	15.0	3	-1	15.0	9	-1	15.0	15	-5	9.0	-21	-1	9.0	-15	-2	9.0	-9	-2
1	1.0	-2.81	2.05873176266	0	27.0	-3	-1	27.0	3	-6	21.0	-9	-5	21.0	-3	-4	21.0	3	-4	21.0	9	-5	15.0	-15	-1	15.0	-9	-5	15.0	-3	-2	15.0	3	-3	15.0	9	-2	15.0	15	-5	9.0	-21	-3	9.0	-15	-2	9.0	-9	-2
1	1.0	-3.77	2.68974377379	0	27.0	-3	-5	27.0	3	-6	21.0	-9	-3	21.0	-3	-6	21.0	3	-6	21.0	9	-5	15.0	-15	-5	15.0	-9	-1	15.0	-3	-6	15.0	3	-3	15.0	9	-2	15.0	15	-7	9.0	-21	-3	9.0	-15	-8	9.0	-9	-4
1	1.0	-0.35	1.77824544502	0	27.0	-3	-3	27.0	3	-2	21.0	-9	1	21.0	-3	-2	21.0	3	0	21.0	9	-2	15.0	-15	-4	15.0	-9	1	15.0	-3	2	15.0	3	-1	15.0	9	0	15.0	15	-3	9.0	-21	-1	9.0	-15	-4	9.0	-9	-2
2	0.0	0.3	1.60806789438	0	-27.0	-3	4	-27.0	3	0	-21.0	-9	0	-21.0	-3	2	-21.0	3	-2	-21.0	9	0	-15.0	-15	1	-15.0	-9	2	-15.0	-3	2	-15.0	3	0	-15.0	9	0	-15.0	15	0	-9.0	-21	0	-9.0	-15	0	-9.0	-9	0
2	0.0	-0.22	1.55800777767	0	-27.0	-3	-1	-27.0	3	5	-21.0	-9	-1	-21.0	-3	-1	-21.0	3	0	-21.0	9	-3	-15.0	-15	0	-15.0	-9	0	-15.0	-3	-1	-15.0	3	-3	-15.0	9	-6	-15.0	15	-1	-9.0	-21	0	-9.0	-15	-1	-9.0	-9	-1
2	0.0	0.29	1.85172521571	0	-27.0	-3	3	-27.0	3	1	-21.0	-9	3	-21.0	-3	0	-21.0	3	-1	-21.0	9	0	-15.0	-15	0	-15.0	-9	1	-15.0	-3	2	-15.0	3	-2	-15.0	9	1	-15.0	15	-2	-9.0	-21	5	-9.0	-15	0	-9.0	-9	0
2	0.0	0.78	1.81344001993	0	-27.0	-3	3	-27.0	3	4	-21.0	-9	3	-21.0	-3	2	-21.0	3	0	-21.0	9	4	-15.0	-15	1	-15.0	-9	3	-15.0	-3	0	-15.0	3	4	-15.0	9	2	-15.0	15	1	-9.0	-21	3	-9.0	-15	0	-9.0	-9	0
2	1.0	0.56	1.83017839053	0	27.0	-3	4	27.0	3	3	21.0	-9	0	21.0	-3	0	21.0	3	3	21.0	9	1	15.0	-15	-2	15.0	-9	0	15.0	-3	0	15.0	3	1	15.0	9	1	15.0	15	1	9.0	-21	4	9.0	-15	2	9.0	-9	0
2	1.0	0.15	1.84905911421	0	27.0	-3	2	27.0	3	3	21.0	-9	2	21.0	-3	2	21.0	3	3	21.0	9	-2	15.0	-15	1	15.0	-9	-1	15.0	-3	0	15.0	3	0	15.0	9	0	15.0	15	-5	9.0	-21	1	9.0	-15	2	9.0	-9	0
2	1.0	0.29	1.99043398559	0	27.0	-3	1	27.0	3	1	21.0	-9	-1	21.0	-3	0	21.0	3	3	21.0	9	0	15.0	-15	0	15.0	-9	1	15.0	-3	-2	15.0	3	0	15.0	9	1	15.0	15	-2	9.0	-21	1	9.0	-15	0	9.0	-9	-2
2	1.0	0.31	1.59961514979	0	27.0	-3	3	27.0	3	2	21.0	-9	3	21.0	-3	0	21.0	3	2	21.0	9	0	15.0	-15	-1	15.0	-9	1	15.0	-3	0	15.0	3	2	15.0	9	0	15.0	15	-1	9.0	-21	-1	9.0	-15	2	9.0	-9	0
3	0.0	0.24	1.66554001135	0	-27.0	-3	0	-27.0	3	4	-21.0	-9	0	-21.0	-3	2	-21.0	3	2	-21.0	9	-1	-15.0	-15	2	-15.0	-9	1	-15.0	-3	-2	-15.0	3	1	-15.0	9	-1	-15.0	15	-1	-9.0	-21	3	-9.0	-15	2	-9.0	-9	0
3	0.0	0.37	2.07023158693	0	-27.0	-3	1	-27.0	3	1	-21.0	-9	1	-21.0	-3	0	-21.0	3	1	-21.0	9	0	-15.0	-15	0	-15.0	-9	-1	-15.0	-3	2	-15.0	3	0	-15.0	9	1	-15.0	15	0	-9.0	-21	5	-9.0	-15	4	-9.0	-9	0
3	0.0	-1.26	2.1908687506	0	-27.0	-3	-4	-27.0	3	-2	-21.0	-9	1	-21.0	-3	0	-21.0	3	-2	-21.0	9	0	-15.0	-15	-1	-15.0	-9	1	-15.0	-3	-2	-15.0	3	0	-15.0	9	-4	-15.0	15	-3	-9.0	-21	5	-9.0	-15	-2	-9.0	-9	0
3	0.0	-1.32	2.63700959571	0	-27.0	-3	-3	-27.0	3	-8	-21.0	-9	1	-21.0	-3	-2	-21.0	3	-4	-21.0	9	-4	-15.0	-15	1	-15.0	-9	1	-15.0	-3	0	-15.0	3	0	-15.0	9	-4	-15.0	15	0	-9.0	-21	1	-9.0	-15	0	-9.0	-9	1
3	0.0	-0.79	2.39874640463	0	-27.0	-3	-3	-27.0	3	-14	-21.0	-9	1	-21.0	-3	-1	-21.0	3	-1	-21.0	9	-3	-15.0	-15	0	-15.0	-9	-1	-15.0	-3	-2	-15.0	3	-1	-15.0	9	-5	-15.0	15	-1	-9.0	-21	1	-9.0	-15	0	-9.0	-9	1
3	0.0	-0.58	1.56162810968	0	-27.0	-3	-3	-27.0	3	-1	-21.0	-9	-1	-21.0	-3	1	-21.0	3	0	-21.0	9	0	-15.0	-15	1	-15.0	-9	1	-15.0	-3	0	-15.0	3	2	-15.0	9	0	-15.0	15	0	-9.0	-21	1	-9.0	-15	0	-9.0	-9	1
3	0.0	-0.9	1.88138455483	0	-27.0	-3	0	-27.0	3	-2	-21.0	-9	2	-21.0	-3	-2	-21.0	3	-3	-21.0	9	1	-15.0	-15	-1	-15.0	-9	0	-15.0	-3	2	-15.0	3	-1	-15.0	9	-1	-15.0	15	-1	-9.0	-21	-1	-9.0	-15	0	-9.0	-9	0
3	1.0	0.95	1.54113530854	0	27.0	-3	3	27.0	3	2	21.0	-9	1	21.0	-3	-1	21.0	3	2	21.0	9	1	15.0	-15	2	15.0	-9	2	15.0	-3	1	15.0	3	1	15.0	9	1	15.0	15	-1	9.0	-21	2	9.0	-15	3	9.0	-9	1
3	1.0	-0.03	1.43244477702	0	27.0	-3	-1	27.0	3	0	21.0	-9	1	21.0	-3	0	21.0	3	-2	21.0	9	1	15.0	-15	4	15.0	-9	-1	15.0	-3	0	15.0	3	1	15.0	9	0	15.0	15	1	9.0	-21	1	9.0	-15	2	9.0	-9	0
3	1.0	-1.26	2.44337920937	0	27.0	-3	1	27.0	3	-4	21.0	-9	-1	21.0	-3	0	21.0	3	0	21.0	9	0	15.0	-15	-3	15.0	-9	1	15.0	-3	-2	15.0	3	0	15.0	9	0	15.0	15	-1	9.0	-21	1	9.0	-15	-4	9.0	-9	0
3	1.0	-1.15	1.83842430401	0	27.0	-3	-1	27.0	3	-2	21.0	-9	3	21.0	-3	0	21.0	3	-2	21.0	9	-2	15.0	-15	-1	15.0	-9	-1	15.0	-3	2	15.0	3	0	15.0	9	-2	15.0	15	-2	9.0	-21	-1	9.0	-15	0	9.0	-9	1
3	1.0	-2.68	2.04404827079	0	27.0	-3	-3	27.0	3	-1	21.0	-9	-1	21.0	-3	-1	21.0	3	-4	21.0	9	-4	15.0	-15	-3	15.0	-9	-3	15.0	-3	-2	15.0	3	-2	15.0	9	-5	15.0	15	-4	9.0	-21	-1	9.0	-15	-6	9.0	-9	-3
3	1.0	-0.88	1.88943813622	0	27.0	-3	-1	27.0	3	0	21.0	-9	1	21.0	-3	-1	21.0	3	-1	21.0	9	-3	15.0	-15	-2	15.0	-9	1	15.0	-3	-1	15.0	3	-1	15.0	9	-1	15.0	15	-1	9.0	-21	0	9.0	-15	-1	9.0	-9	1
4	0.0	-0.56	1.7724868981	0	-27.0	-3	1	-27.0	3	0	-21.0	-9	-1	-21.0	-3	-2	-21.0	3	-2	-21.0	9	-1	-15.0	-15	-1	-15.0	-9	-1	-15.0	-3	-2	-15.0	3	-3	-15.0	9	-2	-15.0	15	-1	-9.0	-21	-1	-9.0	-15	0	-9.0	-9	0
4	1.0	0.39	1.78022470492	0	27.0	-3	1	27.0	3	6	21.0	-9	1	21.0	-3	0	21.0	3	0	21.0	9	1	15.0	-15	-1	15.0	-9	3	15.0	-3	0	15.0	3	1	15.0	9	2	15.0	15	1	9.0	-21	1	9.0	-15	0	9.0	-9	0
5	0.0	0.5	1.83110381368	0	-27.0	-3	2	-27.0	3	5	-21.0	-9	4	-21.0	-3	0	-21.0	3	3	-21.0	9	1	-15.0	-15	1	-15.0	-9	-2	-15.0	-3	0	-15.0	3	-1	-15.0	9	1	-15.0	15	1	-9.0	-21	3	-9.0	-15	0	-9.0	-9	2
5	0.0	1.18	1.83391149529	0	-27.0	-3	1	-27.0	3	4	-21.0	-9	1	-21.0	-3	3	-21.0	3	4	-21.0	9	1	-15.0	-15	1	-15.0	-9	2	-15.0	-3	3	-15.0	3	-1	-15.0	9	1	-15.0	15	1	-9.0	-21	2	-9.0	-15	3	-9.0	-9	3
5	0.0	1.04	1.61853964679	0	-27.0	-3	2	-27.0	3	2	-21.0	-9	4	-21.0	-3	1	-21.0	3	0	-21.0	9	3	-15.0	-15	3	-15.0	-9	4	-15.0	-3	3	-15.0	3	-1	-15.0	9	2	-15.0	15	1	-9.0	-21	2	-9.0	-15	-1	-9.0	-9	1
5	0.0	1.3	1.95578578562	0	-27.0	-3	5	-27.0	3	4	-21.0	-9	5	-21.0	-3	2	-21.0	3	4	-21.0	9	2	-15.0	-15	3	-15.0	-9	3	-15.0	-3	4	-15.0	3	2	-15.0	9	0	-15.0	15	1	-9.0	-21	3	-9.0	-15	2	-9.0	-9	4
5	0.0	-0.19	1.47513508853	0	-27.0	-3	1	-27.0	3	2	-21.0	-9	1	-21.0	-3	0	-21.0	3	2	-21.0	9	2	-15.0	-15	0	-15.0	-9	-1	-15.0	-3	2	-15.0	3	0	-15.0	9	0	-15.0	15	2	-9.0	-21	1	-9.0	-15	0	-9.0	-9	1
5	0.0	0.96	1.57904910577	0	-27.0	-3	1	-27.0	3	3	-21.0	-9	1	-21.0	-3	1	-21.0	3	0	-21.0	9	2	-15.0	-15	4	-15.0	-9	1	-15.0	-3	2	-15.0	3	2	-15.0	9	0	-15.0	15	2	-9.0	-21	3	-9.0	-15	0	-9.0	-9	3
5	1.0	1.72	1.32869388912	0	27.0	-3	2	27.0	3	3	21.0	-9	0	21.0	-3	2	21.0	3	3	21.0	9	1	15.0	-15	-1	15.0	-9	0	15.0	-3	2	15.0	3	3	15.0	9	1	15.0	15	3	9.0	-21	3	9.0	-15	2	9.0	-9	0
5	1.0	0.61	2.09924916549	0	27.0	-3	2	27.0	3	6	21.0	-9	0	21.0	-3	2	21.0	3	2	21.0	9	3	15.0	-15	2	15.0	-9	3	15.0	-3	-2	15.0	3	3	15.0	9	-1	15.0	15	-1	9.0	-21	3	9.0	-15	-2	9.0	-9	2
5	1.0	0.22	1.71382384067	0	27.0	-3	3	27.0	3	2	21.0	-9	1	21.0	-3	2	21.0	3	4	21.0	9	1	15.0	-15	0	15.0	-9	-1	15.0	-3	2	15.0	3	1	15.0	9	0	15.0	15	1	9.0	-21	3	9.0	-15	2	9.0	-9	2
5	1.0	0.72	1.97591775648	0	27.0	-3	4	27.0	3	2	21.0	-9	0	21.0	-3	3	21.0	3	2	21.0	9	2	15.0	-15	2	15.0	-9	0	15.0	-3	3	15.0	3	2	15.0	9	0	15.0	15	1	9.0	-21	4	9.0	-15	1	9.0	-9	5
5	1.0	-0.16	2.00768718757	0	27.0	-3	1	27.0	3	2	21.0	-9	1	21.0	-3	2	21.0	3	2	21.0	9	2	15.0	-15	1	15.0	-9	1	15.0	-3	0	15.0	3	2	15.0	9	-2	15.0	15	-2	9.0	-21	3	9.0	-15	0	9.0	-9	1
5	1.0	0.36	1.52507923291	0	27.0	-3	2	27.0	3	1	21.0	-9	0	21.0	-3	2	21.0	3	2	21.0	9	2	15.0	-15	2	15.0	-9	0	15.0	-3	1	15.0	3	2	15.0	9	0	15.0	15	0	9.0	-21	2	9.0	-15	1	9.0	-9	0
6	0.0	-4.35	2.4878922491	0	-27.0	-3	-3	-27.0	3	-3	-21.0	-9	-5	-21.0	-3	-3	-21.0	3	-3	-21.0	9	-4	-15.0	-15	-1	-15.0	-9	-4	-15.0	-3	-5	-15.0	3	-6	-15.0	9	-5	-15.0	15	-8	-9.0	-21	-2	-9.0	-15	-3	-9.0	-9	-3
6	0.0	-3.86	2.1034947578	0	-27.0	-3	-3	-27.0	3	-6	-21.0	-9	-1	-21.0	-3	-3	-21.0	3	-4	-21.0	9	-5	-15.0	-15	-5	-15.0	-9	-6	-15.0	-3	-5	-15.0	3	-4	-15.0	9	-6	-15.0	15	-7	-9.0	-21	-2	-9.0	-15	-5	-9.0	-9	-2
6	0.0	-4.06	1.94566990328	0	-27.0	-3	-5	-27.0	3	-3	-21.0	-9	-3	-21.0	-3	-4	-21.0	3	-5	-21.0	9	-3	-15.0	-15	0	-15.0	-9	-1	-15.0	-3	-4	-15.0	3	-5	-15.0	9	-5	-15.0	15	-7	-9.0	-21	-3	-9.0	-15	-5	-9.0	-9	-1
6	0.0	-3.41	1.85853199501	0	-27.0	-3	0	-27.0	3	-1	-21.0	-9	0	-21.0	-3	-4	-21.0	3	-5	-21.0	9	-7	-15.0	-15	1	-15.0	-9	-4	-15.0	-3	-4	-15.0	3	-3	-15.0	9	-5	-15.0	15	-7	-9.0	-21	-2	-9.0	-15	-4	-9.0	-9	0
6	1.0	-3.6	1.9041749796	0	27.0	-3	-6	27.0	3	-4	21.0	-9	-4	21.0	-3	-4	21.0	3	-4	21.0	9	-3	15.0	-15	-3	15.0	-9	-3	15.0	-3	-4	15.0	3	-3	15.0	9	-4	15.0	15	-5	9.0	-21	-3	9.0	-15	-4	9.0	-9	-4
6	1.0	-2.18	1.76992743842	0	27.0	-3	-5	27.0	3	-1	21.0	-9	-2	21.0	-3	-5	21.0	3	-3	21.0	9	-6	15.0	-15	-2	15.0	-9	-4	15.0	-3	-3	15.0	3	-3	15.0	9	-5	15.0	15	-7	9.0	-21	-4	9.0	-15	-1	9.0	-9	0
6	1.0	-5.29	1.8496062114	0	27.0	-3	-1	27.0	3	-1	21.0	-9	-1	21.0	-3	-8	21.0	3	-3	21.0	9	-3	15.0	-15	-4	15.0	-9	-5	15.0	-3	-6	15.0	3	-5	15.0	9	-5	15.0	15	-4	9.0	-21	-1	9.0	-15	-6	9.0	-9	-5
6	1.0	-2.68	1.68990543882	0	27.0	-3	0	27.0	3	-2	21.0	-9	-2	21.0	-3	-3	21.0	3	-4	21.0	9	-4	15.0	-15	-4	15.0	-9	-2	15.0	-3	-3	15.0	3	-2	15.0	9	-4	15.0	15	-4	9.0	-21	-2	9.0	-15	-2	9.0	-9	-2
6	1.0	-1.25	1.44337567297	0	27.0	-3	-1	27.0	3	-1	21.0	-9	-1	21.0	-3	-1	21.0	3	-3	21.0	9	-1	15.0	-15	-1	15.0	-9	-1	15.0	-3	-1	15.0	3	-1	15.0	9	-1	15.0	15	-3	9.0	-21	1	9.0	-15	1	9.0	-9	-1
7	0.0	-1.84	1.84481892411	0	-27.0	-3	-3	-27.0	3	0	-21.0	-9	-2	-21.0	-3	-1	-21.0	3	-2	-21.0	9	-3	-15.0	-15	-3	-15.0	-9	-2	-15.0	-3	-1	-15.0	3	-2	-15.0	9	0	-15.0	15	-7	-9.0	-21	-2	-9.0	-15	-5	-9.0	-9	0
7	0.0	-5.57	3.80127635943	0	-27.0	-3	-4	-27.0	3	-1	-21.0	-9	-23	-21.0	-3	-5	-21.0	3	-5	-21.0	9	-6	-15.0	-15	-5	-15.0	-9	-4	-15.0	-3	-10	-15.0	3	-3	-15.0	9	-3	-15.0	15	-6	-9.0	-21	-6	-9.0	-15	-7	-9.0	-9	-4
7	0.0	-2.37	2.13550196147	0	-27.0	-3	-2	-27.0	3	-3	-21.0	-9	0	-21.0	-3	-5	-21.0	3	1	-21.0	9	-6	-15.0	-15	-5	-15.0	-9	-2	-15.0	-3	1	-15.0	3	1	-15.0	9	-3	-15.0	15	-2	-9.0	-21	-4	-9.0	-15	-1	-9.0	-9	0
7	0.0	-4.22	3.51053540411	0	-27.0	-3	-8	-27.0	3	-1	-21.0	-9	-6	-21.0	-3	-11	-21.0	3	-1	-21.0	9	-1	-15.0	-15	-6	-15.0	-9	-9	-15.0	-3	-11	-15.0	3	-1	-15.0	9	-1	-15.0	15	-1	-9.0	-21	-6	-9.0	-15	-2	-9.0	-9	-2
7	0.0	-1.99	1.83540987569	0	-27.0	-3	-1	-27.0	3	-3	-21.0	-9	-3	-21.0	-3	-2	-21.0	3	-1	-21.0	9	-1	-15.0	-15	-2	-15.0	-9	-3	-15.0	-3	-2	-15.0	3	-3	-15.0	9	-3	-15.0	15	-3	-9.0	-21	1	-9.0	-15	-3	-9.0	-9	-3
7	0.0	-0.29	1.56012317261	0	-27.0	-3	-2	-27.0	3	-2	-21.0	-9	-2	-21.0	-3	0	-21.0	3	0	-21.0	9	-4	-15.0	-15	-2	-15.0	-9	0	-15.0	-3	2	-15.0	3	0	-15.0	9	0	-15.0	15	-2	-9.0	-21	0	-9.0	-15	0	-9.0	-9	0
7	0.0	-0.11	1.77061637656	0	-27.0	-3	0	-27.0	3	-2	-21.0	-9	0	-21.0	-3	2	-21.0	3	2	-21.0	9	0	-15.0	-15	-1	-15.0	-9	0	-15.0	-3	4	-15.0	3	2	-15.0	9	0	-15.0	15	-4	-9.0	-21	0	-9.0	-15	0	-9.0	-9	0
7	0.0	-0.98	1.93674884237	0	-27.0	-3	-2	-27.0	3	-2	-21.0	-9	0	-21.0	-3	2	-21.0	3	0	-21.0	9	-1	-15.0	-15	-2	-15.0	-9	1	-15.0	-3	0	-15.0	3	1	-15.0	9	-1	-15.0	15	-5	-9.0	-21	3	-9.0	-15	-2	-9.0	-9	0
7	0.0	-0.38	1.84491245342	0	-27.0	-3	0	-27.0	3	0	-21.0	-9	0	-21.0	-3	2	-21.0	3	2	-21.0	9	1	-15.0	-15	1	-15.0	-9	1	-15.0	-3	0	-15.0	3	1	-15.0	9	-3	-15.0	15	-1	-9.0	-21	1	-9.0	-15	0	-9.0	-9	0
7	1.0	-2.46	1.63804761836	0	27.0	-3	-4	27.0	3	0	21.0	-9	-5	21.0	-3	-2	21.0	3	-2	21.0	9	-3	15.0	-15	-3	15.0	-9	-1	15.0	-3	-2	15.0	3	-2	15.0	9	-2	15.0	15	-1	9.0	-21	-5	9.0	-15	-2	9.0	-9	-1
7	1.0	-5.74	3.70478016601	0	27.0	-3	-4	27.0	3	-10	21.0	-9	-18	21.0	-3	-3	21.0	3	-4	21.0	9	-8	15.0	-15	-3	15.0	-9	-4	15.0	-3	-3	15.0	3	-8	15.0	9	0	15.0	15	-9	9.0	-21	-4	9.0	-15	-7	9.0	-9	-4
7	1.0	-3.07	2.06613592173	0	27.0	-3	-2	27.0	3	-4	21.0	-9	-2	21.0	-3	-3	21.0	3	-2	21.0	9	-6	15.0	-15	-8	15.0	-9	-2	15.0	-3	-1	15.0	3	-5	15.0	9	-2	15.0	15	-1	9.0	-21	0	9.0	-15	-5	9.0	-9	0
7	1.0	-4.03	2.52620307196	0	27.0	-3	-3	27.0	3	-5	21.0	-9	-3	21.0	-3	-6	21.0	3	1	21.0	9	-3	15.0	-15	-4	15.0	-9	-3	15.0	-3	-6	15.0	3	-1	15.0	9	-3	15.0	15	-1	9.0	-21	-7	9.0	-15	-3	9.0	-9	-1
7	1.0	-2.21	1.36434427258	0	27.0	-3	0	27.0	3	-5	21.0	-9	-4	21.0	-3	-1	21.0	3	0	21.0	9	-4	15.0	-15	-1	15.0	-9	-4	15.0	-3	-1	15.0	3	-2	15.0	9	-2	15.0	15	-2	9.0	-21	0	9.0	-15	-2	9.0	-9	-2
7	1.0	-1.0	1.73770188558	0	27.0	-3	-3	27.0	3	-6	21.0	-9	-1	21.0	-3	-1	21.0	3	-1	21.0	9	-1	15.0	-15	0	15.0	-9	-1	15.0	-3	-1	15.0	3	-3	15.0	9	1	15.0	15	1	9.0	-21	-3	9.0	-15	-3	9.0	-9	-1
7	1.0	-0.53	1.79698440204	0	27.0	-3	-2	27.0	3	-3	21.0	-9	-2	21.0	-3	-2	21.0	3	-3	21.0	9	-3	15.0	-15	-1	15.0	-9	-2	15.0	-3	-2	15.0	3	-1	15.0	9	-1	15.0	15	-3	9.0	-21	-2	9.0	-15	0	9.0	-9	0
7	1.0	-2.11	2.56892897497	0	27.0	-3	-6	27.0	3	0	21.0	-9	-4	21.0	-3	-4	21.0	3	2	21.0	9	-5	15.0	-15	-2	15.0	-9	-1	15.0	-3	-2	15.0	3	-1	15.0	9	-1	15.0	15	-3	9.0	-21	-1	9.0	-15	-6	9.0	-9	-2
7	1.0	-1.56	1.57919810875	0	27.0	-3	-5	27.0	3	-2	21.0	-9	-2	21.0	-3	0	21.0	3	-2	21.0	9	-3	15.0	-15	-2	15.0	-9	-3	15.0	-3	-2	15.0	3	1	15.0	9	-3	15.0	15	-1	9.0	-21	-3	9.0	-15	-4	9.0	-9	-2
8	0.0	-1.95	1.86888873346	0	-27.0	-3	-4	-27.0	3	-5	-21.0	-9	-2	-21.0	-3	-2	-21.0	3	-1	-21.0	9	-5	-15.0	-15	-2	-15.0	-9	-1	-15.0	-3	-2	-15.0	3	-3	-15.0	9	-1	-15.0	15	-1	-9.0	-21	-1	-9.0	-15	-2	-9.0	-9	-1
8	0.0	-1.91	1.69671655229	0	-27.0	-3	0	-27.0	3	-1	-21.0	-9	0	-21.0	-3	-2	-21.0	3	0	-21.0	9	-1	-15.0	-15	-2	-15.0	-9	-3	-15.0	-3	-4	-15.0	3	0	-15.0	9	0	-15.0	15	-3	-9.0	-21	-3	-9.0	-15	-2	-9.0	-9	-3
8	0.0	-1.06	1.17312386722	0	-27.0	-3	-1	-27.0	3	-2	-21.0	-9	-2	-21.0	-3	-3	-21.0	3	-1	-21.0	9	0	-15.0	-15	-2	-15.0	-9	0	-15.0	-3	-3	-15.0	3	-1	-15.0	9	-1	-15.0	15	2	-9.0	-21	-2	-9.0	-15	-3	-9.0	-9	-2
8	0.0	-0.77	1.34142739311	0	-27.0	-3	-2	-27.0	3	-4	-21.0	-9	1	-21.0	-3	-2	-21.0	3	-2	-21.0	9	-1	-15.0	-15	-1	-15.0	-9	1	-15.0	-3	0	-15.0	3	0	-15.0	9	0	-15.0	15	-1	-9.0	-21	1	-9.0	-15	-2	-9.0	-9	-1
8	0.0	-0.24	1.42467884238	0	-27.0	-3	-1	-27.0	3	0	-21.0	-9	-3	-21.0	-3	-2	-21.0	3	2	-21.0	9	0	-15.0	-15	0	-15.0	-9	-1	-15.0	-3	-1	-15.0	3	0	-15.0	9	2	-15.0	15	2	-9.0	-21	1	-9.0	-15	-1	-9.0	-9	1
8	1.0	-1.85	1.39234602416	0	27.0	-3	-2	27.0	3	-3	21.0	-9	-2	21.0	-3	-2	21.0	3	0	21.0	9	-3	15.0	-15	-2	15.0	-9	-1	15.0	-3	-2	15.0	3	-2	15.0	9	0	15.0	15	-1	9.0	-21	1	9.0	-15	-2	9.0	-9	-1
8	1.0	-0.88	1.62835656354	0	27.0	-3	0	27.0	3	-1	21.0	-9	1	21.0	-3	-2	21.0	3	-2	21.0	9	-3	15.0	-15	0	15.0	-9	1	15.0	-3	2	15.0	3	-2	15.0	9	-2	15.0	15	-3	9.0	-21	1	9.0	-15	0	9.0	-9	1
8	1.0	-0.99	1.39456367482	0	27.0	-3	-2	27.0	3	-2	21.0	-9	1	21.0	-3	-2	21.0	3	0	21.0	9	-1	15.0	-15	-1	15.0	-9	-1	15.0	-3	-2	15.0	3	-2	15.0	9	0	15.0	15	-3	9.0	-21	1	9.0	-15	-2	9.0	-9	1
8	1.0	-0.58	1.50171666475	0	27.0	-3	1	27.0	3	2	21.0	-9	-4	21.0	-3	0	21.0	3	2	21.0	9	0	15.0	-15	-1	15.0	-9	-1	15.0	-3	1	15.0	3	0	15.0	9	-2	15.0	15	0	9.0	-21	1	9.0	-15	-1	9.0	-9	-1
9	0.0	0.83	2.00040584118	0	-27.0	-3	-7	-27.0	3	-2	-21.0	-9	2	-21.0	-3	1	-21.0	3	0	-21.0	9	2	-15.0	-15	3	-15.0	-9	2	-15.0	-3	-1	-15.0	3	2	-15.0	9	2	-15.0	15	1	-9.0	-21	-3	-9.0	-15	3	-9.0	-9	2
9	0.0	2.44	1.76472627439	0	-27.0	-3	3	-27.0	3	3	-21.0	-9	3	-21.0	-3	2	-21.0	3	1	-21.0	9	3	-15.0	-15	4	-15.0	-9	-1	-15.0	-3	2	-15.0	3	3	-15.0	9	3	-15.0	15	3	-9.0	-21	3	-9.0	-15	2	-9.0	-9	3
9	0.0	-3.12	5.99788982501	0	-27.0	-3	-4	-27.0	3	-1	-21.0	-9	-2	-21.0	-3	-4	-21.0	3	-2	-21.0	9	-10	-15.0	-15	-3	-15.0	-9	-2	-15.0	-3	-1	-15.0	3	0	-15.0	9	-13	-15.0	15	-10	-9.0	-21	-6	-9.0	-15	0	-9.0	-9	2
9	0.0	-1.7	6.16358693632	0	-27.0	-3	-1	-27.0	3	-5	-21.0	-9	1	-21.0	-3	1	-21.0	3	-11	-21.0	9	-7	-15.0	-15	0	-15.0	-9	-3	-15.0	-3	1	-15.0	3	-11	-15.0	9	-11	-15.0	15	-7	-9.0	-21	-1	-9.0	-15	1	-9.0	-9	3
9	0.0	1.04	2.46911590115	0	-27.0	-3	-6	-27.0	3	-1	-21.0	-9	-2	-21.0	-3	-2	-21.0	3	-1	-21.0	9	-4	-15.0	-15	-1	-15.0	-9	1	-15.0	-3	3	-15.0	3	3	-15.0	9	-4	-15.0	15	-2	-9.0	-21	1	-9.0	-15	3	-9.0	-9	3
9	0.0	-0.47	2.76684431275	0	-27.0	-3	-6	-27.0	3	-5	-21.0	-9	-4	-21.0	-3	-2	-21.0	3	0	-21.0	9	0	-15.0	-15	-8	-15.0	-9	-2	-15.0	-3	2	-15.0	3	0	-15.0	9	-3	-15.0	15	0	-9.0	-21	-4	-9.0	-15	-2	-9.0	-9	2
9	0.0	2.52	1.34995134262	0	-27.0	-3	3	-27.0	3	5	-21.0	-9	-1	-21.0	-3	1	-21.0	3	3	-21.0	9	3	-15.0	-15	3	-15.0	-9	3	-15.0	-3	3	-15.0	3	3	-15.0	9	1	-15.0	15	3	-9.0	-21	3	-9.0	-15	5	-9.0	-9	3
9	0.0	2.7	1.91935446664	0	-27.0	-3	-2	-27.0	3	4	-21.0	-9	-5	-21.0	-3	2	-21.0	3	2	-21.0	9	4	-15.0	-15	1	-15.0	-9	0	-15.0	-3	4	-15.0	3	4	-15.0	9	2	-15.0	15	4	-9.0	-21	3	-9.0	-15	4	-9.0	-9	4
9	0.0	2.8	1.45844397339	0	-27.0	-3	-2	-27.0	3	6	-21.0	-9	2	-21.0	-3	2	-21.0	3	4	-21.0	9	5	-15.0	-15	4	-15.0	-9	3	-15.0	-3	2	-15.0	3	3	-15.0	9	3	-15.0	15	3	-9.0	-21	3	-9.0	-15	2	-9.0	-9	2
9	0.0	1.2	1.53188337241	0	-27.0	-3	0	-27.0	3	3	-21.0	-9	-2	-21.0	-3	2	-21.0	3	1	-21.0	9	2	-15.0	-15	-1	-15.0	-9	1	-15.0	-3	2	-15.0	3	0	-15.0	9	2	-15.0	15	2	-9.0	-21	1	-9.0	-15	2	-9.0	-9	2
9	1.0	-0.16	2.08679884315	0	27.0	-3	-2	27.0	3	3	21.0	-9	-2	21.0	-3	-6	21.0	3	3	21.0	9	-1	15.0	-15	-3	15.0	-9	-2	15.0	-3	-1	15.0	3	1	15.0	9	3	15.0	15	0	9.0	-21	0	9.0	-15	-3	9.0	-9	0
9	1.0	1.06	1.96691856147	0	27.0	-3	4	27.0	3	1	21.0	-9	-2	21.0	-3	1	21.0	3	-3	21.0	9	3	15.0	-15	1	15.0	-9	6	15.0	-3	1	15.0	3	1	15.0	9	-1	15.0	15	1	9.0	-21	-2	9.0	-15	1	9.0	-9	2
9	1.0	-0.66	2.5920360685	0	27.0	-3	-8	27.0	3	-2	21.0	-9	-4	21.0	-3	-4	21.0	3	1	21.0	9	1	15.0	-15	-3	15.0	-9	-2	15.0	-3	0	15.0	3	1	15.0	9	-3	15.0	15	1	9.0	-21	0	9.0	-15	0	9.0	-9	0
9	1.0	-0.01	1.77557060699	0	27.0	-3	-6	27.0	3	-1	21.0	-9	-2	21.0	-3	-2	21.0	3	-3	21.0	9	-1	15.0	-15	2	15.0	-9	0	15.0	-3	0	15.0	3	-1	15.0	9	-1	15.0	15	1	9.0	-21	2	9.0	-15	0	9.0	-9	0
9	1.0	0.09	2.14796392419	0	27.0	-3	-1	27.0	3	-8	21.0	-9	-3	21.0	-3	1	21.0	3	-1	21.0	9	1	15.0	-15	1	15.0	-9	1	15.0	-3	1	15.0	3	3	15.0	9	-1	15.0	15	-1	9.0	-21	-1	9.0	-15	1	9.0	-9	1
9	1.0	1.62	1.97071102924	0	27.0	-3	-1	27.0	3	1	21.0	-9	-3	21.0	-3	1	21.0	3	1	21.0	9	1	15.0	-15	-1	15.0	-9	-1	15.0	-3	1	15.0	3	1	15.0	9	1	15.0	15	3	9.0	-21	5	9.0	-15	-1	9.0	-9	1
9	1.0	1.25	2.53891284438	0	27.0	-3	-5	27.0	3	-9	21.0	-9	-3	21.0	-3	-1	21.0	3	1	21.0	9	1	15.0	-15	-1	15.0	-9	1	15.0	-3	3	15.0	3	1	15.0	9	5	15.0	15	3	9.0	-21	4	9.0	-15	-1	9.0	-9	1
9	1.0	0.43	2.03814025187	0	27.0	-3	-1	27.0	3	2	21.0	-9	1	21.0	-3	-1	21.0	3	2	21.0	9	-1	15.0	-15	0	15.0	-9	2	15.0	-3	1	15.0	3	-3	15.0	9	-3	15.0	15	5	9.0	-21	0	9.0	-15	-1	9.0	-9	-1
10	0.0	-1.45	3.03647757746	0	-27.0	-3	-1	-27.0	3	-5	-21.0	-9	-4	-21.0	-3	-5	-21.0	3	-1	-21.0	9	-2	-15.0	-15	-1	-15.0	-9	2	-15.0	-3	-1	-15.0	3	-1	-15.0	9	-5	-15.0	15	-4	-9.0	-21	-2	-9.0	-15	-3	-9.0	-9	0
10	0.0	0.0	1.70351424541	0	-27.0	-3	2	-27.0	3	2	-21.0	-9	-2	-21.0	-3	1	-21.0	3	2	-21.0	9	0	-15.0	-15	-2	-15.0	-9	0	-15.0	-3	1	-15.0	3	0	-15.0	9	-2	-15.0	15	1	-9.0	-21	-2	-9.0	-15	-1	-9.0	-9	0
10	0.0	-0.53	1.69905856285	0	-27.0	-3	2	-27.0	3	-1	-21.0	-9	2	-21.0	-3	0	-21.0	3	-1	-21.0	9	-3	-15.0	-15	1	-15.0	-9	-4	-15.0	-3	0	-15.0	3	-1	-15.0	9	1	-15.0	15	-1	-9.0	-21	0	-9.0	-15	0	-9.0	-9	0
10	0.0	-0.91	1.93725700564	0	-27.0	-3	-5	-27.0	3	-6	-21.0	-9	0	-21.0	-3	0	-21.0	3	-4	-21.0	9	-4	-15.0	-15	0	-15.0	-9	0	-15.0	-3	0	-15.0	3	-2	-15.0	9	-6	-15.0	15	-2	-9.0	-21	1	-9.0	-15	-2	-9.0	-9	0
10	0.0	-0.2	1.5710618365	0	-27.0	-3	1	-27.0	3	-4	-21.0	-9	-1	-21.0	-3	0	-21.0	3	2	-21.0	9	-1	-15.0	-15	0	-15.0	-9	-1	-15.0	-3	0	-15.0	3	-1	-15.0	9	-2	-15.0	15	-3	-9.0	-21	-3	-9.0	-15	-2	-9.0	-9	0
10	1.0	0.32	1.92284919315	0	27.0	-3	-3	27.0	3	2	21.0	-9	2	21.0	-3	-3	21.0	3	2	21.0	9	-3	15.0	-15	0	15.0	-9	-2	15.0	-3	1	15.0	3	2	15.0	9	-2	15.0	15	-1	9.0	-21	2	9.0	-15	1	9.0	-9	2
10	1.0	0.85	1.39586223265	0	27.0	-3	2	27.0	3	1	21.0	-9	0	21.0	-3	-1	21.0	3	3	21.0	9	3	15.0	-15	1	15.0	-9	0	15.0	-3	1	15.0	3	-1	15.0	9	-1	15.0	15	0	9.0	-21	0	9.0	-15	1	9.0	-9	2
10	1.0	-0.37	1.65410244603	0	27.0	-3	-2	27.0	3	0	21.0	-9	0	21.0	-3	-2	21.0	3	0	21.0	9	0	15.0	-15	3	15.0	-9	0	15.0	-3	0	15.0	3	0	15.0	9	-2	15.0	15	-2	9.0	-21	2	9.0	-15	2	9.0	-9	0
10	1.0	-0.97	1.95070022621	0	27.0	-3	0	27.0	3	-3	21.0	-9	0	21.0	-3	-4	21.0	3	-5	21.0	9	-3	15.0	-15	0	15.0	-9	0	15.0	-3	0	15.0	3	-3	15.0	9	-1	15.0	15	-1	9.0	-21	3	9.0	-15	2	9.0	-9	0
10	1.0	-2.19	3.61195509494	0	27.0	-3	-2	27.0	3	-3	21.0	-9	-2	21.0	-3	-4	21.0	3	-5	21.0	9	-3	15.0	-15	0	15.0	-9	0	15.0	-3	-2	15.0	3	-1	15.0	9	-3	15.0	15	-10	9.0	-21	1	9.0	-15	0	9.0	-9	0
10	1.0	-0.12	1.35609589574	0	27.0	-3	1	27.0	3	1	21.0	-9	-1	21.0	-3	0	21.0	3	-1	21.0	9	0	15.0	-15	-1	15.0	-9	1	15.0	-3	0	15.0	3	0	15.0	9	1	15.0	15	0	9.0	-21	-1	9.0	-15	0	9.0	-9	0
11	0.0	2.49	1.40855370129	0	-27.0	-3	4	-27.0	3	4	-21.0	-9	4	-21.0	-3	1	-21.0	3	2	-21.0	9	4	-15.0	-15	3	-15.0	-9	0	-15.0	-3	1	-15.0	3	2	-15.0	9	4	-15.0	15	3	-9.0	-21	4	-9.0	-15	1	-9.0	-9	2
11	0.0	2.21	1.43918004978	0	-27.0	-3	1	-27.0	3	3	-21.0	-9	1	-21.0	-3	0	-21.0	3	1	-21.0	9	3	-15.0	-15	5	-15.0	-9	1	-15.0	-3	2	-15.0	3	3	-15.0	9	3	-15.0	15	5	-9.0	-21	1	-9.0	-15	3	-9.0	-9	1
11	0.0	2.68	2.28466670672	0	-27.0	-3	3	-27.0	3	4	-21.0	-9	5	-21.0	-3	3	-21.0	3	2	-21.0	9	4	-15.0	-15	3	-15.0	-9	1	-15.0	-3	-1	-15.0	3	2	-15.0	9	2	-15.0	15	4	-9.0	-21	3	-9.0	-15	3	-9.0	-9	3
11	0.0	3.2	1.84220669041	0	-27.0	-3	4	-27.0	3	4	-21.0	-9	4	-21.0	-3	2	-21.0	3	8	-21.0	9	3	-15.0	-15	3	-15.0	-9	1	-15.0	-3	4	-15.0	3	3	-15.0	9	3	-15.0	15	5	-9.0	-21	3	-9.0	-15	4	-9.0	-9	4
11	1.0	2.63	1.24679038916	0	27.0	-3	2	27.0	3	3	21.0	-9	3	21.0	-3	2	21.0	3	3	21.0	9	2	15.0	-15	4	15.0	-9	3	15.0	-3	2	15.0	3	1	15.0	9	1	15.0	15	4	9.0	-21	3	9.0	-15	2	9.0	-9	3
11	1.0	3.2	1.5344412025	0	27.0	-3	4	27.0	3	4	21.0	-9	2	21.0	-3	3	21.0	3	0	21.0	9	6	15.0	-15	4	15.0	-9	6	15.0	-3	1	15.0	3	4	15.0	9	2	15.0	15	3	9.0	-21	4	9.0	-15	5	9.0	-9	2
11	1.0	2.9	1.25338756662	0	27.0	-3	4	27.0	3	3	21.0	-9	4	21.0	-3	3	21.0	3	3	21.0	9	3	15.0	-15	5	15.0	-9	4	15.0	-3	3	15.0	3	3	15.0	9	1	15.0	15	5	9.0	-21	4	9.0	-15	4	9.0	-9	2
11	1.0	2.73	1.32672972557	0	27.0	-3	3	27.0	3	4	21.0	-9	3	21.0	-3	1	21.0	3	2	21.0	9	4	15.0	-15	3	15.0	-9	1	15.0	-3	3	15.0	3	4	15.0	9	2	15.0	15	4	9.0	-21	1	9.0	-15	3	9.0	-9	3
11	1.0	3.0	1.40726406792	0	27.0	-3	4	27.0	3	4	21.0	-9	2	21.0	-3	2	21.0	3	4	21.0	9	3	15.0	-15	4	15.0	-9	3	15.0	-3	4	15.0	3	1	15.0	9	1	15.0	15	5	9.0	-21	3	9.0	-15	2	9.0	-9	4
12	0.0	0.33	1.717172779	0	-27.0	-3	-3	-27.0	3	-2	-21.0	-9	-1	-21.0	-3	-2	-21.0	3	0	-21.0	9	-2	-15.0	-15	0	-15.0	-9	1	-15.0	-3	0	-15.0	3	0	-15.0	9	0	-15.0	15	-3	-9.0	-21	-1	-9.0	-15	2	-9.0	-9	0
12	0.0	0.82	2.29613827554	0	-27.0	-3	-4	-27.0	3	-6	-21.0	-9	0	-21.0	-3	-3	-21.0	3	-2	-21.0	9	-4	-15.0	-15	0	-15.0	-9	0	-15.0	-3	1	-15.0	3	0	-15.0	9	0	-15.0	15	-2	-9.0	-21	0	-9.0	-15	1	-9.0	-9	2
12	0.0	-0.51	3.01143311594	0	-27.0	-3	-5	-27.0	3	-4	-21.0	-9	-1	-21.0	-3	-3	-21.0	3	-1	-21.0	9	-3	-15.0	-15	1	-15.0	-9	-1	-15.0	-3	0	-15.0	3	-1	-15.0	9	-1	-15.0	15	-5	-9.0	-21	-1	-9.0	-15	0	-9.0	-9	1
12	0.0	-0.22	1.97293848726	0	-27.0	-3	-2	-27.0	3	-3	-21.0	-9	-2	-21.0	-3	-2	-21.0	3	2	-21.0	9	-4	-15.0	-15	0	-15.0	-9	0	-15.0	-3	-2	-15.0	3	-2	-15.0	9	-2	-15.0	15	-4	-9.0	-21	1	-9.0	-15	-2	-9.0	-9	-2
12	0.0	-0.42	1.7608643154	0	-27.0	-3	-1	-27.0	3	-8	-21.0	-9	1	-21.0	-3	-2	-21.0	3	1	-21.0	9	-2	-15.0	-15	1	-15.0	-9	0	-15.0	-3	0	-15.0	3	0	-15.0	9	-2	-15.0	15	-3	-9.0	-21	1	-9.0	-15	0	-9.0	-9	0
12	0.0	-1.22	1.59875441712	0	-27.0	-3	-2	-27.0	3	-7	-21.0	-9	-2	-21.0	-3	-1	-21.0	3	-3	-21.0	9	-3	-15.0	-15	0	-15.0	-9	0	-15.0	-3	-1	-15.0	3	-2	-15.0	9	-1	-15.0	15	-4	-9.0	-21	-2	-9.0	-15	-3	-9.0	-9	-3
12	1.0	-0.65	2.85282797431	0	27.0	-3	-4	27.0	3	-7	21.0	-9	-6	21.0	-3	-1	21.0	3	-3	21.0	9	-3	15.0	-15	0	15.0	-9	-2	15.0	-3	-1	15.0	3	-3	15.0	9	-3	15.0	15	-2	9.0	-21	2	9.0	-15	1	9.0	-9	1
12	1.0	0.8	2.01309438915	0	27.0	-3	-1	27.0	3	-2	21.0	-9	1	21.0	-3	0	21.0	3	2	21.0	9	0	15.0	-15	-1	15.0	-9	1	15.0	-3	0	15.0	3	2	15.0	9	0	15.0	15	0	9.0	-21	-1	9.0	-15	2	9.0	-9	1
12	1.0	0.91	1.56769594891	0	27.0	-3	1	27.0	3	-1	21.0	-9	-1	21.0	-3	1	21.0	3	0	21.0	9	0	15.0	-15	0	15.0	-9	-1	15.0	-3	0	15.0	3	0	15.0	9	0	15.0	15	0	9.0	-21	5	9.0	-15	0	9.0	-9	1
12	1.0	0.74	1.92850241603	0	27.0	-3	0	27.0	3	1	21.0	-9	2	21.0	-3	2	21.0	3	0	21.0	9	0	15.0	-15	4	15.0	-9	2	15.0	-3	0	15.0	3	0	15.0	9	0	15.0	15	0	9.0	-21	2	9.0	-15	0	9.0	-9	0
12	1.0	0.22	1.82980123211	0	27.0	-3	0	27.0	3	-1	21.0	-9	0	21.0	-3	-3	21.0	3	1	21.0	9	0	15.0	-15	-1	15.0	-9	-1	15.0	-3	1	15.0	3	0	15.0	9	-2	15.0	15	0	9.0	-21	2	9.0	-15	1	9.0	-9	1
12	1.0	0.15	1.76940224758	0	27.0	-3	-2	27.0	3	0	21.0	-9	-2	21.0	-3	-3	21.0	3	0	21.0	9	0	15.0	-15	1	15.0	-9	2	15.0	-3	1	15.0	3	-1	15.0	9	2	15.0	15	-1	9.0	-21	0	9.0	-15	1	9.0	-9	1
13	0.0	-0.44	1.65746794841	0	-27.0	-3	0	-27.0	3	1	-21.0	-9	0	-21.0	-3	-1	-21.0	3	-1	-21.0	9	-3	-15.0	-15	2	-15.0	-9	0	-15.0	-3	0	-15.0	3	-1	-15.0	9	-1	-15.0	15	1	-9.0	-21	-2	-9.0	-15	0	-9.0	-9	0
13	0.0	1.51	1.32165374719	0	-27.0	-3	-1	-27.0	3	2	-21.0	-9	1	-21.0	-3	1	-21.0	3	2	-21.0	9	0	-15.0	-15	2	-15.0	-9	1	-15.0	-3	-1	-15.0	3	2	-15.0	9	0	-15.0	15	2	-9.0	-21	1	-9.0	-15	1	-9.0	-9	3
13	0.0	0.82	1.40255229534	0	-27.0	-3	3	-27.0	3	2	-21.0	-9	-1	-21.0	-3	-1	-21.0	3	2	-21.0	9	0	-15.0	-15	0	-15.0	-9	2	-15.0	-3	1	-15.0	3	-2	-15.0	9	0	-15.0	15	0	-9.0	-21	0	-9.0	-15	1	-9.0	-9	1
13	0.0	0.52	1.4377324194	0	-27.0	-3	0	-27.0	3	-1	-21.0	-9	0	-21.0	-3	0	-21.0	3	-2	-21.0	9	1	-15.0	-15	0	-15.0	-9	1	-15.0	-3	0	-15.0	3	1	-15.0	9	0	-15.0	15	-1	-9.0	-21	1	-9.0	-15	0	-9.0	-9	2
13	0.0	1.45	1.35567073335	0	-27.0	-3	2	-27.0	3	4	-21.0	-9	3	-21.0	-3	2	-21.0	3	2	-21.0	9	1	-15.0	-15	-3	-15.0	-9	1	-15.0	-3	0	-15.0	3	2	-15.0	9	2	-15.0	15	1	-9.0	-21	1	-9.0	-15	2	-9.0	-9	1
13	1.0	0.32	1.75591325883	0	27.0	-3	-1	27.0	3	1	21.0	-9	1	21.0	-3	0	21.0	3	3	21.0	9	3	15.0	-15	1	15.0	-9	1	15.0	-3	5	15.0	3	-1	15.0	9	-1	15.0	15	1	9.0	-21	-1	9.0	-15	-1	9.0	-9	1
13	1.0	1.77	1.56838120616	0	27.0	-3	4	27.0	3	2	21.0	-9	2	21.0	-3	4	21.0	3	2	21.0	9	2	15.0	-15	2	15.0	-9	0	15.0	-3	2	15.0	3	2	15.0	9	0	15.0	15	4	9.0	-21	0	9.0	-15	2	9.0	-9	2
13	1.0	1.49	1.40938868684	0	27.0	-3	3	27.0	3	4	21.0	-9	3	21.0	-3	3	21.0	3	0	21.0	9	2	15.0	-15	0	15.0	-9	0	15.0	-3	1	15.0	3	2	15.0	9	2	15.0	15	2	9.0	-21	2	9.0	-15	1	9.0	-9	1
13	1.0	1.01	1.37844185978	0	27.0	-3	2	27.0	3	2	21.0	-9	0	21.0	-3	0	21.0	3	1	21.0	9	2	15.0	-15	-1	15.0	-9	1	15.0	-3	2	15.0	3	0	15.0	9	1	15.0	15	0	9.0	-21	3	9.0	-15	2	9.0	-9	0
13	1.0	1.22	1.67868295714	0	27.0	-3	1	27.0	3	3	21.0	-9	0	21.0	-3	1	21.0	3	3	21.0	9	0	15.0	-15	1	15.0	-9	2	15.0	-3	1	15.0	3	3	15.0	9	3	15.0	15	0	9.0	-21	-3	9.0	-15	-1	9.0	-9	2
14	0.0	0.69	1.659300585	0	-27.0	-3	-4	-27.0	3	2	-21.0	-9	-1	-21.0	-3	0	-21.0	3	0	-21.0	9	2	-15.0	-15	1	-15.0	-9	1	-15.0	-3	2	-15.0	3	2	-15.0	9	0	-15.0	15	1	-9.0	-21	1	-9.0	-15	0	-9.0	-9	0
14	0.0	0.65	2.14050571265	0	-27.0	-3	-7	-27.0	3	0	-21.0	-9	-1	-21.0	-3	2	-21.0	3	0	-21.0	9	2	-15.0	-15	0	-15.0	-9	1	-15.0	-3	0	-15.0	3	2	-15.0	9	0	-15.0	15	2	-9.0	-21	-1	-9.0	-15	0	-9.0	-9	1
14	0.0	0.08	1.74767520651	0	-27.0	-3	-5	-27.0	3	1	-21.0	-9	1	-21.0	-3	-1	-21.0	3	0	-21.0	9	0	-15.0	-15	2	-15.0	-9	-1	-15.0	-3	3	-15.0	3	0	-15.0	9	0	-15.0	15	2	-9.0	-21	2	-9.0	-15	1	-9.0	-9	1
14	0.0	-0.03	1.84245573549	0	-27.0	-3	-1	-27.0	3	2	-21.0	-9	-3	-21.0	-3	0	-21.0	3	2	-21.0	9	1	-15.0	-15	2	-15.0	-9	-2	-15.0	-3	0	-15.0	3	1	-15.0	9	1	-15.0	15	1	-9.0	-21	1	-9.0	-15	0	-9.0	-9	0
14	0.0	-0.24	1.89651486349	0	-27.0	-3	-4	-27.0	3	-2	-21.0	-9	-3	-21.0	-3	0	-21.0	3	2	-21.0	9	2	-15.0	-15	1	-15.0	-9	-1	-15.0	-3	0	-15.0	3	1	-15.0	9	2	-15.0	15	3	-9.0	-21	3	-9.0	-15	-4	-9.0	-9	0
14	1.0	0.65	1.77217048708	0	27.0	-3	1	27.0	3	1	21.0	-9	-1	21.0	-3	2	21.0	3	1	21.0	9	1	15.0	-15	1	15.0	-9	1	15.0	-3	0	15.0	3	1	15.0	9	1	15.0	15	0	9.0	-21	1	9.0	-15	2	9.0	-9	0
14	1.0	0.03	2.06875353207	0	27.0	-3	-1	27.0	3	0	21.0	-9	-1	21.0	-3	0	21.0	3	0	21.0	9	2	15.0	-15	1	15.0	-9	-1	15.0	-3	-4	15.0	3	0	15.0	9	2	15.0	15	0	9.0	-21	1	9.0	-15	2	9.0	-9	-1
14	1.0	0.37	1.93835790621	0	27.0	-3	1	27.0	3	3	21.0	-9	1	21.0	-3	1	21.0	3	2	21.0	9	2	15.0	-15	1	15.0	-9	1	15.0	-3	-2	15.0	3	2	15.0	9	2	15.0	15	2	9.0	-21	-1	9.0	-15	0	9.0	-9	1
14	1.0	0.25	2.3773852831	0	27.0	-3	-1	27.0	3	5	21.0	-9	-3	21.0	-3	1	21.0	3	0	21.0	9	2	15.0	-15	1	15.0	-9	1	15.0	-3	-1	15.0	3	-2	15.0	9	0	15.0	15	4	9.0	-21	0	9.0	-15	3	9.0	-9	-1
14	1.0	-0.2	2.00137207837	0	27.0	-3	-1	27.0	3	-4	21.0	-9	-1	21.0	-3	0	21.0	3	3	21.0	9	0	15.0	-15	1	15.0	-9	-2	15.0	-3	-2	15.0	3	0	15.0	9	0	15.0	15	-2	9.0	-21	3	9.0	-15	-2	9.0	-9	-2
14	1.0	0.75	1.61032209663	0	27.0	-3	3	27.0	3	-2	21.0	-9	3	21.0	-3	2	21.0	3	2	21.0	9	2	15.0	-15	1	15.0	-9	-1	15.0	-3	-2	15.0	3	1	15.0	9	2	15.0	15	-1	9.0	-21	1	9.0	-15	0	9.0	-9	-2
15	0.0	-1.68	1.68409398462	0	-27.0	-3	1	-27.0	3	1	-21.0	-9	2	-21.0	-3	-1	-21.0	3	-1	-21.0	9	0	-15.0	-15	0	-15.0	-9	-2	-15.0	-3	-3	-15.0	3	-1	-15.0	9	-3	-15.0	15	0	-9.0	-21	2	-9.0	-15	-1	-9.0	-9	0
15	0.0	1.3	1.6105047315	0	-27.0	-3	0	-27.0	3	3	-21.0	-9	3	-21.0	-3	2	-21.0	3	1	-21.0	9	2	-15.0	-15	2	-15.0	-9	1	-15.0	-3	0	-15.0	3	3	-15.0	9	-1	-15.0	15	4	-9.0	-21	3	-9.0	-15	2	-9.0	-9	3
15	0.0	1.18	1.64307697957	0	-27.0	-3	1	-27.0	3	4	-21.0	-9	3	-21.0	-3	-2	-21.0	3	2	-21.0	9	2	-15.0	-15	2	-15.0	-9	1	-15.0	-3	2	-15.0	3	2	-15.0	9	0	-15.0	15	3	-9.0	-21	3	-9.0	-15	2	-9.0	-9	1
15	0.0	0.82	1.64068852118	0	-27.0	-3	3	-27.0	3	2	-21.0	-9	3	-21.0	-3	1	-21.0	3	2	-21.0	9	2	-15.0	-15	3	-15.0	-9	1	-15.0	-3	1	-15.0	3	2	-15.0	9	0	-15.0	15	4	-9.0	-21	3	-9.0	-15	-1	-9.0	-9	-1
15	0.0	1.2	1.64900445308	0	-27.0	-3	3	-27.0	3	3	-21.0	-9	1	-21.0	-3	3	-21.0	3	1	-21.0	9	1	-15.0	-15	1	-15.0	-9	1	-15.0	-3	1	-15.0	3	3	-15.0	9	1	-15.0	15	1	-9.0	-21	2	-9.0	-15	1	-9.0	-9	1
15	1.0	0.29	1.47444373027	0	27.0	-3	-1	27.0	3	1	21.0	-9	2	21.0	-3	1	21.0	3	1	21.0	9	0	15.0	-15	1	15.0	-9	0	15.0	-3	1	15.0	3	1	15.0	9	3	15.0	15	0	9.0	-21	0	9.0	-15	-1	9.0	-9	0
15	1.0	1.19	1.53084111187	0	27.0	-3	5	27.0	3	1	21.0	-9	4	21.0	-3	1	21.0	3	1	21.0	9	2	15.0	-15	3	15.0	-9	0	15.0	-3	1	15.0	3	3	15.0	9	3	15.0	15	2	9.0	-21	4	9.0	-15	1	9.0	-9	2
15	1.0	1.65	1.56975082324	0	27.0	-3	4	27.0	3	4	21.0	-9	4	21.0	-3	3	21.0	3	0	21.0	9	4	15.0	-15	3	15.0	-9	0	15.0	-3	3	15.0	3	2	15.0	9	2	15.0	15	1	9.0	-21	2	9.0	-15	1	9.0	-9	0
15	1.0	1.21	1.4192873108	0	27.0	-3	3	27.0	3	2	21.0	-9	1	21.0	-3	3	21.0	3	2	21.0	9	4	15.0	-15	3	15.0	-9	1	15.0	-3	1	15.0	3	2	15.0	9	2	15.0	15	2	9.0	-21	1	9.0	-15	1	9.0	-9	1
15	1.0	1.47	1.65082748116	0	27.0	-3	4	27.0	3	2	21.0	-9	2	21.0	-3	2	21.0	3	2	21.0	9	0	15.0	-15	2	15.0	-9	2	15.0	-3	2	15.0	3	2	15.0	9	4	15.0	15	2	9.0	-21	5	9.0	-15	2	9.0	-9	2
16	0.0	0.81	1.50773951045	0	-27.0	-3	1	-27.0	3	2	-21.0	-9	1	-21.0	-3	0	-21.0	3	2	-21.0	9	2	-15.0	-15	-1	-15.0	-9	1	-15.0	-3	0	-15.0	3	2	-15.0	9	2	-15.0	15	4	-9.0	-21	1	-9.0	-15	1	-9.0	-9	1
16	0.0	1.52	1.07357566379	0	-27.0	-3	2	-27.0	3	-1	-21.0	-9	2	-21.0	-3	2	-21.0	3	3	-21.0	9	1	-15.0	-15	3	-15.0	-9	2	-15.0	-3	2	-15.0	3	1	-15.0	9	3	-15.0	15	1	-9.0	-21	4	-9.0	-15	0	-9.0	-9	0
16	0.0	1.14	1.56868372448	0	-27.0	-3	4	-27.0	3	3	-21.0	-9	0	-21.0	-3	0	-21.0	3	1	-21.0	9	2	-15.0	-15	1	-15.0	-9	-1	-15.0	-3	0	-15.0	3	-1	-15.0	9	2	-15.0	15	2	-9.0	-21	3	-9.0	-15	2	-9.0	-9	2
16	0.0	1.73	1.47216527205	0	-27.0	-3	3	-27.0	3	2	-21.0	-9	3	-21.0	-3	2	-21.0	3	2	-21.0	9	3	-15.0	-15	3	-15.0	-9	3	-15.0	-3	2	-15.0	3	1	-15.0	9	2	-15.0	15	3	-9.0	-21	3	-9.0	-15	2	-9.0	-9	4
16	0.0	0.41	1.67812453673	0	-27.0	-3	1	-27.0	3	3	-21.0	-9	-1	-21.0	-3	-4	-21.0	3	-2	-21.0	9	-4	-15.0	-15	2	-15.0	-9	-1	-15.0	-3	0	-15.0	3	-1	-15.0	9	0	-15.0	15	-3	-9.0	-21	1	-9.0	-15	0	-9.0	-9	0
16	0.0	2.49	1.70848631548	0	-27.0	-3	4	-27.0	3	4	-21.0	-9	4	-21.0	-3	1	-21.0	3	4	-21.0	9	2	-15.0	-15	2	-15.0	-9	4	-15.0	-3	3	-15.0	3	4	-15.0	9	4	-15.0	15	1	-9.0	-21	4	-9.0	-15	1	-9.0	-9	3
16	1.0	1.48	1.47595632009	0	27.0	-3	1	27.0	3	1	21.0	-9	1	21.0	-3	2	21.0	3	3	21.0	9	1	15.0	-15	4	15.0	-9	3	15.0	-3	2	15.0	3	3	15.0	9	1	15.0	15	-1	9.0	-21	3	9.0	-15	1	9.0	-9	3
16	1.0	1.07	1.3114488321	0	27.0	-3	1	27.0	3	5	21.0	-9	1	21.0	-3	3	21.0	3	1	21.0	9	1	15.0	-15	1	15.0	-9	1	15.0	-3	1	15.0	3	1	15.0	9	1	15.0	15	1	9.0	-21	3	9.0	-15	1	9.0	-9	1
16	1.0	1.95	1.43164515266	0	27.0	-3	4	27.0	3	4	21.0	-9	4	21.0	-3	6	21.0	3	4	21.0	9	3	15.0	-15	3	15.0	-9	3	15.0	-3	0	15.0	3	1	15.0	9	3	15.0	15	3	9.0	-21	1	9.0	-15	2	9.0	-9	2
16	1.0	1.38	1.39683676254	0	27.0	-3	5	27.0	3	3	21.0	-9	3	21.0	-3	4	21.0	3	5	21.0	9	0	15.0	-15	0	15.0	-9	1	15.0	-3	0	15.0	3	2	15.0	9	3	15.0	15	2	9.0	-21	-1	9.0	-15	2	9.0	-9	2
16	1.0	1.16	1.32968520526	0	27.0	-3	2	27.0	3	1	21.0	-9	4	21.0	-3	3	21.0	3	1	21.0	9	3	15.0	-15	2	15.0	-9	0	15.0	-3	1	15.0	3	0	15.0	9	1	15.0	15	2	9.0	-21	0	9.0	-15	1	9.0	-9	1
16	1.0	2.59	1.34150340013	0	27.0	-3	3	27.0	3	2	21.0	-9	3	21.0	-3	4	21.0	3	4	21.0	9	4	15.0	-15	4	15.0	-9	3	15.0	-3	2	15.0	3	4	15.0	9	2	15.0	15	1	9.0	-21	5	9.0	-15	4	9.0	-9	2
17	0.0	-0.28	1.48057222642	0	-27.0	-3	2	-27.0	3	-3	-21.0	-9	0	-21.0	-3	-1	-21.0	3	3	-21.0	9	-1	-15.0	-15	0	-15.0	-9	0	-15.0	-3	-1	-15.0	3	-1	-15.0	9	-1	-15.0	15	-4	-9.0	-21	2	-9.0	-15	-1	-9.0	-9	0
17	0.0	-4.31	2.01969324015	0	-27.0	-3	-2	-27.0	3	-5	-21.0	-9	-4	-21.0	-3	-5	-21.0	3	-3	-21.0	9	-1	-15.0	-15	-5	-15.0	-9	-6	-15.0	-3	-5	-15.0	3	-3	-15.0	9	-3	-15.0	15	-6	-9.0	-21	-4	-9.0	-15	-9	-9.0	-9	-6
17	0.0	-1.44	1.8149012829	0	-27.0	-3	1	-27.0	3	-3	-21.0	-9	1	-21.0	-3	0	-21.0	3	3	-21.0	9	-1	-15.0	-15	2	-15.0	-9	-1	-15.0	-3	-2	-15.0	3	-1	-15.0	9	-1	-15.0	15	-1	-9.0	-21	-1	-9.0	-15	-1	-9.0	-9	-1
17	0.0	-0.37	1.68126236419	0	-27.0	-3	2	-27.0	3	-2	-21.0	-9	2	-21.0	-3	2	-21.0	3	2	-21.0	9	2	-15.0	-15	2	-15.0	-9	0	-15.0	-3	-2	-15.0	3	-2	-15.0	9	-2	-15.0	15	-2	-9.0	-21	0	-9.0	-15	0	-9.0	-9	-2
17	0.0	-0.3	1.59582789381	0	-27.0	-3	0	-27.0	3	3	-21.0	-9	0	-21.0	-3	2	-21.0	3	3	-21.0	9	0	-15.0	-15	3	-15.0	-9	1	-15.0	-3	0	-15.0	3	0	-15.0	9	0	-15.0	15	0	-9.0	-21	1	-9.0	-15	0	-9.0	-9	-4
17	0.0	-0.52	1.88773544175	0	-27.0	-3	3	-27.0	3	-1	-21.0	-9	3	-21.0	-3	0	-21.0	3	1	-21.0	9	0	-15.0	-15	2	-15.0	-9	1	-15.0	-3	-2	-15.0	3	0	-15.0	9	1	-15.0	15	0	-9.0	-21	1	-9.0	-15	-2	-9.0	-9	-2
17	1.0	0.59	2.24822893259	0	27.0	-3	3	27.0	3	1	21.0	-9	3	21.0	-3	2	21.0	3	3	21.0	9	1	15.0	-15	3	15.0	-9	1	15.0	-3	2	15.0	3	-1	15.0	9	3	15.0	15	0	9.0	-21	3	9.0	-15	2	9.0	-9	3
17	1.0	-1.87	1.96358415789	0	27.0	-3	2	27.0	3	3	21.0	-9	0	21.0	-3	-1	21.0	3	1	21.0	9	1	15.0	-15	-2	15.0	-9	-2	15.0	-3	-3	15.0	3	-1	15.0	9	-1	15.0	15	1	9.0	-21	0	9.0	-15	-2	9.0	-9	-4
17	1.0	0.04	1.46784622799	0	27.0	-3	3	27.0	3	3	21.0	-9	-1	21.0	-3	1	21.0	3	1	21.0	9	1	15.0	-15	2	15.0	-9	-1	15.0	-3	-1	15.0	3	-1	15.0	9	1	15.0	15	1	9.0	-21	-1	9.0	-15	-1	9.0	-9	-1
17	1.0	-0.14	1.75599365759	0	27.0	-3	2	27.0	3	4	21.0	-9	2	21.0	-3	0	21.0	3	0	21.0	9	3	15.0	-15	2	15.0	-9	-1	15.0	-3	0	15.0	3	-1	15.0	9	1	15.0	15	3	9.0	-21	1	9.0	-15	-2	9.0	-9	-2
17	1.0	0.72	1.50864697205	0	27.0	-3	3	27.0	3	6	21.0	-9	3	21.0	-3	2	21.0	3	4	21.0	9	3	15.0	-15	2	15.0	-9	1	15.0	-3	0	15.0	3	1	15.0	9	2	15.0	15	1	9.0	-21	4	9.0	-15	0	9.0	-9	0
18	0.0	1.29	1.346405527	0	-27.0	-3	0	-27.0	3	1	-21.0	-9	0	-21.0	-3	-1	-21.0	3	1	-21.0	9	3	-15.0	-15	3	-15.0	-9	2	-15.0	-3	1	-15.0	3	1	-15.0	9	1	-15.0	15	-1	-9.0	-21	4	-9.0	-15	2	-9.0	-9	2
18	0.0	1.44	1.26728983639	0	-27.0	-3	1	-27.0	3	3	-21.0	-9	1	-21.0	-3	3	-21.0	3	3	-21.0	9	1	-15.0	-15	3	-15.0	-9	-1	-15.0	-3	3	-15.0	3	1	-15.0	9	1	-15.0	15	1	-9.0	-21	3	-9.0	-15	1	-9.0	-9	1
18	0.0	0.74	1.62332991102	0	-27.0	-3	0	-27.0	3	1	-21.0	-9	0	-21.0	-3	0	-21.0	3	3	-21.0	9	0	-15.0	-15	2	-15.0	-9	3	-15.0	-3	2	-15.0	3	0	-15.0	9	0	-15.0	15	0	-9.0	-21	3	-9.0	-15	0	-9.0	-9	0
18	0.0	1.32	1.51129602867	0	-27.0	-3	0	-27.0	3	0	-21.0	-9	2	-21.0	-3	1	-21.0	3	0	-21.0	9	1	-15.0	-15	2	-15.0	-9	4	-15.0	-3	1	-15.0	3	-1	-15.0	9	2	-15.0	15	-1	-9.0	-21	2	-9.0	-15	1	-9.0	-9	1
18	0.0	0.42	1.40568035303	0	-27.0	-3	1	-27.0	3	-1	-21.0	-9	-1	-21.0	-3	0	-21.0	3	1	-21.0	9	1	-15.0	-15	3	-15.0	-9	1	-15.0	-3	0	-15.0	3	0	-15.0	9	1	-15.0	15	2	-9.0	-21	1	-9.0	-15	4	-9.0	-9	0
18	1.0	2.51	1.55200818676	0	27.0	-3	3	27.0	3	5	21.0	-9	3	21.0	-3	2	21.0	3	7	21.0	9	3	15.0	-15	2	15.0	-9	1	15.0	-3	2	15.0	3	3	15.0	9	1	15.0	15	1	9.0	-21	3	9.0	-15	3	9.0	-9	3
18	1.0	2.4	1.96398953713	0	27.0	-3	3	27.0	3	3	21.0	-9	3	21.0	-3	1	21.0	3	3	21.0	9	1	15.0	-15	2	15.0	-9	5	15.0	-3	1	15.0	3	1	15.0	9	2	15.0	15	4	9.0	-21	3	9.0	-15	1	9.0	-9	1
18	1.0	1.72	1.38816284291	0	27.0	-3	1	27.0	3	4	21.0	-9	5	21.0	-3	1	21.0	3	6	21.0	9	3	15.0	-15	3	15.0	-9	2	15.0	-3	1	15.0	3	1	15.0	9	1	15.0	15	3	9.0	-21	2	9.0	-15	3	9.0	-9	1
18	1.0	1.57	1.34947193739	0	27.0	-3	5	27.0	3	2	21.0	-9	1	21.0	-3	0	21.0	3	2	21.0	9	3	15.0	-15	3	15.0	-9	1	15.0	-3	2	15.0	3	1	15.0	9	2	15.0	15	3	9.0	-21	3	9.0	-15	2	9.0	-9	2
18	1.0	0.9	2.1967891007	0	27.0	-3	1	27.0	3	2	21.0	-9	1	21.0	-3	0	21.0	3	2	21.0	9	2	15.0	-15	1	15.0	-9	1	15.0	-3	0	15.0	3	-1	15.0	9	2	15.0	15	-3	9.0	-21	5	9.0	-15	0	9.0	-9	2
19	0.0	1.81	1.67025417814	0	-27.0	-3	-3	-27.0	3	-2	-21.0	-9	0	-21.0	-3	2	-21.0	3	2	-21.0	9	3	-15.0	-15	4	-15.0	-9	3	-15.0	-3	2	-15.0	3	3	-15.0	9	3	-15.0	15	3	-9.0	-21	3	-9.0	-15	0	-9.0	-9	2
19	0.0	0.3	1.74827646219	0	-27.0	-3	-1	-27.0	3	0	-21.0	-9	1	-21.0	-3	-2	-21.0	3	0	-21.0	9	1	-15.0	-15	2	-15.0	-9	1	-15.0	-3	0	-15.0	3	1	-15.0	9	0	-15.0	15	-1	-9.0	-21	3	-9.0	-15	0	-9.0	-9	2
19	0.0	0.42	1.8018117244	0	-27.0	-3	-1	-27.0	3	2	-21.0	-9	1	-21.0	-3	0	-21.0	3	2	-21.0	9	2	-15.0	-15	1	-15.0	-9	1	-15.0	-3	0	-15.0	3	-1	-15.0	9	0	-15.0	15	1	-9.0	-21	1	-9.0	-15	2	-9.0	-9	0
19	0.0	1.08	1.57513024672	0	-27.0	-3	-1	-27.0	3	3	-21.0	-9	3	-21.0	-3	2	-21.0	3	1	-21.0	9	3	-15.0	-15	2	-15.0	-9	3	-15.0	-3	0	-15.0	3	3	-15.0	9	1	-15.0	15	0	-9.0	-21	3	-9.0	-15	0	-9.0	-9	0
19	0.0	0.71	1.55155330139	0	-27.0	-3	2	-27.0	3	1	-21.0	-9	2	-21.0	-3	1	-21.0	3	1	-21.0	9	-1	-15.0	-15	3	-15.0	-9	4	-15.0	-3	1	-15.0	3	1	-15.0	9	1	-15.0	15	3	-9.0	-21	0	-9.0	-15	1	-9.0	-9	2
19	1.0	2.15	1.28924662604	0	27.0	-3	2	27.0	3	3	21.0	-9	2	21.0	-3	2	21.0	3	1	21.0	9	2	15.0	-15	4	15.0	-9	3	15.0	-3	4	15.0	3	2	15.0	9	2	15.0	15	4	9.0	-21	5	9.0	-15	4	9.0	-9	0
19	1.0	0.7	1.64900445308	0	27.0	-3	3	27.0	3	2	21.0	-9	-1	21.0	-3	2	21.0	3	0	21.0	9	-1	15.0	-15	2	15.0	-9	3	15.0	-3	-2	15.0	3	-1	15.0	9	0	15.0	15	1	9.0	-21	3	9.0	-15	0	9.0	-9	-2
19	1.0	1.09	1.33945555226	0	27.0	-3	0	27.0	3	1	21.0	-9	0	21.0	-3	1	21.0	3	1	21.0	9	-1	15.0	-15	2	15.0	-9	2	15.0	-3	1	15.0	3	2	15.0	9	1	15.0	15	2	9.0	-21	2	9.0	-15	3	9.0	-9	1
19	1.0	0.95	1.37077336122	0	27.0	-3	-1	27.0	3	1	21.0	-9	3	21.0	-3	0	21.0	3	1	21.0	9	1	15.0	-15	3	15.0	-9	3	15.0	-3	2	15.0	3	1	15.0	9	-1	15.0	15	0	9.0	-21	1	9.0	-15	2	9.0	-9	0
19	1.0	0.52	1.44968421173	0	27.0	-3	1	27.0	3	0	21.0	-9	1	21.0	-3	0	21.0	3	0	21.0	9	0	15.0	-15	0	15.0	-9	1	15.0	-3	0	15.0	3	0	15.0	9	2	15.0	15	0	9.0	-21	-1	9.0	-15	2	9.0	-9	1
20	0.0	-0.16	1.52142348206	0	-27.0	-3	0	-27.0	3	2	-21.0	-9	1	-21.0	-3	0	-21.0	3	0	-21.0	9	1	-15.0	-15	0	-15.0	-9	-1	-15.0	-3	0	-15.0	3	0	-15.0	9	0	-15.0	15	-1	-9.0	-21	-3	-9.0	-15	2	-9.0	-9	-1
20	0.0	-0.22	1.3445372409	0	-27.0	-3	2	-27.0	3	0	-21.0	-9	1	-21.0	-3	-2	-21.0	3	0	-21.0	9	2	-15.0	-15	-1	-15.0	-9	-1	-15.0	-3	-1	-15.0	3	0	-15.0	9	0	-15.0	15	-1	-9.0	-21	1	-9.0	-15	1	-9.0	-9	-1
20	0.0	0.16	1.15581394798	0	-27.0	-3	-2	-27.0	3	1	-21.0	-9	-2	-21.0	-3	-1	-21.0	3	3	-21.0	9	1	-15.0	-15	1	-15.0	-9	0	-15.0	-3	2	-15.0	3	-1	-15.0	9	-1	-15.0	15	-1	-9.0	-21	-2	-9.0	-15	0	-9.0	-9	0
20	0.0	0.28	1.61680391574	0	-27.0	-3	1	-27.0	3	-2	-21.0	-9	3	-21.0	-3	3	-21.0	3	0	-21.0	9	0	-15.0	-15	2	-15.0	-9	0	-15.0	-3	1	-15.0	3	0	-15.0	9	0	-15.0	15	0	-9.0	-21	0	-9.0	-15	1	-9.0	-9	-1
20	0.0	-0.06	1.66878610338	0	-27.0	-3	-2	-27.0	3	-2	-21.0	-9	0	-21.0	-3	2	-21.0	3	1	-21.0	9	0	-15.0	-15	0	-15.0	-9	1	-15.0	-3	-2	-15.0	3	0	-15.0	9	-1	-15.0	15	0	-9.0	-21	1	-9.0	-15	0	-9.0	-9	0
20	1.0	0.01	1.33391065932	0	27.0	-3	0	27.0	3	3	21.0	-9	1	21.0	-3	0	21.0	3	3	21.0	9	-2	15.0	-15	1	15.0	-9	-1	15.0	-3	0	15.0	3	-1	15.0	9	1	15.0	15	2	9.0	-21	1	9.0	-15	0	9.0	-9	-1
20	1.0	-0.04	1.60662354511	0	27.0	-3	1	27.0	3	0	21.0	-9	-2	21.0	-3	-1	21.0	3	0	21.0	9	0	15.0	-15	0	15.0	-9	-2	15.0	-3	0	15.0	3	0	15.0	9	-4	15.0	15	-1	9.0	-21	2	9.0	-15	2	9.0	-9	2
20	1.0	0.3	1.29766003584	0	27.0	-3	2	27.0	3	2	21.0	-9	0	21.0	-3	-1	21.0	3	0	21.0	9	-2	15.0	-15	2	15.0	-9	0	15.0	-3	0	15.0	3	0	15.0	9	0	15.0	15	4	9.0	-21	0	9.0	-15	0	9.0	-9	0
20	1.0	0.51	1.40590630876	0	27.0	-3	2	27.0	3	1	21.0	-9	2	21.0	-3	0	21.0	3	-1	21.0	9	1	15.0	-15	3	15.0	-9	1	15.0	-3	0	15.0	3	1	15.0	9	-1	15.0	15	3	9.0	-21	1	9.0	-15	0	9.0	-9	0
20	1.0	-0.09	1.34879176142	0	27.0	-3	3	27.0	3	-2	21.0	-9	1	21.0	-3	1	21.0	3	1	21.0	9	0	15.0	-15	-1	15.0	-9	-2	15.0	-3	-1	15.0	3	-2	15.0	9	-1	15.0	15	0	9.0	-21	2	9.0	-15	-1	9.0	-9	-1
21	0.0	-0.52	1.51243732653	0	-27.0	-3	-2	-27.0	3	1	-21.0	-9	-1	-21.0	-3	-2	-21.0	3	1	-21.0	9	-4	-15.0	-15	-1	-15.0	-9	-1	-15.0	-3	-2	-15.0	3	1	-15.0	9	-3	-15.0	15	0	-9.0	-21	1	-9.0	-15	-2	-9.0	-9	1
21	0.0	0.19	3.79307211617	0	-27.0	-3	-5	-27.0	3	-5	-21.0	-9	1	-21.0	-3	-1	-21.0	3	2	-21.0	9	-10	-15.0	-15	-5	-15.0	-9	-5	-15.0	-3	3	-15.0	3	3	-15.0	9	3	-15.0	15	-3	-9.0	-21	1	-9.0	-15	3	-9.0	-9	3
21	0.0	-0.03	1.75245933633	0	-27.0	-3	-1	-27.0	3	-8	-21.0	-9	2	-21.0	-3	-1	-21.0	3	1	-21.0	9	-2	-15.0	-15	-1	-15.0	-9	0	-15.0	-3	-1	-15.0	3	1	-15.0	9	1	-15.0	15	-2	-9.0	-21	0	-9.0	-15	1	-9.0	-9	0
21	0.0	2.71	2.66433672723	0	-27.0	-3	1	-27.0	3	3	-21.0	-9	3	-21.0	-3	5	-21.0	3	4	-21.0	9	0	-15.0	-15	4	-15.0	-9	0	-15.0	-3	3	-15.0	3	5	-15.0	9	3	-15.0	15	5	-9.0	-21	3	-9.0	-15	5	-9.0	-9	1
21	0.0	-0.42	2.60757869808	0	-27.0	-3	-6	-27.0	3	-12	-21.0	-9	-4	-21.0	-3	-1	-21.0	3	-2	-21.0	9	-2	-15.0	-15	0	-15.0	-9	0	-15.0	-3	-1	-15.0	3	-4	-15.0	9	0	-15.0	15	1	-9.0	-21	2	-9.0	-15	1	-9.0	-9	2
21	0.0	1.52	1.35140304724	0	-27.0	-3	0	-27.0	3	2	-21.0	-9	6	-21.0	-3	1	-21.0	3	0	-21.0	9	0	-15.0	-15	1	-15.0	-9	2	-15.0	-3	1	-15.0	3	0	-15.0	9	0	-15.0	15	1	-9.0	-21	2	-9.0	-15	-1	-9.0	-9	2
21	0.0	1.03	1.59033107911	0	-27.0	-3	3	-27.0	3	1	-21.0	-9	1	-21.0	-3	-2	-21.0	3	1	-21.0	9	1	-15.0	-15	3	-15.0	-9	1	-15.0	-3	0	-15.0	3	-1	-15.0	9	0	-15.0	15	0	-9.0	-21	1	-9.0	-15	3	-9.0	-9	3
21	0.0	-0.01	1.37116810085	0	-27.0	-3	2	-27.0	3	-1	-21.0	-9	-2	-21.0	-3	0	-21.0	3	-1	-21.0	9	-3	-15.0	-15	2	-15.0	-9	0	-15.0	-3	0	-15.0	3	-1	-15.0	9	-1	-15.0	15	1	-9.0	-21	0	-9.0	-15	2	-9.0	-9	0
21	0.0	0.62	1.05374030361	0	-27.0	-3	2	-27.0	3	2	-21.0	-9	2	-21.0	-3	0	-21.0	3	2	-21.0	9	1	-15.0	-15	0	-15.0	-9	1	-15.0	-3	2	-15.0	3	1	-15.0	9	1	-15.0	15	3	-9.0	-21	3	-9.0	-15	0	-9.0	-9	0
21	0.0	1.74	1.38899879304	0	-27.0	-3	6	-27.0	3	4	-21.0	-9	4	-21.0	-3	3	-21.0	3	2	-21.0	9	1	-15.0	-15	2	-15.0	-9	2	-15.0	-3	1	-15.0	3	1	-15.0	9	2	-15.0	15	1	-9.0	-21	4	-9.0	-15	3	-9.0	-9	1
21	1.0	-1.14	1.44696572313	0	27.0	-3	-2	27.0	3	1	21.0	-9	3	21.0	-3	0	21.0	3	-1	21.0	9	-2	15.0	-15	-2	15.0	-9	1	15.0	-3	-4	15.0	3	1	15.0	9	-3	15.0	15	-2	9.0	-21	-1	9.0	-15	0	9.0	-9	1
21	1.0	3.06	2.56777617985	0	27.0	-3	0	27.0	3	-1	21.0	-9	7	21.0	-3	7	21.0	3	-7	21.0	9	2	15.0	-15	0	15.0	-9	4	15.0	-3	3	15.0	3	5	15.0	9	1	15.0	15	1	9.0	-21	7	9.0	-15	5	9.0	-9	3
21	1.0	-0.98	1.20538660302	0	27.0	-3	-3	27.0	3	1	21.0	-9	0	21.0	-3	-1	21.0	3	-1	21.0	9	0	15.0	-15	0	15.0	-9	0	15.0	-3	-1	15.0	3	-1	15.0	9	-3	15.0	15	0	9.0	-21	-2	9.0	-15	-1	9.0	-9	0
21	1.0	2.25	2.56961887767	0	27.0	-3	3	27.0	3	-8	21.0	-9	7	21.0	-3	7	21.0	3	1	21.0	9	1	15.0	-15	6	15.0	-9	2	15.0	-3	3	15.0	3	2	15.0	9	2	15.0	15	6	9.0	-21	1	9.0	-15	3	9.0	-9	3
21	1.0	1.48	1.27679746425	0	27.0	-3	2	27.0	3	3	21.0	-9	4	21.0	-3	1	21.0	3	3	21.0	9	3	15.0	-15	3	15.0	-9	2	15.0	-3	1	15.0	3	1	15.0	9	3	15.0	15	0	9.0	-21	4	9.0	-15	3	9.0	-9	2
21	1.0	0.79	1.73822763012	0	27.0	-3	4	27.0	3	1	21.0	-9	4	21.0	-3	3	21.0	3	1	21.0	9	1	15.0	-15	4	15.0	-9	0	15.0	-3	1	15.0	3	1	15.0	9	-1	15.0	15	2	9.0	-21	4	9.0	-15	3	9.0	-9	0
21	1.0	0.99	1.20493429973	0	27.0	-3	2	27.0	3	1	21.0	-9	2	21.0	-3	3	21.0	3	3	21.0	9	3	15.0	-15	3	15.0	-9	2	15.0	-3	1	15.0	3	1	15.0	9	1	15.0	15	1	9.0	-21	2	9.0	-15	0	9.0	-9	2
21	1.0	-0.01	1.30568290298	0	27.0	-3	1	27.0	3	2	21.0	-9	1	21.0	-3	1	21.0	3	0	21.0	9	2	15.0	-15	2	15.0	-9	-1	15.0	-3	1	15.0	3	0	15.0	9	0	15.0	15	0	9.0	-21	1	9.0	-15	3	9.0	-9	1
21	1.0	0.22	1.25523843528	0	27.0	-3	2	27.0	3	2	21.0	-9	0	21.0	-3	0	21.0	3	0	21.0	9	3	15.0	-15	2	15.0	-9	1	15.0	-3	0	15.0	3	1	15.0	9	-1	15.0	15	1	9.0	-21	1	9.0	-15	2	9.0	-9	0
21	1.0	1.65	1.44758080813	0	27.0	-3	5	27.0	3	6	21.0	-9	3	21.0	-3	2	21.0	3	0	21.0	9	3	15.0	-15	4	15.0	-9	3	15.0	-3	2	15.0	3	1	15.0	9	0	15.0	15	1	9.0	-21	3	9.0	-15	2	9.0	-9	2
22	0.0	0.32	1.53779062294	0	-27.0	-3	-2	-27.0	3	0	-21.0	-9	-1	-21.0	-3	1	-21.0	3	0	-21.0	9	0	-15.0	-15	0	-15.0	-9	0	-15.0	-3	1	-15.0	3	0	-15.0	9	-2	-15.0	15	0	-9.0	-21	-2	-9.0	-15	1	-9.0	-9	2
22	0.0	-0.51	1.70860107897	0	-27.0	-3	-1	-27.0	3	0	-21.0	-9	-3	-21.0	-3	-1	-21.0	3	-2	-21.0	9	0	-15.0	-15	-1	-15.0	-9	0	-15.0	-3	-1	-15.0	3	-3	-15.0	9	-1	-15.0	15	-2	-9.0	-21	2	-9.0	-15	1	-9.0	-9	0
22	0.0	0.34	1.34435056119	0	-27.0	-3	1	-27.0	3	2	-21.0	-9	1	-21.0	-3	1	-21.0	3	1	-21.0	9	0	-15.0	-15	2	-15.0	-9	0	-15.0	-3	1	-15.0	3	-1	-15.0	9	-1	-15.0	15	2	-9.0	-21	0	-9.0	-15	1	-9.0	-9	0
22	0.0	0.53	1.65153998248	0	-27.0	-3	1	-27.0	3	0	-21.0	-9	2	-21.0	-3	-1	-21.0	3	1	-21.0	9	0	-15.0	-15	1	-15.0	-9	0	-15.0	-3	2	-15.0	3	1	-15.0	9	-1	-15.0	15	0	-9.0	-21	-1	-9.0	-15	4	-9.0	-9	0
22	0.0	0.5	1.21267812518	0	-27.0	-3	1	-27.0	3	1	-21.0	-9	0	-21.0	-3	1	-21.0	3	1	-21.0	9	1	-15.0	-15	1	-15.0	-9	0	-15.0	-3	0	-15.0	3	-1	-15.0	9	1	-15.0	15	0	-9.0	-21	0	-9.0	-15	2	-9.0	-9	0
22	1.0	-0.44	1.37959357471	0	27.0	-3	-2	27.0	3	0	21.0	-9	3	21.0	-3	1	21.0	3	2	21.0	9	0	15.0	-15	-1	15.0	-9	0	15.0	-3	-1	15.0	3	-2	15.0	9	-2	15.0	15	-2	9.0	-21	0	9.0	-15	-3	9.0	-9	0
22	1.0	-2.05	1.67525239538	0	27.0	-3	1	27.0	3	-1	21.0	-9	-3	21.0	-3	-3	21.0	3	-5	21.0	9	-3	15.0	-15	-5	15.0	-9	-2	15.0	-3	-3	15.0	3	-2	15.0	9	-4	15.0	15	-5	9.0	-21	-4	9.0	-15	-7	9.0	-9	-2
22	1.0	0.16	1.11435552464	0	27.0	-3	2	27.0	3	0	21.0	-9	0	21.0	-3	0	21.0	3	1	21.0	9	-2	15.0	-15	0	15.0	-9	1	15.0	-3	0	15.0	3	-1	15.0	9	-3	15.0	15	-2	9.0	-21	-1	9.0	-15	0	9.0	-9	1
22	1.0	0.0	1.20456647478	0	27.0	-3	-1	27.0	3	2	21.0	-9	0	21.0	-3	-1	21.0	3	-1	21.0	9	-2	15.0	-15	0	15.0	-9	0	15.0	-3	0	15.0	3	-1	15.0	9	-1	15.0	15	0	9.0	-21	0	9.0	-15	0	9.0	-9	0
22	1.0	0.06	1.60310483065	0	27.0	-3	-2	27.0	3	-3	21.0	-9	-1	21.0	-3	0	21.0	3	-1	21.0	9	-1	15.0	-15	-1	15.0	-9	1	15.0	-3	1	15.0	3	-3	15.0	9	-1	15.0	15	-4	9.0	-21	1	9.0	-15	-1	9.0	-9	1
23	1.0	-5.03	7.62931240959	1	27.0	-3	1	27.0	3	-24	21.0	-9	1	21.0	-3	1	21.0	3	-26	21.0	9	-6	15.0	-15	0	15.0	-9	-2	15.0	-3	-1	15.0	3	-27	15.0	9	-11	15.0	15	-2	9.0	-21	-2	9.0	-15	-1	9.0	-9	-1
23	1.0	-5.4	7.92751475534	1	27.0	-3	1	27.0	3	-20	21.0	-9	2	21.0	-3	-1	21.0	3	-18	21.0	9	-14	15.0	-15	2	15.0	-9	0	15.0	-3	-1	15.0	3	-32	15.0	9	-8	15.0	15	-3	9.0	-21	2	9.0	-15	-3	9.0	-9	0
23	1.0	-5.97	8.44528735043	1	27.0	-3	0	27.0	3	-25	21.0	-9	-2	21.0	-3	-3	21.0	3	-24	21.0	9	-6	15.0	-15	0	15.0	-9	-2	15.0	-3	-3	15.0	3	-32	15.0	9	-20	15.0	15	-5	9.0	-21	0	9.0	-15	1	9.0	-9	0
23	1.0	-5.36	7.41458446207	1	27.0	-3	0	27.0	3	-14	21.0	-9	0	21.0	-3	-1	21.0	3	-21	21.0	9	-10	15.0	-15	1	15.0	-9	0	15.0	-3	-1	15.0	3	-32	15.0	9	-8	15.0	15	-9	9.0	-21	0	9.0	-15	-1	9.0	-9	0
23	1.0	-5.6	7.75370878999	1	27.0	-3	1	27.0	3	-16	21.0	-9	3	21.0	-3	2	21.0	3	-14	21.0	9	-3	15.0	-15	1	15.0	-9	1	15.0	-3	-2	15.0	3	-32	15.0	9	-7	15.0	15	-7	9.0	-21	-3	9.0	-15	-2	9.0	-9	-1
23	1.0	-5.53	6.99608686142	1	27.0	-3	0	27.0	3	-20	21.0	-9	0	21.0	-3	-2	21.0	3	-9	21.0	9	-26	15.0	-15	-1	15.0	-9	-2	15.0	-3	0	15.0	3	-32	15.0	9	-5	15.0	15	-11	9.0	-21	-2	9.0	-15	0	9.0	-9	0
23	1.0	-5.17	7.55560148006	1	27.0	-3	0	27.0	3	-6	21.0	-9	-2	21.0	-3	0	21.0	3	-10	21.0	9	-6	15.0	-15	1	15.0	-9	0	15.0	-3	0	15.0	3	-32	15.0	9	-6	15.0	15	-4	9.0	-21	1	9.0	-15	-2	9.0	-9	0
23	1.0	-4.92	7.13413885868	1	27.0	-3	-2	27.0	3	-22	21.0	-9	2	21.0	-3	-2	21.0	3	-10	21.0	9	-12	15.0	-15	-1	15.0	-9	0	15.0	-3	-2	15.0	3	-32	15.0	9	-10	15.0	15	-6	9.0	-21	1	9.0	-15	-2	9.0	-9	0
24	0.0	-5.38	7.54976794865	1	-27.0	-3	-26	-27.0	3	-26	-21.0	-9	-1	-21.0	-3	-13	-21.0	3	-18	-21.0	9	-3	-15.0	-15	0	-15.0	-9	-3	-15.0	-3	-24	-15.0	3	-7	-15.0	9	-3	-15.0	15	-1	-9.0	-21	-5	-9.0	-15	-1	-9.0	-9	-8
24	0.0	-4.49	6.41457470355	1	-27.0	-3	-26	-27.0	3	-6	-21.0	-9	1	-21.0	-3	-16	-21.0	3	-2	-21.0	9	-6	-15.0	-15	0	-15.0	-9	-3	-15.0	-3	-11	-15.0	3	-5	-15.0	9	-8	-15.0	15	-7	-9.0	-21	-3	-9.0	-15	-4	-9.0	-9	-4
24	0.0	-5.73	7.97342497816	1	-27.0	-3	-26	-27.0	3	-15	-21.0	-9	-2	-21.0	-3	-26	-21.0	3	-16	-21.0	9	-8	-15.0	-15	0	-15.0	-9	0	-15.0	-3	-31	-15.0	3	-4	-15.0	9	-5	-15.0	15	-6	-9.0	-21	2	-9.0	-15	-3	-9.0	-9	-3
24	0.0	-5.48	7.58975160409	1	-27.0	-3	-24	-27.0	3	-9	-21.0	-9	0	-21.0	-3	-26	-21.0	3	-5	-21.0	9	-7	-15.0	-15	-1	-15.0	-9	-2	-15.0	-3	-28	-15.0	3	-4	-15.0	9	-3	-15.0	15	-8	-9.0	-21	-2	-9.0	-15	-3	-9.0	-9	-3
24	0.0	-3.9	7.35023008844	1	-27.0	-3	-26	-27.0	3	-19	-21.0	-9	-3	-21.0	-3	-15	-21.0	3	-21	-21.0	9	-3	-15.0	-15	1	-15.0	-9	-1	-15.0	-3	-16	-15.0	3	-2	-15.0	9	-6	-15.0	15	-6	-9.0	-21	-1	-9.0	-15	-2	-9.0	-9	-2
24	0.0	-3.91	5.75857621292	1	-27.0	-3	-4	-27.0	3	-6	-21.0	-9	0	-21.0	-3	-11	-21.0	3	-7	-21.0	9	-7	-15.0	-15	0	-15.0	-9	-4	-15.0	-3	-19	-15.0	3	-3	-15.0	9	-5	-15.0	15	-5	-9.0	-21	0	-9.0	-15	-1	-9.0	-9	-1
24	0.0	-4.63	6.97780627362	1	-27.0	-3	-26	-27.0	3	-25	-21.0	-9	-5	-21.0	-3	-10	-21.0	3	-10	-21.0	9	-6	-15.0	-15	-1	-15.0	-9	-3	-15.0	-3	-18	-15.0	3	-4	-15.0	9	-4	-15.0	15	-2	-9.0	-21	-5	-9.0	-15	0	-9.0	-9	-4
24	0.0	-4.14	7.01524837792	1	-27.0	-3	-18	-27.0	3	-5	-21.0	-9	-2	-21.0	-3	-23	-21.0	3	-8	-21.0	9	-4	-15.0	-15	0	-15.0	-9	-2	-15.0	-3	-28	-15.0	3	-4	-15.0	9	-2	-15.0	15	-4	-9.0	-21	-2	-9.0	-15	-3	-9.0	-9	-3
24	0.0	-1.75	5.61554215775	1	-27.0	-3	-21	-27.0	3	-11	-21.0	-9	-2	-21.0	-3	-15	-21.0	3	-4	-21.0	9	-9	-15.0	-15	2	-15.0	-9	0	-15.0	-3	-3	-15.0	3	-3	-15.0	9	-5	-15.0	15	-5	-9.0	-21	-2	-9.0	-15	-1	-9.0	-9	-1
24	0.0	-4.56	7.25981040102	1	-27.0	-3	-26	-27.0	3	-19	-21.0	-9	-2	-21.0	-3	-12	-21.0	3	-12	-21.0	9	-6	-15.0	-15	0	-15.0	-9	-2	-15.0	-3	-25	-15.0	3	-9	-15.0	9	-2	-15.0	15	-4	-9.0	-21	0	-9.0	-15	-1	-9.0	-9	-1
24	0.0	-5.19	7.52866053238	1	-27.0	-3	-26	-27.0	3	-8	-21.0	-9	-26	-21.0	-3	-15	-21.0	3	-9	-21.0	9	-5	-15.0	-15	-2	-15.0	-9	-3	-15.0	-3	-13	-15.0	3	-15	-15.0	9	-7	-15.0	15	-1	-9.0	-21	-1	-9.0	-15	-1	-9.0	-9	-6
24	1.0	-2.76	4.27870971938	1	27.0	-3	-8	27.0	3	-26	21.0	-9	-6	21.0	-3	-5	21.0	3	-5	21.0	9	-11	15.0	-15	0	15.0	-9	-8	15.0	-3	-3	15.0	3	-9	15.0	9	-4	15.0	15	-4	9.0	-21	-2	9.0	-15	-3	9.0	-9	-7
24	1.0	-2.08	2.69543113798	1	27.0	-3	0	27.0	3	-7	21.0	-9	-6	21.0	-3	-10	21.0	3	-5	21.0	9	-7	15.0	-15	0	15.0	-9	-4	15.0	-3	-3	15.0	3	-6	15.0	9	-1	15.0	15	-6	9.0	-21	-4	9.0	-15	-1	9.0	-9	-5
24	1.0	-1.91	5.12697824087	1	27.0	-3	-26	27.0	3	-13	21.0	-9	-4	21.0	-3	-20	21.0	3	-12	21.0	9	-3	15.0	-15	-1	15.0	-9	-6	15.0	-3	-1	15.0	3	-4	15.0	9	-1	15.0	15	2	9.0	-21	0	9.0	-15	-5	9.0	-9	-5
24	1.0	-2.63	3.80061604913	1	27.0	-3	-2	27.0	3	-18	21.0	-9	-7	21.0	-3	-3	21.0	3	-14	21.0	9	-3	15.0	-15	-3	15.0	-9	-4	15.0	-3	-3	15.0	3	-10	15.0	9	-3	15.0	15	-4	9.0	-21	-3	9.0	-15	-1	9.0	-9	-7
24	1.0	-5.13	4.49299847475	1	27.0	-3	-16	27.0	3	-15	21.0	-9	-7	21.0	-3	-17	21.0	3	-21	21.0	9	-8	15.0	-15	-2	15.0	-9	-9	15.0	-3	-5	15.0	3	-13	15.0	9	-4	15.0	15	-5	9.0	-21	-3	9.0	-15	-6	9.0	-9	-10
24	1.0	-2.14	2.48343216016	1	27.0	-3	-5	27.0	3	-12	21.0	-9	-1	21.0	-3	-2	21.0	3	-2	21.0	9	-4	15.0	-15	-1	15.0	-9	-5	15.0	-3	-4	15.0	3	-5	15.0	9	-4	15.0	15	-5	9.0	-21	-3	9.0	-15	-2	9.0	-9	-6
24	1.0	-1.97	4.10520186507	1	27.0	-3	-21	27.0	3	-13	21.0	-9	-5	21.0	-3	-6	21.0	3	-7	21.0	9	-5	15.0	-15	-1	15.0	-9	-5	15.0	-3	-4	15.0	3	-8	15.0	9	-5	15.0	15	-8	9.0	-21	-1	9.0	-15	0	9.0	-9	-4
24	1.0	-0.83	4.28769968951	1	27.0	-3	-26	27.0	3	-5	21.0	-9	-4	21.0	-3	-3	21.0	3	-9	21.0	9	-1	15.0	-15	-2	15.0	-9	-4	15.0	-3	-1	15.0	3	-4	15.0	9	-1	15.0	15	-3	9.0	-21	0	9.0	-15	1	9.0	-9	-3
24	1.0	-1.75	4.17567653319	1	27.0	-3	-9	27.0	3	-25	21.0	-9	-2	21.0	-3	-5	21.0	3	-6	21.0	9	-6	15.0	-15	-1	15.0	-9	-4	15.0	-3	-1	15.0	3	-8	15.0	9	-2	15.0	15	-6	9.0	-21	-2	9.0	-15	-1	9.0	-9	-3
24	1.0	-1.61	3.44869739547	1	27.0	-3	-16	27.0	3	-10	21.0	-9	-4	21.0	-3	-3	21.0	3	-8	21.0	9	-5	15.0	-15	0	15.0	-9	-4	15.0	-3	-5	15.0	3	-3	15.0	9	-3	15.0	15	-6	9.0	-21	0	9.0	-15	1	9.0	-9	-3
24	1.0	-2.23	4.6481512243	1	27.0	-3	-25	27.0	3	-12	21.0	-9	-8	21.0	-3	-11	21.0	3	-8	21.0	9	-5	15.0	-15	-1	15.0	-9	-6	15.0	-3	-3	15.0	3	-11	15.0	9	-1	15.0	15	-3	9.0	-21	-4	9.0	-15	-1	9.0	-9	-5
24	1.0	-1.08	3.65087365316	1	27.0	-3	-5	27.0	3	-9	21.0	-9	-3	21.0	-3	-4	21.0	3	-13	21.0	9	-6	15.0	-15	2	15.0	-9	-1	15.0	-3	-2	15.0	3	-3	15.0	9	-3	15.0	15	-3	9.0	-21	-1	9.0	-15	0	9.0	-9	-2
24	1.0	-3.81	4.49870831135	1	27.0	-3	-23	27.0	3	-12	21.0	-9	-10	21.0	-3	-12	21.0	3	-7	21.0	9	-7	15.0	-15	-1	15.0	-9	-4	15.0	-3	-7	15.0	3	-12	15.0	9	-5	15.0	15	-7	9.0	-21	0	9.0	-15	-5	9.0	-9	-7
24	1.0	-2.29	5.58564897839	1	27.0	-3	-22	27.0	3	-12	21.0	-9	-5	21.0	-3	-17	21.0	3	-20	21.0	9	-11	15.0	-15	1	15.0	-9	-7	15.0	-3	1	15.0	3	-7	15.0	9	-3	15.0	15	-8	9.0	-21	0	9.0	-15	1	9.0	-9	-3
24	1.0	-5.29	6.88381620108	1	27.0	-3	-21	27.0	3	-25	21.0	-9	-7	21.0	-3	-15	21.0	3	-26	21.0	9	-6	15.0	-15	-5	15.0	-9	-7	15.0	-3	-6	15.0	3	-14	15.0	9	-16	15.0	15	-14	9.0	-21	-3	9.0	-15	-4	9.0	-9	-4
24	1.0	-4.34	5.53861878443	1	27.0	-3	-9	27.0	3	-25	21.0	-9	-6	21.0	-3	-6	21.0	3	-12	21.0	9	-16	15.0	-15	-3	15.0	-9	-6	15.0	-3	-5	15.0	3	-10	15.0	9	-12	15.0	15	-12	9.0	-21	-2	9.0	-15	-2	9.0	-9	-6
24	1.0	-4.74	6.38735761132	1	27.0	-3	-21	27.0	3	-24	21.0	-9	-8	21.0	-3	-21	21.0	3	-24	21.0	9	-9	15.0	-15	-5	15.0	-9	-8	15.0	-3	-9	15.0	3	-16	15.0	9	-8	15.0	15	-6	9.0	-21	-3	9.0	-15	-4	9.0	-9	-4
26	0.0	-5.52	5.29346767252	1	-27.0	-3	-19	-27.0	3	-10	-21.0	-9	-19	-21.0	-3	-21	-21.0	3	-10	-21.0	9	-6	-15.0	-15	-15	-15.0	-9	-9	-15.0	-3	-1	-15.0	3	-6	-15.0	9	-4	-15.0	15	-2	-9.0	-21	-16	-9.0	-15	-7	-9.0	-9	-5
26	0.0	-4.42	3.62381231389	1	-27.0	-3	-17	-27.0	3	-12	-21.0	-9	-6	-21.0	-3	-8	-21.0	3	-12	-21.0	9	-8	-15.0	-15	-6	-15.0	-9	-12	-15.0	-3	-6	-15.0	3	-4	-15.0	9	-2	-15.0	15	-2	-9.0	-21	-10	-9.0	-15	-8	-9.0	-9	-6
26	0.0	-6.0	5.33210770231	1	-27.0	-3	-13	-27.0	3	-13	-21.0	-9	-9	-21.0	-3	-9	-21.0	3	-12	-21.0	9	-4	-15.0	-15	-12	-15.0	-9	-13	-15.0	-3	-7	-15.0	3	-6	-15.0	9	-6	-15.0	15	-4	-9.0	-21	-16	-9.0	-15	-18	-9.0	-9	-5
26	0.0	-5.3	4.42957971715	1	-27.0	-3	-2	-27.0	3	-12	-21.0	-9	-5	-21.0	-3	-6	-21.0	3	-5	-21.0	9	-16	-15.0	-15	-14	-15.0	-9	-13	-15.0	-3	-10	-15.0	3	-6	-15.0	9	-3	-15.0	15	-2	-9.0	-21	-3	-9.0	-15	-5	-9.0	-9	-13
27	1.0	-2.15	4.49895412683	1	27.0	-3	-6	27.0	3	-5	21.0	-9	-1	21.0	-3	0	21.0	3	-2	21.0	9	-9	15.0	-15	-1	15.0	-9	-1	15.0	-3	0	15.0	3	-5	15.0	9	-9	15.0	15	-7	9.0	-21	1	9.0	-15	-2	9.0	-9	1
27	1.0	-3.49	5.69300430697	1	27.0	-3	-12	27.0	3	-6	21.0	-9	-1	21.0	-3	-2	21.0	3	-10	21.0	9	-10	15.0	-15	-1	15.0	-9	-1	15.0	-3	0	15.0	3	-6	15.0	9	-8	15.0	15	-5	9.0	-21	-2	9.0	-15	2	9.0	-9	-1
27	1.0	-3.4	5.66710494268	1	27.0	-3	-9	27.0	3	-4	21.0	-9	-8	21.0	-3	-7	21.0	3	-10	21.0	9	-4	15.0	-15	1	15.0	-9	-1	15.0	-3	0	15.0	3	-8	15.0	9	-11	15.0	15	-10	9.0	-21	-1	9.0	-15	0	9.0	-9	1
27	1.0	-3.36	5.38709278066	1	27.0	-3	-8	27.0	3	-13	21.0	-9	-4	21.0	-3	-5	21.0	3	-10	21.0	9	-11	15.0	-15	0	15.0	-9	-4	15.0	-3	-1	15.0	3	-4	15.0	9	-10	15.0	15	-2	9.0	-21	0	9.0	-15	-3	9.0	-9	0
27	1.0	-3.83	4.41366594327	1	27.0	-3	-13	27.0	3	-7	21.0	-9	-1	21.0	-3	-1	21.0	3	-4	21.0	9	-8	15.0	-15	-2	15.0	-9	-1	15.0	-3	0	15.0	3	-8	15.0	9	-4	15.0	15	-6	9.0	-21	-3	9.0	-15	-4	9.0	-9	1
27	1.0	-3.56	5.60851453543	1	27.0	-3	-15	27.0	3	-6	21.0	-9	-5	21.0	-3	-5	21.0	3	-9	21.0	9	-11	15.0	-15	-1	15.0	-9	-1	15.0	-3	0	15.0	3	-5	15.0	9	-9	15.0	15	-9	9.0	-21	-1	9.0	-15	0	9.0	-9	1
27	1.0	-2.23	4.69139972423	1	27.0	-3	-2	27.0	3	-7	21.0	-9	2	21.0	-3	-5	21.0	3	-2	21.0	9	-8	15.0	-15	2	15.0	-9	0	15.0	-3	1	15.0	3	-6	15.0	9	-6	15.0	15	-4	9.0	-21	-4	9.0	-15	2	9.0	-9	4
27	1.0	-2.38	5.37180146509	1	27.0	-3	-11	27.0	3	-10	21.0	-9	-2	21.0	-3	-3	21.0	3	-4	21.0	9	-6	15.0	-15	0	15.0	-9	2	15.0	-3	-1	15.0	3	-4	15.0	9	-6	15.0	15	-4	9.0	-21	0	9.0	-15	2	9.0	-9	2
27	1.0	-2.88	4.75169484727	1	27.0	-3	-10	27.0	3	-3	21.0	-9	-1	21.0	-3	-1	21.0	3	-4	21.0	9	-10	15.0	-15	0	15.0	-9	-4	15.0	-3	-1	15.0	3	-8	15.0	9	-8	15.0	15	-10	9.0	-21	2	9.0	-15	-1	9.0	-9	1
27	1.0	-1.55	2.90951784969	1	27.0	-3	-6	27.0	3	-3	21.0	-9	-4	21.0	-3	-4	21.0	3	-8	21.0	9	-8	15.0	-15	1	15.0	-9	-4	15.0	-3	0	15.0	3	-4	15.0	9	-4	15.0	15	-4	9.0	-21	1	9.0	-15	0	9.0	-9	0
27	1.0	-3.05	3.31907735821	1	27.0	-3	-8	27.0	3	-6	21.0	-9	-4	21.0	-3	-6	21.0	3	-10	21.0	9	-5	15.0	-15	-3	15.0	-9	-1	15.0	-3	-4	15.0	3	-7	15.0	9	-9	15.0	15	-7	9.0	-21	0	9.0	-15	-1	9.0	-9	-1
27	1.0	-3.18	3.70565228044	1	27.0	-3	-2	27.0	3	-2	21.0	-9	-8	21.0	-3	-3	21.0	3	-4	21.0	9	-12	15.0	-15	0	15.0	-9	-5	15.0	-3	1	15.0	3	-4	15.0	9	-13	15.0	15	-8	9.0	-21	0	9.0	-15	-3	9.0	-9	1
27	1.0	-2.75	3.95005584473	1	27.0	-3	-5	27.0	3	-12	21.0	-9	-11	21.0	-3	-6	21.0	3	-5	21.0	9	-2	15.0	-15	-2	15.0	-9	-1	15.0	-3	-2	15.0	3	-4	15.0	9	-8	15.0	15	-10	9.0	-21	-1	9.0	-15	0	9.0	-9	0
27	1.0	-3.07	3.79229042488	1	27.0	-3	-10	27.0	3	-4	21.0	-9	-7	21.0	-3	-3	21.0	3	-8	21.0	9	-7	15.0	-15	-2	15.0	-9	-4	15.0	-3	-1	15.0	3	-3	15.0	9	-7	15.0	15	-11	9.0	-21	-2	9.0	-15	-4	9.0	-9	-1
27	1.0	-2.53	4.4140302157	1	27.0	-3	-10	27.0	3	-9	21.0	-9	-13	21.0	-3	-7	21.0	3	-1	21.0	9	-4	15.0	-15	0	15.0	-9	-4	15.0	-3	-1	15.0	3	-3	15.0	9	-8	15.0	15	-11	9.0	-21	0	9.0	-15	3	9.0	-9	-1
28	0.0	-4.8	3.18045501739	1	-27.0	-3	-4	-27.0	3	-7	-21.0	-9	-8	-21.0	-3	-9	-21.0	3	-11	-21.0	9	-7	-15.0	-15	-13	-15.0	-9	-13	-15.0	-3	-9	-15.0	3	-3	-15.0	9	-7	-15.0	15	-4	-9.0	-21	-10	-9.0	-15	-7	-9.0	-9	-8
28	0.0	-4.74	3.36299119891	1	-27.0	-3	-14	-27.0	3	-5	-21.0	-9	-8	-21.0	-3	-7	-21.0	3	-7	-21.0	9	-5	-15.0	-15	-11	-15.0	-9	-11	-15.0	-3	-7	-15.0	3	-5	-15.0	9	-4	-15.0	15	-8	-9.0	-21	-8	-9.0	-15	-7	-9.0	-9	-6
28	0.0	-3.1	2.81355263526	1	-27.0	-3	-4	-27.0	3	-4	-21.0	-9	-9	-21.0	-3	-4	-21.0	3	-4	-21.0	9	-2	-15.0	-15	-6	-15.0	-9	-7	-15.0	-3	-8	-15.0	3	-4	-15.0	9	-2	-15.0	15	-2	-9.0	-21	-3	-9.0	-15	-8	-9.0	-9	-5
28	0.0	-2.66	2.843951959	1	-27.0	-3	-2	-27.0	3	-13	-21.0	-9	-2	-21.0	-3	-4	-21.0	3	-6	-21.0	9	-6	-15.0	-15	-6	-15.0	-9	-4	-15.0	-3	-8	-15.0	3	-5	-15.0	9	-3	-15.0	15	-1	-9.0	-21	-4	-9.0	-15	-2	-9.0	-9	-4
28	0.0	-2.74	2.61247084607	1	-27.0	-3	-11	-27.0	3	-1	-21.0	-9	-5	-21.0	-3	-3	-21.0	3	-6	-21.0	9	-3	-15.0	-15	-1	-15.0	-9	-5	-15.0	-3	-5	-15.0	3	-1	-15.0	9	-3	-15.0	15	-1	-9.0	-21	-7	-9.0	-15	-7	-9.0	-9	-3
28	0.0	-5.92	2.77259982758	1	-27.0	-3	-12	-27.0	3	-7	-21.0	-9	-4	-21.0	-3	-8	-21.0	3	-9	-21.0	9	-5	-15.0	-15	-8	-15.0	-9	-12	-15.0	-3	-8	-15.0	3	-5	-15.0	9	-5	-15.0	15	-5	-9.0	-21	-8	-9.0	-15	-10	-9.0	-9	-8
28	0.0	-4.24	2.82841048689	1	-27.0	-3	-7	-27.0	3	-9	-21.0	-9	-7	-21.0	-3	-7	-21.0	3	-11	-21.0	9	-2	-15.0	-15	-10	-15.0	-9	-7	-15.0	-3	-11	-15.0	3	-2	-15.0	9	-6	-15.0	15	-2	-9.0	-21	-13	-9.0	-15	-5	-9.0	-9	-5
28	0.0	-5.36	5.72346254722	1	-27.0	-3	-26	-27.0	3	-28	-21.0	-9	-11	-21.0	-3	-7	-21.0	3	-7	-21.0	9	-7	-15.0	-15	-11	-15.0	-9	-12	-15.0	-3	-9	-15.0	3	-5	-15.0	9	-8	-15.0	15	-3	-9.0	-21	-6	-9.0	-15	-5	-9.0	-9	-5
28	0.0	-3.74	3.81574447289	1	-27.0	-3	-23	-27.0	3	-3	-21.0	-9	-7	-21.0	-3	-9	-21.0	3	-11	-21.0	9	-5	-15.0	-15	-6	-15.0	-9	-8	-15.0	-3	-7	-15.0	3	-5	-15.0	9	-2	-15.0	15	0	-9.0	-21	-6	-9.0	-15	-5	-9.0	-9	-7
28	0.0	-3.87	3.5016489113	1	-27.0	-3	-14	-27.0	3	-12	-21.0	-9	-4	-21.0	-3	-13	-21.0	3	-5	-21.0	9	-2	-15.0	-15	-9	-15.0	-9	-9	-15.0	-3	-8	-15.0	3	-2	-15.0	9	-2	-15.0	15	-4	-9.0	-21	-5	-9.0	-15	-6	-9.0	-9	-6
28	0.0	-5.41	4.18789385037	1	-27.0	-3	-18	-27.0	3	-22	-21.0	-9	-6	-21.0	-3	-8	-21.0	3	-9	-21.0	9	-10	-15.0	-15	-4	-15.0	-9	-12	-15.0	-3	-6	-15.0	3	-6	-15.0	9	-6	-15.0	15	-8	-9.0	-21	-18	-9.0	-15	-8	-9.0	-9	-6
28	0.0	-5.41	4.1874724465	1	-27.0	-3	-10	-27.0	3	-8	-21.0	-9	-7	-21.0	-3	-6	-21.0	3	-5	-21.0	9	-8	-15.0	-15	-5	-15.0	-9	-9	-15.0	-3	-8	-15.0	3	-4	-15.0	9	-5	-15.0	15	-11	-9.0	-21	-26	-9.0	-15	-6	-9.0	-9	-6
28	0.0	-4.27	4.27039696001	1	-27.0	-3	-7	-27.0	3	-9	-21.0	-9	-7	-21.0	-3	-8	-21.0	3	-8	-21.0	9	-2	-15.0	-15	-5	-15.0	-9	-10	-15.0	-3	-8	-15.0	3	0	-15.0	9	-3	-15.0	15	-6	-9.0	-21	-23	-9.0	-15	-8	-9.0	-9	-6
28	0.0	-3.59	3.9416359697	1	-27.0	-3	-7	-27.0	3	-5	-21.0	-9	-3	-21.0	-3	-2	-21.0	3	-1	-21.0	9	-5	-15.0	-15	-5	-15.0	-9	-5	-15.0	-3	-8	-15.0	3	-2	-15.0	9	-3	-15.0	15	-2	-9.0	-21	-26	-9.0	-15	-6	-9.0	-9	-6
28	1.0	-3.93	4.46931762129	1	27.0	-3	-23	27.0	3	-6	21.0	-9	-8	21.0	-3	-7	21.0	3	-2	21.0	9	-6	15.0	-15	-5	15.0	-9	-6	15.0	-3	-3	15.0	3	-5	15.0	9	-11	15.0	15	-6	9.0	-21	-8	9.0	-15	-3	9.0	-9	-4
28	1.0	-4.74	5.13991531173	1	27.0	-3	-22	27.0	3	-4	21.0	-9	-4	21.0	-3	-5	21.0	3	-6	21.0	9	-12	15.0	-15	-9	15.0	-9	-6	15.0	-3	-3	15.0	3	-6	15.0	9	-6	15.0	15	-12	9.0	-21	-4	9.0	-15	-9	9.0	-9	-2
28	1.0	-3.88	3.78891261756	1	27.0	-3	-6	27.0	3	-3	21.0	-9	-8	21.0	-3	-6	21.0	3	-7	21.0	9	-21	15.0	-15	-5	15.0	-9	-4	15.0	-3	-4	15.0	3	-3	15.0	9	-11	15.0	15	-3	9.0	-21	-8	9.0	-15	-4	9.0	-9	-4
28	1.0	-5.71	5.73625073973	1	27.0	-3	-16	27.0	3	-5	21.0	-9	-6	21.0	-3	-8	21.0	3	-8	21.0	9	-7	15.0	-15	-5	15.0	-9	-4	15.0	-3	-4	15.0	3	-5	15.0	9	-11	15.0	15	-7	9.0	-21	-9	9.0	-15	-6	9.0	-9	-4
28	1.0	-3.59	5.86762670398	1	27.0	-3	-21	27.0	3	-4	21.0	-9	-22	21.0	-3	-4	21.0	3	-12	21.0	9	-16	15.0	-15	-3	15.0	-9	-8	15.0	-3	-2	15.0	3	-4	15.0	9	-12	15.0	15	-17	9.0	-21	-2	9.0	-15	-6	9.0	-9	-2
28	1.0	-3.94	2.87554666584	1	27.0	-3	-12	27.0	3	-7	21.0	-9	-5	21.0	-3	-11	21.0	3	-5	21.0	9	-7	15.0	-15	-4	15.0	-9	-7	15.0	-3	-5	15.0	3	-3	15.0	9	-10	15.0	15	-3	9.0	-21	-2	9.0	-15	-7	9.0	-9	-5
28	1.0	-3.5	3.10281339761	1	27.0	-3	-10	27.0	3	-6	21.0	-9	-8	21.0	-3	-8	21.0	3	-3	21.0	9	-9	15.0	-15	-6	15.0	-9	-3	15.0	-3	-6	15.0	3	-2	15.0	9	-4	15.0	15	-8	9.0	-21	-5	9.0	-15	-11	9.0	-9	-4
28	1.0	-3.1	3.53170513725	1	27.0	-3	-4	27.0	3	-3	21.0	-9	-8	21.0	-3	-4	21.0	3	-1	21.0	9	-16	15.0	-15	-3	15.0	-9	-3	15.0	-3	-2	15.0	3	-2	15.0	9	-6	15.0	15	-6	9.0	-21	-3	9.0	-15	-6	9.0	-9	-4
28	1.0	-5.06	3.71775601727	1	27.0	-3	-7	27.0	3	-5	21.0	-9	-7	21.0	-3	-7	21.0	3	-7	21.0	9	-16	15.0	-15	-6	15.0	-9	-4	15.0	-3	-5	15.0	3	-5	15.0	9	-12	15.0	15	-8	9.0	-21	-4	9.0	-15	-5	9.0	-9	-3
28	1.0	-4.11	3.29595473984	1	27.0	-3	-15	27.0	3	-7	21.0	-9	-3	21.0	-3	-10	21.0	3	-5	21.0	9	-14	15.0	-15	-4	15.0	-9	-5	15.0	-3	-6	15.0	3	-4	15.0	9	-3	15.0	15	-6	9.0	-21	-5	9.0	-15	-6	9.0	-9	-4
28	1.0	-3.85	3.11879187268	1	27.0	-3	-7	27.0	3	-9	21.0	-9	-7	21.0	-3	-6	21.0	3	-4	21.0	9	-16	15.0	-15	-6	15.0	-9	-5	15.0	-3	-6	15.0	3	-7	15.0	9	-4	15.0	15	-9	9.0	-21	-3	9.0	-15	-6	9.0	-9	-4
28	1.0	-3.26	2.31005984134	1	27.0	-3	-6	27.0	3	0	21.0	-9	-5	21.0	-3	-8	21.0	3	-4	21.0	9	-6	15.0	-15	-5	15.0	-9	-5	15.0	-3	-4	15.0	3	-5	15.0	9	-6	15.0	15	-5	9.0	-21	-5	9.0	-15	-8	9.0	-9	-4
29	0.0	-2.69	2.37180001141	1	-27.0	-3	-3	-27.0	3	-2	-21.0	-9	1	-21.0	-3	-2	-21.0	3	-2	-21.0	9	-2	-15.0	-15	0	-15.0	-9	-1	-15.0	-3	0	-15.0	3	-6	-15.0	9	-2	-15.0	15	-3	-9.0	-21	1	-9.0	-15	0	-9.0	-9	0
29	0.0	-1.04	1.54591935969	1	-27.0	-3	-1	-27.0	3	-2	-21.0	-9	1	-21.0	-3	-4	-21.0	3	0	-21.0	9	-2	-15.0	-15	-1	-15.0	-9	-3	-15.0	-3	-2	-15.0	3	0	-15.0	9	0	-15.0	15	-1	-9.0	-21	-1	-9.0	-15	0	-9.0	-9	0
29	0.0	-0.33	2.36644351337	1	-27.0	-3	1	-27.0	3	-1	-21.0	-9	1	-21.0	-3	0	-21.0	3	3	-21.0	9	-1	-15.0	-15	-1	-15.0	-9	1	-15.0	-3	2	-15.0	3	1	-15.0	9	1	-15.0	15	-1	-9.0	-21	1	-9.0	-15	2	-9.0	-9	1
29	0.0	-0.39	2.0230495327	1	-27.0	-3	-1	-27.0	3	0	-21.0	-9	1	-21.0	-3	-2	-21.0	3	0	-21.0	9	2	-15.0	-15	0	-15.0	-9	-1	-15.0	-3	2	-15.0	3	4	-15.0	9	0	-15.0	15	2	-9.0	-21	1	-9.0	-15	2	-9.0	-9	-1
29	0.0	-0.16	1.92063714918	1	-27.0	-3	3	-27.0	3	1	-21.0	-9	3	-21.0	-3	-2	-21.0	3	1	-21.0	9	1	-15.0	-15	2	-15.0	-9	-1	-15.0	-3	0	-15.0	3	-1	-15.0	9	1	-15.0	15	1	-9.0	-21	1	-9.0	-15	2	-9.0	-9	-1
29	0.0	-0.58	1.58059805013	1	-27.0	-3	1	-27.0	3	-2	-21.0	-9	1	-21.0	-3	0	-21.0	3	0	-21.0	9	-2	-15.0	-15	0	-15.0	-9	1	-15.0	-3	0	-15.0	3	0	-15.0	9	-2	-15.0	15	2	-9.0	-21	-3	-9.0	-15	-2	-9.0	-9	1
29	0.0	-1.03	2.19217324348	1	-27.0	-3	-1	-27.0	3	1	-21.0	-9	1	-21.0	-3	-1	-21.0	3	0	-21.0	9	-2	-15.0	-15	2	-15.0	-9	-3	-15.0	-3	0	-15.0	3	0	-15.0	9	0	-15.0	15	0	-9.0	-21	-1	-9.0	-15	0	-9.0	-9	-1
29	0.0	-1.2	3.47111328697	1	-27.0	-3	-3	-27.0	3	2	-21.0	-9	1	-21.0	-3	1	-21.0	3	-1	-21.0	9	1	-15.0	-15	0	-15.0	-9	-1	-15.0	-3	-2	-15.0	3	1	-15.0	9	1	-15.0	15	1	-9.0	-21	1	-9.0	-15	-2	-9.0	-9	-1
29	0.0	-2.67	3.06121467625	1	-27.0	-3	1	-27.0	3	-4	-21.0	-9	-3	-21.0	-3	1	-21.0	3	-3	-21.0	9	-3	-15.0	-15	1	-15.0	-9	-3	-15.0	-3	-2	-15.0	3	-1	-15.0	9	-1	-15.0	15	-5	-9.0	-21	-5	-9.0	-15	-1	-9.0	-9	-1
29	0.0	-1.52	1.91209155577	1	-27.0	-3	-4	-27.0	3	-4	-21.0	-9	0	-21.0	-3	-4	-21.0	3	1	-21.0	9	-3	-15.0	-15	1	-15.0	-9	0	-15.0	-3	-3	-15.0	3	-1	-15.0	9	1	-15.0	15	1	-9.0	-21	-2	-9.0	-15	0	-9.0	-9	0
29	0.0	-1.35	2.15329205327	1	-27.0	-3	1	-27.0	3	0	-21.0	-9	1	-21.0	-3	-1	-21.0	3	-1	-21.0	9	-3	-15.0	-15	1	-15.0	-9	-4	-15.0	-3	-1	-15.0	3	-1	-15.0	9	-3	-15.0	15	-3	-9.0	-21	2	-9.0	-15	1	-9.0	-9	1
29	0.0	-1.61	1.98419836137	1	-27.0	-3	-1	-27.0	3	-1	-21.0	-9	1	-21.0	-3	-3	-21.0	3	-2	-21.0	9	-2	-15.0	-15	3	-15.0	-9	-3	-15.0	-3	3	-15.0	3	-2	-15.0	9	-2	-15.0	15	-2	-9.0	-21	-2	-9.0	-15	-1	-9.0	-9	-1
29	0.0	-2.16	2.67013695764	1	-27.0	-3	-1	-27.0	3	-1	-21.0	-9	2	-21.0	-3	2	-21.0	3	-1	-21.0	9	-4	-15.0	-15	-2	-15.0	-9	-2	-15.0	-3	-2	-15.0	3	-2	-15.0	9	-2	-15.0	15	-2	-9.0	-21	1	-9.0	-15	0	-9.0	-9	-2
29	0.0	-3.05	2.45001000398	1	-27.0	-3	-4	-27.0	3	-5	-21.0	-9	-1	-21.0	-3	-3	-21.0	3	-5	-21.0	9	-8	-15.0	-15	0	-15.0	-9	-3	-15.0	-3	-1	-15.0	3	-4	-15.0	9	-4	-15.0	15	-2	-9.0	-21	-2	-9.0	-15	-1	-9.0	-9	-1
29	0.0	-1.54	1.78601978339	1	-27.0	-3	-3	-27.0	3	-4	-21.0	-9	1	-21.0	-3	0	-21.0	3	0	-21.0	9	-1	-15.0	-15	0	-15.0	-9	-2	-15.0	-3	0	-15.0	3	-5	-15.0	9	-1	-15.0	15	1	-9.0	-21	-1	-9.0	-15	-3	-9.0	-9	0
29	0.0	-3.35	3.37688219121	1	-27.0	-3	-3	-27.0	3	0	-21.0	-9	1	-21.0	-3	-4	-21.0	3	0	-21.0	9	-1	-15.0	-15	1	-15.0	-9	-4	-15.0	-3	-2	-15.0	3	-5	-15.0	9	-3	-15.0	15	-3	-9.0	-21	1	-9.0	-15	0	-9.0	-9	-2
29	0.0	-2.23	2.26226851269	1	-27.0	-3	0	-27.0	3	-3	-21.0	-9	2	-21.0	-3	-3	-21.0	3	-1	-21.0	9	-2	-15.0	-15	-1	-15.0	-9	-2	-15.0	-3	-1	-15.0	3	-2	-15.0	9	-2	-15.0	15	-2	-9.0	-21	2	-9.0	-15	-1	-9.0	-9	-1
29	0.0	-2.27	1.85478078616	1	-27.0	-3	-1	-27.0	3	-2	-21.0	-9	-1	-21.0	-3	-2	-21.0	3	0	-21.0	9	-2	-15.0	-15	0	-15.0	-9	-1	-15.0	-3	0	-15.0	3	-1	-15.0	9	0	-15.0	15	-3	-9.0	-21	-1	-9.0	-15	-2	-9.0	-9	-2
29	1.0	-1.24	2.8770736767	1	27.0	-3	3	27.0	3	-10	21.0	-9	-1	21.0	-3	-2	21.0	3	0	21.0	9	-2	15.0	-15	-1	15.0	-9	-1	15.0	-3	0	15.0	3	0	15.0	9	0	15.0	15	-5	9.0	-21	1	9.0	-15	0	9.0	-9	0
29	1.0	-1.44	2.29196037334	1	27.0	-3	-1	27.0	3	-3	21.0	-9	1	21.0	-3	-2	21.0	3	-6	21.0	9	-1	15.0	-15	1	15.0	-9	-1	15.0	-3	-2	15.0	3	-4	15.0	9	1	15.0	15	-2	9.0	-21	1	9.0	-15	0	9.0	-9	0
29	1.0	-1.48	3.86918646767	1	27.0	-3	-3	27.0	3	-14	21.0	-9	-1	21.0	-3	0	21.0	3	-16	21.0	9	-4	15.0	-15	-1	15.0	-9	-3	15.0	-3	-2	15.0	3	-6	15.0	9	0	15.0	15	2	9.0	-21	1	9.0	-15	0	9.0	-9	1
29	1.0	-1.75	5.50890544625	1	27.0	-3	1	27.0	3	-25	21.0	-9	1	21.0	-3	0	21.0	3	-29	21.0	9	-1	15.0	-15	-1	15.0	-9	1	15.0	-3	-2	15.0	3	-3	15.0	9	1	15.0	15	1	9.0	-21	-1	9.0	-15	-2	9.0	-9	1
29	1.0	-1.33	5.059920948	1	27.0	-3	-2	27.0	3	-18	21.0	-9	0	21.0	-3	-1	21.0	3	-28	21.0	9	-1	15.0	-15	0	15.0	-9	0	15.0	-3	-1	15.0	3	-9	15.0	9	1	15.0	15	3	9.0	-21	2	9.0	-15	1	9.0	-9	0
29	1.0	-2.64	6.69600290487	1	27.0	-3	-1	27.0	3	-23	21.0	-9	-1	21.0	-3	-7	21.0	3	-29	21.0	9	-8	15.0	-15	0	15.0	-9	1	15.0	-3	-2	15.0	3	-31	15.0	9	0	15.0	15	0	9.0	-21	1	9.0	-15	0	9.0	-9	1
29	1.0	-2.57	5.72766728686	1	27.0	-3	1	27.0	3	-22	21.0	-9	-1	21.0	-3	-1	21.0	3	-23	21.0	9	-18	15.0	-15	-1	15.0	-9	-3	15.0	-3	-2	15.0	3	-21	15.0	9	-2	15.0	15	2	9.0	-21	1	9.0	-15	2	9.0	-9	-1
29	1.0	-3.45	5.98745420384	1	27.0	-3	-1	27.0	3	-24	21.0	-9	-5	21.0	-3	1	21.0	3	-29	21.0	9	-12	15.0	-15	-1	15.0	-9	-3	15.0	-3	-2	15.0	3	-19	15.0	9	-3	15.0	15	-1	9.0	-21	-1	9.0	-15	3	9.0	-9	-1
29	1.0	-3.09	5.3369250161	1	27.0	-3	1	27.0	3	-26	21.0	-9	-3	21.0	-3	-5	21.0	3	-18	21.0	9	-19	15.0	-15	-5	15.0	-9	-5	15.0	-3	-4	15.0	3	-15	15.0	9	-1	15.0	15	1	9.0	-21	-1	9.0	-15	1	9.0	-9	-1
29	1.0	-3.04	6.51881620433	1	27.0	-3	-4	27.0	3	-22	21.0	-9	-7	21.0	-3	0	21.0	3	-29	21.0	9	-28	15.0	-15	-1	15.0	-9	-2	15.0	-3	-2	15.0	3	-10	15.0	9	-2	15.0	15	0	9.0	-21	-1	9.0	-15	0	9.0	-9	0
29	1.0	-4.47	6.95978194385	1	27.0	-3	-5	27.0	3	-26	21.0	-9	-5	21.0	-3	-3	21.0	3	-29	21.0	9	-28	15.0	-15	-3	15.0	-9	-1	15.0	-3	-3	15.0	3	-22	15.0	9	-7	15.0	15	-3	9.0	-21	-2	9.0	-15	-1	9.0	-9	-1
29	1.0	-3.16	5.7868193709	1	27.0	-3	-5	27.0	3	-26	21.0	-9	-4	21.0	-3	-2	21.0	3	-28	21.0	9	-9	15.0	-15	-2	15.0	-9	-2	15.0	-3	0	15.0	3	-17	15.0	9	-3	15.0	15	-3	9.0	-21	1	9.0	-15	2	9.0	-9	-2
29	1.0	-5.03	7.10868951824	1	27.0	-3	-5	27.0	3	-26	21.0	-9	-2	21.0	-3	-4	21.0	3	-28	21.0	9	-28	15.0	-15	-1	15.0	-9	-2	15.0	-3	-4	15.0	3	-30	15.0	9	-4	15.0	15	-4	9.0	-21	1	9.0	-15	-4	9.0	-9	-2
29	1.0	-4.27	7.36804281353	1	27.0	-3	0	27.0	3	-26	21.0	-9	0	21.0	-3	-1	21.0	3	-28	21.0	9	-28	15.0	-15	0	15.0	-9	-1	15.0	-3	-3	15.0	3	-31	15.0	9	-2	15.0	15	-6	9.0	-21	-2	9.0	-15	-1	9.0	-9	-3
29	1.0	-5.48	7.93807009687	1	27.0	-3	-1	27.0	3	-26	21.0	-9	1	21.0	-3	0	21.0	3	-28	21.0	9	-28	15.0	-15	-2	15.0	-9	1	15.0	-3	0	15.0	3	-31	15.0	9	-5	15.0	15	-3	9.0	-21	-1	9.0	-15	-2	9.0	-9	-2
29	1.0	-4.53	7.03005703823	1	27.0	-3	-5	27.0	3	-26	21.0	-9	-4	21.0	-3	-2	21.0	3	-28	21.0	9	-19	15.0	-15	-2	15.0	-9	1	15.0	-3	0	15.0	3	-28	15.0	9	-9	15.0	15	-1	9.0	-21	1	9.0	-15	0	9.0	-9	0
30	0.0	-3.75	4.34820224289	1	-27.0	-3	-10	-27.0	3	-19	-21.0	-9	-3	-21.0	-3	-6	-21.0	3	-11	-21.0	9	-9	-15.0	-15	-2	-15.0	-9	-1	-15.0	-3	-6	-15.0	3	-7	-15.0	9	-7	-15.0	15	-8	-9.0	-21	1	-9.0	-15	-2	-9.0	-9	-2
30	0.0	-3.37	5.61828038725	1	-27.0	-3	-12	-27.0	3	-8	-21.0	-9	-3	-21.0	-3	-6	-21.0	3	-7	-21.0	9	-6	-15.0	-15	-2	-15.0	-9	-5	-15.0	-3	-6	-15.0	3	-7	-15.0	9	-2	-15.0	15	-7	-9.0	-21	3	-9.0	-15	-2	-9.0	-9	-3
30	0.0	-4.28	4.76563844662	1	-27.0	-3	-5	-27.0	3	-13	-21.0	-9	-3	-21.0	-3	-8	-21.0	3	-8	-21.0	9	-3	-15.0	-15	0	-15.0	-9	-3	-15.0	-3	-8	-15.0	3	-3	-15.0	9	-6	-15.0	15	-3	-9.0	-21	-1	-9.0	-15	-4	-9.0	-9	-3
30	0.0	-3.77	4.08025085734	1	-27.0	-3	-5	-27.0	3	-14	-21.0	-9	-3	-21.0	-3	-8	-21.0	3	-14	-21.0	9	-12	-15.0	-15	-3	-15.0	-9	-5	-15.0	-3	-4	-15.0	3	-2	-15.0	9	-8	-15.0	15	-8	-9.0	-21	-1	-9.0	-15	-4	-9.0	-9	-3
30	0.0	-3.95	4.53749088477	1	-27.0	-3	-7	-27.0	3	-9	-21.0	-9	-3	-21.0	-3	-10	-21.0	3	-11	-21.0	9	-9	-15.0	-15	0	-15.0	-9	-3	-15.0	-3	-6	-15.0	3	-5	-15.0	9	-5	-15.0	15	-7	-9.0	-21	-1	-9.0	-15	-2	-9.0	-9	-1
30	0.0	-4.41	6.48836243276	1	-27.0	-3	-9	-27.0	3	-26	-21.0	-9	-3	-21.0	-3	-3	-21.0	3	-22	-21.0	9	-9	-15.0	-15	1	-15.0	-9	-3	-15.0	-3	-2	-15.0	3	-6	-15.0	9	-10	-15.0	15	-4	-9.0	-21	1	-9.0	-15	0	-9.0	-9	-3
30	0.0	-4.65	5.11278673869	1	-27.0	-3	-12	-27.0	3	-7	-21.0	-9	-2	-21.0	-3	-11	-21.0	3	-9	-21.0	9	-4	-15.0	-15	-1	-15.0	-9	-6	-15.0	-3	-7	-15.0	3	-6	-15.0	9	-4	-15.0	15	-6	-9.0	-21	0	-9.0	-15	-2	-9.0	-9	-4
30	0.0	-5.88	7.18793760816	1	-27.0	-3	-10	-27.0	3	-12	-21.0	-9	-5	-21.0	-3	-10	-21.0	3	-6	-21.0	9	-10	-15.0	-15	-2	-15.0	-9	-3	-15.0	-3	-4	-15.0	3	-13	-15.0	9	-6	-15.0	15	-8	-9.0	-21	-3	-9.0	-15	-3	-9.0	-9	-3
30	0.0	-5.29	5.00261343464	1	-27.0	-3	-23	-27.0	3	-22	-21.0	-9	-8	-21.0	-3	-8	-21.0	3	-11	-21.0	9	-17	-15.0	-15	-3	-15.0	-9	-4	-15.0	-3	-8	-15.0	3	-2	-15.0	9	-8	-15.0	15	-9	-9.0	-21	-5	-9.0	-15	-4	-9.0	-9	-8
30	0.0	-5.48	5.53750279954	1	-27.0	-3	-16	-27.0	3	-24	-21.0	-9	-7	-21.0	-3	-14	-21.0	3	-8	-21.0	9	-15	-15.0	-15	-5	-15.0	-9	-5	-15.0	-3	-8	-15.0	3	-8	-15.0	9	-5	-15.0	15	-5	-9.0	-21	-4	-9.0	-15	-3	-9.0	-9	-3
30	0.0	-5.4	3.43260034056	1	-27.0	-3	-11	-27.0	3	-7	-21.0	-9	-4	-21.0	-3	-9	-21.0	3	-8	-21.0	9	-3	-15.0	-15	-8	-15.0	-9	-4	-15.0	-3	-5	-15.0	3	-4	-15.0	9	-5	-15.0	15	-8	-9.0	-21	-6	-9.0	-15	-5	-9.0	-9	-7
30	1.0	-3.58	5.55212872089	1	27.0	-3	-1	27.0	3	-22	21.0	-9	-1	21.0	-3	-2	21.0	3	-9	21.0	9	-7	15.0	-15	2	15.0	-9	1	15.0	-3	-2	15.0	3	-11	15.0	9	-5	15.0	15	-10	9.0	-21	-1	9.0	-15	-2	9.0	-9	-4
30	1.0	-5.55	7.18635689972	1	27.0	-3	-1	27.0	3	-15	21.0	-9	-3	21.0	-3	-5	21.0	3	-12	21.0	9	-4	15.0	-15	-3	15.0	-9	-3	15.0	-3	-2	15.0	3	-13	15.0	9	-8	15.0	15	-11	9.0	-21	-1	9.0	-15	-1	9.0	-9	1
30	1.0	-4.41	5.38003061439	1	27.0	-3	0	27.0	3	-13	21.0	-9	-3	21.0	-3	-1	21.0	3	-5	21.0	9	-4	15.0	-15	-2	15.0	-9	-3	15.0	-3	-1	15.0	3	-10	15.0	9	-4	15.0	15	-5	9.0	-21	-2	9.0	-15	-1	9.0	-9	-1
30	1.0	-5.14	7.38580939316	1	27.0	-3	0	27.0	3	-7	21.0	-9	0	21.0	-3	-5	21.0	3	-12	21.0	9	-3	15.0	-15	-3	15.0	-9	-4	15.0	-3	-1	15.0	3	-21	15.0	9	-1	15.0	15	-10	9.0	-21	-4	9.0	-15	-3	9.0	-9	-1
31	1.0	-1.17	1.76403503589	1	27.0	-3	-2	27.0	3	-1	21.0	-9	-4	21.0	-3	-4	21.0	3	-5	21.0	9	-1	15.0	-15	-3	15.0	-9	-2	15.0	-3	-2	15.0	3	-1	15.0	9	-3	15.0	15	1	9.0	-21	-5	9.0	-15	-4	9.0	-9	0
31	1.0	-0.54	1.48484633126	1	27.0	-3	-2	27.0	3	0	21.0	-9	-4	21.0	-3	0	21.0	3	2	21.0	9	-1	15.0	-15	-1	15.0	-9	-1	15.0	-3	0	15.0	3	1	15.0	9	-3	15.0	15	-1	9.0	-21	-3	9.0	-15	0	9.0	-9	-1
31	1.0	-0.39	1.53155822228	1	27.0	-3	0	27.0	3	2	21.0	-9	-2	21.0	-3	0	21.0	3	0	21.0	9	-1	15.0	-15	0	15.0	-9	-1	15.0	-3	-2	15.0	3	-3	15.0	9	-1	15.0	15	-1	9.0	-21	-3	9.0	-15	0	9.0	-9	0
31	1.0	-0.75	1.76429733833	1	27.0	-3	1	27.0	3	3	21.0	-9	1	21.0	-3	-1	21.0	3	1	21.0	9	-2	15.0	-15	-1	15.0	-9	0	15.0	-3	-3	15.0	3	-2	15.0	9	-2	15.0	15	2	9.0	-21	-2	9.0	-15	-5	9.0	-9	-1
31	1.0	-0.13	1.58459990621	1	27.0	-3	4	27.0	3	0	21.0	-9	0	21.0	-3	0	21.0	3	0	21.0	9	1	15.0	-15	0	15.0	-9	1	15.0	-3	0	15.0	3	-1	15.0	9	-1	15.0	15	-1	9.0	-21	1	9.0	-15	-2	9.0	-9	0
31	1.0	0.19	1.41903861407	1	27.0	-3	1	27.0	3	4	21.0	-9	-1	21.0	-3	0	21.0	3	2	21.0	9	1	15.0	-15	0	15.0	-9	1	15.0	-3	0	15.0	3	1	15.0	9	2	15.0	15	1	9.0	-21	-1	9.0	-15	-2	9.0	-9	0
31	1.0	0.18	1.38567460742	1	27.0	-3	3	27.0	3	1	21.0	-9	1	21.0	-3	0	21.0	3	1	21.0	9	0	15.0	-15	0	15.0	-9	1	15.0	-3	0	15.0	3	0	15.0	9	1	15.0	15	0	9.0	-21	1	9.0	-15	-2	9.0	-9	0
31	1.0	0.08	1.56388656125	1	27.0	-3	3	27.0	3	2	21.0	-9	-3	21.0	-3	0	21.0	3	0	21.0	9	-1	15.0	-15	-2	15.0	-9	-1	15.0	-3	0	15.0	3	1	15.0	9	0	15.0	15	-1	9.0	-21	1	9.0	-15	-2	9.0	-9	0
31	1.0	-0.34	1.57337653646	1	27.0	-3	-1	27.0	3	4	21.0	-9	-1	21.0	-3	0	21.0	3	0	21.0	9	-1	15.0	-15	-2	15.0	-9	1	15.0	-3	0	15.0	3	-1	15.0	9	0	15.0	15	3	9.0	-21	-1	9.0	-15	-2	9.0	-9	0
31	1.0	-1.2	1.60684808999	1	27.0	-3	1	27.0	3	0	21.0	-9	-1	21.0	-3	-4	21.0	3	0	21.0	9	2	15.0	-15	-2	15.0	-9	-3	15.0	-3	-2	15.0	3	-3	15.0	9	-2	15.0	15	-3	9.0	-21	-1	9.0	-15	0	9.0	-9	0
31	1.0	-0.34	1.54520891411	1	27.0	-3	0	27.0	3	1	21.0	-9	-2	21.0	-3	-3	21.0	3	-1	21.0	9	-1	15.0	-15	0	15.0	-9	0	15.0	-3	-1	15.0	3	-1	15.0	9	-1	15.0	15	-2	9.0	-21	0	9.0	-15	-1	9.0	-9	-1
31	1.0	-0.41	1.46475722408	1	27.0	-3	-3	27.0	3	1	21.0	-9	-3	21.0	-3	-2	21.0	3	-1	21.0	9	-1	15.0	-15	-2	15.0	-9	-1	15.0	-3	-2	15.0	3	1	15.0	9	1	15.0	15	0	9.0	-21	-1	9.0	-15	-2	9.0	-9	-2
31	1.0	-0.33	1.63960062091	1	27.0	-3	1	27.0	3	-1	21.0	-9	1	21.0	-3	-2	21.0	3	-1	21.0	9	-1	15.0	-15	-3	15.0	-9	-1	15.0	-3	0	15.0	3	1	15.0	9	-3	15.0	15	0	9.0	-21	1	9.0	-15	-4	9.0	-9	0
31	1.0	-0.65	1.51249696159	1	27.0	-3	1	27.0	3	1	21.0	-9	-3	21.0	-3	-2	21.0	3	-1	21.0	9	-3	15.0	-15	-3	15.0	-9	1	15.0	-3	-2	15.0	3	-1	15.0	9	-1	15.0	15	1	9.0	-21	1	9.0	-15	0	9.0	-9	1
31	1.0	0.04	1.55603316664	1	27.0	-3	-1	27.0	3	0	21.0	-9	-1	21.0	-3	-2	21.0	3	-2	21.0	9	0	15.0	-15	0	15.0	-9	-1	15.0	-3	0	15.0	3	0	15.0	9	0	15.0	15	0	9.0	-21	1	9.0	-15	-2	9.0	-9	-1
31	1.0	0.65	1.56223821336	1	27.0	-3	1	27.0	3	-1	21.0	-9	1	21.0	-3	1	21.0	3	0	21.0	9	0	15.0	-15	2	15.0	-9	-1	15.0	-3	0	15.0	3	2	15.0	9	-2	15.0	15	4	9.0	-21	-1	9.0	-15	0	9.0	-9	1
33	0.0	-3.18	7.26852575607	1	-27.0	-3	-12	-27.0	3	-18	-21.0	-9	-6	-21.0	-3	-2	-21.0	3	-17	-21.0	9	-9	-15.0	-15	0	-15.0	-9	1	-15.0	-3	0	-15.0	3	-7	-15.0	9	3	-15.0	15	3	-9.0	-21	4	-9.0	-15	3	-9.0	-9	-2
33	1.0	-0.05	2.03224014329	1	27.0	-3	-1	27.0	3	4	21.0	-9	0	21.0	-3	-1	21.0	3	1	21.0	9	3	15.0	-15	1	15.0	-9	0	15.0	-3	-1	15.0	3	-4	15.0	9	3	15.0	15	-1	9.0	-21	2	9.0	-15	1	9.0	-9	0
33	1.0	-0.11	2.03532143244	1	27.0	-3	0	27.0	3	4	21.0	-9	-3	21.0	-3	0	21.0	3	2	21.0	9	1	15.0	-15	0	15.0	-9	-1	15.0	-3	-2	15.0	3	-2	15.0	9	-2	15.0	15	1	9.0	-21	-1	9.0	-15	2	9.0	-9	-1
33	1.0	0.28	2.07258860593	1	27.0	-3	1	27.0	3	-2	21.0	-9	-2	21.0	-3	1	21.0	3	-4	21.0	9	2	15.0	-15	0	15.0	-9	0	15.0	-3	1	15.0	3	-4	15.0	9	0	15.0	15	-1	9.0	-21	0	9.0	-15	-1	9.0	-9	-2
33	1.0	0.01	2.01778951078	1	27.0	-3	-2	27.0	3	1	21.0	-9	-1	21.0	-3	0	21.0	3	1	21.0	9	0	15.0	-15	1	15.0	-9	-1	15.0	-3	-2	15.0	3	-3	15.0	9	1	15.0	15	4	9.0	-21	-3	9.0	-15	-4	9.0	-9	-1
33	1.0	-0.55	1.94094175646	1	27.0	-3	-2	27.0	3	-2	21.0	-9	-2	21.0	-3	-1	21.0	3	0	21.0	9	0	15.0	-15	-1	15.0	-9	-2	15.0	-3	-1	15.0	3	-4	15.0	9	0	15.0	15	-1	9.0	-21	-2	9.0	-15	-1	9.0	-9	-4
33	1.0	-0.98	1.99617673782	1	27.0	-3	-2	27.0	3	1	21.0	-9	0	21.0	-3	-1	21.0	3	-3	21.0	9	1	15.0	-15	-3	15.0	-9	-4	15.0	-3	-1	15.0	3	-1	15.0	9	-1	15.0	15	1	9.0	-21	-4	9.0	-15	-3	9.0	-9	-2
33	1.0	-0.08	2.0375533194	1	27.0	-3	0	27.0	3	0	21.0	-9	-2	21.0	-3	-3	21.0	3	2	21.0	9	0	15.0	-15	0	15.0	-9	-2	15.0	-3	1	15.0	3	-4	15.0	9	2	15.0	15	1	9.0	-21	2	9.0	-15	-3	9.0	-9	-2
33	1.0	-0.1	2.14987459735	1	27.0	-3	-1	27.0	3	-4	21.0	-9	-1	21.0	-3	-2	21.0	3	-2	21.0	9	2	15.0	-15	-1	15.0	-9	-1	15.0	-3	-2	15.0	3	-6	15.0	9	2	15.0	15	1	9.0	-21	-3	9.0	-15	-2	9.0	-9	-1
33	1.0	-1.2	2.10731685176	1	27.0	-3	-2	27.0	3	-1	21.0	-9	-4	21.0	-3	-1	21.0	3	-5	21.0	9	1	15.0	-15	-1	15.0	-9	-4	15.0	-3	-3	15.0	3	-3	15.0	9	1	15.0	15	1	9.0	-21	-2	9.0	-15	-1	9.0	-9	-4
33	1.0	-0.49	2.77547098988	1	27.0	-3	-9	27.0	3	-8	21.0	-9	-3	21.0	-3	0	21.0	3	-3	21.0	9	3	15.0	-15	1	15.0	-9	1	15.0	-3	-4	15.0	3	-3	15.0	9	1	15.0	15	3	9.0	-21	2	9.0	-15	-4	9.0	-9	1
33	1.0	-1.82	3.57903700489	1	27.0	-3	-10	27.0	3	-4	21.0	-9	-8	21.0	-3	-2	21.0	3	-4	21.0	9	0	15.0	-15	0	15.0	-9	-1	15.0	-3	-2	15.0	3	-2	15.0	9	-2	15.0	15	-2	9.0	-21	-1	9.0	-15	-17	9.0	-9	-5
33	1.0	-1.38	3.15777534002	1	27.0	-3	0	27.0	3	2	21.0	-9	-5	21.0	-3	-12	21.0	3	-2	21.0	9	1	15.0	-15	-1	15.0	-9	-5	15.0	-3	-2	15.0	3	-6	15.0	9	0	15.0	15	2	9.0	-21	-5	9.0	-15	-3	9.0	-9	-3
33	1.0	-2.0	2.81800930988	1	27.0	-3	-4	27.0	3	-4	21.0	-9	-8	21.0	-3	-13	21.0	3	-1	21.0	9	0	15.0	-15	-2	15.0	-9	-2	15.0	-3	-2	15.0	3	-8	15.0	9	-4	15.0	15	0	9.0	-21	-6	9.0	-15	-2	9.0	-9	-2
33	1.0	-3.25	5.30306977322	1	27.0	-3	-12	27.0	3	-1	21.0	-9	-18	21.0	-3	-14	21.0	3	-5	21.0	9	1	15.0	-15	-6	15.0	-9	-4	15.0	-3	-3	15.0	3	-24	15.0	9	-1	15.0	15	2	9.0	-21	-4	9.0	-15	-4	9.0	-9	-8
33	1.0	2.21	4.20586238854	1	27.0	-3	-1	27.0	3	-4	21.0	-9	-1	21.0	-3	-6	21.0	3	0	21.0	9	2	15.0	-15	-10	15.0	-9	-2	15.0	-3	5	15.0	3	2	15.0	9	2	15.0	15	2	9.0	-21	0	9.0	-15	-11	9.0	-9	1
33	1.0	-2.83	3.57568805939	1	27.0	-3	-10	27.0	3	-3	21.0	-9	-7	21.0	-3	-6	21.0	3	-5	21.0	9	3	15.0	-15	1	15.0	-9	-2	15.0	-3	-12	15.0	3	-7	15.0	9	-1	15.0	15	-1	9.0	-21	-5	9.0	-15	-10	9.0	-9	-6
35	0.0	-4.39	1.88944021174	1	-27.0	-3	-5	-27.0	3	-2	-21.0	-9	-3	-21.0	-3	-7	-21.0	3	-8	-21.0	9	-2	-15.0	-15	-2	-15.0	-9	-6	-15.0	-3	-1	-15.0	3	-4	-15.0	9	-4	-15.0	15	-4	-9.0	-21	0	-9.0	-15	-3	-9.0	-9	-3
35	0.0	-4.58	2.51666134268	1	-27.0	-3	-4	-27.0	3	-7	-21.0	-9	-6	-21.0	-3	-4	-21.0	3	-8	-21.0	9	-5	-15.0	-15	-3	-15.0	-9	-1	-15.0	-3	-4	-15.0	3	-3	-15.0	9	-3	-15.0	15	-3	-9.0	-21	-3	-9.0	-15	-6	-9.0	-9	-2
35	0.0	-5.35	2.25558131284	1	-27.0	-3	-3	-27.0	3	-8	-21.0	-9	-7	-21.0	-3	-7	-21.0	3	-8	-21.0	9	-8	-15.0	-15	-5	-15.0	-9	-4	-15.0	-3	-3	-15.0	3	-4	-15.0	9	-6	-15.0	15	-6	-9.0	-21	-2	-9.0	-15	-5	-9.0	-9	-5
35	0.0	-5.08	2.04235926628	1	-27.0	-3	-9	-27.0	3	-12	-21.0	-9	-5	-21.0	-3	-3	-21.0	3	-8	-21.0	9	-4	-15.0	-15	-4	-15.0	-9	-4	-15.0	-3	-5	-15.0	3	-8	-15.0	9	-6	-15.0	15	-8	-9.0	-21	-4	-9.0	-15	-5	-9.0	-9	-5
35	0.0	-4.74	1.80671514297	1	-27.0	-3	-3	-27.0	3	-6	-21.0	-9	-5	-21.0	-3	-3	-21.0	3	-5	-21.0	9	-4	-15.0	-15	-4	-15.0	-9	-4	-15.0	-3	-5	-15.0	3	-4	-15.0	9	-7	-15.0	15	-4	-9.0	-21	0	-9.0	-15	-5	-9.0	-9	-5
35	0.0	-5.19	1.95105401378	1	-27.0	-3	-7	-27.0	3	-6	-21.0	-9	-5	-21.0	-3	-5	-21.0	3	-5	-21.0	9	-6	-15.0	-15	-5	-15.0	-9	-6	-15.0	-3	-5	-15.0	3	-6	-15.0	9	-3	-15.0	15	-4	-9.0	-21	-4	-9.0	-15	-7	-9.0	-9	-5
35	0.0	-5.89	3.12456804858	1	-27.0	-3	-8	-27.0	3	-19	-21.0	-9	-9	-21.0	-3	-7	-21.0	3	-4	-21.0	9	-9	-15.0	-15	-5	-15.0	-9	-2	-15.0	-3	-7	-15.0	3	-5	-15.0	9	-6	-15.0	15	-5	-9.0	-21	-2	-9.0	-15	-5	-9.0	-9	-3
35	0.0	-5.35	2.40085768988	1	-27.0	-3	-3	-27.0	3	-3	-21.0	-9	-3	-21.0	-3	-9	-21.0	3	-6	-21.0	9	-9	-15.0	-15	-5	-15.0	-9	-6	-15.0	-3	-5	-15.0	3	-5	-15.0	9	-4	-15.0	15	-5	-9.0	-21	-2	-9.0	-15	-3	-9.0	-9	-5
35	0.0	-5.74	2.36541751072	1	-27.0	-3	-7	-27.0	3	-4	-21.0	-9	-8	-21.0	-3	-7	-21.0	3	-7	-21.0	9	-13	-15.0	-15	-5	-15.0	-9	-6	-15.0	-3	-7	-15.0	3	-7	-15.0	9	-7	-15.0	15	-4	-9.0	-21	-4	-9.0	-15	-5	-9.0	-9	-4
35	0.0	-4.94	1.87463565087	1	-27.0	-3	-10	-27.0	3	-7	-21.0	-9	-5	-21.0	-3	-8	-21.0	3	-5	-21.0	9	-4	-15.0	-15	-6	-15.0	-9	-5	-15.0	-3	-6	-15.0	3	-5	-15.0	9	-1	-15.0	15	-8	-9.0	-21	-1	-9.0	-15	-6	-9.0	-9	-5
35	0.0	-5.61	3.54348117302	1	-27.0	-3	-3	-27.0	3	-3	-21.0	-9	-4	-21.0	-3	-7	-21.0	3	-3	-21.0	9	-8	-15.0	-15	-5	-15.0	-9	-4	-15.0	-3	-3	-15.0	3	-7	-15.0	9	-7	-15.0	15	-4	-9.0	-21	-6	-9.0	-15	-5	-9.0	-9	-4
35	0.0	-4.8	2.37338180166	1	-27.0	-3	-2	-27.0	3	-8	-21.0	-9	-7	-21.0	-3	-2	-21.0	3	-9	-21.0	9	-4	-15.0	-15	-4	-15.0	-9	-5	-15.0	-3	-2	-15.0	3	-5	-15.0	9	-3	-15.0	15	-6	-9.0	-21	1	-9.0	-15	-4	-9.0	-9	-3
35	0.0	-4.71	2.31632399779	1	-27.0	-3	-4	-27.0	3	-8	-21.0	-9	0	-21.0	-3	-5	-21.0	3	-4	-21.0	9	-4	-15.0	-15	-2	-15.0	-9	-6	-15.0	-3	-5	-15.0	3	-6	-15.0	9	-4	-15.0	15	-1	-9.0	-21	-4	-9.0	-15	-3	-9.0	-9	-2
35	0.0	-4.39	2.53790557466	1	-27.0	-3	0	-27.0	3	-9	-21.0	-9	-2	-21.0	-3	-5	-21.0	3	-7	-21.0	9	-3	-15.0	-15	-2	-15.0	-9	-2	-15.0	-3	-3	-15.0	3	-3	-15.0	9	-5	-15.0	15	-2	-9.0	-21	-2	-9.0	-15	-3	-9.0	-9	-2
35	0.0	-4.6	2.3544700915	1	-27.0	-3	-4	-27.0	3	-3	-21.0	-9	-6	-21.0	-3	-3	-21.0	3	-5	-21.0	9	-1	-15.0	-15	-6	-15.0	-9	-6	-15.0	-3	-5	-15.0	3	-3	-15.0	9	-3	-15.0	15	-2	-9.0	-21	-4	-9.0	-15	-1	-9.0	-9	-2
35	0.0	-4.16	2.66042603105	1	-27.0	-3	-1	-27.0	3	-4	-21.0	-9	-3	-21.0	-3	-4	-21.0	3	-4	-21.0	9	-2	-15.0	-15	-1	-15.0	-9	-3	-15.0	-3	-2	-15.0	3	-4	-15.0	9	-4	-15.0	15	-3	-9.0	-21	-3	-9.0	-15	0	-9.0	-9	-1
35	0.0	-4.5	2.81800930988	1	-27.0	-3	-11	-27.0	3	-3	-21.0	-9	-4	-21.0	-3	-5	-21.0	3	-8	-21.0	9	-1	-15.0	-15	-2	-15.0	-9	-4	-15.0	-3	-1	-15.0	3	-3	-15.0	9	-5	-15.0	15	-1	-9.0	-21	0	-9.0	-15	-3	-9.0	-9	-2
35	0.0	-4.52	2.57446282232	1	-27.0	-3	-7	-27.0	3	-7	-21.0	-9	-3	-21.0	-3	-8	-21.0	3	-7	-21.0	9	-3	-15.0	-15	-3	-15.0	-9	-3	-15.0	-3	0	-15.0	3	-5	-15.0	9	-5	-15.0	15	-3	-9.0	-21	-1	-9.0	-15	-2	-9.0	-9	-1
35	0.0	-4.99	2.92522900059	1	-27.0	-3	-5	-27.0	3	-7	-21.0	-9	-5	-21.0	-3	-6	-21.0	3	-11	-21.0	9	-3	-15.0	-15	-1	-15.0	-9	-6	-15.0	-3	-2	-15.0	3	-7	-15.0	9	-3	-15.0	15	-3	-9.0	-21	-3	-9.0	-15	-1	-9.0	-9	-1
35	1.0	-5.11	2.87036651346	1	27.0	-3	-6	27.0	3	0	21.0	-9	-17	21.0	-3	-6	21.0	3	0	21.0	9	-5	15.0	-15	-10	15.0	-9	-9	15.0	-3	-4	15.0	3	-4	15.0	9	-7	15.0	15	-5	9.0	-21	-9	9.0	-15	-4	9.0	-9	-7
35	1.0	-5.85	7.91619090418	1	27.0	-3	-28	27.0	3	-15	21.0	-9	-25	21.0	-3	-31	21.0	3	-2	21.0	9	-4	15.0	-15	-6	15.0	-9	-26	15.0	-3	-32	15.0	3	-4	15.0	9	-2	15.0	15	-4	9.0	-21	-1	9.0	-15	-10	9.0	-9	-7
36	0.0	-2.93	6.7290048211	1	-27.0	-3	-2	-27.0	3	-3	-21.0	-9	0	-21.0	-3	-3	-21.0	3	-1	-21.0	9	-1	-15.0	-15	1	-15.0	-9	0	-15.0	-3	-1	-15.0	3	-1	-15.0	9	-1	-15.0	15	1	-9.0	-21	-2	-9.0	-15	-3	-9.0	-9	0
36	0.0	-3.74	8.10063565649	1	-27.0	-3	-6	-27.0	3	-10	-21.0	-9	-4	-21.0	-3	-3	-21.0	3	-5	-21.0	9	1	-15.0	-15	0	-15.0	-9	-2	-15.0	-3	-1	-15.0	3	-1	-15.0	9	-1	-15.0	15	1	-9.0	-21	-2	-9.0	-15	-2	-9.0	-9	0
36	0.0	-2.44	7.8442025551	1	-27.0	-3	0	-27.0	3	-2	-21.0	-9	-5	-21.0	-3	-1	-21.0	3	-2	-21.0	9	0	-15.0	-15	3	-15.0	-9	2	-15.0	-3	-1	-15.0	3	-4	-15.0	9	0	-15.0	15	2	-9.0	-21	0	-9.0	-15	0	-9.0	-9	2
36	0.0	-2.13	7.56845724689	1	-27.0	-3	-2	-27.0	3	0	-21.0	-9	0	-21.0	-3	-7	-21.0	3	-8	-21.0	9	0	-15.0	-15	1	-15.0	-9	0	-15.0	-3	-2	-15.0	3	-4	-15.0	9	0	-15.0	15	4	-9.0	-21	4	-9.0	-15	0	-9.0	-9	0
36	0.0	-2.8	8.18377160282	1	-27.0	-3	-3	-27.0	3	-4	-21.0	-9	-3	-21.0	-3	-1	-21.0	3	0	-21.0	9	-5	-15.0	-15	0	-15.0	-9	-1	-15.0	-3	3	-15.0	3	0	-15.0	9	0	-15.0	15	2	-9.0	-21	-1	-9.0	-15	-1	-9.0	-9	-1
36	0.0	-3.1	7.94160056965	1	-27.0	-3	0	-27.0	3	-6	-21.0	-9	-2	-21.0	-3	0	-21.0	3	-2	-21.0	9	0	-15.0	-15	0	-15.0	-9	0	-15.0	-3	-4	-15.0	3	-2	-15.0	9	0	-15.0	15	2	-9.0	-21	-2	-9.0	-15	0	-9.0	-9	0
36	0.0	-3.28	7.89365195435	1	-27.0	-3	-2	-27.0	3	-6	-21.0	-9	-2	-21.0	-3	-2	-21.0	3	-2	-21.0	9	-6	-15.0	-15	1	-15.0	-9	0	-15.0	-3	-2	-15.0	3	-2	-15.0	9	0	-15.0	15	0	-9.0	-21	3	-9.0	-15	-2	-9.0	-9	0
36	0.0	-2.65	6.9530216312	1	-27.0	-3	-4	-27.0	3	-3	-21.0	-9	0	-21.0	-3	-2	-21.0	3	-6	-21.0	9	2	-15.0	-15	1	-15.0	-9	-2	-15.0	-3	0	-15.0	3	0	-15.0	9	0	-15.0	15	2	-9.0	-21	-3	-9.0	-15	-2	-9.0	-9	0
36	0.0	-3.11	8.06462767943	1	-27.0	-3	-4	-27.0	3	-2	-21.0	-9	-5	-21.0	-3	-2	-21.0	3	-6	-21.0	9	-1	-15.0	-15	0	-15.0	-9	1	-15.0	-3	0	-15.0	3	-3	-15.0	9	1	-15.0	15	3	-9.0	-21	3	-9.0	-15	0	-9.0	-9	0
36	0.0	-3.48	7.89522168721	1	-27.0	-3	-10	-27.0	3	-2	-21.0	-9	-6	-21.0	-3	-4	-21.0	3	-4	-21.0	9	-1	-15.0	-15	1	-15.0	-9	-1	-15.0	-3	0	-15.0	3	-1	-15.0	9	-1	-15.0	15	-1	-9.0	-21	1	-9.0	-15	0	-9.0	-9	0
36	0.0	-2.94	8.06710483334	1	-27.0	-3	-4	-27.0	3	2	-21.0	-9	-4	-21.0	-3	-6	-21.0	3	0	-21.0	9	-3	-15.0	-15	1	-15.0	-9	-3	-15.0	-3	-2	-15.0	3	-1	-15.0	9	1	-15.0	15	-1	-9.0	-21	3	-9.0	-15	-2	-9.0	-9	-2
36	0.0	-3.23	6.45313542882	1	-27.0	-3	-8	-27.0	3	-6	-21.0	-9	-7	-21.0	-3	-5	-21.0	3	-9	-21.0	9	-3	-15.0	-15	1	-15.0	-9	-3	-15.0	-3	0	-15.0	3	-1	-15.0	9	-5	-15.0	15	-1	-9.0	-21	3	-9.0	-15	0	-9.0	-9	0
36	0.0	-2.73	8.05353509032	1	-27.0	-3	-5	-27.0	3	2	-21.0	-9	1	-21.0	-3	-3	-21.0	3	0	-21.0	9	1	-15.0	-15	1	-15.0	-9	-2	-15.0	-3	1	-15.0	3	-1	-15.0	9	-1	-15.0	15	3	-9.0	-21	2	-9.0	-15	1	-9.0	-9	-3
36	0.0	-1.92	6.72532935268	1	-27.0	-3	-7	-27.0	3	1	-21.0	-9	0	-21.0	-3	-3	-21.0	3	-6	-21.0	9	0	-15.0	-15	2	-15.0	-9	0	-15.0	-3	-1	-15.0	3	-3	-15.0	9	2	-15.0	15	5	-9.0	-21	4	-9.0	-15	-1	-9.0	-9	-1
36	0.0	-3.15	8.27311971411	1	-27.0	-3	-7	-27.0	3	-3	-21.0	-9	-3	-21.0	-3	-4	-21.0	3	-10	-21.0	9	-2	-15.0	-15	-1	-15.0	-9	1	-15.0	-3	0	-15.0	3	-2	-15.0	9	-1	-15.0	15	2	-9.0	-21	3	-9.0	-15	0	-9.0	-9	0
36	0.0	-4.61	8.29650197963	1	-27.0	-3	-17	-27.0	3	-6	-21.0	-9	-13	-21.0	-3	-16	-21.0	3	-5	-21.0	9	-2	-15.0	-15	-2	-15.0	-9	-3	-15.0	-3	-2	-15.0	3	-6	-15.0	9	-1	-15.0	15	-2	-9.0	-21	-1	-9.0	-15	0	-9.0	-9	-2
36	0.0	-4.18	8.26464807739	1	-27.0	-3	-16	-27.0	3	-3	-21.0	-9	0	-21.0	-3	-12	-21.0	3	-5	-21.0	9	1	-15.0	-15	0	-15.0	-9	-12	-15.0	-3	-3	-15.0	3	-2	-15.0	9	1	-15.0	15	-2	-9.0	-21	0	-9.0	-15	1	-9.0	-9	-1
37	0.0	-3.71	5.46370053438	1	-27.0	-3	-15	-27.0	3	-5	-21.0	-9	-3	-21.0	-3	-5	-21.0	3	-4	-21.0	9	-10	-15.0	-15	-3	-15.0	-9	-2	-15.0	-3	-3	-15.0	3	-7	-15.0	9	-4	-15.0	15	-3	-9.0	-21	-6	-9.0	-15	-3	-9.0	-9	-1
37	0.0	-4.54	5.81553565048	1	-27.0	-3	-22	-27.0	3	-16	-21.0	-9	-2	-21.0	-3	-7	-21.0	3	-13	-21.0	9	-14	-15.0	-15	-7	-15.0	-9	-3	-15.0	-3	-2	-15.0	3	-10	-15.0	9	-5	-15.0	15	-8	-9.0	-21	-3	-9.0	-15	-2	-9.0	-9	-2
37	0.0	-4.08	5.36037165817	1	-27.0	-3	-5	-27.0	3	-8	-21.0	-9	-1	-21.0	-3	-5	-21.0	3	-3	-21.0	9	-4	-15.0	-15	-3	-15.0	-9	-12	-15.0	-3	-3	-15.0	3	-8	-15.0	9	-5	-15.0	15	-4	-9.0	-21	-2	-9.0	-15	-5	-9.0	-9	-3
37	0.0	-2.77	5.22698653483	1	-27.0	-3	-7	-27.0	3	-1	-21.0	-9	-3	-21.0	-3	-3	-21.0	3	-9	-21.0	9	-2	-15.0	-15	1	-15.0	-9	-2	-15.0	-3	-3	-15.0	3	-4	-15.0	9	-5	-15.0	15	-8	-9.0	-21	0	-9.0	-15	-1	-9.0	-9	-1
37	0.0	-2.65	5.03589079294	1	-27.0	-3	-6	-27.0	3	-9	-21.0	-9	-3	-21.0	-3	0	-21.0	3	-2	-21.0	9	-5	-15.0	-15	-1	-15.0	-9	-1	-15.0	-3	-2	-15.0	3	-2	-15.0	9	-6	-15.0	15	-5	-9.0	-21	-5	-9.0	-15	-2	-9.0	-9	-1
37	0.0	-2.19	5.03971910204	1	-27.0	-3	-5	-27.0	3	1	-21.0	-9	0	-21.0	-3	-5	-21.0	3	1	-21.0	9	0	-15.0	-15	-1	-15.0	-9	-4	-15.0	-3	-3	-15.0	3	-3	-15.0	9	-3	-15.0	15	-2	-9.0	-21	-2	-9.0	-15	-1	-9.0	-9	0
37	0.0	-3.31	5.06695793796	1	-27.0	-3	-5	-27.0	3	-4	-21.0	-9	-2	-21.0	-3	-1	-21.0	3	-2	-21.0	9	-3	-15.0	-15	-2	-15.0	-9	-5	-15.0	-3	-3	-15.0	3	-4	-15.0	9	-5	-15.0	15	-6	-9.0	-21	-6	-9.0	-15	-3	-9.0	-9	0
37	0.0	-3.6	5.68920546505	1	-27.0	-3	-20	-27.0	3	-8	-21.0	-9	-4	-21.0	-3	-5	-21.0	3	-4	-21.0	9	-4	-15.0	-15	-4	-15.0	-9	-2	-15.0	-3	-5	-15.0	3	-4	-15.0	9	-2	-15.0	15	-3	-9.0	-21	-2	-9.0	-15	-5	-9.0	-9	0
37	0.0	-2.96	5.46353903835	1	-27.0	-3	-5	-27.0	3	-22	-21.0	-9	-3	-21.0	-3	-4	-21.0	3	-7	-21.0	9	-1	-15.0	-15	-5	-15.0	-9	-3	-15.0	-3	0	-15.0	3	-8	-15.0	9	-1	-15.0	15	-2	-9.0	-21	-4	-9.0	-15	-4	-9.0	-9	-3
37	0.0	-2.28	5.47893792485	1	-27.0	-3	-10	-27.0	3	-15	-21.0	-9	2	-21.0	-3	-1	-21.0	3	-5	-21.0	9	-5	-15.0	-15	-6	-15.0	-9	-2	-15.0	-3	1	-15.0	3	-5	-15.0	9	-1	-15.0	15	0	-9.0	-21	-2	-9.0	-15	-3	-9.0	-9	0
37	0.0	-3.09	5.34390104992	1	-27.0	-3	-16	-27.0	3	-11	-21.0	-9	-3	-21.0	-3	-2	-21.0	3	-5	-21.0	9	-3	-15.0	-15	-3	-15.0	-9	-8	-15.0	-3	0	-15.0	3	-1	-15.0	9	-5	-15.0	15	-2	-9.0	-21	-3	-9.0	-15	-2	-9.0	-9	-3
37	0.0	-1.8	5.06483455007	1	-27.0	-3	-8	-27.0	3	-2	-21.0	-9	0	-21.0	-3	-3	-21.0	3	-4	-21.0	9	0	-15.0	-15	-1	-15.0	-9	-2	-15.0	-3	-1	-15.0	3	0	-15.0	9	-2	-15.0	15	-2	-9.0	-21	0	-9.0	-15	-1	-9.0	-9	0
37	0.0	-1.84	5.50053687219	1	-27.0	-3	-9	-27.0	3	-13	-21.0	-9	1	-21.0	-3	0	-21.0	3	-1	-21.0	9	-2	-15.0	-15	-2	-15.0	-9	-5	-15.0	-3	0	-15.0	3	-5	-15.0	9	1	-15.0	15	-1	-9.0	-21	-1	-9.0	-15	-2	-9.0	-9	-1
37	0.0	-3.09	5.34070789169	1	-27.0	-3	-16	-27.0	3	-7	-21.0	-9	-2	-21.0	-3	-3	-21.0	3	-7	-21.0	9	-3	-15.0	-15	-2	-15.0	-9	-5	-15.0	-3	-3	-15.0	3	-3	-15.0	9	-5	-15.0	15	-3	-9.0	-21	-2	-9.0	-15	-1	-9.0	-9	0
37	0.0	-2.61	5.13910269119	1	-27.0	-3	-6	-27.0	3	-5	-21.0	-9	-5	-21.0	-3	-2	-21.0	3	-1	-21.0	9	-3	-15.0	-15	-4	-15.0	-9	-3	-15.0	-3	-2	-15.0	3	-1	-15.0	9	-1	-15.0	15	-1	-9.0	-21	-5	-9.0	-15	-3	-9.0	-9	-3
37	0.0	-3.03	5.40545621227	1	-27.0	-3	-15	-27.0	3	-12	-21.0	-9	-4	-21.0	-3	-4	-21.0	3	-5	-21.0	9	-5	-15.0	-15	-5	-15.0	-9	-6	-15.0	-3	0	-15.0	3	-5	-15.0	9	-1	-15.0	15	-3	-9.0	-21	0	-9.0	-15	-2	-9.0	-9	-4
37	0.0	-2.5	5.02347430745	1	-27.0	-3	-21	-27.0	3	-10	-21.0	-9	-5	-21.0	-3	-5	-21.0	3	-2	-21.0	9	-7	-15.0	-15	-14	-15.0	-9	-1	-15.0	-3	1	-15.0	3	-2	-15.0	9	0	-15.0	15	0	-9.0	-21	1	-9.0	-15	1	-9.0	-9	-3
37	0.0	-1.48	5.38716848759	1	-27.0	-3	-9	-27.0	3	-2	-21.0	-9	-2	-21.0	-3	2	-21.0	3	-2	-21.0	9	1	-15.0	-15	0	-15.0	-9	0	-15.0	-3	0	-15.0	3	-2	-15.0	9	-4	-15.0	15	0	-9.0	-21	0	-9.0	-15	-2	-9.0	-9	0
37	1.0	-0.12	1.58168934259	1	27.0	-3	-2	27.0	3	-2	21.0	-9	-2	21.0	-3	0	21.0	3	-3	21.0	9	0	15.0	-15	0	15.0	-9	-1	15.0	-3	0	15.0	3	0	15.0	9	-1	15.0	15	0	9.0	-21	1	9.0	-15	-2	9.0	-9	-2
37	1.0	-0.31	1.68823611396	1	27.0	-3	3	27.0	3	1	21.0	-9	-1	21.0	-3	1	21.0	3	0	21.0	9	-3	15.0	-15	-1	15.0	-9	0	15.0	-3	1	15.0	3	-1	15.0	9	0	15.0	15	-3	9.0	-21	0	9.0	-15	1	9.0	-9	-1
37	1.0	0.59	1.4924726161	1	27.0	-3	1	27.0	3	1	21.0	-9	1	21.0	-3	1	21.0	3	3	21.0	9	0	15.0	-15	0	15.0	-9	2	15.0	-3	1	15.0	3	0	15.0	9	1	15.0	15	0	9.0	-21	0	9.0	-15	-1	9.0	-9	-1
37	1.0	0.23	1.37034989091	1	27.0	-3	1	27.0	3	1	21.0	-9	-1	21.0	-3	1	21.0	3	1	21.0	9	2	15.0	-15	0	15.0	-9	0	15.0	-3	1	15.0	3	0	15.0	9	1	15.0	15	0	9.0	-21	0	9.0	-15	3	9.0	-9	-1
37	1.0	0.71	1.52401173378	1	27.0	-3	0	27.0	3	0	21.0	-9	3	21.0	-3	2	21.0	3	2	21.0	9	1	15.0	-15	0	15.0	-9	3	15.0	-3	2	15.0	3	0	15.0	9	2	15.0	15	-1	9.0	-21	1	9.0	-15	2	9.0	-9	-1
37	1.0	0.26	1.30935697435	1	27.0	-3	-1	27.0	3	0	21.0	-9	0	21.0	-3	1	21.0	3	2	21.0	9	1	15.0	-15	-1	15.0	-9	0	15.0	-3	-1	15.0	3	0	15.0	9	0	15.0	15	-1	9.0	-21	0	9.0	-15	-1	9.0	-9	2
37	1.0	0.19	1.57403689819	1	27.0	-3	-1	27.0	3	-1	21.0	-9	0	21.0	-3	1	21.0	3	-3	21.0	9	-2	15.0	-15	-2	15.0	-9	0	15.0	-3	1	15.0	3	1	15.0	9	1	15.0	15	0	9.0	-21	2	9.0	-15	1	9.0	-9	0
37	1.0	-1.16	1.6142211137	1	27.0	-3	0	27.0	3	-1	21.0	-9	0	21.0	-3	-1	21.0	3	-5	21.0	9	-1	15.0	-15	-5	15.0	-9	0	15.0	-3	-1	15.0	3	-3	15.0	9	-1	15.0	15	-2	9.0	-21	2	9.0	-15	-1	9.0	-9	0
37	1.0	0.4	1.26273900863	1	27.0	-3	3	27.0	3	0	21.0	-9	1	21.0	-3	0	21.0	3	2	21.0	9	0	15.0	-15	0	15.0	-9	1	15.0	-3	0	15.0	3	0	15.0	9	0	15.0	15	1	9.0	-21	1	9.0	-15	0	9.0	-9	1
37	1.0	-0.27	1.76741086804	1	27.0	-3	0	27.0	3	-1	21.0	-9	0	21.0	-3	1	21.0	3	-1	21.0	9	-1	15.0	-15	0	15.0	-9	-2	15.0	-3	-3	15.0	3	-3	15.0	9	-1	15.0	15	-4	9.0	-21	-2	9.0	-15	-1	9.0	-9	-2
37	1.0	0.06	1.32980316987	1	27.0	-3	2	27.0	3	1	21.0	-9	2	21.0	-3	1	21.0	3	-1	21.0	9	3	15.0	-15	-1	15.0	-9	-2	15.0	-3	1	15.0	3	-3	15.0	9	-1	15.0	15	0	9.0	-21	0	9.0	-15	1	9.0	-9	0
37	1.0	0.28	1.71496755815	1	27.0	-3	2	27.0	3	2	21.0	-9	0	21.0	-3	1	21.0	3	2	21.0	9	2	15.0	-15	-2	15.0	-9	0	15.0	-3	1	15.0	3	-2	15.0	9	0	15.0	15	0	9.0	-21	2	9.0	-15	-1	9.0	-9	0
37	1.0	0.75	1.45015212184	1	27.0	-3	2	27.0	3	1	21.0	-9	2	21.0	-3	1	21.0	3	1	21.0	9	3	15.0	-15	0	15.0	-9	0	15.0	-3	1	15.0	3	-1	15.0	9	1	15.0	15	1	9.0	-21	2	9.0	-15	-1	9.0	-9	0
37	1.0	-0.03	1.58514426881	1	27.0	-3	-4	27.0	3	-1	21.0	-9	-4	21.0	-3	-5	21.0	3	-1	21.0	9	1	15.0	-15	-1	15.0	-9	0	15.0	-3	-1	15.0	3	-1	15.0	9	-1	15.0	15	-1	9.0	-21	-2	9.0	-15	-1	9.0	-9	0
37	1.0	0.93	1.58234623513	1	27.0	-3	2	27.0	3	0	21.0	-9	2	21.0	-3	1	21.0	3	0	21.0	9	2	15.0	-15	1	15.0	-9	0	15.0	-3	1	15.0	3	2	15.0	9	-2	15.0	15	2	9.0	-21	2	9.0	-15	2	9.0	-9	2
37	1.0	0.14	1.52507923291	1	27.0	-3	-1	27.0	3	2	21.0	-9	1	21.0	-3	1	21.0	3	0	21.0	9	4	15.0	-15	0	15.0	-9	-1	15.0	-3	-1	15.0	3	0	15.0	9	0	15.0	15	0	9.0	-21	-1	9.0	-15	3	9.0	-9	-1
37	1.0	0.5	1.74333464552	1	27.0	-3	2	27.0	3	1	21.0	-9	2	21.0	-3	2	21.0	3	1	21.0	9	1	15.0	-15	1	15.0	-9	0	15.0	-3	4	15.0	3	1	15.0	9	-1	15.0	15	-1	9.0	-21	0	9.0	-15	0	9.0	-9	0
37	1.0	1.59	1.4829832149	1	27.0	-3	3	27.0	3	4	21.0	-9	3	21.0	-3	3	21.0	3	0	21.0	9	2	15.0	-15	3	15.0	-9	3	15.0	-3	1	15.0	3	2	15.0	9	2	15.0	15	2	9.0	-21	3	9.0	-15	3	9.0	-9	1
38	0.0	-5.83	11.3764659043	1	-27.0	-3	-3	-27.0	3	-26	-21.0	-9	-1	-21.0	-3	1	-21.0	3	-29	-21.0	9	-28	-15.0	-15	1	-15.0	-9	1	-15.0	-3	0	-15.0	3	-17	-15.0	9	-30	-15.0	15	-22	-9.0	-21	-1	-9.0	-15	1	-9.0	-9	1
38	0.0	-5.95	11.6532668145	1	-27.0	-3	-3	-27.0	3	-26	-21.0	-9	1	-21.0	-3	1	-21.0	3	-29	-21.0	9	-28	-15.0	-15	0	-15.0	-9	1	-15.0	-3	1	-15.0	3	-31	-15.0	9	-30	-15.0	15	-22	-9.0	-21	2	-9.0	-15	1	-9.0	-9	1
38	0.0	-5.89	10.8922613292	1	-27.0	-3	2	-27.0	3	-26	-21.0	-9	-3	-21.0	-3	-1	-21.0	3	-28	-21.0	9	-28	-15.0	-15	-1	-15.0	-9	0	-15.0	-3	0	-15.0	3	-31	-15.0	9	-26	-15.0	15	-17	-9.0	-21	-4	-9.0	-15	1	-9.0	-9	5
38	1.0	-4.41	6.3637163886	1	27.0	-3	-15	27.0	3	-26	21.0	-9	-7	21.0	-3	-7	21.0	3	-28	21.0	9	-17	15.0	-15	-1	15.0	-9	1	15.0	-3	-4	15.0	3	-11	15.0	9	-10	15.0	15	-16	9.0	-21	-3	9.0	-15	-7	9.0	-9	-3
38	1.0	-3.74	7.0689533851	1	27.0	-3	-19	27.0	3	-26	21.0	-9	-3	21.0	-3	-12	21.0	3	-29	21.0	9	-24	15.0	-15	-1	15.0	-9	-11	15.0	-3	-2	15.0	3	-6	15.0	9	-10	15.0	15	-12	9.0	-21	-4	9.0	-15	-3	9.0	-9	1
38	1.0	-5.13	7.28239725667	1	27.0	-3	-9	27.0	3	-26	21.0	-9	-5	21.0	-3	-9	21.0	3	-29	21.0	9	-28	15.0	-15	2	15.0	-9	-17	15.0	-3	-5	15.0	3	-12	15.0	9	-12	15.0	15	-12	9.0	-21	-4	9.0	-15	-3	9.0	-9	-3
38	1.0	-3.42	8.12052929792	1	27.0	-3	-23	27.0	3	-26	21.0	-9	0	21.0	-3	-8	21.0	3	-29	21.0	9	-27	15.0	-15	0	15.0	-9	-4	15.0	-3	0	15.0	3	-13	15.0	9	-7	15.0	15	-17	9.0	-21	1	9.0	-15	0	9.0	-9	0
38	1.0	-5.2	7.784449053	1	27.0	-3	-25	27.0	3	-26	21.0	-9	-3	21.0	-3	-5	21.0	3	-28	21.0	9	-26	15.0	-15	-1	15.0	-9	-13	15.0	-3	-5	15.0	3	-21	15.0	9	-12	15.0	15	-12	9.0	-21	-2	9.0	-15	-7	9.0	-9	-5
39	0.0	-3.63	2.88532052116	1	-27.0	-3	-2	-27.0	3	-1	-21.0	-9	-2	-21.0	-3	-2	-21.0	3	1	-21.0	9	0	-15.0	-15	-5	-15.0	-9	-4	-15.0	-3	-3	-15.0	3	-6	-15.0	9	-2	-15.0	15	0	-9.0	-21	-8	-9.0	-15	-6	-9.0	-9	-4
39	0.0	-3.29	2.40291163253	1	-27.0	-3	-1	-27.0	3	-1	-21.0	-9	-1	-21.0	-3	-1	-21.0	3	-2	-21.0	9	0	-15.0	-15	-4	-15.0	-9	-5	-15.0	-3	-4	-15.0	3	-4	-15.0	9	-4	-15.0	15	0	-9.0	-21	-5	-9.0	-15	-5	-9.0	-9	-5
39	0.0	-3.44	2.48583122169	1	-27.0	-3	0	-27.0	3	0	-21.0	-9	-4	-21.0	-3	-2	-21.0	3	-1	-21.0	9	1	-15.0	-15	-3	-15.0	-9	-4	-15.0	-3	-2	-15.0	3	-3	-15.0	9	-3	-15.0	15	-1	-9.0	-21	-3	-9.0	-15	-6	-9.0	-9	-4
39	0.0	-3.22	2.33690259221	1	-27.0	-3	1	-27.0	3	1	-21.0	-9	-1	-21.0	-3	-3	-21.0	3	-2	-21.0	9	0	-15.0	-15	-1	-15.0	-9	-5	-15.0	-3	-3	-15.0	3	-4	-15.0	9	-2	-15.0	15	0	-9.0	-21	-2	-9.0	-15	-3	-9.0	-9	-5
39	0.0	-3.61	2.26295486165	1	-27.0	-3	0	-27.0	3	-3	-21.0	-9	-5	-21.0	-3	-1	-21.0	3	-3	-21.0	9	-2	-15.0	-15	-3	-15.0	-9	-3	-15.0	-3	-5	-15.0	3	-6	-15.0	9	-4	-15.0	15	0	-9.0	-21	0	-9.0	-15	-3	-9.0	-9	-5
39	0.0	-4.35	2.01353264823	1	-27.0	-3	-1	-27.0	3	0	-21.0	-9	-3	-21.0	-3	-2	-21.0	3	-2	-21.0	9	-1	-15.0	-15	-4	-15.0	-9	-6	-15.0	-3	-4	-15.0	3	-3	-15.0	9	-5	-15.0	15	-3	-9.0	-21	-3	-9.0	-15	-4	-9.0	-9	-6
39	0.0	-2.41	2.08025827959	1	-27.0	-3	0	-27.0	3	2	-21.0	-9	0	-21.0	-3	-1	-21.0	3	2	-21.0	9	1	-15.0	-15	0	-15.0	-9	-3	-15.0	-3	-1	-15.0	3	-3	-15.0	9	-3	-15.0	15	-3	-9.0	-21	-2	-9.0	-15	-1	-9.0	-9	-3
39	0.0	-1.0	1.87344706933	1	-27.0	-3	2	-27.0	3	1	-21.0	-9	0	-21.0	-3	1	-21.0	3	1	-21.0	9	-1	-15.0	-15	-1	-15.0	-9	-2	-15.0	-3	-1	-15.0	3	0	-15.0	9	1	-15.0	15	0	-9.0	-21	2	-9.0	-15	-5	-9.0	-9	-1
39	0.0	-1.91	1.57891250736	1	-27.0	-3	0	-27.0	3	1	-21.0	-9	-2	-21.0	-3	-1	-21.0	3	-1	-21.0	9	-1	-15.0	-15	-1	-15.0	-9	-2	-15.0	-3	1	-15.0	3	-2	-15.0	9	-3	-15.0	15	-2	-9.0	-21	-2	-9.0	-15	-1	-9.0	-9	-3
39	0.0	-1.02	2.24857601998	1	-27.0	-3	4	-27.0	3	1	-21.0	-9	6	-21.0	-3	3	-21.0	3	1	-21.0	9	1	-15.0	-15	-3	-15.0	-9	0	-15.0	-3	-1	-15.0	3	-2	-15.0	9	1	-15.0	15	-2	-9.0	-21	-2	-9.0	-15	-1	-9.0	-9	-1
39	0.0	-0.8	2.09331335072	1	-27.0	-3	4	-27.0	3	1	-21.0	-9	2	-21.0	-3	3	-21.0	3	-1	-21.0	9	1	-15.0	-15	-1	-15.0	-9	0	-15.0	-3	-1	-15.0	3	-2	-15.0	9	-1	-15.0	15	0	-9.0	-21	0	-9.0	-15	-3	-9.0	-9	-1
39	0.0	-1.6	1.86673669336	1	-27.0	-3	2	-27.0	3	3	-21.0	-9	0	-21.0	-3	1	-21.0	3	-1	-21.0	9	-1	-15.0	-15	-1	-15.0	-9	-2	-15.0	-3	-1	-15.0	3	-2	-15.0	9	-1	-15.0	15	0	-9.0	-21	2	-9.0	-15	-3	-9.0	-9	-3
39	0.0	-1.74	2.21047062685	1	-27.0	-3	3	-27.0	3	1	-21.0	-9	1	-21.0	-3	2	-21.0	3	1	-21.0	9	3	-15.0	-15	-5	-15.0	-9	-1	-15.0	-3	-2	-15.0	3	-2	-15.0	9	1	-15.0	15	-1	-9.0	-21	-3	-9.0	-15	-4	-9.0	-9	-4
39	0.0	-1.5	1.66274047354	1	-27.0	-3	-7	-27.0	3	-5	-21.0	-9	-1	-21.0	-3	-2	-21.0	3	-1	-21.0	9	-5	-15.0	-15	-1	-15.0	-9	-1	-15.0	-3	0	-15.0	3	-2	-15.0	9	-3	-15.0	15	-1	-9.0	-21	-1	-9.0	-15	-2	-9.0	-9	-2
39	0.0	-1.66	2.17909497314	1	-27.0	-3	2	-27.0	3	0	-21.0	-9	2	-21.0	-3	1	-21.0	3	2	-21.0	9	2	-15.0	-15	0	-15.0	-9	-2	-15.0	-3	1	-15.0	3	-1	-15.0	9	-2	-15.0	15	0	-9.0	-21	2	-9.0	-15	-3	-9.0	-9	-3
39	0.0	-1.05	2.03320475325	1	-27.0	-3	4	-27.0	3	2	-21.0	-9	2	-21.0	-3	1	-21.0	3	-1	-21.0	9	-3	-15.0	-15	-1	-15.0	-9	-2	-15.0	-3	-1	-15.0	3	-3	-15.0	9	-1	-15.0	15	1	-9.0	-21	0	-9.0	-15	-1	-9.0	-9	-3
41	0.0	-4.12	7.54067246182	1	-27.0	-3	-5	-27.0	3	-26	-21.0	-9	-4	-21.0	-3	-6	-21.0	3	-8	-21.0	9	-28	-15.0	-15	-15	-15.0	-9	-11	-15.0	-3	0	-15.0	3	-12	-15.0	9	-4	-15.0	15	-23	-9.0	-21	-3	-9.0	-15	-14	-9.0	-9	1
41	0.0	-1.16	6.74936627381	1	-27.0	-3	-8	-27.0	3	-25	-21.0	-9	-1	-21.0	-3	1	-21.0	3	-23	-21.0	9	-15	-15.0	-15	1	-15.0	-9	1	-15.0	-3	0	-15.0	3	-16	-15.0	9	-2	-15.0	15	-2	-9.0	-21	-1	-9.0	-15	2	-9.0	-9	3
41	0.0	-4.67	11.2043258453	1	-27.0	-3	-4	-27.0	3	-26	-21.0	-9	0	-21.0	-3	-4	-21.0	3	-29	-21.0	9	-28	-15.0	-15	-2	-15.0	-9	-1	-15.0	-3	-1	-15.0	3	-31	-15.0	9	-22	-15.0	15	-13	-9.0	-21	-12	-9.0	-15	0	-9.0	-9	4
41	0.0	-4.03	10.667402058	1	-27.0	-3	-13	-27.0	3	-26	-21.0	-9	-11	-21.0	-3	-3	-21.0	3	-29	-21.0	9	-28	-15.0	-15	-6	-15.0	-9	1	-15.0	-3	1	-15.0	3	-21	-15.0	9	-23	-15.0	15	-15	-9.0	-21	-3	-9.0	-15	3	-9.0	-9	1
41	0.0	-4.43	10.3447199756	1	-27.0	-3	-22	-27.0	3	-26	-21.0	-9	-1	-21.0	-3	-3	-21.0	3	-29	-21.0	9	-28	-15.0	-15	0	-15.0	-9	-1	-15.0	-3	1	-15.0	3	-25	-15.0	9	-22	-15.0	15	-19	-9.0	-21	-16	-9.0	-15	-3	-9.0	-9	1
41	0.0	-5.62	12.1581642061	1	-27.0	-3	0	-27.0	3	-26	-21.0	-9	1	-21.0	-3	-1	-21.0	3	-28	-21.0	9	-28	-15.0	-15	-7	-15.0	-9	1	-15.0	-3	1	-15.0	3	-28	-15.0	9	-20	-15.0	15	-28	-9.0	-21	2	-9.0	-15	1	-9.0	-9	1
41	0.0	-2.58	9.61491162155	1	-27.0	-3	-9	-27.0	3	-26	-21.0	-9	1	-21.0	-3	0	-21.0	3	-28	-21.0	9	-20	-15.0	-15	-2	-15.0	-9	0	-15.0	-3	2	-15.0	3	-5	-15.0	9	-5	-15.0	15	-26	-9.0	-21	-6	-9.0	-15	0	-9.0	-9	0
41	0.0	-5.28	11.2399818575	1	-27.0	-3	-2	-27.0	3	-26	-21.0	-9	0	-21.0	-3	1	-21.0	3	-25	-21.0	9	-28	-15.0	-15	-6	-15.0	-9	-1	-15.0	-3	-3	-15.0	3	-11	-15.0	9	-23	-15.0	15	-19	-9.0	-21	-8	-9.0	-15	3	-9.0	-9	-1
41	0.0	-5.04	12.2962796861	1	-27.0	-3	-4	-27.0	3	-26	-21.0	-9	2	-21.0	-3	-1	-21.0	3	-28	-21.0	9	-28	-15.0	-15	1	-15.0	-9	0	-15.0	-3	3	-15.0	3	-6	-15.0	9	-30	-15.0	15	-26	-9.0	-21	-8	-9.0	-15	1	-9.0	-9	1
41	0.0	-4.59	9.83638822604	1	-27.0	-3	-2	-27.0	3	-26	-21.0	-9	0	-21.0	-3	-1	-21.0	3	-28	-21.0	9	-22	-15.0	-15	-1	-15.0	-9	0	-15.0	-3	-1	-15.0	3	-31	-15.0	9	-4	-15.0	15	-2	-9.0	-21	-2	-9.0	-15	-3	-9.0	-9	-1
41	0.0	-5.4	11.0077690924	1	-27.0	-3	-6	-27.0	3	-26	-21.0	-9	2	-21.0	-3	-3	-21.0	3	-27	-21.0	9	-27	-15.0	-15	-1	-15.0	-9	0	-15.0	-3	-1	-15.0	3	-3	-15.0	9	-21	-15.0	15	-28	-9.0	-21	0	-9.0	-15	-1	-9.0	-9	-1
41	0.0	-1.43	5.99973005929	1	-27.0	-3	-2	-27.0	3	-26	-21.0	-9	0	-21.0	-3	-1	-21.0	3	-7	-21.0	9	-21	-15.0	-15	0	-15.0	-9	0	-15.0	-3	1	-15.0	3	-6	-15.0	9	-7	-15.0	15	-2	-9.0	-21	0	-9.0	-15	-1	-9.0	-9	-1
41	0.0	-1.72	8.0566095141	1	-27.0	-3	2	-27.0	3	-26	-21.0	-9	2	-21.0	-3	1	-21.0	3	-22	-21.0	9	-26	-15.0	-15	-5	-15.0	-9	2	-15.0	-3	1	-15.0	3	-16	-15.0	9	-3	-15.0	15	-6	-9.0	-21	-2	-9.0	-15	1	-9.0	-9	1
41	0.0	-3.2	8.27384255278	1	-27.0	-3	0	-27.0	3	-26	-21.0	-9	0	-21.0	-3	-3	-21.0	3	-9	-21.0	9	-8	-15.0	-15	-1	-15.0	-9	0	-15.0	-3	-1	-15.0	3	-5	-15.0	9	-4	-15.0	15	-1	-9.0	-21	-4	-9.0	-15	1	-9.0	-9	1
41	0.0	-1.11	5.81611891348	1	-27.0	-3	-2	-27.0	3	-22	-21.0	-9	0	-21.0	-3	-3	-21.0	3	-5	-21.0	9	-5	-15.0	-15	-3	-15.0	-9	2	-15.0	-3	-1	-15.0	3	-17	-15.0	9	-1	-15.0	15	-2	-9.0	-21	-2	-9.0	-15	1	-9.0	-9	3
41	0.0	-1.93	6.38511565759	1	-27.0	-3	-2	-27.0	3	-20	-21.0	-9	0	-21.0	-3	-3	-21.0	3	-17	-21.0	9	-19	-15.0	-15	-3	-15.0	-9	0	-15.0	-3	1	-15.0	3	-9	-15.0	9	-3	-15.0	15	0	-9.0	-21	2	-9.0	-15	-1	-9.0	-9	1
41	0.0	-3.31	7.73712364855	1	-27.0	-3	-2	-27.0	3	-26	-21.0	-9	0	-21.0	-3	-1	-21.0	3	-24	-21.0	9	-10	-15.0	-15	-2	-15.0	-9	0	-15.0	-3	-1	-15.0	3	-19	-15.0	9	-21	-15.0	15	-8	-9.0	-21	0	-9.0	-15	-1	-9.0	-9	-1
41	0.0	-1.51	7.00683867627	1	-27.0	-3	2	-27.0	3	-25	-21.0	-9	2	-21.0	-3	-1	-21.0	3	-26	-21.0	9	-18	-15.0	-15	-1	-15.0	-9	0	-15.0	-3	1	-15.0	3	-5	-15.0	9	-3	-15.0	15	-3	-9.0	-21	0	-9.0	-15	1	-9.0	-9	-1
42	1.0	-5.12	5.03257779033	1	27.0	-3	-3	27.0	3	-18	21.0	-9	-2	21.0	-3	-6	21.0	3	-6	21.0	9	-13	15.0	-15	-1	15.0	-9	-6	15.0	-3	-2	15.0	3	-3	15.0	9	-5	15.0	15	-5	9.0	-21	-3	9.0	-15	0	9.0	-9	-2
43	1.0	-2.16	1.83629635782	1	27.0	-3	-1	27.0	3	1	21.0	-9	-3	21.0	-3	-4	21.0	3	-3	21.0	9	-4	15.0	-15	-3	15.0	-9	-3	15.0	-3	-4	15.0	3	-2	15.0	9	-3	15.0	15	-2	9.0	-21	-1	9.0	-15	-2	9.0	-9	-2
43	1.0	-2.19	1.6884683859	1	27.0	-3	1	27.0	3	0	21.0	-9	-3	21.0	-3	-2	21.0	3	0	21.0	9	-1	15.0	-15	-4	15.0	-9	-3	15.0	-3	0	15.0	3	-1	15.0	9	-2	15.0	15	-1	9.0	-21	-3	9.0	-15	-4	9.0	-9	-4
43	1.0	-1.78	1.56503962238	1	27.0	-3	0	27.0	3	-1	21.0	-9	-2	21.0	-3	-1	21.0	3	1	21.0	9	0	15.0	-15	-3	15.0	-9	-2	15.0	-3	-3	15.0	3	-2	15.0	9	1	15.0	15	-2	9.0	-21	-4	9.0	-15	-3	9.0	-9	-1
43	1.0	-3.24	1.89465295079	1	27.0	-3	1	27.0	3	-2	21.0	-9	-1	21.0	-3	-4	21.0	3	-2	21.0	9	-2	15.0	-15	-2	15.0	-9	-3	15.0	-3	-2	15.0	3	-5	15.0	9	-2	15.0	15	-5	9.0	-21	-1	9.0	-15	-4	9.0	-9	-2
43	1.0	-1.94	1.88465006894	1	27.0	-3	0	27.0	3	2	21.0	-9	-2	21.0	-3	-1	21.0	3	-2	21.0	9	2	15.0	-15	-2	15.0	-9	-2	15.0	-3	-3	15.0	3	-3	15.0	9	-2	15.0	15	-1	9.0	-21	-5	9.0	-15	-3	9.0	-9	-1
43	1.0	-2.03	1.90338604371	1	27.0	-3	0	27.0	3	-6	21.0	-9	-2	21.0	-3	-1	21.0	3	-2	21.0	9	-2	15.0	-15	-3	15.0	-9	-2	15.0	-3	1	15.0	3	0	15.0	9	0	15.0	15	-1	9.0	-21	-2	9.0	-15	-3	9.0	-9	-3
43	1.0	-2.3	1.91731020739	1	27.0	-3	3	27.0	3	0	21.0	-9	-3	21.0	-3	-2	21.0	3	-2	21.0	9	0	15.0	-15	0	15.0	-9	-3	15.0	-3	-2	15.0	3	0	15.0	9	-2	15.0	15	-1	9.0	-21	-3	9.0	-15	-6	9.0	-9	-4
43	1.0	-2.27	1.42863434035	1	27.0	-3	0	27.0	3	0	21.0	-9	-4	21.0	-3	-3	21.0	3	-2	21.0	9	-2	15.0	-15	-3	15.0	-9	-4	15.0	-3	-3	15.0	3	-2	15.0	9	-2	15.0	15	-3	9.0	-21	-2	9.0	-15	-3	9.0	-9	-3
43	1.0	-1.74	1.88489974769	1	27.0	-3	-1	27.0	3	-4	21.0	-9	-1	21.0	-3	-2	21.0	3	0	21.0	9	2	15.0	-15	-3	15.0	-9	-1	15.0	-3	-2	15.0	3	-2	15.0	9	0	15.0	15	1	9.0	-21	-1	9.0	-15	-2	9.0	-9	-2
43	1.0	-1.89	1.47441713309	1	27.0	-3	1	27.0	3	-6	21.0	-9	-3	21.0	-3	-2	21.0	3	-2	21.0	9	-2	15.0	-15	-4	15.0	-9	-5	15.0	-3	-4	15.0	3	-2	15.0	9	2	15.0	15	-2	9.0	-21	-1	9.0	-15	-2	9.0	-9	-1
43	1.0	-0.72	1.64087972579	1	27.0	-3	2	27.0	3	-2	21.0	-9	-2	21.0	-3	-5	21.0	3	-2	21.0	9	0	15.0	-15	-1	15.0	-9	-4	15.0	-3	-1	15.0	3	-2	15.0	9	-2	15.0	15	0	9.0	-21	0	9.0	-15	-3	9.0	-9	0
43	1.0	-0.51	1.68816642614	1	27.0	-3	-1	27.0	3	-1	21.0	-9	-3	21.0	-3	-2	21.0	3	-1	21.0	9	1	15.0	-15	0	15.0	-9	-3	15.0	-3	-2	15.0	3	-1	15.0	9	3	15.0	15	1	9.0	-21	-1	9.0	-15	-2	9.0	-9	-3
43	1.0	-1.94	1.55037756312	1	27.0	-3	-1	27.0	3	1	21.0	-9	-1	21.0	-3	-1	21.0	3	-2	21.0	9	2	15.0	-15	-3	15.0	-9	-3	15.0	-3	-4	15.0	3	-2	15.0	9	-2	15.0	15	-2	9.0	-21	-5	9.0	-15	-4	9.0	-9	-3
43	1.0	-2.1	1.9589913371	1	27.0	-3	-1	27.0	3	-1	21.0	-9	-5	21.0	-3	-3	21.0	3	-4	21.0	9	2	15.0	-15	-1	15.0	-9	-3	15.0	-3	-2	15.0	3	-2	15.0	9	-2	15.0	15	-2	9.0	-21	-1	9.0	-15	-2	9.0	-9	-3
43	1.0	-2.43	2.04217684702	1	27.0	-3	-1	27.0	3	-4	21.0	-9	-5	21.0	-3	-5	21.0	3	-3	21.0	9	-3	15.0	-15	-1	15.0	-9	-5	15.0	-3	-2	15.0	3	-1	15.0	9	-3	15.0	15	1	9.0	-21	-1	9.0	-15	-5	9.0	-9	-3
43	1.0	-2.01	1.89056065966	1	27.0	-3	-1	27.0	3	-2	21.0	-9	-3	21.0	-3	-3	21.0	3	-3	21.0	9	-1	15.0	-15	-2	15.0	-9	-5	15.0	-3	-2	15.0	3	-3	15.0	9	1	15.0	15	-1	9.0	-21	-1	9.0	-15	-7	9.0	-9	-3
43	1.0	-1.74	1.75116319885	1	27.0	-3	-5	27.0	3	0	21.0	-9	-3	21.0	-3	-3	21.0	3	-3	21.0	9	1	15.0	-15	0	15.0	-9	-3	15.0	-3	-1	15.0	3	1	15.0	9	-1	15.0	15	-5	9.0	-21	0	9.0	-15	-1	9.0	-9	-3
43	1.0	-1.25	1.57648156274	1	27.0	-3	-1	27.0	3	0	21.0	-9	-3	21.0	-3	-5	21.0	3	-1	21.0	9	-1	15.0	-15	-2	15.0	-9	-3	15.0	-3	-1	15.0	3	-1	15.0	9	1	15.0	15	-1	9.0	-21	-2	9.0	-15	-1	9.0	-9	-3
43	1.0	-0.72	1.89238308106	1	27.0	-3	-1	27.0	3	-1	21.0	-9	-2	21.0	-3	-2	21.0	3	-1	21.0	9	-2	15.0	-15	-3	15.0	-9	-2	15.0	-3	-2	15.0	3	-2	15.0	9	-2	15.0	15	0	9.0	-21	-6	9.0	-15	-2	9.0	-9	-2
44	1.0	-5.75	6.73263925757	1	27.0	-3	-19	27.0	3	-25	21.0	-9	1	21.0	-3	-5	21.0	3	-5	21.0	9	-7	15.0	-15	-2	15.0	-9	1	15.0	-3	-6	15.0	3	-3	15.0	9	-18	15.0	15	0	9.0	-21	-1	9.0	-15	-2	9.0	-9	-3
44	1.0	-5.78	6.38115608187	1	27.0	-3	-7	27.0	3	-19	21.0	-9	-4	21.0	-3	-8	21.0	3	-7	21.0	9	-15	15.0	-15	-4	15.0	-9	-4	15.0	-3	-2	15.0	3	-3	15.0	9	-7	15.0	15	-5	9.0	-21	0	9.0	-15	-4	9.0	-9	-2
44	1.0	-2.15	5.85372346728	1	27.0	-3	-4	27.0	3	-3	21.0	-9	0	21.0	-3	0	21.0	3	-1	21.0	9	2	15.0	-15	1	15.0	-9	1	15.0	-3	0	15.0	3	0	15.0	9	0	15.0	15	-2	9.0	-21	1	9.0	-15	-2	9.0	-9	0
44	1.0	-2.83	4.83837357213	1	27.0	-3	-3	27.0	3	-2	21.0	-9	-1	21.0	-3	-3	21.0	3	-4	21.0	9	-1	15.0	-15	1	15.0	-9	0	15.0	-3	-3	15.0	3	-1	15.0	9	-1	15.0	15	-1	9.0	-21	-2	9.0	-15	-1	9.0	-9	-1
44	1.0	-5.0	5.07589458937	1	27.0	-3	-4	27.0	3	-4	21.0	-9	-2	21.0	-3	0	21.0	3	-11	21.0	9	-16	15.0	-15	-2	15.0	-9	-3	15.0	-3	-4	15.0	3	-5	15.0	9	-7	15.0	15	-3	9.0	-21	-1	9.0	-15	-2	9.0	-9	-4
44	1.0	-3.85	4.70787825321	1	27.0	-3	-10	27.0	3	-8	21.0	-9	0	21.0	-3	-2	21.0	3	-6	21.0	9	-5	15.0	-15	-5	15.0	-9	-1	15.0	-3	-2	15.0	3	-5	15.0	9	-3	15.0	15	-5	9.0	-21	-3	9.0	-15	-2	9.0	-9	-2
44	1.0	-4.48	5.57709039329	1	27.0	-3	-8	27.0	3	-12	21.0	-9	0	21.0	-3	1	21.0	3	-11	21.0	9	-4	15.0	-15	-3	15.0	-9	-2	15.0	-3	-3	15.0	3	-6	15.0	9	-1	15.0	15	-6	9.0	-21	0	9.0	-15	-5	9.0	-9	-3
44	1.0	-3.33	4.89277739001	1	27.0	-3	-2	27.0	3	-9	21.0	-9	-2	21.0	-3	1	21.0	3	-3	21.0	9	-2	15.0	-15	-4	15.0	-9	-2	15.0	-3	-3	15.0	3	-2	15.0	9	-5	15.0	15	-4	9.0	-21	0	9.0	-15	-3	9.0	-9	-1
44	1.0	-4.82	7.14258809577	1	27.0	-3	-10	27.0	3	-23	21.0	-9	-2	21.0	-3	-3	21.0	3	-17	21.0	9	-13	15.0	-15	-2	15.0	-9	-4	15.0	-3	-1	15.0	3	-3	15.0	9	-6	15.0	15	-5	9.0	-21	0	9.0	-15	-3	9.0	-9	-1
45	1.0	0.34	2.44376437361	1	27.0	-3	1	27.0	3	4	21.0	-9	1	21.0	-3	3	21.0	3	4	21.0	9	1	15.0	-15	1	15.0	-9	-3	15.0	-3	2	15.0	3	1	15.0	9	0	15.0	15	3	9.0	-21	7	9.0	-15	2	9.0	-9	-2
45	1.0	-0.52	2.7038853671	1	27.0	-3	3	27.0	3	4	21.0	-9	3	21.0	-3	2	21.0	3	2	21.0	9	1	15.0	-15	2	15.0	-9	1	15.0	-3	0	15.0	3	-1	15.0	9	2	15.0	15	1	9.0	-21	-5	9.0	-15	-2	9.0	-9	-4
45	1.0	-5.0	4.44354566076	1	27.0	-3	0	27.0	3	-4	21.0	-9	-4	21.0	-3	-4	21.0	3	-3	21.0	9	-3	15.0	-15	0	15.0	-9	-3	15.0	-3	-4	15.0	3	-4	15.0	9	-4	15.0	15	-6	9.0	-21	-2	9.0	-15	-4	9.0	-9	-4
45	1.0	-0.46	3.1564537063	1	27.0	-3	3	27.0	3	4	21.0	-9	1	21.0	-3	2	21.0	3	2	21.0	9	3	15.0	-15	1	15.0	-9	1	15.0	-3	0	15.0	3	-1	15.0	9	2	15.0	15	1	9.0	-21	-5	9.0	-15	0	9.0	-9	-4
45	1.0	0.14	2.8606155926	1	27.0	-3	5	27.0	3	2	21.0	-9	5	21.0	-3	2	21.0	3	2	21.0	9	2	15.0	-15	-1	15.0	-9	-1	15.0	-3	0	15.0	3	1	15.0	9	2	15.0	15	1	9.0	-21	-6	9.0	-15	2	9.0	-9	-2
45	1.0	0.29	2.21276687767	1	27.0	-3	4	27.0	3	2	21.0	-9	2	21.0	-3	1	21.0	3	2	21.0	9	4	15.0	-15	1	15.0	-9	0	15.0	-3	1	15.0	3	-1	15.0	9	0	15.0	15	3	9.0	-21	-2	9.0	-15	-1	9.0	-9	-3
45	1.0	-0.24	3.19912733199	1	27.0	-3	3	27.0	3	4	21.0	-9	1	21.0	-3	-2	21.0	3	2	21.0	9	4	15.0	-15	0	15.0	-9	-1	15.0	-3	-2	15.0	3	2	15.0	9	2	15.0	15	3	9.0	-21	-7	9.0	-15	0	9.0	-9	-4
45	1.0	0.08	2.47629071118	1	27.0	-3	5	27.0	3	4	21.0	-9	-1	21.0	-3	0	21.0	3	0	21.0	9	2	15.0	-15	2	15.0	-9	-1	15.0	-3	0	15.0	3	0	15.0	9	2	15.0	15	3	9.0	-21	-1	9.0	-15	0	9.0	-9	2
45	1.0	-0.41	2.67420943055	1	27.0	-3	3	27.0	3	3	21.0	-9	-1	21.0	-3	0	21.0	3	1	21.0	9	5	15.0	-15	1	15.0	-9	1	15.0	-3	0	15.0	3	3	15.0	9	3	15.0	15	0	9.0	-21	-1	9.0	-15	0	9.0	-9	0
45	1.0	-0.02	2.17120550233	1	27.0	-3	3	27.0	3	2	21.0	-9	-1	21.0	-3	0	21.0	3	2	21.0	9	2	15.0	-15	-1	15.0	-9	1	15.0	-3	0	15.0	3	2	15.0	9	2	15.0	15	0	9.0	-21	1	9.0	-15	0	9.0	-9	-3
45	1.0	0.43	2.27257649411	1	27.0	-3	1	27.0	3	5	21.0	-9	3	21.0	-3	2	21.0	3	1	21.0	9	1	15.0	-15	2	15.0	-9	3	15.0	-3	0	15.0	3	1	15.0	9	1	15.0	15	1	9.0	-21	1	9.0	-15	-2	9.0	-9	5
45	1.0	-0.66	2.96915912042	1	27.0	-3	0	27.0	3	3	21.0	-9	0	21.0	-3	-1	21.0	3	1	21.0	9	3	15.0	-15	3	15.0	-9	0	15.0	-3	0	15.0	3	3	15.0	9	1	15.0	15	3	9.0	-21	-6	9.0	-15	-1	9.0	-9	-4
45	1.0	-2.32	3.13351522209	1	27.0	-3	1	27.0	3	3	21.0	-9	-3	21.0	-3	-2	21.0	3	-1	21.0	9	-1	15.0	-15	1	15.0	-9	-3	15.0	-3	-2	15.0	3	-1	15.0	9	-1	15.0	15	1	9.0	-21	-3	9.0	-15	-2	9.0	-9	-3
45	1.0	-1.75	3.06546225283	1	27.0	-3	3	27.0	3	3	21.0	-9	-1	21.0	-3	-1	21.0	3	2	21.0	9	2	15.0	-15	1	15.0	-9	-1	15.0	-3	-2	15.0	3	0	15.0	9	0	15.0	15	-4	9.0	-21	-10	9.0	-15	0	9.0	-9	-5
45	1.0	-3.21	3.11483861666	1	27.0	-3	2	27.0	3	4	21.0	-9	0	21.0	-3	1	21.0	3	1	21.0	9	-1	15.0	-15	-1	15.0	-9	-4	15.0	-3	-5	15.0	3	-1	15.0	9	-3	15.0	15	-3	9.0	-21	-6	9.0	-15	-1	9.0	-9	-4
45	1.0	-4.16	3.51794057402	1	27.0	-3	0	27.0	3	2	21.0	-9	0	21.0	-3	0	21.0	3	1	21.0	9	-1	15.0	-15	-5	15.0	-9	-4	15.0	-3	-5	15.0	3	-3	15.0	9	1	15.0	15	1	9.0	-21	-4	9.0	-15	-4	9.0	-9	-4
45	1.0	-2.88	2.25661902229	1	27.0	-3	-4	27.0	3	-3	21.0	-9	-4	21.0	-3	-4	21.0	3	-2	21.0	9	-4	15.0	-15	-2	15.0	-9	-4	15.0	-3	-4	15.0	3	-2	15.0	9	-2	15.0	15	-4	9.0	-21	1	9.0	-15	-4	9.0	-9	-4
45	1.0	-4.14	3.74746764169	1	27.0	-3	-3	27.0	3	-4	21.0	-9	-5	21.0	-3	-5	21.0	3	-5	21.0	9	-5	15.0	-15	-2	15.0	-9	-5	15.0	-3	-1	15.0	3	-5	15.0	9	-5	15.0	15	-5	9.0	-21	-4	9.0	-15	-9	9.0	-9	-9
45	1.0	-4.47	2.74014025689	1	27.0	-3	-6	27.0	3	-2	21.0	-9	-7	21.0	-3	-5	21.0	3	-4	21.0	9	-7	15.0	-15	-6	15.0	-9	-7	15.0	-3	-7	15.0	3	-3	15.0	9	-5	15.0	15	-5	9.0	-21	-6	9.0	-15	-4	9.0	-9	-9
46	0.0	-2.87	3.13430981864	1	-27.0	-3	-7	-27.0	3	0	-21.0	-9	-7	-21.0	-3	-8	-21.0	3	-4	-21.0	9	-2	-15.0	-15	-3	-15.0	-9	-7	-15.0	-3	-14	-15.0	3	-3	-15.0	9	-3	-15.0	15	-4	-9.0	-21	-3	-9.0	-15	-4	-9.0	-9	-6
46	0.0	-2.34	2.70602523067	1	-27.0	-3	-1	-27.0	3	-4	-21.0	-9	-5	-21.0	-3	-6	-21.0	3	-4	-21.0	9	-5	-15.0	-15	-2	-15.0	-9	-9	-15.0	-3	-8	-15.0	3	0	-15.0	9	-4	-15.0	15	-1	-9.0	-21	0	-9.0	-15	-6	-9.0	-9	-10
46	0.0	-0.68	2.60799975941	1	-27.0	-3	-3	-27.0	3	-3	-21.0	-9	-5	-21.0	-3	-4	-21.0	3	-1	-21.0	9	-1	-15.0	-15	-6	-15.0	-9	-3	-15.0	-3	-4	-15.0	3	-1	-15.0	9	-1	-15.0	15	0	-9.0	-21	1	-9.0	-15	-4	-9.0	-9	-4
46	0.0	-1.5	2.59335500772	1	-27.0	-3	-4	-27.0	3	-6	-21.0	-9	-4	-21.0	-3	-3	-21.0	3	0	-21.0	9	-2	-15.0	-15	-8	-15.0	-9	-2	-15.0	-3	-7	-15.0	3	0	-15.0	9	0	-15.0	15	-3	-9.0	-21	0	-9.0	-15	-3	-9.0	-9	-3
46	0.0	-1.26	2.82619122898	1	-27.0	-3	-5	-27.0	3	-6	-21.0	-9	-3	-21.0	-3	-6	-21.0	3	-2	-21.0	9	-2	-15.0	-15	-3	-15.0	-9	-1	-15.0	-3	-12	-15.0	3	0	-15.0	9	-2	-15.0	15	-3	-9.0	-21	1	-9.0	-15	0	-9.0	-9	-4
46	0.0	-1.52	2.90739692212	1	-27.0	-3	-5	-27.0	3	-6	-21.0	-9	-4	-21.0	-3	-11	-21.0	3	-5	-21.0	9	-2	-15.0	-15	0	-15.0	-9	-6	-15.0	-3	-5	-15.0	3	-2	-15.0	9	0	-15.0	15	-2	-9.0	-21	0	-9.0	-15	-1	-9.0	-9	-4
46	0.0	-2.21	3.35755863687	1	-27.0	-3	-9	-27.0	3	-8	-21.0	-9	-7	-21.0	-3	-10	-21.0	3	-5	-21.0	9	-3	-15.0	-15	-5	-15.0	-9	-5	-15.0	-3	-12	-15.0	3	-3	-15.0	9	-3	-15.0	15	-3	-9.0	-21	-3	-9.0	-15	-2	-9.0	-9	-3
46	0.0	-2.22	2.61622688948	1	-27.0	-3	-2	-27.0	3	-1	-21.0	-9	-8	-21.0	-3	-9	-21.0	3	-3	-21.0	9	-3	-15.0	-15	0	-15.0	-9	-4	-15.0	-3	-7	-15.0	3	-3	-15.0	9	-1	-15.0	15	-3	-9.0	-21	-2	-9.0	-15	-3	-9.0	-9	-4
46	0.0	-1.41	3.04451032799	1	-27.0	-3	-7	-27.0	3	-5	-21.0	-9	-8	-21.0	-3	-8	-21.0	3	-6	-21.0	9	-1	-15.0	-15	-1	-15.0	-9	-3	-15.0	-3	-10	-15.0	3	-1	-15.0	9	-1	-15.0	15	-1	-9.0	-21	-1	-9.0	-15	-2	-9.0	-9	-1
46	0.0	-2.75	3.31736370644	1	-27.0	-3	-7	-27.0	3	-2	-21.0	-9	-7	-21.0	-3	-7	-21.0	3	-3	-21.0	9	-3	-15.0	-15	-3	-15.0	-9	-5	-15.0	-3	-8	-15.0	3	-1	-15.0	9	-1	-15.0	15	-1	-9.0	-21	-1	-9.0	-15	-2	-9.0	-9	-7
46	0.0	-2.0	3.52581516093	1	-27.0	-3	-8	-27.0	3	-9	-21.0	-9	-7	-21.0	-3	-4	-21.0	3	-5	-21.0	9	-3	-15.0	-15	-2	-15.0	-9	-3	-15.0	-3	-12	-15.0	3	-1	-15.0	9	-3	-15.0	15	1	-9.0	-21	-1	-9.0	-15	-4	-9.0	-9	-7
46	0.0	-2.81	3.39329558128	1	-27.0	-3	-5	-27.0	3	-3	-21.0	-9	-7	-21.0	-3	-9	-21.0	3	0	-21.0	9	-5	-15.0	-15	-4	-15.0	-9	-7	-15.0	-3	-8	-15.0	3	4	-15.0	9	-4	-15.0	15	0	-9.0	-21	-3	-9.0	-15	-1	-9.0	-9	-3
46	0.0	-2.85	3.50173626402	1	-27.0	-3	-13	-27.0	3	-2	-21.0	-9	-8	-21.0	-3	-4	-21.0	3	-3	-21.0	9	-3	-15.0	-15	-4	-15.0	-9	-4	-15.0	-3	-12	-15.0	3	-3	-15.0	9	-3	-15.0	15	-3	-9.0	-21	-1	-9.0	-15	-2	-9.0	-9	-4
46	0.0	-2.64	3.55190973212	1	-27.0	-3	-9	-27.0	3	-8	-21.0	-9	-8	-21.0	-3	-10	-21.0	3	-7	-21.0	9	-5	-15.0	-15	-5	-15.0	-9	-8	-15.0	-3	-11	-15.0	3	-6	-15.0	9	-5	-15.0	15	0	-9.0	-21	1	-9.0	-15	0	-9.0	-9	-4
46	0.0	-3.79	3.18979131409	1	-27.0	-3	-5	-27.0	3	1	-21.0	-9	-13	-21.0	-3	-4	-21.0	3	-3	-21.0	9	-4	-15.0	-15	-3	-15.0	-9	-8	-15.0	-3	-13	-15.0	3	-6	-15.0	9	-4	-15.0	15	-2	-9.0	-21	-1	-9.0	-15	-4	-9.0	-9	-8
46	0.0	-2.72	3.4285902894	1	-27.0	-3	-8	-27.0	3	-3	-21.0	-9	-10	-21.0	-3	-5	-21.0	3	-3	-21.0	9	-4	-15.0	-15	-2	-15.0	-9	-7	-15.0	-3	-13	-15.0	3	-2	-15.0	9	-4	-15.0	15	-4	-9.0	-21	-2	-9.0	-15	-3	-9.0	-9	-5
46	1.0	-1.88	3.79708040576	1	27.0	-3	-10	27.0	3	2	21.0	-9	-22	21.0	-3	-6	21.0	3	0	21.0	9	-2	15.0	-15	-2	15.0	-9	-5	15.0	-3	-4	15.0	3	-1	15.0	9	-2	15.0	15	-4	9.0	-21	1	9.0	-15	-4	9.0	-9	-4
46	1.0	-1.02	3.75196889489	1	27.0	-3	-19	27.0	3	3	21.0	-9	-13	21.0	-3	-8	21.0	3	0	21.0	9	-4	15.0	-15	-2	15.0	-9	-3	15.0	-3	-4	15.0	3	0	15.0	9	2	15.0	15	-3	9.0	-21	1	9.0	-15	-2	9.0	-9	-2
46	1.0	-0.22	2.56750737441	1	27.0	-3	-5	27.0	3	2	21.0	-9	-9	21.0	-3	-4	21.0	3	2	21.0	9	0	15.0	-15	-1	15.0	-9	-1	15.0	-3	-2	15.0	3	2	15.0	9	0	15.0	15	-3	9.0	-21	1	9.0	-15	-2	9.0	-9	-6
46	1.0	-0.71	4.64140191803	1	27.0	-3	-15	27.0	3	2	21.0	-9	-26	21.0	-3	0	21.0	3	0	21.0	9	0	15.0	-15	-2	15.0	-9	-5	15.0	-3	0	15.0	3	2	15.0	9	2	15.0	15	1	9.0	-21	-1	9.0	-15	-6	9.0	-9	-2
46	1.0	-0.99	3.05506715051	1	27.0	-3	-14	27.0	3	2	21.0	-9	-10	21.0	-3	-5	21.0	3	0	21.0	9	0	15.0	-15	1	15.0	-9	-4	15.0	-3	-3	15.0	3	2	15.0	9	2	15.0	15	-3	9.0	-21	2	9.0	-15	-3	9.0	-9	-3
46	1.0	-1.72	4.90041374804	1	27.0	-3	-27	27.0	3	0	21.0	-9	-19	21.0	-3	-12	21.0	3	-2	21.0	9	0	15.0	-15	-3	15.0	-9	-3	15.0	-3	-2	15.0	3	0	15.0	9	0	15.0	15	0	9.0	-21	1	9.0	-15	-2	9.0	-9	-3
46	1.0	-1.51	4.68008965894	1	27.0	-3	-26	27.0	3	3	21.0	-9	-13	21.0	-3	-11	21.0	3	-1	21.0	9	-1	15.0	-15	-1	15.0	-9	-5	15.0	-3	-4	15.0	3	1	15.0	9	1	15.0	15	-1	9.0	-21	1	9.0	-15	-2	9.0	-9	-1
46	1.0	-0.98	3.49189762445	1	27.0	-3	-9	27.0	3	0	21.0	-9	-19	21.0	-3	-8	21.0	3	0	21.0	9	0	15.0	-15	-1	15.0	-9	-5	15.0	-3	-2	15.0	3	0	15.0	9	2	15.0	15	0	9.0	-21	1	9.0	-15	0	9.0	-9	-1
46	1.0	-0.98	3.43574291992	1	27.0	-3	-18	27.0	3	3	21.0	-9	-9	21.0	-3	-3	21.0	3	1	21.0	9	-2	15.0	-15	-2	15.0	-9	-4	15.0	-3	1	15.0	3	3	15.0	9	1	15.0	15	1	9.0	-21	2	9.0	-15	-3	9.0	-9	-2
46	1.0	-1.73	3.20792767998	1	27.0	-3	-13	27.0	3	4	21.0	-9	-14	21.0	-3	-6	21.0	3	-1	21.0	9	-1	15.0	-15	-3	15.0	-9	-4	15.0	-3	-3	15.0	3	-1	15.0	9	-1	15.0	15	-1	9.0	-21	0	9.0	-15	-1	9.0	-9	-4
46	1.0	-1.65	3.40895590939	1	27.0	-3	-11	27.0	3	4	21.0	-9	-15	21.0	-3	-7	21.0	3	-1	21.0	9	-1	15.0	-15	-1	15.0	-9	-5	15.0	-3	-4	15.0	3	-1	15.0	9	-1	15.0	15	1	9.0	-21	-1	9.0	-15	-2	9.0	-9	-3
46	1.0	-1.88	4.4645637426	1	27.0	-3	-25	27.0	3	1	21.0	-9	-13	21.0	-3	-6	21.0	3	-2	21.0	9	-2	15.0	-15	-2	15.0	-9	-7	15.0	-3	-2	15.0	3	0	15.0	9	0	15.0	15	0	9.0	-21	1	9.0	-15	-5	9.0	-9	-1
46	1.0	-4.13	4.81386640902	1	27.0	-3	-27	27.0	3	3	21.0	-9	-15	21.0	-3	-19	21.0	3	-2	21.0	9	-4	15.0	-15	-6	15.0	-9	-7	15.0	-3	-5	15.0	3	-2	15.0	9	-2	15.0	15	-2	9.0	-21	-2	9.0	-15	-5	9.0	-9	-5
46	1.0	-1.98	4.7367168244	1	27.0	-3	-26	27.0	3	3	21.0	-9	-14	21.0	-3	-7	21.0	3	-1	21.0	9	0	15.0	-15	-3	15.0	-9	-7	15.0	-3	-5	15.0	3	-5	15.0	9	-4	15.0	15	-2	9.0	-21	-2	9.0	-15	-5	9.0	-9	-3
46	1.0	-2.14	3.92473103862	1	27.0	-3	-10	27.0	3	-1	21.0	-9	-14	21.0	-3	-12	21.0	3	-5	21.0	9	-2	15.0	-15	-9	15.0	-9	-7	15.0	-3	-5	15.0	3	-4	15.0	9	-2	15.0	15	-4	9.0	-21	0	9.0	-15	-3	9.0	-9	-3
46	1.0	-2.1	5.15660627111	1	27.0	-3	-25	27.0	3	-1	21.0	-9	-19	21.0	-3	-14	21.0	3	-1	21.0	9	-2	15.0	-15	-2	15.0	-9	-7	15.0	-3	-11	15.0	3	-5	15.0	9	-2	15.0	15	-2	9.0	-21	-3	9.0	-15	-4	9.0	-9	-2
47	0.0	-5.59	6.36294604354	1	-27.0	-3	-10	-27.0	3	-18	-21.0	-9	-8	-21.0	-3	-4	-21.0	3	-15	-21.0	9	-19	-15.0	-15	-11	-15.0	-9	-5	-15.0	-3	0	-15.0	3	-5	-15.0	9	-13	-15.0	15	-15	-9.0	-21	-1	-9.0	-15	-4	-9.0	-9	-4
47	0.0	-5.11	6.73386117131	1	-27.0	-3	-12	-27.0	3	-17	-21.0	-9	-6	-21.0	-3	-4	-21.0	3	-15	-21.0	9	-16	-15.0	-15	-16	-15.0	-9	-7	-15.0	-3	0	-15.0	3	0	-15.0	9	-6	-15.0	15	-11	-9.0	-21	-5	-9.0	-15	-6	-9.0	-9	-4
47	0.0	-3.8	6.68284311928	1	-27.0	-3	-18	-27.0	3	-22	-21.0	-9	-6	-21.0	-3	-2	-21.0	3	-6	-21.0	9	-24	-15.0	-15	-2	-15.0	-9	-5	-15.0	-3	0	-15.0	3	-3	-15.0	9	-3	-15.0	15	-20	-9.0	-21	-1	-9.0	-15	-2	-9.0	-9	-2
47	0.0	-5.23	5.72235177212	1	-27.0	-3	-5	-27.0	3	-21	-21.0	-9	-3	-21.0	-3	-4	-21.0	3	-17	-21.0	9	-18	-15.0	-15	-5	-15.0	-9	-3	-15.0	-3	-4	-15.0	3	-3	-15.0	9	-4	-15.0	15	-12	-9.0	-21	-6	-9.0	-15	0	-9.0	-9	-4
47	0.0	-5.07	7.12462561796	1	-27.0	-3	-3	-27.0	3	-27	-21.0	-9	-1	-21.0	-3	-4	-21.0	3	-5	-21.0	9	-22	-15.0	-15	-6	-15.0	-9	-3	-15.0	-3	-2	-15.0	3	-4	-15.0	9	-3	-15.0	15	-14	-9.0	-21	-5	-9.0	-15	-6	-9.0	-9	-2
47	0.0	-5.4	8.62363373663	1	-27.0	-3	-11	-27.0	3	-25	-21.0	-9	-8	-21.0	-3	-3	-21.0	3	-14	-21.0	9	-24	-15.0	-15	-6	-15.0	-9	-6	-15.0	-3	1	-15.0	3	-3	-15.0	9	-4	-15.0	15	-24	-9.0	-21	-2	-9.0	-15	-5	-9.0	-9	-3
47	0.0	-3.5	6.78666512578	1	-27.0	-3	-3	-27.0	3	-23	-21.0	-9	-3	-21.0	-3	-4	-21.0	3	-8	-21.0	9	-7	-15.0	-15	-6	-15.0	-9	-3	-15.0	-3	-4	-15.0	3	-5	-15.0	9	-4	-15.0	15	-11	-9.0	-21	-3	-9.0	-15	-7	-9.0	-9	-2
47	0.0	-4.6	5.17672013659	1	-27.0	-3	-10	-27.0	3	-18	-21.0	-9	-2	-21.0	-3	-1	-21.0	3	-17	-21.0	9	-14	-15.0	-15	-5	-15.0	-9	-4	-15.0	-3	-1	-15.0	3	-5	-15.0	9	-4	-15.0	15	-8	-9.0	-21	-4	-9.0	-15	-1	-9.0	-9	-5
47	0.0	-4.81	5.71746070059	1	-27.0	-3	-5	-27.0	3	-7	-21.0	-9	-3	-21.0	-3	-4	-21.0	3	-12	-21.0	9	-3	-15.0	-15	-5	-15.0	-9	-3	-15.0	-3	-2	-15.0	3	-2	-15.0	9	-5	-15.0	15	-8	-9.0	-21	-3	-9.0	-15	-2	-9.0	-9	-4
47	0.0	-3.42	7.23972266829	1	-27.0	-3	-4	-27.0	3	-14	-21.0	-9	-4	-21.0	-3	-1	-21.0	3	-6	-21.0	9	-18	-15.0	-15	-2	-15.0	-9	-2	-15.0	-3	-1	-15.0	3	-2	-15.0	9	-7	-15.0	15	-11	-9.0	-21	-2	-9.0	-15	1	-9.0	-9	-3
47	0.0	-5.66	4.24617751977	1	-27.0	-3	-7	-27.0	3	-13	-21.0	-9	-7	-21.0	-3	-6	-21.0	3	-11	-21.0	9	-10	-15.0	-15	-8	-15.0	-9	-7	-15.0	-3	-4	-15.0	3	-5	-15.0	9	-11	-15.0	15	-16	-9.0	-21	-5	-9.0	-15	-6	-9.0	-9	-6
47	0.0	-4.12	6.32354579113	1	-27.0	-3	-6	-27.0	3	-15	-21.0	-9	-6	-21.0	-3	-3	-21.0	3	-8	-21.0	9	-15	-15.0	-15	-5	-15.0	-9	-4	-15.0	-3	-1	-15.0	3	-4	-15.0	9	-6	-15.0	15	-6	-9.0	-21	-4	-9.0	-15	-1	-9.0	-9	-4
47	0.0	-4.16	4.25199192075	1	-27.0	-3	-7	-27.0	3	-14	-21.0	-9	-7	-21.0	-3	-4	-21.0	3	-5	-21.0	9	-9	-15.0	-15	-2	-15.0	-9	-3	-15.0	-3	-4	-15.0	3	-5	-15.0	9	-6	-15.0	15	-11	-9.0	-21	-5	-9.0	-15	-4	-9.0	-9	-3
47	1.0	-1.46	3.37872002682	1	27.0	-3	-3	27.0	3	-3	21.0	-9	-3	21.0	-3	-3	21.0	3	1	21.0	9	0	15.0	-15	-1	15.0	-9	0	15.0	-3	1	15.0	3	2	15.0	9	0	15.0	15	0	9.0	-21	-10	9.0	-15	-3	9.0	-9	-1
47	1.0	-0.11	1.68853806126	1	27.0	-3	0	27.0	3	2	21.0	-9	0	21.0	-3	0	21.0	3	2	21.0	9	1	15.0	-15	-2	15.0	-9	-1	15.0	-3	0	15.0	3	1	15.0	9	1	15.0	15	-1	9.0	-21	-3	9.0	-15	-2	9.0	-9	0
47	1.0	-0.49	1.54072302864	1	27.0	-3	0	27.0	3	2	21.0	-9	0	21.0	-3	0	21.0	3	0	21.0	9	-1	15.0	-15	-1	15.0	-9	-1	15.0	-3	0	15.0	3	-1	15.0	9	-1	15.0	15	-1	9.0	-21	-3	9.0	-15	-2	9.0	-9	-2
47	1.0	-0.79	3.0512395424	1	27.0	-3	0	27.0	3	0	21.0	-9	0	21.0	-3	1	21.0	3	2	21.0	9	-1	15.0	-15	-7	15.0	-9	0	15.0	-3	-1	15.0	3	1	15.0	9	2	15.0	15	-1	9.0	-21	-4	9.0	-15	-1	9.0	-9	-1
47	1.0	-0.55	1.80429770162	1	27.0	-3	2	27.0	3	-2	21.0	-9	0	21.0	-3	-1	21.0	3	0	21.0	9	1	15.0	-15	-3	15.0	-9	0	15.0	-3	-1	15.0	3	1	15.0	9	0	15.0	15	-1	9.0	-21	-5	9.0	-15	-3	9.0	-9	-3
47	1.0	-0.63	3.10236721762	1	27.0	-3	-1	27.0	3	0	21.0	-9	1	21.0	-3	0	21.0	3	0	21.0	9	1	15.0	-15	-3	15.0	-9	1	15.0	-3	0	15.0	3	1	15.0	9	0	15.0	15	1	9.0	-21	-3	9.0	-15	-5	9.0	-9	0
47	1.0	-0.23	2.66175086119	1	27.0	-3	1	27.0	3	0	21.0	-9	1	21.0	-3	0	21.0	3	2	21.0	9	1	15.0	-15	-1	15.0	-9	-3	15.0	-3	0	15.0	3	1	15.0	9	0	15.0	15	1	9.0	-21	-5	9.0	-15	-2	9.0	-9	-2
47	1.0	-2.27	8.36860472827	1	27.0	-3	-1	27.0	3	-1	21.0	-9	1	21.0	-3	0	21.0	3	1	21.0	9	1	15.0	-15	-1	15.0	-9	-1	15.0	-3	1	15.0	3	0	15.0	9	1	15.0	15	0	9.0	-21	-7	9.0	-15	-4	9.0	-9	-4
47	1.0	-1.19	3.3183305512	1	27.0	-3	1	27.0	3	-1	21.0	-9	-3	21.0	-3	2	21.0	3	-1	21.0	9	-1	15.0	-15	-6	15.0	-9	1	15.0	-3	0	15.0	3	0	15.0	9	1	15.0	15	-2	9.0	-21	-12	9.0	-15	-2	9.0	-9	-4
47	1.0	-1.12	3.1526795326	1	27.0	-3	-2	27.0	3	-4	21.0	-9	-2	21.0	-3	-3	21.0	3	-2	21.0	9	2	15.0	-15	-4	15.0	-9	0	15.0	-3	-1	15.0	3	0	15.0	9	0	15.0	15	-3	9.0	-21	-6	9.0	-15	-3	9.0	-9	-1
47	1.0	-1.83	3.8912239115	1	27.0	-3	-1	27.0	3	-3	21.0	-9	-3	21.0	-3	-2	21.0	3	1	21.0	9	1	15.0	-15	-6	15.0	-9	-1	15.0	-3	0	15.0	3	1	15.0	9	1	15.0	15	2	9.0	-21	-11	9.0	-15	-4	9.0	-9	-4
47	1.0	-1.7	4.65238711656	1	27.0	-3	-6	27.0	3	-3	21.0	-9	-2	21.0	-3	-1	21.0	3	1	21.0	9	-1	15.0	-15	-2	15.0	-9	-2	15.0	-3	1	15.0	3	1	15.0	9	-1	15.0	15	-2	9.0	-21	-7	9.0	-15	-3	9.0	-9	-3
47	1.0	-0.48	2.87647932955	1	27.0	-3	-2	27.0	3	-1	21.0	-9	-2	21.0	-3	-1	21.0	3	3	21.0	9	-1	15.0	-15	-5	15.0	-9	-2	15.0	-3	1	15.0	3	1	15.0	9	1	15.0	15	-2	9.0	-21	-6	9.0	-15	-3	9.0	-9	-3
47	1.0	-1.2	3.54212742101	1	27.0	-3	0	27.0	3	-3	21.0	-9	-9	21.0	-3	-1	21.0	3	1	21.0	9	-1	15.0	-15	-2	15.0	-9	-4	15.0	-3	1	15.0	3	1	15.0	9	1	15.0	15	-1	9.0	-21	-2	9.0	-15	-3	9.0	-9	0
47	1.0	-1.25	3.4605621214	1	27.0	-3	-2	27.0	3	-3	21.0	-9	-2	21.0	-3	-1	21.0	3	1	21.0	9	1	15.0	-15	-2	15.0	-9	-2	15.0	-3	-1	15.0	3	1	15.0	9	1	15.0	15	-1	9.0	-21	-6	9.0	-15	-9	9.0	-9	0
47	1.0	-1.13	2.73172645259	1	27.0	-3	-1	27.0	3	-2	21.0	-9	-4	21.0	-3	0	21.0	3	0	21.0	9	0	15.0	-15	-1	15.0	-9	-5	15.0	-3	0	15.0	3	0	15.0	9	-2	15.0	15	0	9.0	-21	-5	9.0	-15	-4	9.0	-9	-1
47	1.0	-2.38	4.50705068558	1	27.0	-3	-2	27.0	3	-2	21.0	-9	-4	21.0	-3	-1	21.0	3	0	21.0	9	0	15.0	-15	-4	15.0	-9	-9	15.0	-3	-1	15.0	3	0	15.0	9	-2	15.0	15	-2	9.0	-21	-8	9.0	-15	-3	9.0	-9	-4
47	1.0	-1.83	2.90436723222	1	27.0	-3	-2	27.0	3	-1	21.0	-9	-2	21.0	-3	0	21.0	3	0	21.0	9	0	15.0	-15	-4	15.0	-9	-4	15.0	-3	-1	15.0	3	0	15.0	9	-4	15.0	15	-2	9.0	-21	-11	9.0	-15	-1	9.0	-9	-4
47	1.0	-2.55	4.61355632466	1	27.0	-3	-4	27.0	3	-3	21.0	-9	-6	21.0	-3	2	21.0	3	1	21.0	9	1	15.0	-15	-6	15.0	-9	-8	15.0	-3	-2	15.0	3	1	15.0	9	-3	15.0	15	-3	9.0	-21	-9	9.0	-15	-10	9.0	-9	-10
49	0.0	-4.2	4.47055727543	1	-27.0	-3	-22	-27.0	3	-5	-21.0	-9	-9	-21.0	-3	-11	-21.0	3	-3	-21.0	9	-16	-15.0	-15	-9	-15.0	-9	-12	-15.0	-3	-7	-15.0	3	-1	-15.0	9	-3	-15.0	15	-8	-9.0	-21	-4	-9.0	-15	-5	-9.0	-9	-5
49	0.0	-1.94	4.22918710031	1	-27.0	-3	-22	-27.0	3	0	-21.0	-9	-6	-21.0	-3	-10	-21.0	3	0	-21.0	9	0	-15.0	-15	-12	-15.0	-9	-1	-15.0	-3	-6	-15.0	3	-4	-15.0	9	0	-15.0	15	0	-9.0	-21	-12	-9.0	-15	-2	-9.0	-9	-4
49	0.0	-2.94	3.21451121525	1	-27.0	-3	-17	-27.0	3	-5	-21.0	-9	-6	-21.0	-3	-6	-21.0	3	0	-21.0	9	-1	-15.0	-15	-10	-15.0	-9	-5	-15.0	-3	-6	-15.0	3	3	-15.0	9	0	-15.0	15	1	-9.0	-21	-9	-9.0	-15	-4	-9.0	-9	-2
49	0.0	-0.84	4.05571782288	1	-27.0	-3	-16	-27.0	3	2	-21.0	-9	-4	-21.0	-3	-14	-21.0	3	3	-21.0	9	2	-15.0	-15	-3	-15.0	-9	-5	-15.0	-3	-13	-15.0	3	0	-15.0	9	-1	-15.0	15	0	-9.0	-21	-3	-9.0	-15	-2	-9.0	-9	-2
49	0.0	-2.04	4.13716583865	1	-27.0	-3	-16	-27.0	3	-1	-21.0	-9	-7	-21.0	-3	-9	-21.0	3	1	-21.0	9	-14	-15.0	-15	-4	-15.0	-9	-6	-15.0	-3	-7	-15.0	3	2	-15.0	9	-4	-15.0	15	0	-9.0	-21	-2	-9.0	-15	-1	-9.0	-9	-3
49	0.0	-0.84	2.51275647408	1	-27.0	-3	-8	-27.0	3	-3	-21.0	-9	-4	-21.0	-3	-9	-21.0	3	1	-21.0	9	0	-15.0	-15	-4	-15.0	-9	-1	-15.0	-3	-6	-15.0	3	-2	-15.0	9	1	-15.0	15	-2	-9.0	-21	-3	-9.0	-15	0	-9.0	-9	-2
49	0.0	-4.64	5.84233904273	1	-27.0	-3	-27	-27.0	3	-1	-21.0	-9	-22	-21.0	-3	-14	-21.0	3	-3	-21.0	9	-9	-15.0	-15	-11	-15.0	-9	-10	-15.0	-3	-13	-15.0	3	1	-15.0	9	-3	-15.0	15	-2	-9.0	-21	-9	-9.0	-15	-16	-9.0	-9	-3
49	0.0	-1.26	3.07371908599	1	-27.0	-3	-16	-27.0	3	1	-21.0	-9	-4	-21.0	-3	-10	-21.0	3	1	-21.0	9	-2	-15.0	-15	-3	-15.0	-9	-2	-15.0	-3	-5	-15.0	3	1	-15.0	9	1	-15.0	15	-2	-9.0	-21	-2	-9.0	-15	-5	-9.0	-9	-2
49	0.0	-2.85	5.42266485389	1	-27.0	-3	-29	-27.0	3	0	-21.0	-9	-9	-21.0	-3	-21	-21.0	3	0	-21.0	9	-5	-15.0	-15	-4	-15.0	-9	-4	-15.0	-3	-13	-15.0	3	0	-15.0	9	-4	-15.0	15	-1	-9.0	-21	-8	-9.0	-15	-1	-9.0	-9	-4
49	0.0	-2.34	4.02348790255	1	-27.0	-3	-21	-27.0	3	-1	-21.0	-9	-8	-21.0	-3	-9	-21.0	3	-3	-21.0	9	-2	-15.0	-15	-6	-15.0	-9	-11	-15.0	-3	-10	-15.0	3	1	-15.0	9	-1	-15.0	15	-2	-9.0	-21	-4	-9.0	-15	-5	-9.0	-9	0
49	0.0	-3.2	4.49854006819	1	-27.0	-3	-19	-27.0	3	-4	-21.0	-9	-5	-21.0	-3	-10	-21.0	3	-2	-21.0	9	-6	-15.0	-15	-12	-15.0	-9	-12	-15.0	-3	-6	-15.0	3	2	-15.0	9	0	-15.0	15	-11	-9.0	-21	-5	-9.0	-15	-6	-9.0	-9	-5
49	0.0	-3.13	4.47064236293	1	-27.0	-3	-23	-27.0	3	0	-21.0	-9	-3	-21.0	-3	-21	-21.0	3	3	-21.0	9	-1	-15.0	-15	-6	-15.0	-9	-3	-15.0	-3	-8	-15.0	3	-1	-15.0	9	-1	-15.0	15	2	-9.0	-21	-7	-9.0	-15	-4	-9.0	-9	-3
49	0.0	-3.21	3.72972479666	1	-27.0	-3	-10	-27.0	3	-3	-21.0	-9	-13	-21.0	-3	-17	-21.0	3	-1	-21.0	9	-1	-15.0	-15	-9	-15.0	-9	-9	-15.0	-3	-10	-15.0	3	1	-15.0	9	-1	-15.0	15	0	-9.0	-21	-5	-9.0	-15	-4	-9.0	-9	-7
49	0.0	-2.24	4.16228444063	1	-27.0	-3	-15	-27.0	3	-7	-21.0	-9	-9	-21.0	-3	-2	-21.0	3	1	-21.0	9	-1	-15.0	-15	-5	-15.0	-9	-5	-15.0	-3	-6	-15.0	3	-3	-15.0	9	1	-15.0	15	1	-9.0	-21	-16	-9.0	-15	-4	-9.0	-9	-7
49	0.0	-2.91	4.19116998968	1	-27.0	-3	-22	-27.0	3	-5	-21.0	-9	-7	-21.0	-3	-10	-21.0	3	-3	-21.0	9	-3	-15.0	-15	-5	-15.0	-9	-7	-15.0	-3	-13	-15.0	3	1	-15.0	9	-1	-15.0	15	-3	-9.0	-21	-8	-9.0	-15	-9	-9.0	-9	-5
49	1.0	-2.81	5.05296884194	1	27.0	-3	0	27.0	3	0	21.0	-9	-19	21.0	-3	0	21.0	3	1	21.0	9	0	15.0	-15	-14	15.0	-9	-5	15.0	-3	0	15.0	3	0	15.0	9	1	15.0	15	-2	9.0	-21	-9	9.0	-15	-6	9.0	-9	-4
49	1.0	-5.98	6.74641633264	1	27.0	-3	-19	27.0	3	-2	21.0	-9	-27	21.0	-3	-7	21.0	3	-4	21.0	9	-3	15.0	-15	-26	15.0	-9	-8	15.0	-3	-3	15.0	3	-3	15.0	9	-2	15.0	15	-12	9.0	-21	-21	9.0	-15	-11	9.0	-9	-7
49	1.0	-3.53	5.54059315859	1	27.0	-3	-9	27.0	3	1	21.0	-9	-9	21.0	-3	-3	21.0	3	-1	21.0	9	0	15.0	-15	-25	15.0	-9	-6	15.0	-3	-7	15.0	3	2	15.0	9	-1	15.0	15	-6	9.0	-21	-7	9.0	-15	-5	9.0	-9	-5
49	1.0	-2.99	4.03981459485	1	27.0	-3	-7	27.0	3	0	21.0	-9	-6	21.0	-3	-7	21.0	3	-2	21.0	9	-3	15.0	-15	-12	15.0	-9	-6	15.0	-3	-2	15.0	3	0	15.0	9	-2	15.0	15	-3	9.0	-21	-6	9.0	-15	-7	9.0	-9	-6
49	1.0	-3.56	5.38310210151	1	27.0	-3	-7	27.0	3	-4	21.0	-9	-20	21.0	-3	-9	21.0	3	1	21.0	9	0	15.0	-15	-20	15.0	-9	-8	15.0	-3	-5	15.0	3	1	15.0	9	-1	15.0	15	-2	9.0	-21	-4	9.0	-15	-5	9.0	-9	-6
49	1.0	-4.05	5.56112204788	1	27.0	-3	-5	27.0	3	-3	21.0	-9	-15	21.0	-3	-5	21.0	3	1	21.0	9	-2	15.0	-15	-29	15.0	-9	-3	15.0	-3	-3	15.0	3	-1	15.0	9	1	15.0	15	-2	9.0	-21	-16	9.0	-15	-11	9.0	-9	-10
49	1.0	-4.91	4.97377672418	1	27.0	-3	-10	27.0	3	-2	21.0	-9	-13	21.0	-3	-4	21.0	3	0	21.0	9	-4	15.0	-15	-17	15.0	-9	-7	15.0	-3	-4	15.0	3	-2	15.0	9	-2	15.0	15	-4	9.0	-21	-19	9.0	-15	-19	9.0	-9	-7
49	1.0	-4.42	2.97325595608	1	27.0	-3	-2	27.0	3	-1	21.0	-9	-4	21.0	-3	-7	21.0	3	-1	21.0	9	-3	15.0	-15	-13	15.0	-9	-8	15.0	-3	-7	15.0	3	-1	15.0	9	-1	15.0	15	-3	9.0	-21	-8	9.0	-15	-11	9.0	-9	-6
50	0.0	-5.09	4.45315750504	1	-27.0	-3	-12	-27.0	3	0	-21.0	-9	-16	-21.0	-3	-14	-21.0	3	-2	-21.0	9	2	-15.0	-15	-4	-15.0	-9	-6	-15.0	-3	-15	-15.0	3	-2	-15.0	9	-2	-15.0	15	-3	-9.0	-21	-2	-9.0	-15	-3	-9.0	-9	-7
50	0.0	-3.85	4.05228088762	1	-27.0	-3	-10	-27.0	3	1	-21.0	-9	-4	-21.0	-3	-3	-21.0	3	1	-21.0	9	1	-15.0	-15	-3	-15.0	-9	-6	-15.0	-3	-9	-15.0	3	1	-15.0	9	1	-15.0	15	-4	-9.0	-21	-2	-9.0	-15	-1	-9.0	-9	-5
50	0.0	-4.67	5.00725512847	1	-27.0	-3	-6	-27.0	3	2	-21.0	-9	-14	-21.0	-3	-12	-21.0	3	-4	-21.0	9	0	-15.0	-15	-4	-15.0	-9	-9	-15.0	-3	-20	-15.0	3	0	-15.0	9	0	-15.0	15	-3	-9.0	-21	-4	-9.0	-15	-5	-9.0	-9	-5
50	0.0	-3.6	3.86872832124	1	-27.0	-3	-8	-27.0	3	2	-21.0	-9	-6	-21.0	-3	-7	-21.0	3	0	-21.0	9	0	-15.0	-15	-4	-15.0	-9	-4	-15.0	-3	-9	-15.0	3	-2	-15.0	9	0	-15.0	15	-1	-9.0	-21	-6	-9.0	-15	-5	-9.0	-9	-9
50	0.0	-4.39	4.06570834096	1	-27.0	-3	-16	-27.0	3	0	-21.0	-9	-9	-21.0	-3	-4	-21.0	3	0	-21.0	9	-2	-15.0	-15	-5	-15.0	-9	-7	-15.0	-3	-8	-15.0	3	0	-15.0	9	-2	-15.0	15	0	-9.0	-21	-3	-9.0	-15	-2	-9.0	-9	-5
50	0.0	-4.49	4.58934229984	1	-27.0	-3	-12	-27.0	3	0	-21.0	-9	-8	-21.0	-3	-7	-21.0	3	-2	-21.0	9	0	-15.0	-15	-5	-15.0	-9	-8	-15.0	-3	-11	-15.0	3	-2	-15.0	9	0	-15.0	15	0	-9.0	-21	-2	-9.0	-15	-3	-9.0	-9	-6
50	0.0	-5.23	4.95095712672	1	-27.0	-3	-15	-27.0	3	0	-21.0	-9	-16	-21.0	-3	-22	-21.0	3	0	-21.0	9	-2	-15.0	-15	-3	-15.0	-9	-9	-15.0	-3	-8	-15.0	3	0	-15.0	9	-2	-15.0	15	-2	-9.0	-21	-3	-9.0	-15	-8	-9.0	-9	-5
50	0.0	-4.88	4.19530269538	1	-27.0	-3	-13	-27.0	3	0	-21.0	-9	-7	-21.0	-3	-11	-21.0	3	-1	-21.0	9	-5	-15.0	-15	-4	-15.0	-9	-11	-15.0	-3	-14	-15.0	3	-1	-15.0	9	-1	-15.0	15	-1	-9.0	-21	-5	-9.0	-15	-1	-9.0	-9	-7
50	0.0	-5.76	4.23087438235	1	-27.0	-3	-11	-27.0	3	1	-21.0	-9	-11	-21.0	-3	-9	-21.0	3	-4	-21.0	9	-2	-15.0	-15	-1	-15.0	-9	-13	-15.0	-3	-14	-15.0	3	-2	-15.0	9	-2	-15.0	15	-6	-9.0	-21	-5	-9.0	-15	-7	-9.0	-9	-7
50	0.0	-5.33	4.39224539477	1	-27.0	-3	-10	-27.0	3	0	-21.0	-9	-11	-21.0	-3	-8	-21.0	3	-1	-21.0	9	-1	-15.0	-15	-5	-15.0	-9	-12	-15.0	-3	-9	-15.0	3	-1	-15.0	9	-1	-15.0	15	-3	-9.0	-21	-6	-9.0	-15	-6	-9.0	-9	-6
50	0.0	-5.54	4.22291415039	1	-27.0	-3	-10	-27.0	3	0	-21.0	-9	-10	-21.0	-3	-10	-21.0	3	-5	-21.0	9	-1	-15.0	-15	-3	-15.0	-9	-10	-15.0	-3	-14	-15.0	3	-5	-15.0	9	-3	-15.0	15	-3	-9.0	-21	-1	-9.0	-15	-4	-9.0	-9	-6
50	0.0	-5.94	4.61885988818	1	-27.0	-3	-3	-27.0	3	1	-21.0	-9	-11	-21.0	-3	-5	-21.0	3	-2	-21.0	9	-4	-15.0	-15	-3	-15.0	-9	-10	-15.0	-3	-22	-15.0	3	-4	-15.0	9	-4	-15.0	15	-6	-9.0	-21	-2	-9.0	-15	-9	-9.0	-9	-5
50	1.0	-3.56	1.91335451242	1	27.0	-3	1	27.0	3	-4	21.0	-9	-3	21.0	-3	-4	21.0	3	-4	21.0	9	-4	15.0	-15	-2	15.0	-9	-3	15.0	-3	0	15.0	3	-4	15.0	9	-4	15.0	15	-9	9.0	-21	-1	9.0	-15	-4	9.0	-9	-4
50	1.0	-3.18	1.64498524935	1	27.0	-3	-1	27.0	3	-2	21.0	-9	-1	21.0	-3	-2	21.0	3	-4	21.0	9	-2	15.0	-15	-4	15.0	-9	-1	15.0	-3	-2	15.0	3	-4	15.0	9	-2	15.0	15	-5	9.0	-21	-1	9.0	-15	-6	9.0	-9	-4
50	1.0	-2.69	1.68881673392	1	27.0	-3	-1	27.0	3	-3	21.0	-9	-1	21.0	-3	-2	21.0	3	-3	21.0	9	-3	15.0	-15	0	15.0	-9	-1	15.0	-3	-2	15.0	3	-3	15.0	9	-5	15.0	15	-4	9.0	-21	-1	9.0	-15	-6	9.0	-9	-4
50	1.0	-2.41	1.91619107484	1	27.0	-3	1	27.0	3	1	21.0	-9	-1	21.0	-3	-2	21.0	3	-3	21.0	9	-1	15.0	-15	-1	15.0	-9	-1	15.0	-3	0	15.0	3	-3	15.0	9	-1	15.0	15	-2	9.0	-21	1	9.0	-15	-4	9.0	-9	-4
50	1.0	-3.37	1.81150354624	1	27.0	-3	-2	27.0	3	-5	21.0	-9	-2	21.0	-3	-3	21.0	3	-3	21.0	9	-3	15.0	-15	-1	15.0	-9	-2	15.0	-3	-3	15.0	3	-5	15.0	9	-3	15.0	15	-5	9.0	-21	0	9.0	-15	-1	9.0	-9	0
50	1.0	-3.19	1.82465253206	1	27.0	-3	-1	27.0	3	-3	21.0	-9	-1	21.0	-3	-2	21.0	3	-3	21.0	9	-5	15.0	-15	-3	15.0	-9	-1	15.0	-3	-2	15.0	3	-5	15.0	9	-3	15.0	15	-7	9.0	-21	-3	9.0	-15	-6	9.0	-9	-1
50	1.0	-3.15	1.51184862817	1	27.0	-3	-1	27.0	3	-2	21.0	-9	-5	21.0	-3	-4	21.0	3	-6	21.0	9	-2	15.0	-15	-1	15.0	-9	-3	15.0	-3	-2	15.0	3	-2	15.0	9	-4	15.0	15	-4	9.0	-21	-1	9.0	-15	-4	9.0	-9	-3
50	1.0	-2.94	2.08875232484	1	27.0	-3	-1	27.0	3	1	21.0	-9	-3	21.0	-3	-2	21.0	3	-3	21.0	9	1	15.0	-15	-2	15.0	-9	-5	15.0	-3	-2	15.0	3	-3	15.0	9	-3	15.0	15	-3	9.0	-21	-3	9.0	-15	-4	9.0	-9	-3
50	1.0	-4.65	1.88892541295	1	27.0	-3	-3	27.0	3	-1	21.0	-9	-3	21.0	-3	-3	21.0	3	-6	21.0	9	-6	15.0	-15	-3	15.0	-9	-3	15.0	-3	-4	15.0	3	-6	15.0	9	-6	15.0	15	-4	9.0	-21	-3	9.0	-15	-4	9.0	-9	-3
50	1.0	-3.05	1.99179690279	1	27.0	-3	0	27.0	3	-2	21.0	-9	0	21.0	-3	0	21.0	3	-3	21.0	9	-3	15.0	-15	0	15.0	-9	-2	15.0	-3	-1	15.0	3	-5	15.0	9	-3	15.0	15	-5	9.0	-21	-2	9.0	-15	-5	9.0	-9	-2
50	1.0	-3.52	1.7432266679	1	27.0	-3	-3	27.0	3	-4	21.0	-9	-3	21.0	-3	-1	21.0	3	-3	21.0	9	-3	15.0	-15	-1	15.0	-9	-3	15.0	-3	0	15.0	3	-3	15.0	9	-3	15.0	15	-3	9.0	-21	-3	9.0	-15	-5	9.0	-9	-3
50	1.0	-3.97	1.49382257392	1	27.0	-3	-1	27.0	3	-4	21.0	-9	-1	21.0	-3	-1	21.0	3	-5	21.0	9	-5	15.0	-15	-4	15.0	-9	-3	15.0	-3	-2	15.0	3	-5	15.0	9	-5	15.0	15	-5	9.0	-21	-1	9.0	-15	-5	9.0	-9	-3
50	1.0	-3.93	2.1261896324	1	27.0	-3	-6	27.0	3	-5	21.0	-9	1	21.0	-3	-3	21.0	3	-6	21.0	9	-6	15.0	-15	-2	15.0	-9	-3	15.0	-3	-1	15.0	3	-6	15.0	9	-6	15.0	15	-6	9.0	-21	-4	9.0	-15	-3	9.0	-9	-3
50	1.0	-4.28	1.76389053059	1	27.0	-3	-3	27.0	3	-4	21.0	-9	-3	21.0	-3	-1	21.0	3	-3	21.0	9	-5	15.0	-15	-2	15.0	-9	-1	15.0	-3	-1	15.0	3	-7	15.0	9	-7	15.0	15	-5	9.0	-21	-4	9.0	-15	-5	9.0	-9	-5
50	1.0	-3.22	2.21597055265	1	27.0	-3	1	27.0	3	1	21.0	-9	-2	21.0	-3	-2	21.0	3	-3	21.0	9	-4	15.0	-15	-1	15.0	-9	-4	15.0	-3	0	15.0	3	-4	15.0	9	-6	15.0	15	-4	9.0	-21	-3	9.0	-15	-4	9.0	-9	-4
50	1.0	-5.93	2.00555503051	1	27.0	-3	-4	27.0	3	-5	21.0	-9	-4	21.0	-3	-5	21.0	3	-3	21.0	9	-8	15.0	-15	-4	15.0	-9	-5	15.0	-3	-5	15.0	3	-8	15.0	9	-8	15.0	15	-8	9.0	-21	-6	9.0	-15	-7	9.0	-9	-5
50	1.0	-4.14	2.12020716709	1	27.0	-3	-4	27.0	3	-6	21.0	-9	0	21.0	-3	-1	21.0	3	-4	21.0	9	-7	15.0	-15	0	15.0	-9	-3	15.0	-3	-1	15.0	3	-7	15.0	9	-9	15.0	15	-5	9.0	-21	-6	9.0	-15	-3	9.0	-9	-1
51	0.0	-4.43	7.45166753281	1	-27.0	-3	-3	-27.0	3	-6	-21.0	-9	1	-21.0	-3	1	-21.0	3	-27	-21.0	9	-7	-15.0	-15	-1	-15.0	-9	-2	-15.0	-3	-1	-15.0	3	-5	-15.0	9	-3	-15.0	15	-3	-9.0	-21	-3	-9.0	-15	1	-9.0	-9	-1
51	0.0	-3.91	7.88326746231	1	-27.0	-3	-2	-27.0	3	-27	-21.0	-9	0	-21.0	-3	0	-21.0	3	-29	-21.0	9	-19	-15.0	-15	-1	-15.0	-9	1	-15.0	-3	0	-15.0	3	-20	-15.0	9	-8	-15.0	15	-4	-9.0	-21	1	-9.0	-15	0	-9.0	-9	0
51	0.0	-3.93	6.65726022666	1	-27.0	-3	-2	-27.0	3	-27	-21.0	-9	-2	-21.0	-3	-2	-21.0	3	-29	-21.0	9	-6	-15.0	-15	-2	-15.0	-9	-1	-15.0	-3	-2	-15.0	3	-23	-15.0	9	-4	-15.0	15	-4	-9.0	-21	-3	-9.0	-15	0	-9.0	-9	0
51	0.0	-3.84	8.31767690041	1	-27.0	-3	0	-27.0	3	-27	-21.0	-9	0	-21.0	-3	2	-21.0	3	-29	-21.0	9	-2	-15.0	-15	2	-15.0	-9	1	-15.0	-3	-2	-15.0	3	-17	-15.0	9	-6	-15.0	15	-4	-9.0	-21	3	-9.0	-15	0	-9.0	-9	2
51	0.0	-4.05	7.99096303308	1	-27.0	-3	1	-27.0	3	-27	-21.0	-9	1	-21.0	-3	0	-21.0	3	-26	-21.0	9	-9	-15.0	-15	0	-15.0	-9	1	-15.0	-3	0	-15.0	3	-13	-15.0	9	-8	-15.0	15	-5	-9.0	-21	-1	-9.0	-15	2	-9.0	-9	0
51	0.0	-4.8	8.16121867101	1	-27.0	-3	-3	-27.0	3	-27	-21.0	-9	-1	-21.0	-3	-2	-21.0	3	-26	-21.0	9	-13	-15.0	-15	-1	-15.0	-9	-1	-15.0	-3	0	-15.0	3	-13	-15.0	9	-12	-15.0	15	-2	-9.0	-21	3	-9.0	-15	2	-9.0	-9	2
51	0.0	-4.03	6.64758071871	1	-27.0	-3	-3	-27.0	3	-24	-21.0	-9	1	-21.0	-3	-2	-21.0	3	-6	-21.0	9	-16	-15.0	-15	-2	-15.0	-9	1	-15.0	-3	-2	-15.0	3	-20	-15.0	9	-2	-15.0	15	1	-9.0	-21	-1	-9.0	-15	0	-9.0	-9	0
51	0.0	-5.84	8.998530599	1	-27.0	-3	2	-27.0	3	-21	-21.0	-9	0	-21.0	-3	1	-21.0	3	-29	-21.0	9	-28	-15.0	-15	1	-15.0	-9	0	-15.0	-3	-3	-15.0	3	-16	-15.0	9	-12	-15.0	15	-4	-9.0	-21	-2	-9.0	-15	-3	-9.0	-9	-3
51	0.0	-5.66	9.53681329602	1	-27.0	-3	-1	-27.0	3	-27	-21.0	-9	1	-21.0	-3	-2	-21.0	3	-29	-21.0	9	-16	-15.0	-15	1	-15.0	-9	1	-15.0	-3	0	-15.0	3	-15	-15.0	9	-6	-15.0	15	-7	-9.0	-21	-1	-9.0	-15	0	-9.0	-9	0
51	0.0	-3.27	7.266456374	1	-27.0	-3	0	-27.0	3	-27	-21.0	-9	0	-21.0	-3	-1	-21.0	3	-25	-21.0	9	-6	-15.0	-15	1	-15.0	-9	0	-15.0	-3	-1	-15.0	3	-6	-15.0	9	-7	-15.0	15	-1	-9.0	-21	-2	-9.0	-15	1	-9.0	-9	-1
51	0.0	-4.06	6.91373625615	1	-27.0	-3	-2	-27.0	3	-25	-21.0	-9	2	-21.0	-3	-1	-21.0	3	-20	-21.0	9	-7	-15.0	-15	0	-15.0	-9	-2	-15.0	-3	-1	-15.0	3	-5	-15.0	9	-9	-15.0	15	-2	-9.0	-21	-2	-9.0	-15	-1	-9.0	-9	-1
51	0.0	-4.3	7.37334893449	1	-27.0	-3	0	-27.0	3	-24	-21.0	-9	2	-21.0	-3	-1	-21.0	3	-21	-21.0	9	-12	-15.0	-15	-1	-15.0	-9	-4	-15.0	-3	-1	-15.0	3	-10	-15.0	9	-3	-15.0	15	-8	-9.0	-21	-2	-9.0	-15	-1	-9.0	-9	-1
51	0.0	-4.82	7.95882147153	1	-27.0	-3	0	-27.0	3	-27	-21.0	-9	0	-21.0	-3	-5	-21.0	3	-24	-21.0	9	-11	-15.0	-15	-1	-15.0	-9	0	-15.0	-3	-5	-15.0	3	-13	-15.0	9	-10	-15.0	15	-6	-9.0	-21	2	-9.0	-15	1	-9.0	-9	0
51	0.0	-5.68	7.91385580646	1	-27.0	-3	-1	-27.0	3	-27	-21.0	-9	-1	-21.0	-3	0	-21.0	3	-26	-21.0	9	-9	-15.0	-15	-1	-15.0	-9	-1	-15.0	-3	-2	-15.0	3	-11	-15.0	9	-4	-15.0	15	-4	-9.0	-21	1	-9.0	-15	-4	-9.0	-9	-1
51	0.0	-3.95	6.84711188579	1	-27.0	-3	-1	-27.0	3	-27	-21.0	-9	-1	-21.0	-3	-2	-21.0	3	-21	-21.0	9	-9	-15.0	-15	0	-15.0	-9	-1	-15.0	-3	-2	-15.0	3	-7	-15.0	9	-9	-15.0	15	1	-9.0	-21	-3	-9.0	-15	0	-9.0	-9	-1
51	0.0	-5.24	6.58404965078	1	-27.0	-3	-5	-27.0	3	-18	-21.0	-9	-1	-21.0	-3	-3	-21.0	3	-18	-21.0	9	-14	-15.0	-15	0	-15.0	-9	-3	-15.0	-3	-4	-15.0	3	-15	-15.0	9	-6	-15.0	15	-2	-9.0	-21	-1	-9.0	-15	-4	-9.0	-9	-3
51	1.0	-0.27	1.56938104447	1	27.0	-3	-2	27.0	3	-1	21.0	-9	0	21.0	-3	0	21.0	3	1	21.0	9	0	15.0	-15	-1	15.0	-9	1	15.0	-3	0	15.0	3	0	15.0	9	0	15.0	15	0	9.0	-21	1	9.0	-15	2	9.0	-9	0
51	1.0	-0.32	1.68572321129	1	27.0	-3	0	27.0	3	2	21.0	-9	-2	21.0	-3	0	21.0	3	0	21.0	9	1	15.0	-15	1	15.0	-9	1	15.0	-3	0	15.0	3	-3	15.0	9	-3	15.0	15	1	9.0	-21	1	9.0	-15	0	9.0	-9	0
51	1.0	-0.91	2.7533266866	1	27.0	-3	0	27.0	3	-14	21.0	-9	0	21.0	-3	0	21.0	3	-8	21.0	9	-1	15.0	-15	0	15.0	-9	3	15.0	-3	0	15.0	3	-5	15.0	9	-3	15.0	15	-1	9.0	-21	3	9.0	-15	0	9.0	-9	-2
51	1.0	-0.36	1.79202591018	1	27.0	-3	0	27.0	3	-5	21.0	-9	2	21.0	-3	0	21.0	3	-3	21.0	9	-2	15.0	-15	1	15.0	-9	1	15.0	-3	-2	15.0	3	-4	15.0	9	-2	15.0	15	-2	9.0	-21	1	9.0	-15	2	9.0	-9	0
51	1.0	-0.12	3.06871883595	1	27.0	-3	1	27.0	3	-19	21.0	-9	3	21.0	-3	0	21.0	3	0	21.0	9	-1	15.0	-15	2	15.0	-9	1	15.0	-3	-2	15.0	3	-1	15.0	9	-2	15.0	15	3	9.0	-21	-1	9.0	-15	0	9.0	-9	-2
51	1.0	-1.32	2.71656068601	1	27.0	-3	-1	27.0	3	-9	21.0	-9	-1	21.0	-3	-14	21.0	3	2	21.0	9	-3	15.0	-15	-1	15.0	-9	1	15.0	-3	-2	15.0	3	-3	15.0	9	-6	15.0	15	1	9.0	-21	-3	9.0	-15	0	9.0	-9	-2
51	1.0	-1.13	2.29106876336	1	27.0	-3	0	27.0	3	3	21.0	-9	2	21.0	-3	-1	21.0	3	-12	21.0	9	-2	15.0	-15	-1	15.0	-9	-2	15.0	-3	-1	15.0	3	0	15.0	9	-3	15.0	15	0	9.0	-21	0	9.0	-15	-1	9.0	-9	-1
51	1.0	-1.85	3.86099144029	1	27.0	-3	-10	27.0	3	-25	21.0	-9	-1	21.0	-3	-2	21.0	3	-2	21.0	9	-4	15.0	-15	-1	15.0	-9	-1	15.0	-3	-2	15.0	3	-5	15.0	9	0	15.0	15	-5	9.0	-21	-1	9.0	-15	0	9.0	-9	-2
51	1.0	-0.62	2.84415051586	1	27.0	-3	-8	27.0	3	-11	21.0	-9	3	21.0	-3	-7	21.0	3	-2	21.0	9	-2	15.0	-15	-2	15.0	-9	5	15.0	-3	-2	15.0	3	-3	15.0	9	-2	15.0	15	-3	9.0	-21	3	9.0	-15	0	9.0	-9	0
51	1.0	-0.13	2.67126613146	1	27.0	-3	3	27.0	3	-12	21.0	-9	-1	21.0	-3	-2	21.0	3	-4	21.0	9	-2	15.0	-15	2	15.0	-9	-3	15.0	-3	-2	15.0	3	0	15.0	9	-2	15.0	15	1	9.0	-21	5	9.0	-15	0	9.0	-9	-2
51	1.0	-0.79	1.93944200587	1	27.0	-3	-2	27.0	3	-5	21.0	-9	0	21.0	-3	-3	21.0	3	-1	21.0	9	-3	15.0	-15	-2	15.0	-9	-2	15.0	-3	-3	15.0	3	-3	15.0	9	-1	15.0	15	0	9.0	-21	4	9.0	-15	1	9.0	-9	-5
51	1.0	-0.53	2.85920186313	1	27.0	-3	-9	27.0	3	-10	21.0	-9	1	21.0	-3	-4	21.0	3	-11	21.0	9	-1	15.0	-15	0	15.0	-9	1	15.0	-3	-2	15.0	3	-1	15.0	9	1	15.0	15	-2	9.0	-21	-1	9.0	-15	0	9.0	-9	0
51	1.0	-1.05	2.20351768681	1	27.0	-3	-5	27.0	3	-8	21.0	-9	-3	21.0	-3	-4	21.0	3	-6	21.0	9	0	15.0	-15	-1	15.0	-9	-3	15.0	-3	-4	15.0	3	-2	15.0	9	0	15.0	15	0	9.0	-21	-1	9.0	-15	0	9.0	-9	-1
51	1.0	-1.4	4.31213517923	1	27.0	-3	-4	27.0	3	-27	21.0	-9	-2	21.0	-3	-5	21.0	3	-6	21.0	9	-6	15.0	-15	0	15.0	-9	-2	15.0	-3	-3	15.0	3	-4	15.0	9	-6	15.0	15	0	9.0	-21	0	9.0	-15	1	9.0	-9	-2
51	1.0	-1.54	2.5870082653	1	27.0	-3	-8	27.0	3	-11	21.0	-9	0	21.0	-3	-5	21.0	3	-2	21.0	9	-2	15.0	-15	-4	15.0	-9	0	15.0	-3	-5	15.0	3	-6	15.0	9	0	15.0	15	0	9.0	-21	0	9.0	-15	1	9.0	-9	-2
51	1.0	-2.04	2.1127215048	1	27.0	-3	-9	27.0	3	-3	21.0	-9	-5	21.0	-3	-3	21.0	3	-2	21.0	9	-2	15.0	-15	-2	15.0	-9	-1	15.0	-3	-2	15.0	3	-7	15.0	9	-4	15.0	15	-2	9.0	-21	1	9.0	-15	2	9.0	-9	-1
52	0.0	-2.94	5.56957280018	1	-27.0	-3	-3	-27.0	3	-1	-21.0	-9	-2	-21.0	-3	-1	-21.0	3	-5	-21.0	9	0	-15.0	-15	-1	-15.0	-9	0	-15.0	-3	-3	-15.0	3	-3	-15.0	9	-3	-15.0	15	-2	-9.0	-21	-4	-9.0	-15	-1	-9.0	-9	0
52	0.0	-2.36	5.47246082224	1	-27.0	-3	-1	-27.0	3	-4	-21.0	-9	0	-21.0	-3	-1	-21.0	3	-2	-21.0	9	-4	-15.0	-15	-2	-15.0	-9	-2	-15.0	-3	0	-15.0	3	-2	-15.0	9	0	-15.0	15	-1	-9.0	-21	-4	-9.0	-15	0	-9.0	-9	0
52	0.0	-2.04	5.88551428776	1	-27.0	-3	-2	-27.0	3	-2	-21.0	-9	1	-21.0	-3	0	-21.0	3	-2	-21.0	9	-2	-15.0	-15	1	-15.0	-9	1	-15.0	-3	1	-15.0	3	-2	-15.0	9	-2	-15.0	15	-1	-9.0	-21	-3	-9.0	-15	-1	-9.0	-9	1
52	0.0	-1.66	4.01216581285	1	-27.0	-3	0	-27.0	3	-1	-21.0	-9	-2	-21.0	-3	-1	-21.0	3	-1	-21.0	9	-3	-15.0	-15	-1	-15.0	-9	0	-15.0	-3	0	-15.0	3	-3	-15.0	9	1	-15.0	15	-1	-9.0	-21	0	-9.0	-15	2	-9.0	-9	0
52	0.0	-1.56	3.13158232259	1	-27.0	-3	-1	-27.0	3	-4	-21.0	-9	-1	-21.0	-3	0	-21.0	3	-2	-21.0	9	-4	-15.0	-15	1	-15.0	-9	-3	-15.0	-3	1	-15.0	3	-2	-15.0	9	-2	-15.0	15	0	-9.0	-21	-1	-9.0	-15	1	-9.0	-9	1
52	0.0	-2.06	4.44528214328	1	-27.0	-3	-1	-27.0	3	-3	-21.0	-9	-1	-21.0	-3	-2	-21.0	3	-3	-21.0	9	-3	-15.0	-15	1	-15.0	-9	1	-15.0	-3	-1	-15.0	3	-3	-15.0	9	-1	-15.0	15	-1	-9.0	-21	-1	-9.0	-15	-1	-9.0	-9	1
52	0.0	-2.38	4.46227937885	1	-27.0	-3	0	-27.0	3	-2	-21.0	-9	-2	-21.0	-3	-1	-21.0	3	0	-21.0	9	0	-15.0	-15	-1	-15.0	-9	-2	-15.0	-3	-2	-15.0	3	-4	-15.0	9	-2	-15.0	15	-2	-9.0	-21	-2	-9.0	-15	-2	-9.0	-9	0
52	0.0	-1.86	5.90855013568	1	-27.0	-3	-1	-27.0	3	-2	-21.0	-9	-1	-21.0	-3	1	-21.0	3	0	-21.0	9	0	-15.0	-15	1	-15.0	-9	1	-15.0	-3	1	-15.0	3	0	-15.0	9	0	-15.0	15	-2	-9.0	-21	1	-9.0	-15	1	-9.0	-9	1
52	0.0	-2.32	5.09140914274	1	-27.0	-3	0	-27.0	3	-4	-21.0	-9	-2	-21.0	-3	0	-21.0	3	-4	-21.0	9	-4	-15.0	-15	0	-15.0	-9	-2	-15.0	-3	0	-15.0	3	-2	-15.0	9	-2	-15.0	15	0	-9.0	-21	0	-9.0	-15	0	-9.0	-9	0
52	0.0	-2.67	5.94402451635	1	-27.0	-3	-1	-27.0	3	-2	-21.0	-9	-1	-21.0	-3	1	-21.0	3	-4	-21.0	9	-2	-15.0	-15	0	-15.0	-9	0	-15.0	-3	1	-15.0	3	-4	-15.0	9	-2	-15.0	15	-2	-9.0	-21	-2	-9.0	-15	-1	-9.0	-9	1
52	0.0	-2.05	5.29877899365	1	-27.0	-3	3	-27.0	3	-1	-21.0	-9	-1	-21.0	-3	-1	-21.0	3	-3	-21.0	9	1	-15.0	-15	1	-15.0	-9	0	-15.0	-3	1	-15.0	3	-3	-15.0	9	-1	-15.0	15	-1	-9.0	-21	-2	-9.0	-15	1	-9.0	-9	1
52	0.0	-3.56	6.23001463505	1	-27.0	-3	-1	-27.0	3	-2	-21.0	-9	-1	-21.0	-3	-1	-21.0	3	-4	-21.0	9	-2	-15.0	-15	1	-15.0	-9	0	-15.0	-3	-1	-15.0	3	-8	-15.0	9	0	-15.0	15	-4	-9.0	-21	-2	-9.0	-15	-1	-9.0	-9	-1
52	0.0	-2.67	5.14728712099	1	-27.0	-3	-2	-27.0	3	-2	-21.0	-9	0	-21.0	-3	-2	-21.0	3	-1	-21.0	9	-6	-15.0	-15	2	-15.0	-9	-1	-15.0	-3	0	-15.0	3	-6	-15.0	9	-5	-15.0	15	0	-9.0	-21	-1	-9.0	-15	0	-9.0	-9	0
52	0.0	-2.21	5.75546321878	1	-27.0	-3	0	-27.0	3	-2	-21.0	-9	2	-21.0	-3	0	-21.0	3	-5	-21.0	9	-4	-15.0	-15	1	-15.0	-9	-1	-15.0	-3	0	-15.0	3	-4	-15.0	9	-5	-15.0	15	-6	-9.0	-21	1	-9.0	-15	0	-9.0	-9	0
53	0.0	-3.1	3.74616143408	1	-27.0	-3	-7	-27.0	3	-2	-21.0	-9	-12	-21.0	-3	-15	-21.0	3	-4	-21.0	9	0	-15.0	-15	-9	-15.0	-9	-10	-15.0	-3	-9	-15.0	3	-4	-15.0	9	-2	-15.0	15	9	-9.0	-21	-7	-9.0	-15	-4	-9.0	-9	-2
53	0.0	-3.17	2.69139077685	1	-27.0	-3	-9	-27.0	3	-1	-21.0	-9	-4	-21.0	-3	-10	-21.0	3	-3	-21.0	9	-3	-15.0	-15	-4	-15.0	-9	0	-15.0	-3	-4	-15.0	3	-3	-15.0	9	-3	-15.0	15	-3	-9.0	-21	-6	-9.0	-15	-12	-9.0	-9	-4
53	0.0	-2.3	3.91648101354	1	-27.0	-3	-15	-27.0	3	-2	-21.0	-9	-16	-21.0	-3	-12	-21.0	3	-6	-21.0	9	-3	-15.0	-15	-6	-15.0	-9	-5	-15.0	-3	-3	-15.0	3	-4	-15.0	9	-4	-15.0	15	2	-9.0	-21	-9	-9.0	-15	-5	-9.0	-9	-1
53	0.0	-1.43	4.27219647782	1	-27.0	-3	-8	-27.0	3	-1	-21.0	-9	-10	-21.0	-3	-7	-21.0	3	-1	-21.0	9	-2	-15.0	-15	-9	-15.0	-9	-7	-15.0	-3	-9	-15.0	3	1	-15.0	9	3	-15.0	15	5	-9.0	-21	-18	-9.0	-15	-7	-9.0	-9	-5
53	0.0	-1.13	4.32012799375	1	-27.0	-3	-1	-27.0	3	3	-21.0	-9	-12	-21.0	-3	-14	-21.0	3	-1	-21.0	9	-2	-15.0	-15	-13	-15.0	-9	-10	-15.0	-3	-7	-15.0	3	1	-15.0	9	-3	-15.0	15	5	-9.0	-21	-12	-9.0	-15	-4	-9.0	-9	0
53	0.0	0.52	3.53487054981	1	-27.0	-3	-6	-27.0	3	2	-21.0	-9	-9	-21.0	-3	-4	-21.0	3	-2	-21.0	9	0	-15.0	-15	-3	-15.0	-9	-8	-15.0	-3	-2	-15.0	3	-2	-15.0	9	4	-15.0	15	0	-9.0	-21	-5	-9.0	-15	0	-9.0	-9	-2
53	0.0	-1.55	3.45341547332	1	-27.0	-3	-11	-27.0	3	5	-21.0	-9	-7	-21.0	-3	-5	-21.0	3	-2	-21.0	9	3	-15.0	-15	-11	-15.0	-9	-7	-15.0	-3	1	-15.0	3	-1	-15.0	9	1	-15.0	15	5	-9.0	-21	1	-9.0	-15	-10	-9.0	-9	-3
53	0.0	-1.24	3.51276439937	1	-27.0	-3	-7	-27.0	3	4	-21.0	-9	-5	-21.0	-3	-9	-21.0	3	4	-21.0	9	1	-15.0	-15	-5	-15.0	-9	-8	-15.0	-3	-1	-15.0	3	-1	-15.0	9	1	-15.0	15	5	-9.0	-21	-9	-9.0	-15	-13	-9.0	-9	-3
53	0.0	-1.84	3.20799002492	1	-27.0	-3	-2	-27.0	3	-1	-21.0	-9	-8	-21.0	-3	-2	-21.0	3	8	-21.0	9	-7	-15.0	-15	-3	-15.0	-9	-8	-15.0	-3	-4	-15.0	3	0	-15.0	9	-2	-15.0	15	0	-9.0	-21	-3	-9.0	-15	-6	-9.0	-9	-4
53	0.0	-2.06	3.89536476683	1	-27.0	-3	1	-27.0	3	3	-21.0	-9	-20	-21.0	-3	-9	-21.0	3	-1	-21.0	9	-1	-15.0	-15	-11	-15.0	-9	-12	-15.0	-3	-5	-15.0	3	2	-15.0	9	0	-15.0	15	-4	-9.0	-21	-4	-9.0	-15	-3	-9.0	-9	-3
53	0.0	-1.38	3.98701028095	1	-27.0	-3	-7	-27.0	3	0	-21.0	-9	-15	-21.0	-3	-6	-21.0	3	2	-21.0	9	-1	-15.0	-15	-10	-15.0	-9	-5	-15.0	-3	-4	-15.0	3	1	-15.0	9	-2	-15.0	15	1	-9.0	-21	-17	-9.0	-15	-4	-9.0	-9	-4
53	0.0	-2.68	5.61455531387	1	-27.0	-3	-23	-27.0	3	-4	-21.0	-9	-26	-21.0	-3	-4	-21.0	3	-4	-21.0	9	-1	-15.0	-15	-11	-15.0	-9	-14	-15.0	-3	-4	-15.0	3	-1	-15.0	9	-4	-15.0	15	-3	-9.0	-21	-5	-9.0	-15	-4	-9.0	-9	-4
53	0.0	-3.1	4.83638172969	1	-27.0	-3	-12	-27.0	3	-7	-21.0	-9	-24	-21.0	-3	-9	-21.0	3	-5	-21.0	9	-4	-15.0	-15	-9	-15.0	-9	-17	-15.0	-3	-5	-15.0	3	-4	-15.0	9	-1	-15.0	15	-6	-9.0	-21	0	-9.0	-15	-5	-9.0	-9	-3
53	0.0	-2.01	4.28413672179	1	-27.0	-3	-4	-27.0	3	-3	-21.0	-9	-22	-21.0	-3	-3	-21.0	3	-3	-21.0	9	1	-15.0	-15	-14	-15.0	-9	-12	-15.0	-3	-7	-15.0	3	-2	-15.0	9	-3	-15.0	15	-3	-9.0	-21	-4	-9.0	-15	-1	-9.0	-9	-5
53	0.0	-2.21	5.01697745113	1	-27.0	-3	-1	-27.0	3	-5	-21.0	-9	-11	-21.0	-3	-6	-21.0	3	-4	-21.0	9	-5	-15.0	-15	-2	-15.0	-9	-9	-15.0	-3	-4	-15.0	3	-1	-15.0	9	-4	-15.0	15	-1	-9.0	-21	-3	-9.0	-15	-6	-9.0	-9	-2
53	1.0	0.84	2.8529008285	1	27.0	-3	0	27.0	3	1	21.0	-9	0	21.0	-3	-1	21.0	3	5	21.0	9	3	15.0	-15	0	15.0	-9	0	15.0	-3	-1	15.0	3	1	15.0	9	-1	15.0	15	5	9.0	-21	0	9.0	-15	0	9.0	-9	0
53	1.0	-0.54	1.70284191522	1	27.0	-3	0	27.0	3	0	21.0	-9	2	21.0	-3	0	21.0	3	-2	21.0	9	0	15.0	-15	3	15.0	-9	-2	15.0	-3	-6	15.0	3	-2	15.0	9	0	15.0	15	0	9.0	-21	0	9.0	-15	-4	9.0	-9	-2
53	1.0	0.1	1.75409884131	1	27.0	-3	-3	27.0	3	2	21.0	-9	3	21.0	-3	-1	21.0	3	0	21.0	9	0	15.0	-15	1	15.0	-9	-1	15.0	-3	-1	15.0	3	0	15.0	9	0	15.0	15	0	9.0	-21	1	9.0	-15	-1	9.0	-9	-1
53	1.0	1.6	2.09162663035	1	27.0	-3	-6	27.0	3	1	21.0	-9	0	21.0	-3	-2	21.0	3	1	21.0	9	1	15.0	-15	3	15.0	-9	2	15.0	-3	0	15.0	3	3	15.0	9	1	15.0	15	3	9.0	-21	2	9.0	-15	0	9.0	-9	0
53	1.0	1.5	1.90458682669	1	27.0	-3	-4	27.0	3	3	21.0	-9	2	21.0	-3	-2	21.0	3	3	21.0	9	1	15.0	-15	4	15.0	-9	0	15.0	-3	0	15.0	3	1	15.0	9	1	15.0	15	3	9.0	-21	2	9.0	-15	0	9.0	-9	0
53	1.0	1.58	2.0869942736	1	27.0	-3	0	27.0	3	3	21.0	-9	2	21.0	-3	0	21.0	3	1	21.0	9	5	15.0	-15	0	15.0	-9	0	15.0	-3	-2	15.0	3	3	15.0	9	1	15.0	15	3	9.0	-21	3	9.0	-15	0	9.0	-9	0
53	1.0	1.05	1.99081222955	1	27.0	-3	-7	27.0	3	2	21.0	-9	0	21.0	-3	-2	21.0	3	4	21.0	9	4	15.0	-15	4	15.0	-9	2	15.0	-3	0	15.0	3	0	15.0	9	0	15.0	15	0	9.0	-21	5	9.0	-15	0	9.0	-9	0
53	1.0	1.8	1.91628725998	1	27.0	-3	0	27.0	3	2	21.0	-9	2	21.0	-3	-2	21.0	3	4	21.0	9	5	15.0	-15	2	15.0	-9	1	15.0	-3	2	15.0	3	1	15.0	9	3	15.0	15	1	9.0	-21	5	9.0	-15	0	9.0	-9	0
53	1.0	0.92	2.55071231881	1	27.0	-3	-9	27.0	3	3	21.0	-9	0	21.0	-3	-3	21.0	3	-2	21.0	9	5	15.0	-15	3	15.0	-9	3	15.0	-3	0	15.0	3	1	15.0	9	-1	15.0	15	-1	9.0	-21	1	9.0	-15	0	9.0	-9	0
53	1.0	0.6	1.78731916678	1	27.0	-3	-3	27.0	3	3	21.0	-9	-1	21.0	-3	-3	21.0	3	3	21.0	9	2	15.0	-15	2	15.0	-9	0	15.0	-3	-1	15.0	3	0	15.0	9	-2	15.0	15	2	9.0	-21	2	9.0	-15	1	9.0	-9	-1
53	1.0	-0.18	2.31924937147	1	27.0	-3	-10	27.0	3	5	21.0	-9	2	21.0	-3	1	21.0	3	1	21.0	9	0	15.0	-15	2	15.0	-9	-2	15.0	-3	1	15.0	3	0	15.0	9	1	15.0	15	0	9.0	-21	0	9.0	-15	1	9.0	-9	-1
53	1.0	0.59	1.98297261508	1	27.0	-3	4	27.0	3	3	21.0	-9	4	21.0	-3	2	21.0	3	3	21.0	9	2	15.0	-15	1	15.0	-9	-2	15.0	-3	-3	15.0	3	0	15.0	9	-1	15.0	15	2	9.0	-21	0	9.0	-15	-1	9.0	-9	-3
53	1.0	0.06	2.09362805469	1	27.0	-3	-5	27.0	3	2	21.0	-9	3	21.0	-3	2	21.0	3	0	21.0	9	3	15.0	-15	2	15.0	-9	3	15.0	-3	-2	15.0	3	1	15.0	9	0	15.0	15	1	9.0	-21	1	9.0	-15	0	9.0	-9	-2
53	1.0	0.77	2.54100026622	1	27.0	-3	-3	27.0	3	2	21.0	-9	1	21.0	-3	-2	21.0	3	0	21.0	9	8	15.0	-15	-1	15.0	-9	-4	15.0	-3	-2	15.0	3	-1	15.0	9	0	15.0	15	1	9.0	-21	-3	9.0	-15	0	9.0	-9	0
53	1.0	0.13	2.30242327585	1	27.0	-3	1	27.0	3	5	21.0	-9	3	21.0	-3	2	21.0	3	1	21.0	9	1	15.0	-15	1	15.0	-9	-1	15.0	-3	2	15.0	3	0	15.0	9	-1	15.0	15	0	9.0	-21	3	9.0	-15	2	9.0	-9	2
54	0.0	-1.73	2.80738102781	1	-27.0	-3	-14	-27.0	3	-1	-21.0	-9	-7	-21.0	-3	-4	-21.0	3	-1	-21.0	9	-7	-15.0	-15	-7	-15.0	-9	-3	-15.0	-3	0	-15.0	3	1	-15.0	9	-1	-15.0	15	-4	-9.0	-21	1	-9.0	-15	-4	-9.0	-9	-3
54	0.0	0.17	2.24369618019	1	-27.0	-3	-1	-27.0	3	-1	-21.0	-9	-5	-21.0	-3	-4	-21.0	3	1	-21.0	9	1	-15.0	-15	2	-15.0	-9	-3	-15.0	-3	2	-15.0	3	1	-15.0	9	3	-15.0	15	-1	-9.0	-21	1	-9.0	-15	-6	-9.0	-9	-1
54	0.0	-2.46	1.58351309609	1	-27.0	-3	-3	-27.0	3	-2	-21.0	-9	-3	-21.0	-3	-4	-21.0	3	-4	-21.0	9	-2	-15.0	-15	-2	-15.0	-9	-5	-15.0	-3	-4	-15.0	3	-4	-15.0	9	0	-15.0	15	-2	-9.0	-21	-3	-9.0	-15	-2	-9.0	-9	-3
54	0.0	-1.44	2.59768826338	1	-27.0	-3	-13	-27.0	3	3	-21.0	-9	-2	-21.0	-3	-3	-21.0	3	-1	-21.0	9	-1	-15.0	-15	-6	-15.0	-9	-2	-15.0	-3	-1	-15.0	3	1	-15.0	9	-1	-15.0	15	-1	-9.0	-21	0	-9.0	-15	-3	-9.0	-9	0
54	0.0	-2.25	3.8226620434	1	-27.0	-3	-21	-27.0	3	-7	-21.0	-9	-11	-21.0	-3	-10	-21.0	3	-6	-21.0	9	-5	-15.0	-15	-3	-15.0	-9	-5	-15.0	-3	-4	-15.0	3	-2	-15.0	9	-5	-15.0	15	-4	-9.0	-21	-3	-9.0	-15	-4	-9.0	-9	-3
54	0.0	-0.47	2.11894720437	1	-27.0	-3	-7	-27.0	3	0	-21.0	-9	-5	-21.0	-3	-2	-21.0	3	-1	-21.0	9	-1	-15.0	-15	1	-15.0	-9	-1	-15.0	-3	2	-15.0	3	-3	-15.0	9	-1	-15.0	15	-1	-9.0	-21	1	-9.0	-15	-7	-9.0	-9	-1
54	0.0	-0.34	1.82107057502	1	-27.0	-3	-1	-27.0	3	3	-21.0	-9	-1	-21.0	-3	3	-21.0	3	0	-21.0	9	0	-15.0	-15	0	-15.0	-9	-1	-15.0	-3	-2	-15.0	3	-2	-15.0	9	-2	-15.0	15	-4	-9.0	-21	1	-9.0	-15	-1	-9.0	-9	-1
54	0.0	-5.14	3.79281880793	1	-27.0	-3	-13	-27.0	3	-11	-21.0	-9	-9	-21.0	-3	-6	-21.0	3	-2	-21.0	9	-4	-15.0	-15	-10	-15.0	-9	-8	-15.0	-3	-8	-15.0	3	-4	-15.0	9	-12	-15.0	15	-10	-9.0	-21	-9	-9.0	-15	-3	-9.0	-9	-1
54	0.0	-3.05	3.70619513153	1	-27.0	-3	-21	-27.0	3	-8	-21.0	-9	-7	-21.0	-3	-11	-21.0	3	-1	-21.0	9	-4	-15.0	-15	-7	-15.0	-9	-3	-15.0	-3	-7	-15.0	3	-1	-15.0	9	-3	-15.0	15	-8	-9.0	-21	-6	-9.0	-15	-3	-9.0	-9	-3
54	0.0	-3.02	4.2033152182	1	-27.0	-3	-26	-27.0	3	-6	-21.0	-9	-9	-21.0	-3	-5	-21.0	3	-5	-21.0	9	-7	-15.0	-15	-1	-15.0	-9	-3	-15.0	-3	-3	-15.0	3	-3	-15.0	9	-3	-15.0	15	-5	-9.0	-21	-1	-9.0	-15	-7	-9.0	-9	-3
54	0.0	-4.84	4.39966843671	1	-27.0	-3	-22	-27.0	3	-4	-21.0	-9	-5	-21.0	-3	-8	-21.0	3	-4	-21.0	9	-5	-15.0	-15	-5	-15.0	-9	-8	-15.0	-3	-10	-15.0	3	-5	-15.0	9	-3	-15.0	15	-5	-9.0	-21	-5	-9.0	-15	-10	-9.0	-9	-10
54	0.0	-3.82	3.35531419294	1	-27.0	-3	-18	-27.0	3	-2	-21.0	-9	-5	-21.0	-3	-14	-21.0	3	-2	-21.0	9	-5	-15.0	-15	-5	-15.0	-9	-4	-15.0	-3	-8	-15.0	3	-3	-15.0	9	-5	-15.0	15	-7	-9.0	-21	-1	-9.0	-15	-4	-9.0	-9	-8
54	0.0	-4.37	3.62280034682	1	-27.0	-3	-17	-27.0	3	-2	-21.0	-9	-10	-21.0	-3	-7	-21.0	3	-4	-21.0	9	-5	-15.0	-15	-15	-15.0	-9	-10	-15.0	-3	-7	-15.0	3	-7	-15.0	9	-3	-15.0	15	-3	-9.0	-21	-2	-9.0	-15	-3	-9.0	-9	-7
54	0.0	-5.41	4.72963373784	1	-27.0	-3	-18	-27.0	3	-9	-21.0	-9	-4	-21.0	-3	-27	-21.0	3	-1	-21.0	9	-5	-15.0	-15	-7	-15.0	-9	-6	-15.0	-3	-9	-15.0	3	-2	-15.0	9	-5	-15.0	15	-10	-9.0	-21	-8	-9.0	-15	-5	-9.0	-9	-5
54	0.0	-4.82	3.38092921442	1	-27.0	-3	-20	-27.0	3	-3	-21.0	-9	-3	-21.0	-3	-10	-21.0	3	-5	-21.0	9	-5	-15.0	-15	-6	-15.0	-9	-5	-15.0	-3	-8	-15.0	3	-6	-15.0	9	-5	-15.0	15	-10	-9.0	-21	-13	-9.0	-15	-2	-9.0	-9	-6
54	1.0	-3.9	4.32076609039	1	27.0	-3	-17	27.0	3	0	21.0	-9	-7	21.0	-3	-8	21.0	3	-2	21.0	9	0	15.0	-15	-7	15.0	-9	-19	15.0	-3	-8	15.0	3	-2	15.0	9	-4	15.0	15	2	9.0	-21	-10	9.0	-15	-10	9.0	-9	-5
54	1.0	-4.05	3.26547597347	1	27.0	-3	-6	27.0	3	-3	21.0	-9	-9	21.0	-3	-7	21.0	3	-1	21.0	9	-1	15.0	-15	-4	15.0	-9	-19	15.0	-3	-5	15.0	3	-1	15.0	9	-5	15.0	15	-1	9.0	-21	-8	9.0	-15	-9	9.0	-9	-8
54	1.0	-4.98	5.41866925274	1	27.0	-3	-23	27.0	3	-3	21.0	-9	-18	21.0	-3	-9	21.0	3	-2	21.0	9	-2	15.0	-15	-6	15.0	-9	-17	15.0	-3	-12	15.0	3	2	15.0	9	-4	15.0	15	-2	9.0	-21	-1	9.0	-15	-11	9.0	-9	-9
54	1.0	-3.7	5.21062263413	1	27.0	-3	-21	27.0	3	2	21.0	-9	-6	21.0	-3	-8	21.0	3	-5	21.0	9	-1	15.0	-15	-9	15.0	-9	-18	15.0	-3	-7	15.0	3	-3	15.0	9	-1	15.0	15	-1	9.0	-21	-6	9.0	-15	-7	9.0	-9	-4
54	1.0	-4.43	5.28934333743	1	27.0	-3	-27	27.0	3	-1	21.0	-9	-3	21.0	-3	-7	21.0	3	-2	21.0	9	-10	15.0	-15	-4	15.0	-9	-23	15.0	-3	-8	15.0	3	-4	15.0	9	-6	15.0	15	-2	9.0	-21	-5	9.0	-15	-7	9.0	-9	-5
54	1.0	-4.92	5.24492808227	1	27.0	-3	-23	27.0	3	0	21.0	-9	-6	21.0	-3	-11	21.0	3	-2	21.0	9	-3	15.0	-15	-6	15.0	-9	-18	15.0	-3	-7	15.0	3	-3	15.0	9	-5	15.0	15	-3	9.0	-21	-8	9.0	-15	-9	9.0	-9	-7
54	1.0	-5.27	4.70983701479	1	27.0	-3	-21	27.0	3	4	21.0	-9	-7	21.0	-3	-18	21.0	3	0	21.0	9	-1	15.0	-15	-6	15.0	-9	-16	15.0	-3	-4	15.0	3	-3	15.0	9	-5	15.0	15	-3	9.0	-21	-9	9.0	-15	-10	9.0	-9	-8
55	1.0	-1.98	4.9968240894	1	27.0	-3	-4	27.0	3	0	21.0	-9	-29	21.0	-3	-3	21.0	3	2	21.0	9	-1	15.0	-15	-2	15.0	-9	-4	15.0	-3	-5	15.0	3	1	15.0	9	0	15.0	15	1	9.0	-21	-2	9.0	-15	-3	9.0	-9	-1
55	1.0	-1.62	4.82735018451	1	27.0	-3	-12	27.0	3	0	21.0	-9	-10	21.0	-3	-9	21.0	3	2	21.0	9	-1	15.0	-15	-19	15.0	-9	-4	15.0	-3	-3	15.0	3	-1	15.0	9	2	15.0	15	-1	9.0	-21	-4	9.0	-15	-3	9.0	-9	-1
55	1.0	-0.8	2.80433837571	1	27.0	-3	-3	27.0	3	-3	21.0	-9	-9	21.0	-3	-4	21.0	3	1	21.0	9	2	15.0	-15	-3	15.0	-9	-1	15.0	-3	-2	15.0	3	0	15.0	9	1	15.0	15	0	9.0	-21	1	9.0	-15	-5	9.0	-9	0
55	1.0	-1.94	4.4744748843	1	27.0	-3	-4	27.0	3	-2	21.0	-9	-6	21.0	-3	-7	21.0	3	2	21.0	9	1	15.0	-15	-17	15.0	-9	-4	15.0	-3	-7	15.0	3	1	15.0	9	0	15.0	15	-1	9.0	-21	-3	9.0	-15	-9	9.0	-9	-1
55	1.0	-2.09	5.42734759904	1	27.0	-3	-19	27.0	3	-6	21.0	-9	-15	21.0	-3	-7	21.0	3	2	21.0	9	2	15.0	-15	-18	15.0	-9	-6	15.0	-3	-7	15.0	3	1	15.0	9	2	15.0	15	1	9.0	-21	-6	9.0	-15	-7	9.0	-9	-3
55	1.0	-3.89	6.98689136744	1	27.0	-3	-23	27.0	3	-1	21.0	-9	-15	21.0	-3	-27	21.0	3	1	21.0	9	-1	15.0	-15	-27	15.0	-9	-12	15.0	-3	-6	15.0	3	0	15.0	9	-1	15.0	15	-2	9.0	-21	-5	9.0	-15	-16	9.0	-9	-6
55	1.0	-5.46	8.65146842347	1	27.0	-3	-27	27.0	3	-3	21.0	-9	-28	21.0	-3	-30	21.0	3	-1	21.0	9	1	15.0	-15	-16	15.0	-9	-13	15.0	-3	-17	15.0	3	1	15.0	9	1	15.0	15	0	9.0	-21	-5	9.0	-15	-14	9.0	-9	-10
56	0.0	-5.25	6.71879132454	1	-27.0	-3	-18	-27.0	3	-24	-21.0	-9	-9	-21.0	-3	-6	-21.0	3	-18	-21.0	9	-24	-15.0	-15	-10	-15.0	-9	-9	-15.0	-3	-4	-15.0	3	-9	-15.0	9	-10	-15.0	15	-11	-9.0	-21	-1	-9.0	-15	-2	-9.0	-9	-1
56	0.0	-4.21	5.13731676359	1	-27.0	-3	-15	-27.0	3	-17	-21.0	-9	-6	-21.0	-3	-6	-21.0	3	-8	-21.0	9	-14	-15.0	-15	-6	-15.0	-9	-9	-15.0	-3	-4	-15.0	3	-2	-15.0	9	-6	-15.0	15	-14	-9.0	-21	-1	-9.0	-15	-2	-9.0	-9	-1
56	0.0	-4.24	6.13002127111	1	-27.0	-3	-9	-27.0	3	-28	-21.0	-9	-3	-21.0	-3	-8	-21.0	3	-8	-21.0	9	-7	-15.0	-15	-17	-15.0	-9	-3	-15.0	-3	-4	-15.0	3	-6	-15.0	9	-8	-15.0	15	-9	-9.0	-21	-1	-9.0	-15	-2	-9.0	-9	-1
56	0.0	-5.49	6.49884635313	1	-27.0	-3	-13	-27.0	3	-27	-21.0	-9	-4	-21.0	-3	-19	-21.0	3	-10	-21.0	9	-11	-15.0	-15	-10	-15.0	-9	-2	-15.0	-3	-5	-15.0	3	-14	-15.0	9	-16	-15.0	15	-7	-9.0	-21	-2	-9.0	-15	-1	-9.0	-9	-2
56	0.0	-5.63	6.98595060692	1	-27.0	-3	-14	-27.0	3	-25	-21.0	-9	-1	-21.0	-3	-8	-21.0	3	-21	-21.0	9	-28	-15.0	-15	-7	-15.0	-9	-12	-15.0	-3	-2	-15.0	3	-16	-15.0	9	-15	-15.0	15	-5	-9.0	-21	-1	-9.0	-15	-2	-9.0	-9	-1
56	0.0	-5.67	7.15287245194	1	-27.0	-3	-15	-27.0	3	-29	-21.0	-9	-4	-21.0	-3	-7	-21.0	3	-18	-21.0	9	-24	-15.0	-15	-11	-15.0	-9	-6	-15.0	-3	-3	-15.0	3	-14	-15.0	9	-23	-15.0	15	-7	-9.0	-21	-2	-9.0	-15	-5	-9.0	-9	-2
58	0.0	-5.95	9.4654480022	1	-27.0	-3	-28	-27.0	3	0	-21.0	-9	-30	-21.0	-3	-30	-21.0	3	0	-21.0	9	-2	-15.0	-15	-3	-15.0	-9	-32	-15.0	-3	-32	-15.0	3	0	-15.0	9	-2	-15.0	15	0	-9.0	-21	-1	-9.0	-15	-16	-9.0	-9	-20
59	1.0	-3.06	3.83775669768	1	27.0	-3	-2	27.0	3	-5	21.0	-9	0	21.0	-3	-2	21.0	3	-5	21.0	9	-4	15.0	-15	-1	15.0	-9	1	15.0	-3	-2	15.0	3	-6	15.0	9	-4	15.0	15	-2	9.0	-21	-3	9.0	-15	0	9.0	-9	0
59	1.0	-3.47	2.79659036097	1	27.0	-3	-4	27.0	3	-2	21.0	-9	0	21.0	-3	-2	21.0	3	-2	21.0	9	-8	15.0	-15	-1	15.0	-9	-1	15.0	-3	-2	15.0	3	-5	15.0	9	-7	15.0	15	-3	9.0	-21	1	9.0	-15	-2	9.0	-9	-2
59	1.0	-2.75	4.80655190094	1	27.0	-3	0	27.0	3	-9	21.0	-9	0	21.0	-3	1	21.0	3	-7	21.0	9	0	15.0	-15	2	15.0	-9	2	15.0	-3	-1	15.0	3	-2	15.0	9	-1	15.0	15	-7	9.0	-21	0	9.0	-15	-1	9.0	-9	-1
59	1.0	-2.58	4.08011149406	1	27.0	-3	1	27.0	3	-8	21.0	-9	1	21.0	-3	0	21.0	3	0	21.0	9	-5	15.0	-15	0	15.0	-9	1	15.0	-3	-2	15.0	3	-1	15.0	9	-2	15.0	15	-3	9.0	-21	1	9.0	-15	0	9.0	-9	0
59	1.0	-2.18	4.97051068509	1	27.0	-3	1	27.0	3	-2	21.0	-9	0	21.0	-3	-1	21.0	3	0	21.0	9	-4	15.0	-15	1	15.0	-9	-1	15.0	-3	4	15.0	3	-3	15.0	9	-2	15.0	15	1	9.0	-21	-1	9.0	-15	0	9.0	-9	0
59	1.0	-2.79	3.28941618278	1	27.0	-3	-3	27.0	3	-3	21.0	-9	-1	21.0	-3	-2	21.0	3	-3	21.0	9	-1	15.0	-15	-2	15.0	-9	-1	15.0	-3	0	15.0	3	-2	15.0	9	-3	15.0	15	-7	9.0	-21	1	9.0	-15	0	9.0	-9	0
59	1.0	-1.92	3.08765029006	1	27.0	-3	3	27.0	3	-2	21.0	-9	3	21.0	-3	-2	21.0	3	-2	21.0	9	0	15.0	-15	-1	15.0	-9	1	15.0	-3	0	15.0	3	-3	15.0	9	-2	15.0	15	1	9.0	-21	1	9.0	-15	0	9.0	-9	0
59	1.0	-1.49	2.23600308674	1	27.0	-3	3	27.0	3	-5	21.0	-9	1	21.0	-3	0	21.0	3	-5	21.0	9	1	15.0	-15	-2	15.0	-9	-1	15.0	-3	0	15.0	3	-3	15.0	9	-1	15.0	15	-2	9.0	-21	-1	9.0	-15	-2	9.0	-9	-2
59	1.0	-2.61	5.1969621594	1	27.0	-3	1	27.0	3	-10	21.0	-9	-1	21.0	-3	0	21.0	3	-7	21.0	9	-4	15.0	-15	-1	15.0	-9	1	15.0	-3	0	15.0	3	-2	15.0	9	-2	15.0	15	-3	9.0	-21	1	9.0	-15	0	9.0	-9	0
59	1.0	-2.44	4.03812031597	1	27.0	-3	2	27.0	3	0	21.0	-9	-2	21.0	-3	-1	21.0	3	0	21.0	9	-2	15.0	-15	-1	15.0	-9	0	15.0	-3	-1	15.0	3	-2	15.0	9	-2	15.0	15	-5	9.0	-21	-4	9.0	-15	-1	9.0	-9	-1
59	1.0	-2.67	4.95434608178	1	27.0	-3	-1	27.0	3	-6	21.0	-9	-1	21.0	-3	0	21.0	3	-4	21.0	9	-2	15.0	-15	-2	15.0	-9	1	15.0	-3	-2	15.0	3	2	15.0	9	-2	15.0	15	-3	9.0	-21	-1	9.0	-15	-2	9.0	-9	-2
59	1.0	-3.65	5.20005656078	1	27.0	-3	0	27.0	3	-5	21.0	-9	0	21.0	-3	-1	21.0	3	-7	21.0	9	-6	15.0	-15	-2	15.0	-9	0	15.0	-3	-1	15.0	3	-1	15.0	9	-3	15.0	15	-3	9.0	-21	-2	9.0	-15	-1	9.0	-9	0
59	1.0	-4.24	4.71907933859	1	27.0	-3	-1	27.0	3	-7	21.0	-9	-1	21.0	-3	-2	21.0	3	-11	21.0	9	-3	15.0	-15	-3	15.0	-9	-1	15.0	-3	-2	15.0	3	-7	15.0	9	-3	15.0	15	-8	9.0	-21	-1	9.0	-15	0	9.0	-9	-1
59	1.0	-4.62	6.05204356995	1	27.0	-3	-9	27.0	3	-2	21.0	-9	-2	21.0	-3	-1	21.0	3	-8	21.0	9	-10	15.0	-15	-3	15.0	-9	-2	15.0	-3	-1	15.0	3	-6	15.0	9	-4	15.0	15	-6	9.0	-21	-2	9.0	-15	-1	9.0	-9	0
59	1.0	-3.2	5.00995088231	1	27.0	-3	2	27.0	3	0	21.0	-9	0	21.0	-3	-1	21.0	3	-4	21.0	9	-4	15.0	-15	0	15.0	-9	0	15.0	-3	-1	15.0	3	-2	15.0	9	0	15.0	15	-2	9.0	-21	-2	9.0	-15	-3	9.0	-9	-4
59	1.0	-3.34	5.07777008337	1	27.0	-3	1	27.0	3	-6	21.0	-9	-1	21.0	-3	1	21.0	3	1	21.0	9	-3	15.0	-15	0	15.0	-9	-1	15.0	-3	0	15.0	3	-1	15.0	9	-3	15.0	15	-3	9.0	-21	-1	9.0	-15	-2	9.0	-9	1
59	1.0	-4.06	6.27929557683	1	27.0	-3	2	27.0	3	-5	21.0	-9	0	21.0	-3	0	21.0	3	-6	21.0	9	-6	15.0	-15	-1	15.0	-9	-4	15.0	-3	-1	15.0	3	-2	15.0	9	-5	15.0	15	-6	9.0	-21	2	9.0	-15	0	9.0	-9	0
60	0.0	-4.62	6.76482946179	1	-27.0	-3	-24	-27.0	3	-25	-21.0	-9	-10	-21.0	-3	-12	-21.0	3	-4	-21.0	9	-23	-15.0	-15	-8	-15.0	-9	-3	-15.0	-3	-2	-15.0	3	-7	-15.0	9	-7	-15.0	15	-19	-9.0	-21	-3	-9.0	-15	-7	-9.0	-9	-2
60	0.0	-5.74	7.52667830284	1	-27.0	-3	-16	-27.0	3	-26	-21.0	-9	-6	-21.0	-3	-22	-21.0	3	-25	-21.0	9	-28	-15.0	-15	-6	-15.0	-9	-4	-15.0	-3	-5	-15.0	3	-4	-15.0	9	-23	-15.0	15	-15	-9.0	-21	-8	-9.0	-15	-8	-9.0	-9	-1
60	0.0	-5.35	6.34200129235	1	-27.0	-3	-24	-27.0	3	-22	-21.0	-9	-17	-21.0	-3	-14	-21.0	3	-7	-21.0	9	-16	-15.0	-15	-7	-15.0	-9	-6	-15.0	-3	-4	-15.0	3	-9	-15.0	9	-23	-15.0	15	-11	-9.0	-21	-16	-9.0	-15	-8	-9.0	-9	0
60	0.0	-4.86	5.67647225439	1	-27.0	-3	-12	-27.0	3	-22	-21.0	-9	-9	-21.0	-3	-13	-21.0	3	-11	-21.0	9	-23	-15.0	-15	-7	-15.0	-9	-6	-15.0	-3	-3	-15.0	3	-8	-15.0	9	-12	-15.0	15	-16	-9.0	-21	-4	-9.0	-15	-7	-9.0	-9	-3
60	0.0	-4.5	5.57480325864	1	-27.0	-3	-6	-27.0	3	-24	-21.0	-9	-2	-21.0	-3	-5	-21.0	3	-18	-21.0	9	-23	-15.0	-15	-6	-15.0	-9	-4	-15.0	-3	-3	-15.0	3	-5	-15.0	9	-10	-15.0	15	-12	-9.0	-21	-4	-9.0	-15	-6	-9.0	-9	-1
60	0.0	-5.03	3.66190457249	1	-27.0	-3	-7	-27.0	3	-12	-21.0	-9	-11	-21.0	-3	-17	-21.0	3	-7	-21.0	9	-5	-15.0	-15	-4	-15.0	-9	-4	-15.0	-3	-3	-15.0	3	-6	-15.0	9	-11	-15.0	15	-9	-9.0	-21	-6	-9.0	-15	-6	-9.0	-9	-3
60	0.0	-5.15	5.81574940798	1	-27.0	-3	-12	-27.0	3	-16	-21.0	-9	-9	-21.0	-3	-22	-21.0	3	-15	-21.0	9	-19	-15.0	-15	-14	-15.0	-9	-4	-15.0	-3	-3	-15.0	3	-6	-15.0	9	-3	-15.0	15	-20	-9.0	-21	-6	-9.0	-15	-7	-9.0	-9	-3
60	0.0	-3.9	6.4152392097	1	-27.0	-3	-15	-27.0	3	-25	-21.0	-9	-8	-21.0	-3	-21	-21.0	3	-12	-21.0	9	-19	-15.0	-15	-7	-15.0	-9	-4	-15.0	-3	-5	-15.0	3	-12	-15.0	9	-2	-15.0	15	-12	-9.0	-21	-4	-9.0	-15	-1	-9.0	-9	-1
60	0.0	-2.96	3.99853698735	1	-27.0	-3	-6	-27.0	3	-15	-21.0	-9	-7	-21.0	-3	-9	-21.0	3	-13	-21.0	9	-17	-15.0	-15	-2	-15.0	-9	0	-15.0	-3	-1	-15.0	3	0	-15.0	9	-6	-15.0	15	-4	-9.0	-21	0	-9.0	-15	-5	-9.0	-9	-5
60	0.0	-4.95	5.77508169877	1	-27.0	-3	-14	-27.0	3	-18	-21.0	-9	-17	-21.0	-3	-11	-21.0	3	-16	-21.0	9	-20	-15.0	-15	-10	-15.0	-9	-1	-15.0	-3	0	-15.0	3	-5	-15.0	9	-16	-15.0	15	-14	-9.0	-21	-7	-9.0	-15	-9	-9.0	-9	-4
60	0.0	-4.26	5.53519080565	1	-27.0	-3	-7	-27.0	3	-25	-21.0	-9	-12	-21.0	-3	-12	-21.0	3	-20	-21.0	9	-22	-15.0	-15	-1	-15.0	-9	-2	-15.0	-3	-5	-15.0	3	-2	-15.0	9	-8	-15.0	15	-6	-9.0	-21	-4	-9.0	-15	-3	-9.0	-9	-5
60	0.0	-3.16	4.5123169128	1	-27.0	-3	-4	-27.0	3	-19	-21.0	-9	-3	-21.0	-3	-9	-21.0	3	-18	-21.0	9	-18	-15.0	-15	-4	-15.0	-9	-5	-15.0	-3	-2	-15.0	3	-2	-15.0	9	-7	-15.0	15	-4	-9.0	-21	-5	-9.0	-15	-2	-9.0	-9	-1
60	0.0	-2.89	5.22503250764	1	-27.0	-3	-10	-27.0	3	-23	-21.0	-9	-8	-21.0	-3	-1	-21.0	3	-16	-21.0	9	-19	-15.0	-15	-7	-15.0	-9	-4	-15.0	-3	0	-15.0	3	0	-15.0	9	-12	-15.0	15	-14	-9.0	-21	-3	-9.0	-15	-2	-9.0	-9	1
60	1.0	-3.61	3.63633407296	1	27.0	-3	-5	27.0	3	-4	21.0	-9	-3	21.0	-3	-4	21.0	3	-2	21.0	9	-1	15.0	-15	-12	15.0	-9	-3	15.0	-3	-2	15.0	3	-1	15.0	9	-3	15.0	15	-8	9.0	-21	-1	9.0	-15	-2	9.0	-9	-2
60	1.0	-5.31	5.65400638798	1	27.0	-3	-7	27.0	3	-5	21.0	-9	-7	21.0	-3	-11	21.0	3	-5	21.0	9	-1	15.0	-15	-12	15.0	-9	-5	15.0	-3	-4	15.0	3	-6	15.0	9	-5	15.0	15	-6	9.0	-21	-1	9.0	-15	-6	9.0	-9	-2
60	1.0	-3.11	2.62308454858	1	27.0	-3	-8	27.0	3	-1	21.0	-9	-2	21.0	-3	-7	21.0	3	-3	21.0	9	-9	15.0	-15	-3	15.0	-9	-6	15.0	-3	-3	15.0	3	-4	15.0	9	-1	15.0	15	-6	9.0	-21	-2	9.0	-15	-3	9.0	-9	-3
60	1.0	-4.12	6.39176676303	1	27.0	-3	-4	27.0	3	-3	21.0	-9	-4	21.0	-3	-5	21.0	3	-3	21.0	9	1	15.0	-15	-6	15.0	-9	0	15.0	-3	-5	15.0	3	-4	15.0	9	-3	15.0	15	-22	9.0	-21	-4	9.0	-15	-1	9.0	-9	-1
60	1.0	-2.16	2.1708008823	1	27.0	-3	-5	27.0	3	-3	21.0	-9	-3	21.0	-3	-4	21.0	3	-3	21.0	9	-3	15.0	-15	-1	15.0	-9	-4	15.0	-3	-2	15.0	3	-4	15.0	9	-1	15.0	15	-4	9.0	-21	-1	9.0	-15	-2	9.0	-9	0
60	1.0	-5.23	4.7125422971	1	27.0	-3	-2	27.0	3	-6	21.0	-9	-6	21.0	-3	-3	21.0	3	-4	21.0	9	-8	15.0	-15	0	15.0	-9	-4	15.0	-3	-3	15.0	3	-7	15.0	9	-8	15.0	15	-9	9.0	-21	-6	9.0	-15	-7	9.0	-9	-3
60	1.0	-4.36	4.09949590397	1	27.0	-3	-2	27.0	3	-4	21.0	-9	-2	21.0	-3	-5	21.0	3	-2	21.0	9	-4	15.0	-15	-3	15.0	-9	-6	15.0	-3	-3	15.0	3	-3	15.0	9	-4	15.0	15	-6	9.0	-21	-4	9.0	-15	-3	9.0	-9	-3
60	1.0	-4.76	3.37602620564	1	27.0	-3	-4	27.0	3	-9	21.0	-9	-7	21.0	-3	-3	21.0	3	-6	21.0	9	-5	15.0	-15	-5	15.0	-9	-6	15.0	-3	-3	15.0	3	-10	15.0	9	-6	15.0	15	-7	9.0	-21	-2	9.0	-15	-3	9.0	-9	-3
60	1.0	-3.28	2.70727704892	1	27.0	-3	-1	27.0	3	-4	21.0	-9	-3	21.0	-3	-5	21.0	3	-5	21.0	9	-5	15.0	-15	-3	15.0	-9	-3	15.0	-3	-4	15.0	3	-3	15.0	9	-5	15.0	15	1	9.0	-21	1	9.0	-15	-4	9.0	-9	-4
60	1.0	-4.44	3.39523079582	1	27.0	-3	-3	27.0	3	-4	21.0	-9	-4	21.0	-3	-2	21.0	3	-5	21.0	9	-4	15.0	-15	-9	15.0	-9	-4	15.0	-3	-7	15.0	3	-5	15.0	9	-3	15.0	15	1	9.0	-21	-8	9.0	-15	-9	9.0	-9	-5
60	1.0	-3.59	3.05389882596	1	27.0	-3	-7	27.0	3	-3	21.0	-9	-2	21.0	-3	-4	21.0	3	-4	21.0	9	-2	15.0	-15	-11	15.0	-9	-2	15.0	-3	-3	15.0	3	-4	15.0	9	-6	15.0	15	-2	9.0	-21	0	9.0	-15	-3	9.0	-9	0
60	1.0	-3.8	2.2651667471	1	27.0	-3	1	27.0	3	-3	21.0	-9	-7	21.0	-3	-2	21.0	3	-6	21.0	9	-6	15.0	-15	-5	15.0	-9	-2	15.0	-3	-1	15.0	3	-2	15.0	9	-4	15.0	15	-2	9.0	-21	-4	9.0	-15	-5	9.0	-9	-2
63	0.0	-1.36	3.46698490244	1	-27.0	-3	-1	-27.0	3	-4	-21.0	-9	-1	-21.0	-3	-4	-21.0	3	-4	-21.0	9	-4	-15.0	-15	1	-15.0	-9	-1	-15.0	-3	0	-15.0	3	-2	-15.0	9	-2	-15.0	15	-3	-9.0	-21	-12	-9.0	-15	0	-9.0	-9	0
63	0.0	-1.19	2.40349908324	1	-27.0	-3	0	-27.0	3	1	-21.0	-9	2	-21.0	-3	-3	-21.0	3	-4	-21.0	9	-3	-15.0	-15	-3	-15.0	-9	2	-15.0	-3	-1	-15.0	3	-3	-15.0	9	1	-15.0	15	-2	-9.0	-21	-10	-9.0	-15	-3	-9.0	-9	1
63	0.0	-1.51	3.09485721423	1	-27.0	-3	-2	-27.0	3	-3	-21.0	-9	0	-21.0	-3	-5	-21.0	3	-4	-21.0	9	-1	-15.0	-15	-3	-15.0	-9	0	-15.0	-3	-1	-15.0	3	1	-15.0	9	-1	-15.0	15	-1	-9.0	-21	-9	-9.0	-15	-3	-9.0	-9	0
63	0.0	-1.01	2.86460892858	1	-27.0	-3	-6	-27.0	3	-6	-21.0	-9	-1	-21.0	-3	-7	-21.0	3	0	-21.0	9	-2	-15.0	-15	-1	-15.0	-9	-1	-15.0	-3	2	-15.0	3	-2	-15.0	9	-2	-15.0	15	-4	-9.0	-21	-12	-9.0	-15	-2	-9.0	-9	-1
63	0.0	-0.68	3.6673567978	1	-27.0	-3	-1	-27.0	3	-2	-21.0	-9	1	-21.0	-3	2	-21.0	3	-2	-21.0	9	-2	-15.0	-15	-1	-15.0	-9	3	-15.0	-3	0	-15.0	3	0	-15.0	9	2	-15.0	15	0	-9.0	-21	-12	-9.0	-15	-2	-9.0	-9	1
63	0.0	-0.18	2.36910175747	1	-27.0	-3	3	-27.0	3	-6	-21.0	-9	3	-21.0	-3	-2	-21.0	3	-2	-21.0	9	-2	-15.0	-15	0	-15.0	-9	1	-15.0	-3	0	-15.0	3	0	-15.0	9	0	-15.0	15	-2	-9.0	-21	-3	-9.0	-15	0	-9.0	-9	1
63	0.0	-1.71	4.42243212298	1	-27.0	-3	-10	-27.0	3	-6	-21.0	-9	-3	-21.0	-3	-3	-21.0	3	-3	-21.0	9	-7	-15.0	-15	1	-15.0	-9	-1	-15.0	-3	0	-15.0	3	1	-15.0	9	-1	-15.0	15	1	-9.0	-21	-16	-9.0	-15	-4	-9.0	-9	1
63	0.0	-1.0	4.70919001403	1	-27.0	-3	-1	-27.0	3	1	-21.0	-9	-1	-21.0	-3	1	-21.0	3	0	-21.0	9	-4	-15.0	-15	-1	-15.0	-9	-1	-15.0	-3	0	-15.0	3	-2	-15.0	9	-2	-15.0	15	-7	-9.0	-21	-18	-9.0	-15	1	-9.0	-9	3
63	0.0	-0.69	3.15090152054	1	-27.0	-3	-1	-27.0	3	-2	-21.0	-9	-1	-21.0	-3	-1	-21.0	3	1	-21.0	9	-1	-15.0	-15	0	-15.0	-9	1	-15.0	-3	0	-15.0	3	1	-15.0	9	-1	-15.0	15	-1	-9.0	-21	-10	-9.0	-15	1	-9.0	-9	1
63	0.0	-1.23	4.02104951669	1	-27.0	-3	-1	-27.0	3	-4	-21.0	-9	1	-21.0	-3	1	-21.0	3	-1	-21.0	9	-7	-15.0	-15	0	-15.0	-9	1	-15.0	-3	0	-15.0	3	-1	-15.0	9	-1	-15.0	15	-10	-9.0	-21	-12	-9.0	-15	-1	-9.0	-9	1
63	0.0	-1.03	3.41348766502	1	-27.0	-3	1	-27.0	3	1	-21.0	-9	1	-21.0	-3	-3	-21.0	3	0	-21.0	9	0	-15.0	-15	0	-15.0	-9	1	-15.0	-3	1	-15.0	3	2	-15.0	9	0	-15.0	15	-6	-9.0	-21	-7	-9.0	-15	-1	-9.0	-9	1
63	0.0	-1.93	4.51354128174	1	-27.0	-3	-4	-27.0	3	-1	-21.0	-9	-1	-21.0	-3	-5	-21.0	3	-3	-21.0	9	-4	-15.0	-15	0	-15.0	-9	-1	-15.0	-3	1	-15.0	3	0	-15.0	9	-2	-15.0	15	-4	-9.0	-21	-14	-9.0	-15	-1	-9.0	-9	-1
63	0.0	-3.32	5.32394664165	1	-27.0	-3	-4	-27.0	3	-4	-21.0	-9	-1	-21.0	-3	-3	-21.0	3	-4	-21.0	9	-5	-15.0	-15	-4	-15.0	-9	-1	-15.0	-3	-1	-15.0	3	-3	-15.0	9	-5	-15.0	15	-10	-9.0	-21	-15	-9.0	-15	-6	-9.0	-9	-1
63	0.0	-2.37	5.8848072919	1	-27.0	-3	-2	-27.0	3	1	-21.0	-9	-3	-21.0	-3	-1	-21.0	3	-1	-21.0	9	-4	-15.0	-15	-9	-15.0	-9	-1	-15.0	-3	1	-15.0	3	-2	-15.0	9	-2	-15.0	15	-4	-9.0	-21	-14	-9.0	-15	-3	-9.0	-9	1
63	0.0	-1.54	3.05878099518	1	-27.0	-3	1	-27.0	3	-1	-21.0	-9	1	-21.0	-3	0	-21.0	3	1	-21.0	9	-2	-15.0	-15	-2	-15.0	-9	0	-15.0	-3	0	-15.0	3	0	-15.0	9	-2	-15.0	15	-2	-9.0	-21	-11	-9.0	-15	0	-9.0	-9	0
63	0.0	-3.76	5.5253341661	1	-27.0	-3	0	-27.0	3	-6	-21.0	-9	-2	-21.0	-3	-3	-21.0	3	-4	-21.0	9	-7	-15.0	-15	-3	-15.0	-9	-3	-15.0	-3	-1	-15.0	3	-1	-15.0	9	-7	-15.0	15	-7	-9.0	-21	-14	-9.0	-15	-1	-9.0	-9	-3
63	0.0	-1.92	4.46637283201	1	-27.0	-3	3	-27.0	3	-1	-21.0	-9	-1	-21.0	-3	-2	-21.0	3	-3	-21.0	9	-6	-15.0	-15	-3	-15.0	-9	-1	-15.0	-3	0	-15.0	3	0	-15.0	9	-4	-15.0	15	-2	-9.0	-21	-11	-9.0	-15	-8	-9.0	-9	0
63	0.0	3.47	3.11387407657	1	-27.0	-3	-4	-27.0	3	4	-21.0	-9	1	-21.0	-3	-3	-21.0	3	0	-21.0	9	-3	-15.0	-15	3	-15.0	-9	2	-15.0	-3	5	-15.0	3	5	-15.0	9	3	-15.0	15	1	-9.0	-21	-1	-9.0	-15	1	-9.0	-9	3
63	0.0	-0.4	3.17564259361	1	-27.0	-3	0	-27.0	3	-2	-21.0	-9	2	-21.0	-3	-1	-21.0	3	0	-21.0	9	-2	-15.0	-15	-1	-15.0	-9	2	-15.0	-3	1	-15.0	3	1	-15.0	9	-2	-15.0	15	-4	-9.0	-21	-6	-9.0	-15	1	-9.0	-9	1
63	1.0	-3.43	3.82282823133	1	27.0	-3	-9	27.0	3	-1	21.0	-9	-10	21.0	-3	-6	21.0	3	-1	21.0	9	1	15.0	-15	-12	15.0	-9	-7	15.0	-3	-6	15.0	3	1	15.0	9	-6	15.0	15	-4	9.0	-21	-16	9.0	-15	-10	9.0	-9	-4
63	1.0	-2.86	3.90570020837	1	27.0	-3	-10	27.0	3	-1	21.0	-9	-12	21.0	-3	-2	21.0	3	-1	21.0	9	-7	15.0	-15	-10	15.0	-9	-6	15.0	-3	-4	15.0	3	-1	15.0	9	-3	15.0	15	-4	9.0	-21	-12	9.0	-15	-8	9.0	-9	-4
63	1.0	-2.57	3.08206322542	1	27.0	-3	-4	27.0	3	-2	21.0	-9	-6	21.0	-3	-6	21.0	3	2	21.0	9	-2	15.0	-15	-4	15.0	-9	-2	15.0	-3	-1	15.0	3	-2	15.0	9	-2	15.0	15	-4	9.0	-21	-4	9.0	-15	-13	9.0	-9	-4
63	1.0	-3.0	3.72063667333	1	27.0	-3	-18	27.0	3	-4	21.0	-9	-2	21.0	-3	-5	21.0	3	-6	21.0	9	-4	15.0	-15	-6	15.0	-9	-10	15.0	-3	-3	15.0	3	0	15.0	9	-2	15.0	15	-2	9.0	-21	-13	9.0	-15	-7	9.0	-9	-2
63	1.0	-4.54	5.71417775808	1	27.0	-3	-9	27.0	3	-2	21.0	-9	-8	21.0	-3	-6	21.0	3	-6	21.0	9	-13	15.0	-15	-18	15.0	-9	-7	15.0	-3	-2	15.0	3	-6	15.0	9	-6	15.0	15	-2	9.0	-21	-13	9.0	-15	-10	9.0	-9	-5
63	1.0	-4.9	5.44152516106	1	27.0	-3	-18	27.0	3	0	21.0	-9	-15	21.0	-3	-4	21.0	3	-3	21.0	9	-8	15.0	-15	-11	15.0	-9	-12	15.0	-3	-4	15.0	3	1	15.0	9	-10	15.0	15	-10	9.0	-21	-18	9.0	-15	-8	9.0	-9	-3
63	1.0	-5.67	7.56154201516	1	27.0	-3	-24	27.0	3	-6	21.0	-9	-20	21.0	-3	-8	21.0	3	-5	21.0	9	-7	15.0	-15	-26	15.0	-9	-8	15.0	-3	-12	15.0	3	1	15.0	9	-5	15.0	15	-11	9.0	-21	-20	9.0	-15	-15	9.0	-9	-4
63	1.0	-4.65	5.4168763157	1	27.0	-3	-17	27.0	3	-4	21.0	-9	-12	21.0	-3	-8	21.0	3	0	21.0	9	-4	15.0	-15	-15	15.0	-9	-10	15.0	-3	-7	15.0	3	-2	15.0	9	-9	15.0	15	-9	9.0	-21	-20	9.0	-15	-4	9.0	-9	-4
63	1.0	-3.01	3.42907178889	1	27.0	-3	-8	27.0	3	-3	21.0	-9	-11	21.0	-3	-5	21.0	3	-2	21.0	9	-2	15.0	-15	0	15.0	-9	-10	15.0	-3	-6	15.0	3	0	15.0	9	-2	15.0	15	-4	9.0	-21	-12	9.0	-15	-7	9.0	-9	-1
63	1.0	-3.37	4.67630405426	1	27.0	-3	-14	27.0	3	-3	21.0	-9	-7	21.0	-3	-3	21.0	3	-2	21.0	9	-2	15.0	-15	-21	15.0	-9	-7	15.0	-3	-10	15.0	3	-2	15.0	9	-2	15.0	15	-2	9.0	-21	-13	9.0	-15	-9	9.0	-9	-7
63	1.0	-4.49	5.4151298574	1	27.0	-3	-5	27.0	3	3	21.0	-9	-7	21.0	-3	-7	21.0	3	-2	21.0	9	-5	15.0	-15	-9	15.0	-9	-12	15.0	-3	-5	15.0	3	0	15.0	9	-4	15.0	15	-2	9.0	-21	-8	9.0	-15	-11	9.0	-9	-3
63	1.0	-4.33	6.02557100052	1	27.0	-3	-23	27.0	3	-2	21.0	-9	-15	21.0	-3	-5	21.0	3	-2	21.0	9	-1	15.0	-15	-12	15.0	-9	-14	15.0	-3	-15	15.0	3	1	15.0	9	-3	15.0	15	-1	9.0	-21	-16	9.0	-15	-5	9.0	-9	-5
63	1.0	0.54	6.0825098019	1	27.0	-3	-15	27.0	3	2	21.0	-9	-20	21.0	-3	-18	21.0	3	1	21.0	9	-5	15.0	-15	-2	15.0	-9	-1	15.0	-3	2	15.0	3	3	15.0	9	1	15.0	15	1	9.0	-21	-4	9.0	-15	0	9.0	-9	0
65	0.0	-2.87	2.64285496252	1	-27.0	-3	-1	-27.0	3	-1	-21.0	-9	-2	-21.0	-3	-3	-21.0	3	-3	-21.0	9	-4	-15.0	-15	-1	-15.0	-9	-2	-15.0	-3	-3	-15.0	3	-3	-15.0	9	-5	-15.0	15	-4	-9.0	-21	-2	-9.0	-15	-3	-9.0	-9	-2
65	0.0	-1.15	2.2507950665	1	-27.0	-3	0	-27.0	3	-3	-21.0	-9	1	-21.0	-3	0	-21.0	3	3	-21.0	9	-3	-15.0	-15	-3	-15.0	-9	-1	-15.0	-3	1	-15.0	3	-1	-15.0	9	-1	-15.0	15	-4	-9.0	-21	-1	-9.0	-15	-3	-9.0	-9	-3
65	0.0	-2.68	4.69184691257	1	-27.0	-3	-6	-27.0	3	-1	-21.0	-9	1	-21.0	-3	-4	-21.0	3	-3	-21.0	9	-5	-15.0	-15	0	-15.0	-9	-1	-15.0	-3	-3	-15.0	3	-3	-15.0	9	-5	-15.0	15	-6	-9.0	-21	-1	-9.0	-15	-1	-9.0	-9	-1
65	0.0	-2.65	3.52990029299	1	-27.0	-3	-2	-27.0	3	-8	-21.0	-9	-4	-21.0	-3	-1	-21.0	3	-4	-21.0	9	-6	-15.0	-15	0	-15.0	-9	-2	-15.0	-3	-2	-15.0	3	-2	-15.0	9	-2	-15.0	15	-2	-9.0	-21	2	-9.0	-15	-4	-9.0	-9	-2
65	0.0	-1.78	1.86209243468	1	-27.0	-3	-3	-27.0	3	-4	-21.0	-9	-1	-21.0	-3	-2	-21.0	3	-4	-21.0	9	-6	-15.0	-15	1	-15.0	-9	-1	-15.0	-3	1	-15.0	3	-2	-15.0	9	-4	-15.0	15	-2	-9.0	-21	1	-9.0	-15	1	-9.0	-9	1
65	0.0	-2.64	2.2795734035	1	-27.0	-3	-3	-27.0	3	0	-21.0	-9	-3	-21.0	-3	-4	-21.0	3	-4	-21.0	9	-4	-15.0	-15	-1	-15.0	-9	-1	-15.0	-3	-3	-15.0	3	-2	-15.0	9	-4	-15.0	15	-2	-9.0	-21	-1	-9.0	-15	-1	-9.0	-9	-1
65	0.0	-3.07	2.70922461956	1	-27.0	-3	-3	-27.0	3	-12	-21.0	-9	-3	-21.0	-3	-3	-21.0	3	-4	-21.0	9	-8	-15.0	-15	0	-15.0	-9	-1	-15.0	-3	-5	-15.0	3	-2	-15.0	9	-4	-15.0	15	0	-9.0	-21	-1	-9.0	-15	-3	-9.0	-9	-1
65	0.0	-3.44	4.41269825417	1	-27.0	-3	-3	-27.0	3	-13	-21.0	-9	-1	-21.0	-3	-1	-21.0	3	-9	-21.0	9	-6	-15.0	-15	-2	-15.0	-9	-5	-15.0	-3	-1	-15.0	3	-2	-15.0	9	-6	-15.0	15	-9	-9.0	-21	-1	-9.0	-15	-1	-9.0	-9	-1
65	0.0	-1.65	3.02009608989	1	-27.0	-3	-3	-27.0	3	2	-21.0	-9	-1	-21.0	-3	1	-21.0	3	-4	-21.0	9	-2	-15.0	-15	-2	-15.0	-9	2	-15.0	-3	-1	-15.0	3	-2	-15.0	9	-2	-15.0	15	-4	-9.0	-21	-1	-9.0	-15	-1	-9.0	-9	-1
65	0.0	-2.43	2.84692748036	1	-27.0	-3	-5	-27.0	3	-5	-21.0	-9	-1	-21.0	-3	-1	-21.0	3	-5	-21.0	9	-10	-15.0	-15	0	-15.0	-9	-2	-15.0	-3	-1	-15.0	3	-1	-15.0	9	-3	-15.0	15	-1	-9.0	-21	-1	-9.0	-15	-3	-9.0	-9	-3
65	0.0	-2.54	3.50965949971	1	-27.0	-3	-4	-27.0	3	-6	-21.0	-9	-4	-21.0	-3	0	-21.0	3	-2	-21.0	9	-4	-15.0	-15	-1	-15.0	-9	-1	-15.0	-3	-2	-15.0	3	-4	-15.0	9	-4	-15.0	15	-6	-9.0	-21	1	-9.0	-15	-2	-9.0	-9	-2
65	0.0	-2.72	3.48767240771	1	-27.0	-3	-12	-27.0	3	-5	-21.0	-9	-5	-21.0	-3	-3	-21.0	3	-5	-21.0	9	-18	-15.0	-15	-2	-15.0	-9	-4	-15.0	-3	-1	-15.0	3	-1	-15.0	9	-7	-15.0	15	-3	-9.0	-21	2	-9.0	-15	-3	-9.0	-9	-3
65	0.0	-2.56	3.59942043265	1	-27.0	-3	-3	-27.0	3	2	-21.0	-9	-3	-21.0	-3	-1	-21.0	3	-6	-21.0	9	-2	-15.0	-15	-1	-15.0	-9	-2	-15.0	-3	-3	-15.0	3	-2	-15.0	9	-4	-15.0	15	-6	-9.0	-21	-2	-9.0	-15	-1	-9.0	-9	-1
65	0.0	-1.88	3.47898114452	1	-27.0	-3	-10	-27.0	3	-6	-21.0	-9	0	-21.0	-3	0	-21.0	3	-8	-21.0	9	-10	-15.0	-15	1	-15.0	-9	-1	-15.0	-3	0	-15.0	3	0	-15.0	9	-5	-15.0	15	-6	-9.0	-21	1	-9.0	-15	-2	-9.0	-9	-2
65	0.0	-3.26	3.69269336849	1	-27.0	-3	-6	-27.0	3	-7	-21.0	-9	-6	-21.0	-3	-1	-21.0	3	-5	-21.0	9	-6	-15.0	-15	-2	-15.0	-9	-2	-15.0	-3	-1	-15.0	3	-1	-15.0	9	-4	-15.0	15	-5	-9.0	-21	0	-9.0	-15	-3	-9.0	-9	-1
65	0.0	-2.26	3.6002047872	1	-27.0	-3	0	-27.0	3	-6	-21.0	-9	-6	-21.0	-3	0	-21.0	3	-4	-21.0	9	-3	-15.0	-15	-6	-15.0	-9	-1	-15.0	-3	0	-15.0	3	-3	-15.0	9	-6	-15.0	15	-7	-9.0	-21	-1	-9.0	-15	-2	-9.0	-9	-2
65	0.0	-4.9	5.89469685229	1	-27.0	-3	-6	-27.0	3	-24	-21.0	-9	-5	-21.0	-3	-2	-21.0	3	-7	-21.0	9	-12	-15.0	-15	-6	-15.0	-9	-3	-15.0	-3	-2	-15.0	3	-3	-15.0	9	-3	-15.0	15	-10	-9.0	-21	-3	-9.0	-15	-6	-9.0	-9	-1
65	1.0	-1.33	1.94282389986	1	27.0	-3	2	27.0	3	0	21.0	-9	1	21.0	-3	-2	21.0	3	0	21.0	9	-1	15.0	-15	-4	15.0	-9	-1	15.0	-3	-2	15.0	3	0	15.0	9	0	15.0	15	-1	9.0	-21	-1	9.0	-15	-2	9.0	-9	-1
65	1.0	-1.17	2.3180569957	1	27.0	-3	-1	27.0	3	2	21.0	-9	0	21.0	-3	-5	21.0	3	0	21.0	9	-2	15.0	-15	-2	15.0	-9	0	15.0	-3	-4	15.0	3	2	15.0	9	0	15.0	15	-1	9.0	-21	0	9.0	-15	0	9.0	-9	-2
65	1.0	-1.82	3.27032048558	1	27.0	-3	-1	27.0	3	0	21.0	-9	-2	21.0	-3	1	21.0	3	-2	21.0	9	0	15.0	-15	-1	15.0	-9	-2	15.0	-3	-2	15.0	3	0	15.0	9	-2	15.0	15	-5	9.0	-21	-2	9.0	-15	-2	9.0	-9	-2
65	1.0	-1.84	2.27471696149	1	27.0	-3	-1	27.0	3	-1	21.0	-9	-3	21.0	-3	-4	21.0	3	-3	21.0	9	-1	15.0	-15	0	15.0	-9	-3	15.0	-3	-1	15.0	3	-1	15.0	9	-3	15.0	15	-5	9.0	-21	-3	9.0	-15	-1	9.0	-9	-1
65	1.0	-2.13	2.29380581088	1	27.0	-3	-5	27.0	3	-4	21.0	-9	-5	21.0	-3	-2	21.0	3	-2	21.0	9	-4	15.0	-15	-1	15.0	-9	-3	15.0	-3	-1	15.0	3	0	15.0	9	-2	15.0	15	-2	9.0	-21	-1	9.0	-15	-1	9.0	-9	-1
65	1.0	-2.06	2.2451132117	1	27.0	-3	-1	27.0	3	1	21.0	-9	-5	21.0	-3	-2	21.0	3	-3	21.0	9	-1	15.0	-15	-3	15.0	-9	-5	15.0	-3	-1	15.0	3	-3	15.0	9	-1	15.0	15	-3	9.0	-21	-1	9.0	-15	-1	9.0	-9	-1
65	1.0	-1.96	1.8696922259	1	27.0	-3	0	27.0	3	-1	21.0	-9	-2	21.0	-3	-2	21.0	3	-1	21.0	9	1	15.0	-15	-2	15.0	-9	-4	15.0	-3	-2	15.0	3	-1	15.0	9	-1	15.0	15	-5	9.0	-21	-2	9.0	-15	-2	9.0	-9	-2
65	1.0	-2.99	3.11751912427	1	27.0	-3	-6	27.0	3	-7	21.0	-9	-4	21.0	-3	-10	21.0	3	-3	21.0	9	-7	15.0	-15	-3	15.0	-9	-6	15.0	-3	-2	15.0	3	-3	15.0	9	-3	15.0	15	-1	9.0	-21	-2	9.0	-15	-2	9.0	-9	-2
65	1.0	-0.93	2.25629750507	1	27.0	-3	2	27.0	3	-2	21.0	-9	0	21.0	-3	-2	21.0	3	-2	21.0	9	2	15.0	-15	-3	15.0	-9	-1	15.0	-3	0	15.0	3	-2	15.0	9	0	15.0	15	-4	9.0	-21	-2	9.0	-15	0	9.0	-9	0
65	1.0	-2.2	3.07832396466	1	27.0	-3	-5	27.0	3	0	21.0	-9	-3	21.0	-3	-5	21.0	3	-2	21.0	9	0	15.0	-15	-1	15.0	-9	-2	15.0	-3	-3	15.0	3	-4	15.0	9	0	15.0	15	-2	9.0	-21	-3	9.0	-15	-3	9.0	-9	-1
65	1.0	-1.55	2.18070864539	1	27.0	-3	-1	27.0	3	-2	21.0	-9	-3	21.0	-3	-3	21.0	3	-4	21.0	9	-4	15.0	-15	-2	15.0	-9	-4	15.0	-3	-1	15.0	3	0	15.0	9	-4	15.0	15	-2	9.0	-21	-4	9.0	-15	-1	9.0	-9	-1
65	1.0	-2.16	2.67571210972	1	27.0	-3	-5	27.0	3	0	21.0	-9	-3	21.0	-3	-1	21.0	3	-4	21.0	9	-4	15.0	-15	-1	15.0	-9	-2	15.0	-3	-1	15.0	3	-2	15.0	9	-4	15.0	15	-4	9.0	-21	-2	9.0	-15	-3	9.0	-9	-3
65	1.0	-1.66	2.71817124221	1	27.0	-3	-3	27.0	3	-2	21.0	-9	-3	21.0	-3	-1	21.0	3	-2	21.0	9	-2	15.0	-15	-1	15.0	-9	0	15.0	-3	-1	15.0	3	-4	15.0	9	-2	15.0	15	-2	9.0	-21	0	9.0	-15	-1	9.0	-9	-1
65	1.0	-0.84	2.74544614039	1	27.0	-3	1	27.0	3	-3	21.0	-9	-3	21.0	-3	-3	21.0	3	-1	21.0	9	-1	15.0	-15	-2	15.0	-9	-2	15.0	-3	-1	15.0	3	1	15.0	9	-3	15.0	15	-1	9.0	-21	2	9.0	-15	-1	9.0	-9	-1
65	1.0	-2.15	2.88597011929	1	27.0	-3	-1	27.0	3	0	21.0	-9	-5	21.0	-3	-3	21.0	3	-1	21.0	9	0	15.0	-15	-3	15.0	-9	-2	15.0	-3	-3	15.0	3	-2	15.0	9	-1	15.0	15	-2	9.0	-21	-2	9.0	-15	-1	9.0	-9	-5
65	1.0	-1.73	3.88791692802	1	27.0	-3	-3	27.0	3	-1	21.0	-9	-3	21.0	-3	-5	21.0	3	-1	21.0	9	2	15.0	-15	-2	15.0	-9	-2	15.0	-3	-1	15.0	3	-2	15.0	9	-1	15.0	15	-2	9.0	-21	0	9.0	-15	-1	9.0	-9	-1
65	1.0	-2.73	3.65886192528	1	27.0	-3	-2	27.0	3	2	21.0	-9	-3	21.0	-3	-4	21.0	3	-2	21.0	9	-7	15.0	-15	-2	15.0	-9	-1	15.0	-3	0	15.0	3	0	15.0	9	-2	15.0	15	-5	9.0	-21	-3	9.0	-15	-2	9.0	-9	-1
66	0.0	-5.52	6.94078709443	1	-27.0	-3	-12	-27.0	3	-25	-21.0	-9	-5	-21.0	-3	-5	-21.0	3	-17	-21.0	9	-10	-15.0	-15	-2	-15.0	-9	-1	-15.0	-3	-2	-15.0	3	-11	-15.0	9	-7	-15.0	15	-3	-9.0	-21	-3	-9.0	-15	-2	-9.0	-9	-2
66	0.0	-5.11	6.27701877533	1	-27.0	-3	-7	-27.0	3	-26	-21.0	-9	0	-21.0	-3	-4	-21.0	3	-13	-21.0	9	-8	-15.0	-15	-8	-15.0	-9	0	-15.0	-3	-7	-15.0	3	-4	-15.0	9	-4	-15.0	15	-3	-9.0	-21	-16	-9.0	-15	-1	-9.0	-9	-1
66	0.0	-5.07	7.17527727141	1	-27.0	-3	-7	-27.0	3	-22	-21.0	-9	-1	-21.0	-3	-4	-21.0	3	-12	-21.0	9	-5	-15.0	-15	-10	-15.0	-9	-1	-15.0	-3	-2	-15.0	3	-9	-15.0	9	-5	-15.0	15	-15	-9.0	-21	-11	-9.0	-15	2	-9.0	-9	0
66	0.0	-4.97	6.76447873446	1	-27.0	-3	2	-27.0	3	-2	-21.0	-9	-2	-21.0	-3	-1	-21.0	3	-4	-21.0	9	-8	-15.0	-15	-4	-15.0	-9	-4	-15.0	-3	-1	-15.0	3	-7	-15.0	9	-6	-15.0	15	-8	-9.0	-21	-2	-9.0	-15	-3	-9.0	-9	0
66	0.0	-5.04	7.13363092654	1	-27.0	-3	-3	-27.0	3	-12	-21.0	-9	-1	-21.0	-3	-2	-21.0	3	-6	-21.0	9	-4	-15.0	-15	1	-15.0	-9	-1	-15.0	-3	0	-15.0	3	-4	-15.0	9	-8	-15.0	15	-6	-9.0	-21	-5	-9.0	-15	-2	-9.0	-9	1
66	0.0	-5.82	7.3625507089	1	-27.0	-3	-3	-27.0	3	-27	-21.0	-9	-3	-21.0	-3	-2	-21.0	3	-13	-21.0	9	-6	-15.0	-15	-2	-15.0	-9	-3	-15.0	-3	-2	-15.0	3	-8	-15.0	9	-7	-15.0	15	-6	-9.0	-21	-3	-9.0	-15	-2	-9.0	-9	-1
66	0.0	-5.21	6.39254038306	1	-27.0	-3	-3	-27.0	3	-19	-21.0	-9	-1	-21.0	-3	-3	-21.0	3	-7	-21.0	9	-7	-15.0	-15	-7	-15.0	-9	-1	-15.0	-3	-2	-15.0	3	-10	-15.0	9	-3	-15.0	15	-5	-9.0	-21	-3	-9.0	-15	-2	-9.0	-9	-1
66	0.0	-5.89	7.14325295262	1	-27.0	-3	-2	-27.0	3	-10	-21.0	-9	-2	-21.0	-3	-5	-21.0	3	-7	-21.0	9	-3	-15.0	-15	-3	-15.0	-9	-2	-15.0	-3	-1	-15.0	3	-7	-15.0	9	-5	-15.0	15	-7	-9.0	-21	-7	-9.0	-15	0	-9.0	-9	0
67	0.0	-0.15	2.24425191694	1	-27.0	-3	2	-27.0	3	2	-21.0	-9	-2	-21.0	-3	1	-21.0	3	-2	-21.0	9	0	-15.0	-15	-1	-15.0	-9	-2	-15.0	-3	-1	-15.0	3	0	-15.0	9	2	-15.0	15	2	-9.0	-21	4	-9.0	-15	3	-9.0	-9	0
67	0.0	0.84	1.59687930959	1	-27.0	-3	3	-27.0	3	1	-21.0	-9	3	-21.0	-3	2	-21.0	3	1	-21.0	9	3	-15.0	-15	2	-15.0	-9	1	-15.0	-3	2	-15.0	3	1	-15.0	9	-1	-15.0	15	1	-9.0	-21	1	-9.0	-15	4	-9.0	-9	1
67	0.0	0.53	1.57085464437	1	-27.0	-3	1	-27.0	3	2	-21.0	-9	1	-21.0	-3	2	-21.0	3	2	-21.0	9	2	-15.0	-15	2	-15.0	-9	1	-15.0	-3	0	-15.0	3	2	-15.0	9	0	-15.0	15	0	-9.0	-21	3	-9.0	-15	0	-9.0	-9	1
67	0.0	-1.42	3.53063011651	1	-27.0	-3	-1	-27.0	3	-1	-21.0	-9	-1	-21.0	-3	-2	-21.0	3	-1	-21.0	9	-1	-15.0	-15	2	-15.0	-9	1	-15.0	-3	0	-15.0	3	-3	-15.0	9	-1	-15.0	15	-1	-9.0	-21	1	-9.0	-15	-2	-9.0	-9	1
67	0.0	-0.19	1.8577722269	1	-27.0	-3	2	-27.0	3	2	-21.0	-9	2	-21.0	-3	2	-21.0	3	1	-21.0	9	3	-15.0	-15	2	-15.0	-9	2	-15.0	-3	-1	-15.0	3	-1	-15.0	9	1	-15.0	15	3	-9.0	-21	0	-9.0	-15	-1	-9.0	-9	0
67	0.0	-0.41	2.10415648415	1	-27.0	-3	1	-27.0	3	2	-21.0	-9	3	-21.0	-3	-1	-21.0	3	-3	-21.0	9	-1	-15.0	-15	1	-15.0	-9	-1	-15.0	-3	-2	-15.0	3	1	-15.0	9	1	-15.0	15	-1	-9.0	-21	-1	-9.0	-15	-1	-9.0	-9	-1
67	0.0	-1.05	2.22256696672	1	-27.0	-3	2	-27.0	3	3	-21.0	-9	2	-21.0	-3	-2	-21.0	3	-4	-21.0	9	-2	-15.0	-15	-1	-15.0	-9	0	-15.0	-3	2	-15.0	3	0	-15.0	9	-2	-15.0	15	0	-9.0	-21	3	-9.0	-15	4	-9.0	-9	0
67	0.0	-0.31	2.21118901561	1	-27.0	-3	1	-27.0	3	1	-21.0	-9	1	-21.0	-3	1	-21.0	3	-4	-21.0	9	2	-15.0	-15	1	-15.0	-9	-1	-15.0	-3	-1	-15.0	3	2	-15.0	9	-2	-15.0	15	0	-9.0	-21	2	-9.0	-15	1	-9.0	-9	1
67	0.0	-1.0	2.12362989279	1	-27.0	-3	3	-27.0	3	4	-21.0	-9	2	-21.0	-3	0	-21.0	3	2	-21.0	9	-1	-15.0	-15	0	-15.0	-9	0	-15.0	-3	0	-15.0	3	-1	-15.0	9	-3	-15.0	15	-1	-9.0	-21	5	-9.0	-15	0	-9.0	-9	0
67	0.0	-0.26	1.90064591704	1	-27.0	-3	3	-27.0	3	0	-21.0	-9	4	-21.0	-3	4	-21.0	3	0	-21.0	9	1	-15.0	-15	-1	-15.0	-9	0	-15.0	-3	0	-15.0	3	1	-15.0	9	1	-15.0	15	1	-9.0	-21	3	-9.0	-15	-2	-9.0	-9	0
67	0.0	-0.28	2.25995314892	1	-27.0	-3	5	-27.0	3	3	-21.0	-9	1	-21.0	-3	0	-21.0	3	3	-21.0	9	2	-15.0	-15	2	-15.0	-9	0	-15.0	-3	0	-15.0	3	0	-15.0	9	0	-15.0	15	2	-9.0	-21	1	-9.0	-15	0	-9.0	-9	0
67	0.0	-0.7	2.09705676099	1	-27.0	-3	5	-27.0	3	1	-21.0	-9	3	-21.0	-3	0	-21.0	3	1	-21.0	9	2	-15.0	-15	2	-15.0	-9	0	-15.0	-3	2	-15.0	3	0	-15.0	9	-2	-15.0	15	-2	-9.0	-21	1	-9.0	-15	0	-9.0	-9	0
67	0.0	-1.04	2.5763753228	1	-27.0	-3	4	-27.0	3	-1	-21.0	-9	0	-21.0	-3	-1	-21.0	3	-4	-21.0	9	-2	-15.0	-15	1	-15.0	-9	0	-15.0	-3	1	-15.0	3	0	-15.0	9	-4	-15.0	15	2	-9.0	-21	0	-9.0	-15	-3	-9.0	-9	-1
67	0.0	-0.57	2.09422548742	1	-27.0	-3	3	-27.0	3	2	-21.0	-9	3	-21.0	-3	2	-21.0	3	-2	-21.0	9	1	-15.0	-15	1	-15.0	-9	1	-15.0	-3	0	-15.0	3	1	-15.0	9	1	-15.0	15	-3	-9.0	-21	-1	-9.0	-15	0	-9.0	-9	0
67	0.0	-0.51	2.09211966816	1	-27.0	-3	2	-27.0	3	2	-21.0	-9	4	-21.0	-3	3	-21.0	3	2	-21.0	9	1	-15.0	-15	1	-15.0	-9	0	-15.0	-3	3	-15.0	3	-1	-15.0	9	1	-15.0	15	3	-9.0	-21	4	-9.0	-15	1	-9.0	-9	-1
67	0.0	-2.7	2.554043315	1	-27.0	-3	0	-27.0	3	1	-21.0	-9	0	-21.0	-3	-1	-21.0	3	-1	-21.0	9	1	-15.0	-15	-2	-15.0	-9	0	-15.0	-3	-3	-15.0	3	-2	-15.0	9	-1	-15.0	15	-2	-9.0	-21	-2	-9.0	-15	-1	-9.0	-9	-1
67	1.0	-2.99	4.89947015943	1	27.0	-3	-5	27.0	3	-12	21.0	-9	2	21.0	-3	-1	21.0	3	-6	21.0	9	-12	15.0	-15	-2	15.0	-9	0	15.0	-3	-1	15.0	3	-15	15.0	9	-15	15.0	15	-10	9.0	-21	0	9.0	-15	-1	9.0	-9	0
67	1.0	-0.25	2.55814730754	1	27.0	-3	1	27.0	3	-5	21.0	-9	1	21.0	-3	-7	21.0	3	-2	21.0	9	2	15.0	-15	2	15.0	-9	1	15.0	-3	-2	15.0	3	-6	15.0	9	-6	15.0	15	-2	9.0	-21	1	9.0	-15	0	9.0	-9	1
67	1.0	-1.84	3.53916795362	1	27.0	-3	-3	27.0	3	-16	21.0	-9	2	21.0	-3	-3	21.0	3	-6	21.0	9	-6	15.0	-15	1	15.0	-9	-4	15.0	-3	-3	15.0	3	-9	15.0	9	-2	15.0	15	-6	9.0	-21	-2	9.0	-15	1	9.0	-9	0
67	1.0	-5.68	8.38355626726	1	27.0	-3	-25	27.0	3	-27	21.0	-9	-3	21.0	-3	0	21.0	3	-10	21.0	9	-18	15.0	-15	0	15.0	-9	1	15.0	-3	-8	15.0	3	-12	15.0	9	-20	15.0	15	-6	9.0	-21	-3	9.0	-15	-2	9.0	-9	1
67	1.0	-2.6	3.96088720503	1	27.0	-3	-1	27.0	3	-9	21.0	-9	1	21.0	-3	-3	21.0	3	-10	21.0	9	-10	15.0	-15	0	15.0	-9	-3	15.0	-3	-2	15.0	3	-4	15.0	9	-6	15.0	15	-10	9.0	-21	-1	9.0	-15	2	9.0	-9	-1
67	1.0	-1.54	4.67861886776	1	27.0	-3	3	27.0	3	-25	21.0	-9	1	21.0	-3	-1	21.0	3	-7	21.0	9	-6	15.0	-15	1	15.0	-9	-1	15.0	-3	-4	15.0	3	-7	15.0	9	-3	15.0	15	-3	9.0	-21	-1	9.0	-15	1	9.0	-9	-1
67	1.0	-3.01	5.12151402247	1	27.0	-3	0	27.0	3	-11	21.0	-9	0	21.0	-3	-2	21.0	3	-11	21.0	9	-10	15.0	-15	0	15.0	-9	-2	15.0	-3	0	15.0	3	-8	15.0	9	-8	15.0	15	-23	9.0	-21	1	9.0	-15	0	9.0	-9	-2
67	1.0	-1.98	4.6249553257	1	27.0	-3	0	27.0	3	-18	21.0	-9	2	21.0	-3	0	21.0	3	-5	21.0	9	-9	15.0	-15	1	15.0	-9	-2	15.0	-3	-2	15.0	3	-9	15.0	9	-3	15.0	15	-11	9.0	-21	3	9.0	-15	0	9.0	-9	0
67	1.0	-2.71	4.9620386386	1	27.0	-3	4	27.0	3	-8	21.0	-9	3	21.0	-3	-1	21.0	3	-8	21.0	9	-9	15.0	-15	1	15.0	-9	1	15.0	-3	-1	15.0	3	-9	15.0	9	-11	15.0	15	-11	9.0	-21	2	9.0	-15	-1	9.0	-9	-1
67	1.0	-3.48	5.34067044334	1	27.0	-3	-1	27.0	3	-10	21.0	-9	-2	21.0	-3	-2	21.0	3	-4	21.0	9	-9	15.0	-15	1	15.0	-9	-2	15.0	-3	-2	15.0	3	-14	15.0	9	-5	15.0	15	-8	9.0	-21	-1	9.0	-15	0	9.0	-9	-2
67	1.0	-3.27	5.04503405612	1	27.0	-3	-1	27.0	3	-18	21.0	-9	3	21.0	-3	-2	21.0	3	-7	21.0	9	-8	15.0	-15	0	15.0	-9	0	15.0	-3	-2	15.0	3	-10	15.0	9	-4	15.0	15	-13	9.0	-21	1	9.0	-15	0	9.0	-9	-2
67	1.0	-3.07	5.58157824332	1	27.0	-3	0	27.0	3	-23	21.0	-9	2	21.0	-3	-1	21.0	3	-11	21.0	9	-16	15.0	-15	0	15.0	-9	-1	15.0	-3	1	15.0	3	-10	15.0	9	-6	15.0	15	-10	9.0	-21	0	9.0	-15	1	9.0	-9	1
67	1.0	-5.41	7.9387127914	1	27.0	-3	-3	27.0	3	-12	21.0	-9	-1	21.0	-3	-6	21.0	3	-12	21.0	9	-21	15.0	-15	-1	15.0	-9	-3	15.0	-3	-2	15.0	3	-28	15.0	9	-9	15.0	15	-13	9.0	-21	1	9.0	-15	2	9.0	-9	-2
67	1.0	-5.03	8.23605988036	1	27.0	-3	2	27.0	3	-26	21.0	-9	2	21.0	-3	-3	21.0	3	-22	21.0	9	-15	15.0	-15	0	15.0	-9	0	15.0	-3	1	15.0	3	-17	15.0	9	-3	15.0	15	-14	9.0	-21	0	9.0	-15	-3	9.0	-9	-1
67	1.0	-3.59	6.6976161987	1	27.0	-3	1	27.0	3	-17	21.0	-9	1	21.0	-3	0	21.0	3	-12	21.0	9	-9	15.0	-15	2	15.0	-9	1	15.0	-3	0	15.0	3	-5	15.0	9	-5	15.0	15	-7	9.0	-21	1	9.0	-15	0	9.0	-9	0
67	1.0	-5.01	7.30461202685	1	27.0	-3	1	27.0	3	-11	21.0	-9	1	21.0	-3	-2	21.0	3	-23	21.0	9	-9	15.0	-15	-2	15.0	-9	-1	15.0	-3	-2	15.0	3	-10	15.0	9	-3	15.0	15	-15	9.0	-21	1	9.0	-15	-4	9.0	-9	-2
68	0.0	-2.1	1.45871283578	1	-27.0	-3	-2	-27.0	3	0	-21.0	-9	-2	-21.0	-3	-2	-21.0	3	-2	-21.0	9	0	-15.0	-15	-3	-15.0	-9	-1	-15.0	-3	-2	-15.0	3	-4	-15.0	9	-2	-15.0	15	0	-9.0	-21	1	-9.0	-15	-2	-9.0	-9	-2
68	0.0	-0.34	1.4542109241	1	-27.0	-3	-1	-27.0	3	0	-21.0	-9	-3	-21.0	-3	-3	-21.0	3	-2	-21.0	9	-2	-15.0	-15	0	-15.0	-9	0	-15.0	-3	1	-15.0	3	-2	-15.0	9	2	-15.0	15	2	-9.0	-21	2	-9.0	-15	-1	-9.0	-9	-1
68	0.0	0.72	1.97948696067	1	-27.0	-3	0	-27.0	3	0	-21.0	-9	0	-21.0	-3	0	-21.0	3	-4	-21.0	9	0	-15.0	-15	2	-15.0	-9	-1	-15.0	-3	0	-15.0	3	0	-15.0	9	-4	-15.0	15	2	-9.0	-21	3	-9.0	-15	0	-9.0	-9	0
68	0.0	0.86	2.10312186252	1	-27.0	-3	1	-27.0	3	2	-21.0	-9	-1	-21.0	-3	-1	-21.0	3	0	-21.0	9	2	-15.0	-15	0	-15.0	-9	0	-15.0	-3	-3	-15.0	3	0	-15.0	9	0	-15.0	15	4	-9.0	-21	2	-9.0	-15	1	-9.0	-9	-1
68	0.0	-0.9	2.36858524829	1	-27.0	-3	-3	-27.0	3	-1	-21.0	-9	-1	-21.0	-3	-1	-21.0	3	-6	-21.0	9	-1	-15.0	-15	1	-15.0	-9	0	-15.0	-3	1	-15.0	3	-3	-15.0	9	2	-15.0	15	1	-9.0	-21	2	-9.0	-15	1	-9.0	-9	1
68	0.0	0.1	1.68802007236	1	-27.0	-3	-2	-27.0	3	0	-21.0	-9	0	-21.0	-3	-2	-21.0	3	-3	-21.0	9	0	-15.0	-15	1	-15.0	-9	-1	-15.0	-3	-2	-15.0	3	-2	-15.0	9	3	-15.0	15	0	-9.0	-21	1	-9.0	-15	2	-9.0	-9	-2
68	0.0	0.18	1.78405134895	1	-27.0	-3	-1	-27.0	3	0	-21.0	-9	-1	-21.0	-3	1	-21.0	3	0	-21.0	9	3	-15.0	-15	2	-15.0	-9	0	-15.0	-3	-3	-15.0	3	-1	-15.0	9	0	-15.0	15	3	-9.0	-21	4	-9.0	-15	1	-9.0	-9	1
68	0.0	-0.27	1.89038226241	1	-27.0	-3	1	-27.0	3	1	-21.0	-9	-1	-21.0	-3	1	-21.0	3	-5	-21.0	9	-4	-15.0	-15	-1	-15.0	-9	0	-15.0	-3	-3	-15.0	3	-2	-15.0	9	1	-15.0	15	0	-9.0	-21	0	-9.0	-15	-3	-9.0	-9	-3
68	0.0	-0.67	2.42067402702	1	-27.0	-3	-1	-27.0	3	2	-21.0	-9	4	-21.0	-3	-3	-21.0	3	-2	-21.0	9	1	-15.0	-15	-3	-15.0	-9	0	-15.0	-3	-3	-15.0	3	-2	-15.0	9	0	-15.0	15	-3	-9.0	-21	2	-9.0	-15	1	-9.0	-9	0
68	0.0	-1.32	2.01058376071	1	-27.0	-3	-7	-27.0	3	-3	-21.0	-9	-2	-21.0	-3	-1	-21.0	3	-1	-21.0	9	-4	-15.0	-15	-1	-15.0	-9	-2	-15.0	-3	-3	-15.0	3	-1	-15.0	9	1	-15.0	15	-4	-9.0	-21	-2	-9.0	-15	-1	-9.0	-9	0
68	0.0	-0.55	1.93639041599	1	-27.0	-3	-4	-27.0	3	-5	-21.0	-9	1	-21.0	-3	0	-21.0	3	-1	-21.0	9	-2	-15.0	-15	-1	-15.0	-9	1	-15.0	-3	-2	-15.0	3	-5	-15.0	9	-1	-15.0	15	-1	-9.0	-21	-1	-9.0	-15	-2	-9.0	-9	-1
68	0.0	-1.01	1.96141805445	1	-27.0	-3	-4	-27.0	3	2	-21.0	-9	-3	-21.0	-3	0	-21.0	3	0	-21.0	9	1	-15.0	-15	0	-15.0	-9	-3	-15.0	-3	-2	-15.0	3	-2	-15.0	9	2	-15.0	15	1	-9.0	-21	1	-9.0	-15	0	-9.0	-9	-3
68	0.0	-1.86	2.19830237532	1	-27.0	-3	-5	-27.0	3	-6	-21.0	-9	-1	-21.0	-3	-4	-21.0	3	-2	-21.0	9	-8	-15.0	-15	-3	-15.0	-9	-3	-15.0	-3	0	-15.0	3	-6	-15.0	9	-2	-15.0	15	1	-9.0	-21	1	-9.0	-15	0	-9.0	-9	1
68	0.0	-0.17	2.11216272397	1	-27.0	-3	-1	-27.0	3	-2	-21.0	-9	-3	-21.0	-3	-2	-21.0	3	0	-21.0	9	-4	-15.0	-15	2	-15.0	-9	-3	-15.0	-3	0	-15.0	3	0	-15.0	9	0	-15.0	15	3	-9.0	-21	1	-9.0	-15	-2	-9.0	-9	-1
68	0.0	0.2	1.74040788548	1	-27.0	-3	-4	-27.0	3	1	-21.0	-9	2	-21.0	-3	-1	-21.0	3	-1	-21.0	9	-1	-15.0	-15	2	-15.0	-9	-2	-15.0	-3	-1	-15.0	3	1	-15.0	9	1	-15.0	15	0	-9.0	-21	2	-9.0	-15	1	-9.0	-9	-2
68	0.0	-3.17	4.75209510039	1	-27.0	-3	-9	-27.0	3	4	-21.0	-9	-4	-21.0	-3	-8	-21.0	3	2	-21.0	9	1	-15.0	-15	-2	-15.0	-9	-4	-15.0	-3	-2	-15.0	3	-9	-15.0	9	2	-15.0	15	3	-9.0	-21	3	-9.0	-15	0	-9.0	-9	-8
68	0.0	0.08	2.06451247628	1	-27.0	-3	0	-27.0	3	-3	-21.0	-9	-2	-21.0	-3	-1	-21.0	3	1	-21.0	9	-1	-15.0	-15	2	-15.0	-9	2	-15.0	-3	-1	-15.0	3	-1	-15.0	9	1	-15.0	15	3	-9.0	-21	2	-9.0	-15	-1	-9.0	-9	0
68	1.0	-5.56	3.42719001115	1	27.0	-3	-8	27.0	3	-6	21.0	-9	-12	21.0	-3	-8	21.0	3	-2	21.0	9	-6	15.0	-15	-3	15.0	-9	-5	15.0	-3	-10	15.0	3	-8	15.0	9	-4	15.0	15	-4	9.0	-21	-3	9.0	-15	-2	9.0	-9	-8
68	1.0	-3.87	3.88309256175	1	27.0	-3	-8	27.0	3	-2	21.0	-9	-8	21.0	-3	-10	21.0	3	-2	21.0	9	-2	15.0	-15	2	15.0	-9	-5	15.0	-3	-4	15.0	3	-2	15.0	9	-2	15.0	15	-4	9.0	-21	-1	9.0	-15	1	9.0	-9	-6
68	1.0	-3.02	3.87536411951	1	27.0	-3	-12	27.0	3	-1	21.0	-9	-8	21.0	-3	-6	21.0	3	-3	21.0	9	-5	15.0	-15	1	15.0	-9	-5	15.0	-3	-8	15.0	3	-3	15.0	9	-3	15.0	15	-3	9.0	-21	3	9.0	-15	1	9.0	-9	-6
68	1.0	-3.05	4.03132343374	1	27.0	-3	-11	27.0	3	0	21.0	-9	-6	21.0	-3	-5	21.0	3	0	21.0	9	0	15.0	-15	0	15.0	-9	-2	15.0	-3	-3	15.0	3	-4	15.0	9	-4	15.0	15	-4	9.0	-21	2	9.0	-15	1	9.0	-9	-3
68	1.0	-5.4	5.35324713627	1	27.0	-3	-10	27.0	3	-3	21.0	-9	-14	21.0	-3	-12	21.0	3	0	21.0	9	-5	15.0	-15	-1	15.0	-9	-3	15.0	-3	-8	15.0	3	-5	15.0	9	0	15.0	15	-1	9.0	-21	1	9.0	-15	0	9.0	-9	-4
68	1.0	-5.45	5.65135763664	1	27.0	-3	-7	27.0	3	0	21.0	-9	-14	21.0	-3	-16	21.0	3	-4	21.0	9	-3	15.0	-15	-2	15.0	-9	-11	15.0	-3	-12	15.0	3	-3	15.0	9	0	15.0	15	-1	9.0	-21	-3	9.0	-15	-4	9.0	-9	-8
69	0.0	-1.46	3.07642267424	1	-27.0	-3	2	-27.0	3	-1	-21.0	-9	-4	-21.0	-3	-2	-21.0	3	1	-21.0	9	1	-15.0	-15	-3	-15.0	-9	-1	-15.0	-3	-2	-15.0	3	1	-15.0	9	1	-15.0	15	1	-9.0	-21	-7	-9.0	-15	-2	-9.0	-9	-2
69	0.0	-1.99	3.48206947707	1	-27.0	-3	-5	-27.0	3	0	-21.0	-9	-8	-21.0	-3	-5	-21.0	3	0	-21.0	9	-2	-15.0	-15	0	-15.0	-9	-2	-15.0	-3	-3	-15.0	3	0	-15.0	9	0	-15.0	15	0	-9.0	-21	-2	-9.0	-15	-3	-9.0	-9	-3
69	0.0	-3.47	5.31971324599	1	-27.0	-3	-22	-27.0	3	-6	-21.0	-9	-5	-21.0	-3	-3	-21.0	3	-4	-21.0	9	0	-15.0	-15	-2	-15.0	-9	-4	-15.0	-3	-1	-15.0	3	0	-15.0	9	0	-15.0	15	2	-9.0	-21	-13	-9.0	-15	-3	-9.0	-9	-1
69	0.0	-1.62	2.69345175434	1	-27.0	-3	-11	-27.0	3	-2	-21.0	-9	-1	-21.0	-3	-3	-21.0	3	-4	-21.0	9	0	-15.0	-15	-1	-15.0	-9	0	-15.0	-3	-1	-15.0	3	-2	-15.0	9	-2	-15.0	15	0	-9.0	-21	-2	-9.0	-15	-3	-9.0	-9	-1
69	0.0	-0.83	3.14025976195	1	-27.0	-3	-6	-27.0	3	1	-21.0	-9	-4	-21.0	-3	0	-21.0	3	2	-21.0	9	3	-15.0	-15	-1	-15.0	-9	-1	-15.0	-3	0	-15.0	3	1	-15.0	9	2	-15.0	15	1	-9.0	-21	-5	-9.0	-15	0	-9.0	-9	0
69	0.0	-2.14	3.15302282598	1	-27.0	-3	-3	-27.0	3	-4	-21.0	-9	-1	-21.0	-3	-5	-21.0	3	1	-21.0	9	-2	-15.0	-15	-4	-15.0	-9	-4	-15.0	-3	-1	-15.0	3	-2	-15.0	9	3	-15.0	15	-2	-9.0	-21	-4	-9.0	-15	-3	-9.0	-9	-1
69	0.0	-1.62	2.5300887375	1	-27.0	-3	-3	-27.0	3	1	-21.0	-9	-5	-21.0	-3	-1	-21.0	3	1	-21.0	9	0	-15.0	-15	-5	-15.0	-9	-2	-15.0	-3	-1	-15.0	3	0	-15.0	9	1	-15.0	15	-4	-9.0	-21	-4	-9.0	-15	-1	-9.0	-9	-1
69	0.0	-1.97	3.17776219202	1	-27.0	-3	-3	-27.0	3	0	-21.0	-9	-3	-21.0	-3	-5	-21.0	3	0	-21.0	9	-1	-15.0	-15	-2	-15.0	-9	-2	-15.0	-3	-1	-15.0	3	-1	-15.0	9	0	-15.0	15	-1	-9.0	-21	-14	-9.0	-15	-3	-9.0	-9	-1
69	0.0	-2.03	3.60959179703	1	-27.0	-3	-5	-27.0	3	-3	-21.0	-9	-2	-21.0	-3	-5	-21.0	3	-1	-21.0	9	0	-15.0	-15	-6	-15.0	-9	-4	-15.0	-3	-3	-15.0	3	1	-15.0	9	-1	-15.0	15	0	-9.0	-21	-8	-9.0	-15	-6	-9.0	-9	0
69	0.0	-0.98	2.07402611211	1	-27.0	-3	-3	-27.0	3	1	-21.0	-9	0	-21.0	-3	-3	-21.0	3	1	-21.0	9	0	-15.0	-15	-5	-15.0	-9	-2	-15.0	-3	-1	-15.0	3	1	-15.0	9	3	-15.0	15	0	-9.0	-21	0	-9.0	-15	-3	-9.0	-9	-2
69	0.0	-0.92	2.40625329131	1	-27.0	-3	-1	-27.0	3	-1	-21.0	-9	0	-21.0	-3	-1	-21.0	3	1	-21.0	9	2	-15.0	-15	-3	-15.0	-9	-2	-15.0	-3	-1	-15.0	3	3	-15.0	9	-1	-15.0	15	0	-9.0	-21	-4	-9.0	-15	-1	-9.0	-9	0
69	0.0	-1.65	3.54486648992	1	-27.0	-3	-4	-27.0	3	1	-21.0	-9	-3	-21.0	-3	-2	-21.0	3	1	-21.0	9	-4	-15.0	-15	-6	-15.0	-9	-3	-15.0	-3	-2	-15.0	3	1	-15.0	9	-1	-15.0	15	-2	-9.0	-21	-15	-9.0	-15	-4	-9.0	-9	-1
69	0.0	-1.89	2.58050458662	1	-27.0	-3	-1	-27.0	3	-4	-21.0	-9	-1	-21.0	-3	-6	-21.0	3	0	-21.0	9	-2	-15.0	-15	-1	-15.0	-9	-3	-15.0	-3	-2	-15.0	3	0	-15.0	9	2	-15.0	15	-1	-9.0	-21	-3	-9.0	-15	-4	-9.0	-9	-3
69	0.0	-0.7	2.15788567543	1	-27.0	-3	0	-27.0	3	1	-21.0	-9	-2	-21.0	-3	-3	-21.0	3	3	-21.0	9	1	-15.0	-15	-1	-15.0	-9	-2	-15.0	-3	-1	-15.0	3	1	-15.0	9	1	-15.0	15	0	-9.0	-21	-6	-9.0	-15	-1	-9.0	-9	0
69	0.0	-0.1	2.20035647736	1	-27.0	-3	3	-27.0	3	3	-21.0	-9	-1	-21.0	-3	-4	-21.0	3	-1	-21.0	9	3	-15.0	-15	-2	-15.0	-9	-1	-15.0	-3	2	-15.0	3	1	-15.0	9	1	-15.0	15	0	-9.0	-21	-3	-9.0	-15	-2	-9.0	-9	-1
69	0.0	-0.46	1.97376518857	1	-27.0	-3	-5	-27.0	3	2	-21.0	-9	0	-21.0	-3	-1	-21.0	3	2	-21.0	9	0	-15.0	-15	-3	-15.0	-9	0	-15.0	-3	-1	-15.0	3	2	-15.0	9	0	-15.0	15	3	-9.0	-21	0	-9.0	-15	-1	-9.0	-9	0
69	0.0	-0.6	2.32091935807	1	-27.0	-3	-4	-27.0	3	1	-21.0	-9	-2	-21.0	-3	-3	-21.0	3	1	-21.0	9	1	-15.0	-15	-1	-15.0	-9	-2	-15.0	-3	1	-15.0	3	1	-15.0	9	1	-15.0	15	3	-9.0	-21	-2	-9.0	-15	-3	-9.0	-9	0
70	0.0	-1.12	3.66271301997	1	-27.0	-3	-10	-27.0	3	-5	-21.0	-9	-9	-21.0	-3	-9	-21.0	3	3	-21.0	9	5	-15.0	-15	-5	-15.0	-9	-5	-15.0	-3	-7	-15.0	3	1	-15.0	9	7	-15.0	15	1	-9.0	-21	-2	-9.0	-15	-5	-9.0	-9	-4
70	0.0	-0.81	2.9081265447	1	-27.0	-3	-14	-27.0	3	1	-21.0	-9	-1	-21.0	-3	-1	-21.0	3	0	-21.0	9	1	-15.0	-15	1	-15.0	-9	-2	-15.0	-3	-5	-15.0	3	1	-15.0	9	-2	-15.0	15	-1	-9.0	-21	2	-9.0	-15	-3	-9.0	-9	-1
70	0.0	-0.02	2.77220376695	1	-27.0	-3	-14	-27.0	3	3	-21.0	-9	-1	-21.0	-3	-2	-21.0	3	1	-21.0	9	2	-15.0	-15	2	-15.0	-9	-3	-15.0	-3	-2	-15.0	3	1	-15.0	9	1	-15.0	15	-3	-9.0	-21	3	-9.0	-15	-2	-9.0	-9	-1
70	0.0	0.54	1.97932054097	1	-27.0	-3	-1	-27.0	3	4	-21.0	-9	0	-21.0	-3	-3	-21.0	3	2	-21.0	9	-1	-15.0	-15	2	-15.0	-9	-2	-15.0	-3	-3	-15.0	3	2	-15.0	9	2	-15.0	15	1	-9.0	-21	2	-9.0	-15	3	-9.0	-9	-2
70	0.0	-1.04	3.37128357472	1	-27.0	-3	-8	-27.0	3	-1	-21.0	-9	-1	-21.0	-3	-8	-21.0	3	3	-21.0	9	0	-15.0	-15	1	-15.0	-9	-6	-15.0	-3	-14	-15.0	3	1	-15.0	9	1	-15.0	15	-2	-9.0	-21	3	-9.0	-15	-2	-9.0	-9	-1
70	0.0	-0.99	4.43582828218	1	-27.0	-3	-1	-27.0	3	-1	-21.0	-9	0	-21.0	-3	-3	-21.0	3	-1	-21.0	9	-2	-15.0	-15	-1	-15.0	-9	-4	-15.0	-3	-3	-15.0	3	3	-15.0	9	-1	-15.0	15	-2	-9.0	-21	4	-9.0	-15	-3	-9.0	-9	-6
70	0.0	-1.84	5.86617288475	1	-27.0	-3	-18	-27.0	3	-1	-21.0	-9	-1	-21.0	-3	-2	-21.0	3	-1	-21.0	9	1	-15.0	-15	2	-15.0	-9	-5	-15.0	-3	-31	-15.0	3	1	-15.0	9	1	-15.0	15	2	-9.0	-21	3	-9.0	-15	-1	-9.0	-9	-7
70	0.0	-0.85	5.26153261799	1	-27.0	-3	-23	-27.0	3	0	-21.0	-9	-6	-21.0	-3	-5	-21.0	3	2	-21.0	9	0	-15.0	-15	-1	-15.0	-9	-4	-15.0	-3	-23	-15.0	3	2	-15.0	9	-2	-15.0	15	-1	-9.0	-21	4	-9.0	-15	1	-9.0	-9	-2
70	0.0	-1.48	4.67354003627	1	-27.0	-3	2	-27.0	3	0	-21.0	-9	-4	-21.0	-3	-1	-21.0	3	0	-21.0	9	0	-15.0	-15	0	-15.0	-9	0	-15.0	-3	-27	-15.0	3	2	-15.0	9	-2	-15.0	15	-3	-9.0	-21	2	-9.0	-15	-5	-9.0	-9	-4
70	0.0	-2.95	7.64843954353	1	-27.0	-3	-5	-27.0	3	2	-21.0	-9	-5	-21.0	-3	-6	-21.0	3	2	-21.0	9	2	-15.0	-15	-5	-15.0	-9	-9	-15.0	-3	-33	-15.0	3	2	-15.0	9	2	-15.0	15	-1	-9.0	-21	-5	-9.0	-15	-2	-9.0	-9	-5
70	0.0	-4.54	8.79862199549	1	-27.0	-3	-16	-27.0	3	4	-21.0	-9	-4	-21.0	-3	-15	-21.0	3	0	-21.0	9	2	-15.0	-15	-10	-15.0	-9	-11	-15.0	-3	-25	-15.0	3	0	-15.0	9	0	-15.0	15	4	-9.0	-21	2	-9.0	-15	-11	-9.0	-9	-6
70	0.0	-5.73	9.93323871517	1	-27.0	-3	-28	-27.0	3	-6	-21.0	-9	-1	-21.0	-3	-10	-21.0	3	0	-21.0	9	-2	-15.0	-15	-15	-15.0	-9	-8	-15.0	-3	-32	-15.0	3	-4	-15.0	9	0	-15.0	15	-4	-9.0	-21	2	-9.0	-15	-12	-9.0	-9	-8
70	1.0	-5.11	6.9820065659	1	27.0	-3	-16	27.0	3	-15	21.0	-9	-5	21.0	-3	3	21.0	3	-20	21.0	9	-11	15.0	-15	0	15.0	-9	-1	15.0	-3	-1	15.0	3	-21	15.0	9	-9	15.0	15	-3	9.0	-21	0	9.0	-15	1	9.0	-9	0
70	1.0	-1.6	5.26497863244	1	27.0	-3	-7	27.0	3	-6	21.0	-9	1	21.0	-3	1	21.0	3	-2	21.0	9	-3	15.0	-15	1	15.0	-9	2	15.0	-3	1	15.0	3	-5	15.0	9	0	15.0	15	-1	9.0	-21	2	9.0	-15	3	9.0	-9	1
70	1.0	-3.72	6.11599766604	1	27.0	-3	-9	27.0	3	-9	21.0	-9	-2	21.0	-3	-5	21.0	3	-9	21.0	9	-6	15.0	-15	-4	15.0	-9	-2	15.0	-3	-3	15.0	3	-7	15.0	9	-3	15.0	15	-4	9.0	-21	2	9.0	-15	-1	9.0	-9	0
70	1.0	-0.62	4.0945415602	1	27.0	-3	-1	27.0	3	2	21.0	-9	0	21.0	-3	-1	21.0	3	-10	21.0	9	1	15.0	-15	2	15.0	-9	0	15.0	-3	-1	15.0	3	-2	15.0	9	2	15.0	15	1	9.0	-21	0	9.0	-15	3	9.0	-9	0
70	1.0	-1.86	5.41700155827	1	27.0	-3	-12	27.0	3	-27	21.0	-9	1	21.0	-3	0	21.0	3	-1	21.0	9	-2	15.0	-15	2	15.0	-9	1	15.0	-3	-7	15.0	3	-7	15.0	9	-3	15.0	15	-4	9.0	-21	1	9.0	-15	0	9.0	-9	1
70	1.0	-2.14	5.72298290521	1	27.0	-3	1	27.0	3	-9	21.0	-9	0	21.0	-3	-1	21.0	3	-11	21.0	9	-10	15.0	-15	1	15.0	-9	0	15.0	-3	-3	15.0	3	-13	15.0	9	1	15.0	15	-2	9.0	-21	2	9.0	-15	3	9.0	-9	0
70	1.0	-2.35	5.07216548873	1	27.0	-3	-4	27.0	3	-4	21.0	-9	0	21.0	-3	-1	21.0	3	-6	21.0	9	1	15.0	-15	1	15.0	-9	0	15.0	-3	-1	15.0	3	-2	15.0	9	-6	15.0	15	-3	9.0	-21	2	9.0	-15	-1	9.0	-9	0
70	1.0	-2.91	6.25829833415	1	27.0	-3	-2	27.0	3	-6	21.0	-9	1	21.0	-3	-5	21.0	3	-8	21.0	9	0	15.0	-15	-1	15.0	-9	2	15.0	-3	-5	15.0	3	-7	15.0	9	-7	15.0	15	-3	9.0	-21	2	9.0	-15	-1	9.0	-9	0
70	1.0	-2.11	4.26883186483	1	27.0	-3	-2	27.0	3	-7	21.0	-9	2	21.0	-3	-1	21.0	3	-7	21.0	9	-1	15.0	-15	1	15.0	-9	-2	15.0	-3	-5	15.0	3	-14	15.0	9	-5	15.0	15	0	9.0	-21	0	9.0	-15	-1	9.0	-9	-2
70	1.0	-2.79	5.59017555584	1	27.0	-3	-2	27.0	3	-7	21.0	-9	-2	21.0	-3	-3	21.0	3	-12	21.0	9	-3	15.0	-15	-2	15.0	-9	-2	15.0	-3	-7	15.0	3	-3	15.0	9	-10	15.0	15	-2	9.0	-21	0	9.0	-15	1	9.0	-9	0
70	1.0	-3.69	6.91173653728	1	27.0	-3	-8	27.0	3	-11	21.0	-9	-4	21.0	-3	-3	21.0	3	-18	21.0	9	-5	15.0	-15	1	15.0	-9	2	15.0	-3	-3	15.0	3	-25	15.0	9	-3	15.0	15	-3	9.0	-21	-2	9.0	-15	2	9.0	-9	0
70	1.0	-2.58	6.21063730114	1	27.0	-3	1	27.0	3	-19	21.0	-9	-2	21.0	-3	-2	21.0	3	-9	21.0	9	-1	15.0	-15	2	15.0	-9	1	15.0	-3	-4	15.0	3	-5	15.0	9	-6	15.0	15	1	9.0	-21	3	9.0	-15	3	9.0	-9	-1
70	1.0	-3.48	5.66298750228	1	27.0	-3	-3	27.0	3	-5	21.0	-9	-1	21.0	-3	-3	21.0	3	-19	21.0	9	-5	15.0	-15	0	15.0	-9	-1	15.0	-3	-5	15.0	3	-22	15.0	9	-3	15.0	15	1	9.0	-21	1	9.0	-15	-1	9.0	-9	-1
70	1.0	-4.92	6.85487203296	1	27.0	-3	-4	27.0	3	-15	21.0	-9	-2	21.0	-3	-4	21.0	3	-9	21.0	9	-5	15.0	-15	4	15.0	-9	0	15.0	-3	-5	15.0	3	-9	15.0	9	-5	15.0	15	-2	9.0	-21	-2	9.0	-15	0	9.0	-9	0
70	1.0	-3.3	6.3082268103	1	27.0	-3	-5	27.0	3	-13	21.0	-9	0	21.0	-3	0	21.0	3	-6	21.0	9	-4	15.0	-15	-1	15.0	-9	-4	15.0	-3	0	15.0	3	-21	15.0	9	0	15.0	15	0	9.0	-21	2	9.0	-15	2	9.0	-9	0
70	1.0	-3.97	6.35280824117	1	27.0	-3	-2	27.0	3	-23	21.0	-9	0	21.0	-3	-4	21.0	3	-4	21.0	9	-8	15.0	-15	3	15.0	-9	0	15.0	-3	0	15.0	3	-6	15.0	9	-5	15.0	15	-5	9.0	-21	-2	9.0	-15	0	9.0	-9	0
70	1.0	-0.88	9.63570647206	1	27.0	-3	0	27.0	3	-17	21.0	-9	8	21.0	-3	1	21.0	3	-20	21.0	9	-20	15.0	-15	7	15.0	-9	8	15.0	-3	6	15.0	3	-25	15.0	9	-10	15.0	15	-10	9.0	-21	5	9.0	-15	0	9.0	-9	0
71	0.0	-4.58	2.40967331607	1	-27.0	-3	-3	-27.0	3	-5	-21.0	-9	-2	-21.0	-3	-5	-21.0	3	-3	-21.0	9	-6	-15.0	-15	-7	-15.0	-9	-2	-15.0	-3	-3	-15.0	3	-3	-15.0	9	-5	-15.0	15	-8	-9.0	-21	-2	-9.0	-15	-3	-9.0	-9	0
71	0.0	-3.64	2.69327120876	1	-27.0	-3	-3	-27.0	3	-3	-21.0	-9	-6	-21.0	-3	-3	-21.0	3	-3	-21.0	9	-5	-15.0	-15	-2	-15.0	-9	-4	-15.0	-3	-3	-15.0	3	1	-15.0	9	-1	-15.0	15	-4	-9.0	-21	-4	-9.0	-15	-3	-9.0	-9	-2
71	0.0	-3.48	2.46425743499	1	-27.0	-3	-4	-27.0	3	-1	-21.0	-9	-5	-21.0	-3	-8	-21.0	3	1	-21.0	9	-2	-15.0	-15	-1	-15.0	-9	-3	-15.0	-3	-6	-15.0	3	-3	-15.0	9	-1	-15.0	15	-4	-9.0	-21	-3	-9.0	-15	0	-9.0	-9	-1
71	0.0	-3.69	2.82696123141	1	-27.0	-3	0	-27.0	3	-2	-21.0	-9	-2	-21.0	-3	-5	-21.0	3	-4	-21.0	9	0	-15.0	-15	-5	-15.0	-9	-2	-15.0	-3	-5	-15.0	3	0	-15.0	9	-2	-15.0	15	-7	-9.0	-21	-4	-9.0	-15	-3	-9.0	-9	-2
71	0.0	-3.67	2.0068646896	1	-27.0	-3	-2	-27.0	3	-2	-21.0	-9	-6	-21.0	-3	-3	-21.0	3	-2	-21.0	9	-2	-15.0	-15	-3	-15.0	-9	-6	-15.0	-3	-7	-15.0	3	-2	-15.0	9	0	-15.0	15	-5	-9.0	-21	-8	-9.0	-15	-5	-9.0	-9	-4
71	0.0	-4.8	2.80783218313	1	-27.0	-3	-6	-27.0	3	-3	-21.0	-9	-8	-21.0	-3	-7	-21.0	3	-3	-21.0	9	-3	-15.0	-15	-3	-15.0	-9	-6	-15.0	-3	-5	-15.0	3	-3	-15.0	9	-3	-15.0	15	-8	-9.0	-21	-4	-9.0	-15	-5	-9.0	-9	-4
71	0.0	-4.83	3.16922332293	1	-27.0	-3	-3	-27.0	3	-2	-21.0	-9	-7	-21.0	-3	-10	-21.0	3	-2	-21.0	9	0	-15.0	-15	-6	-15.0	-9	-5	-15.0	-3	-11	-15.0	3	-2	-15.0	9	-2	-15.0	15	-2	-9.0	-21	-7	-9.0	-15	-8	-9.0	-9	-5
71	0.0	-3.86	2.37692831934	1	-27.0	-3	-2	-27.0	3	-5	-21.0	-9	-8	-21.0	-3	-3	-21.0	3	-5	-21.0	9	-3	-15.0	-15	-3	-15.0	-9	-4	-15.0	-3	-5	-15.0	3	-3	-15.0	9	-3	-15.0	15	-3	-9.0	-21	-2	-9.0	-15	-3	-9.0	-9	-4
71	0.0	-3.29	2.28530342946	1	-27.0	-3	-1	-27.0	3	-4	-21.0	-9	-3	-21.0	-3	-4	-21.0	3	-4	-21.0	9	-4	-15.0	-15	-2	-15.0	-9	-3	-15.0	-3	-2	-15.0	3	-2	-15.0	9	0	-15.0	15	-2	-9.0	-21	-5	-9.0	-15	-5	-9.0	-9	-5
71	0.0	-4.37	3.78816215981	1	-27.0	-3	-2	-27.0	3	-5	-21.0	-9	-5	-21.0	-3	1	-21.0	3	-1	-21.0	9	-7	-15.0	-15	0	-15.0	-9	-2	-15.0	-3	-1	-15.0	3	-5	-15.0	9	-7	-15.0	15	-7	-9.0	-21	0	-9.0	-15	0	-9.0	-9	0
71	0.0	-3.95	2.73262783817	1	-27.0	-3	-5	-27.0	3	-4	-21.0	-9	-5	-21.0	-3	-5	-21.0	3	0	-21.0	9	-2	-15.0	-15	-4	-15.0	-9	-7	-15.0	-3	-1	-15.0	3	-2	-15.0	9	-2	-15.0	15	-4	-9.0	-21	-5	-9.0	-15	-7	-9.0	-9	-3
71	0.0	-4.14	3.23188526296	1	-27.0	-3	-2	-27.0	3	-3	-21.0	-9	-7	-21.0	-3	-7	-21.0	3	-3	-21.0	9	-7	-15.0	-15	-6	-15.0	-9	-5	-15.0	-3	-3	-15.0	3	-1	-15.0	9	-3	-15.0	15	-8	-9.0	-21	-1	-9.0	-15	-5	-9.0	-9	-3
71	0.0	-4.6	4.37533192018	1	-27.0	-3	-1	-27.0	3	-7	-21.0	-9	-2	-21.0	-3	-6	-21.0	3	-7	-21.0	9	-3	-15.0	-15	-5	-15.0	-9	-6	-15.0	-3	-6	-15.0	3	-3	-15.0	9	-3	-15.0	15	-3	-9.0	-21	-4	-9.0	-15	-4	-9.0	-9	-6
71	0.0	-3.69	2.95740081961	1	-27.0	-3	-4	-27.0	3	-4	-21.0	-9	-2	-21.0	-3	-4	-21.0	3	0	-21.0	9	-2	-15.0	-15	-1	-15.0	-9	-7	-15.0	-3	-2	-15.0	3	-2	-15.0	9	0	-15.0	15	-2	-9.0	-21	-5	-9.0	-15	-4	-9.0	-9	-2
71	0.0	-4.38	2.7385010928	1	-27.0	-3	-4	-27.0	3	-5	-21.0	-9	-4	-21.0	-3	-6	-21.0	3	-1	-21.0	9	-4	-15.0	-15	-5	-15.0	-9	-3	-15.0	-3	-4	-15.0	3	-4	-15.0	9	-2	-15.0	15	-6	-9.0	-21	-5	-9.0	-15	-2	-9.0	-9	-2
71	0.0	-4.14	3.35594059168	1	-27.0	-3	-4	-27.0	3	-4	-21.0	-9	-6	-21.0	-3	-4	-21.0	3	0	-21.0	9	-3	-15.0	-15	-3	-15.0	-9	-5	-15.0	-3	-6	-15.0	3	-1	-15.0	9	-1	-15.0	15	-1	-9.0	-21	-3	-9.0	-15	-4	-9.0	-9	-4
71	0.0	-4.22	2.6017972672	1	-27.0	-3	-4	-27.0	3	-5	-21.0	-9	-6	-21.0	-3	-8	-21.0	3	-3	-21.0	9	-6	-15.0	-15	-8	-15.0	-9	-3	-15.0	-3	-4	-15.0	3	-2	-15.0	9	-2	-15.0	15	-4	-9.0	-21	-7	-9.0	-15	-4	-9.0	-9	-4
71	0.0	-4.47	3.15814167249	1	-27.0	-3	-16	-27.0	3	-4	-21.0	-9	-6	-21.0	-3	-7	-21.0	3	-4	-21.0	9	-8	-15.0	-15	-2	-15.0	-9	-5	-15.0	-3	-4	-15.0	3	-4	-15.0	9	-3	-15.0	15	-3	-9.0	-21	-10	-9.0	-15	-4	-9.0	-9	-4
73	1.0	-5.73	6.33826041576	1	27.0	-3	-9	27.0	3	-11	21.0	-9	-3	21.0	-3	-4	21.0	3	-11	21.0	9	-7	15.0	-15	-1	15.0	-9	-3	15.0	-3	-4	15.0	3	-7	15.0	9	-11	15.0	15	-9	9.0	-21	3	9.0	-15	-1	9.0	-9	1
74	0.0	0.23	1.54037683192	1	-27.0	-3	3	-27.0	3	3	-21.0	-9	-1	-21.0	-3	0	-21.0	3	1	-21.0	9	0	-15.0	-15	-3	-15.0	-9	1	-15.0	-3	0	-15.0	3	-2	-15.0	9	1	-15.0	15	2	-9.0	-21	1	-9.0	-15	0	-9.0	-9	0
74	0.0	0.63	1.41101270822	1	-27.0	-3	1	-27.0	3	2	-21.0	-9	1	-21.0	-3	2	-21.0	3	4	-21.0	9	-1	-15.0	-15	0	-15.0	-9	-1	-15.0	-3	0	-15.0	3	-1	-15.0	9	0	-15.0	15	1	-9.0	-21	1	-9.0	-15	2	-9.0	-9	0
74	0.0	1.09	1.44032403762	1	-27.0	-3	1	-27.0	3	4	-21.0	-9	1	-21.0	-3	0	-21.0	3	2	-21.0	9	2	-15.0	-15	-1	-15.0	-9	1	-15.0	-3	0	-15.0	3	-1	-15.0	9	2	-15.0	15	-3	-9.0	-21	3	-9.0	-15	0	-9.0	-9	0
74	0.0	0.07	2.13805299004	1	-27.0	-3	5	-27.0	3	-2	-21.0	-9	1	-21.0	-3	-2	-21.0	3	1	-21.0	9	-2	-15.0	-15	-1	-15.0	-9	1	-15.0	-3	0	-15.0	3	-1	-15.0	9	-3	-15.0	15	-2	-9.0	-21	1	-9.0	-15	0	-9.0	-9	0
74	0.0	-0.09	1.80196624634	1	-27.0	-3	-1	-27.0	3	2	-21.0	-9	-1	-21.0	-3	0	-21.0	3	0	-21.0	9	0	-15.0	-15	-2	-15.0	-9	-1	-15.0	-3	-2	-15.0	3	-4	-15.0	9	0	-15.0	15	1	-9.0	-21	-3	-9.0	-15	0	-9.0	-9	-2
74	0.0	0.25	1.80820569713	1	-27.0	-3	2	-27.0	3	1	-21.0	-9	0	-21.0	-3	1	-21.0	3	-3	-21.0	9	-1	-15.0	-15	0	-15.0	-9	0	-15.0	-3	-1	-15.0	3	-1	-15.0	9	-3	-15.0	15	-4	-9.0	-21	-2	-9.0	-15	-1	-9.0	-9	-1
74	0.0	-0.8	2.04210579511	1	-27.0	-3	-2	-27.0	3	-2	-21.0	-9	0	-21.0	-3	-1	-21.0	3	0	-21.0	9	-2	-15.0	-15	-4	-15.0	-9	0	-15.0	-3	-1	-15.0	3	-6	-15.0	9	-2	-15.0	15	-3	-9.0	-21	0	-9.0	-15	-1	-9.0	-9	-1
74	0.0	-1.2	2.51224452413	1	-27.0	-3	-5	-27.0	3	-5	-21.0	-9	-1	-21.0	-3	-4	-21.0	3	-1	-21.0	9	-8	-15.0	-15	-3	-15.0	-9	-1	-15.0	-3	-2	-15.0	3	-1	-15.0	9	-3	-15.0	15	-11	-9.0	-21	-1	-9.0	-15	-4	-9.0	-9	-1
74	0.0	-0.14	1.75777934773	1	-27.0	-3	0	-27.0	3	-4	-21.0	-9	4	-21.0	-3	1	-21.0	3	-2	-21.0	9	0	-15.0	-15	-1	-15.0	-9	0	-15.0	-3	-1	-15.0	3	-2	-15.0	9	0	-15.0	15	-2	-9.0	-21	0	-9.0	-15	-3	-9.0	-9	0
74	0.0	-0.05	1.7763699491	1	-27.0	-3	3	-27.0	3	-2	-21.0	-9	1	-21.0	-3	-2	-21.0	3	-2	-21.0	9	2	-15.0	-15	0	-15.0	-9	-1	-15.0	-3	-2	-15.0	3	2	-15.0	9	0	-15.0	15	-2	-9.0	-21	-1	-9.0	-15	2	-9.0	-9	-1
74	0.0	-0.2	2.07449497752	1	-27.0	-3	3	-27.0	3	2	-21.0	-9	-3	-21.0	-3	-1	-21.0	3	-1	-21.0	9	-3	-15.0	-15	2	-15.0	-9	-1	-15.0	-3	-2	-15.0	3	-3	-15.0	9	1	-15.0	15	2	-9.0	-21	1	-9.0	-15	2	-9.0	-9	1
74	0.0	-0.79	3.74169197336	1	-27.0	-3	-1	-27.0	3	-1	-21.0	-9	1	-21.0	-3	-1	-21.0	3	-7	-21.0	9	0	-15.0	-15	0	-15.0	-9	-1	-15.0	-3	-2	-15.0	3	0	-15.0	9	0	-15.0	15	0	-9.0	-21	1	-9.0	-15	-2	-9.0	-9	-1
74	0.0	-0.68	2.14934919471	1	-27.0	-3	2	-27.0	3	0	-21.0	-9	-2	-21.0	-3	2	-21.0	3	-1	-21.0	9	-1	-15.0	-15	0	-15.0	-9	0	-15.0	-3	-1	-15.0	3	-3	-15.0	9	-3	-15.0	15	-1	-9.0	-21	0	-9.0	-15	0	-9.0	-9	0
74	0.0	-0.51	3.42231775607	1	-27.0	-3	1	-27.0	3	-10	-21.0	-9	1	-21.0	-3	1	-21.0	3	-2	-21.0	9	-2	-15.0	-15	-2	-15.0	-9	-1	-15.0	-3	1	-15.0	3	-4	-15.0	9	0	-15.0	15	0	-9.0	-21	4	-9.0	-15	-1	-9.0	-9	-1
74	0.0	-0.86	3.11523517508	1	-27.0	-3	2	-27.0	3	-1	-21.0	-9	1	-21.0	-3	1	-21.0	3	-3	-21.0	9	0	-15.0	-15	0	-15.0	-9	-1	-15.0	-3	-1	-15.0	3	0	-15.0	9	-2	-15.0	15	2	-9.0	-21	4	-9.0	-15	1	-9.0	-9	1
75	0.0	-3.54	6.11825170466	1	-27.0	-3	2	-27.0	3	0	-21.0	-9	0	-21.0	-3	0	-21.0	3	2	-21.0	9	0	-15.0	-15	0	-15.0	-9	0	-15.0	-3	0	-15.0	3	-2	-15.0	9	-2	-15.0	15	0	-9.0	-21	2	-9.0	-15	-2	-9.0	-9	0
75	0.0	-4.92	5.74526710586	1	-27.0	-3	-3	-27.0	3	-4	-21.0	-9	-3	-21.0	-3	-3	-21.0	3	0	-21.0	9	-4	-15.0	-15	-1	-15.0	-9	-3	-15.0	-3	-5	-15.0	3	0	-15.0	9	-2	-15.0	15	-4	-9.0	-21	-5	-9.0	-15	3	-9.0	-9	-3
75	0.0	-4.81	5.11199512105	1	-27.0	-3	-1	-27.0	3	0	-21.0	-9	-3	-21.0	-3	-1	-21.0	3	0	-21.0	9	-4	-15.0	-15	1	-15.0	-9	-3	-15.0	-3	-1	-15.0	3	-4	-15.0	9	-4	-15.0	15	-4	-9.0	-21	4	-9.0	-15	-1	-9.0	-9	-3
75	0.0	-3.42	4.92940914409	1	-27.0	-3	1	-27.0	3	-2	-21.0	-9	8	-21.0	-3	-3	-21.0	3	-2	-21.0	9	-5	-15.0	-15	2	-15.0	-9	-2	-15.0	-3	-1	-15.0	3	1	-15.0	9	-1	-15.0	15	-5	-9.0	-21	6	-9.0	-15	1	-9.0	-9	-3
75	0.0	-4.98	6.99380790554	1	-27.0	-3	-2	-27.0	3	-4	-21.0	-9	0	-21.0	-3	0	-21.0	3	4	-21.0	9	-3	-15.0	-15	-3	-15.0	-9	-3	-15.0	-3	-4	-15.0	3	-1	-15.0	9	-1	-15.0	15	-1	-9.0	-21	-1	-9.0	-15	0	-9.0	-9	-2
75	0.0	-3.59	5.53474090295	1	-27.0	-3	0	-27.0	3	-1	-21.0	-9	-4	-21.0	-3	0	-21.0	3	-1	-21.0	9	0	-15.0	-15	2	-15.0	-9	1	-15.0	-3	-4	-15.0	3	-2	-15.0	9	0	-15.0	15	-2	-9.0	-21	1	-9.0	-15	0	-9.0	-9	0
75	0.0	-2.83	3.90405219348	1	-27.0	-3	-1	-27.0	3	3	-21.0	-9	3	-21.0	-3	-2	-21.0	3	-1	-21.0	9	-2	-15.0	-15	0	-15.0	-9	-1	-15.0	-3	-2	-15.0	3	0	-15.0	9	1	-15.0	15	0	-9.0	-21	1	-9.0	-15	2	-9.0	-9	0
75	0.0	-1.17	5.35687719976	1	-27.0	-3	-2	-27.0	3	0	-21.0	-9	-1	-21.0	-3	1	-21.0	3	2	-21.0	9	1	-15.0	-15	4	-15.0	-9	6	-15.0	-3	1	-15.0	3	1	-15.0	9	0	-15.0	15	4	-9.0	-21	1	-9.0	-15	2	-9.0	-9	9
75	0.0	-3.84	4.66621398365	1	-27.0	-3	0	-27.0	3	2	-21.0	-9	3	-21.0	-3	-1	-21.0	3	-2	-21.0	9	-2	-15.0	-15	4	-15.0	-9	-2	-15.0	-3	-5	-15.0	3	-3	-15.0	9	-2	-15.0	15	-5	-9.0	-21	-6	-9.0	-15	-3	-9.0	-9	-5
75	0.0	-4.61	3.01496008493	1	-27.0	-3	-7	-27.0	3	-3	-21.0	-9	-2	-21.0	-3	-5	-21.0	3	-5	-21.0	9	-5	-15.0	-15	-2	-15.0	-9	-2	-15.0	-3	-3	-15.0	3	-3	-15.0	9	-6	-15.0	15	-4	-9.0	-21	-4	-9.0	-15	-5	-9.0	-9	-1
75	0.0	-4.43	7.60094782531	1	-27.0	-3	0	-27.0	3	2	-21.0	-9	0	-21.0	-3	1	-21.0	3	6	-21.0	9	-2	-15.0	-15	6	-15.0	-9	0	-15.0	-3	-1	-15.0	3	-2	-15.0	9	-2	-15.0	15	-7	-9.0	-21	-7	-9.0	-15	-1	-9.0	-9	-1
75	0.0	-5.81	7.25296045033	1	-27.0	-3	-1	-27.0	3	-2	-21.0	-9	-1	-21.0	-3	0	-21.0	3	-4	-21.0	9	-2	-15.0	-15	2	-15.0	-9	-1	-15.0	-3	-1	-15.0	3	0	-15.0	9	-4	-15.0	15	-2	-9.0	-21	1	-9.0	-15	-4	-9.0	-9	-3
75	1.0	-3.48	7.19714104459	1	27.0	-3	1	27.0	3	-27	21.0	-9	1	21.0	-3	3	21.0	3	-8	21.0	9	-9	15.0	-15	1	15.0	-9	2	15.0	-3	1	15.0	3	-22	15.0	9	-7	15.0	15	-9	9.0	-21	2	9.0	-15	5	9.0	-9	1
76	0.0	0.5	1.69774937525	1	-27.0	-3	-3	-27.0	3	-3	-21.0	-9	-3	-21.0	-3	1	-21.0	3	1	-21.0	9	0	-15.0	-15	1	-15.0	-9	2	-15.0	-3	1	-15.0	3	1	-15.0	9	1	-15.0	15	-2	-9.0	-21	0	-9.0	-15	1	-9.0	-9	2
76	0.0	0.91	1.75354654634	1	-27.0	-3	-4	-27.0	3	-3	-21.0	-9	-2	-21.0	-3	0	-21.0	3	-1	-21.0	9	-2	-15.0	-15	0	-15.0	-9	3	-15.0	-3	0	-15.0	3	1	-15.0	9	3	-15.0	15	0	-9.0	-21	1	-9.0	-15	2	-9.0	-9	3
76	0.0	0.5	2.16478047612	1	-27.0	-3	-2	-27.0	3	-7	-21.0	-9	0	-21.0	-3	1	-21.0	3	1	-21.0	9	-3	-15.0	-15	0	-15.0	-9	2	-15.0	-3	1	-15.0	3	3	-15.0	9	1	-15.0	15	-2	-9.0	-21	-2	-9.0	-15	1	-9.0	-9	2
76	0.0	0.16	1.55910482109	1	-27.0	-3	-6	-27.0	3	-1	-21.0	-9	-2	-21.0	-3	-1	-21.0	3	-1	-21.0	9	-1	-15.0	-15	-1	-15.0	-9	-2	-15.0	-3	1	-15.0	3	1	-15.0	9	1	-15.0	15	-2	-9.0	-21	0	-9.0	-15	-1	-9.0	-9	0
76	0.0	-0.11	3.26913432206	1	-27.0	-3	-2	-27.0	3	-5	-21.0	-9	0	-21.0	-3	-1	-21.0	3	-3	-21.0	9	-5	-15.0	-15	-1	-15.0	-9	0	-15.0	-3	1	-15.0	3	1	-15.0	9	-1	-15.0	15	-2	-9.0	-21	-2	-9.0	-15	-1	-9.0	-9	2
76	0.0	-0.11	2.03146426472	1	-27.0	-3	-3	-27.0	3	-5	-21.0	-9	-1	-21.0	-3	0	-21.0	3	-3	-21.0	9	-3	-15.0	-15	-3	-15.0	-9	1	-15.0	-3	0	-15.0	3	1	-15.0	9	1	-15.0	15	-2	-9.0	-21	-1	-9.0	-15	0	-9.0	-9	1
76	0.0	-0.1	2.00841367507	1	-27.0	-3	0	-27.0	3	-5	-21.0	-9	-2	-21.0	-3	-5	-21.0	3	-1	-21.0	9	-3	-15.0	-15	-3	-15.0	-9	-2	-15.0	-3	-1	-15.0	3	1	-15.0	9	1	-15.0	15	-1	-9.0	-21	0	-9.0	-15	-1	-9.0	-9	0
76	0.0	-1.63	4.01706848531	1	-27.0	-3	-7	-27.0	3	-11	-21.0	-9	-5	-21.0	-3	1	-21.0	3	-6	-21.0	9	-4	-15.0	-15	-3	-15.0	-9	2	-15.0	-3	1	-15.0	3	1	-15.0	9	-5	-15.0	15	-1	-9.0	-21	-4	-9.0	-15	-1	-9.0	-9	2
76	0.0	-0.06	2.11598584079	1	-27.0	-3	-4	-27.0	3	-4	-21.0	-9	0	-21.0	-3	-1	-21.0	3	-7	-21.0	9	-4	-15.0	-15	-1	-15.0	-9	-2	-15.0	-3	1	-15.0	3	0	-15.0	9	0	-15.0	15	0	-9.0	-21	-2	-9.0	-15	0	-9.0	-9	2
76	0.0	-2.57	4.85280351558	1	-27.0	-3	-2	-27.0	3	-19	-21.0	-9	-6	-21.0	-3	-5	-21.0	3	-9	-21.0	9	-10	-15.0	-15	-4	-15.0	-9	-2	-15.0	-3	1	-15.0	3	2	-15.0	9	-4	-15.0	15	-6	-9.0	-21	-7	-9.0	-15	-4	-9.0	-9	0
76	0.0	-1.23	3.23555856317	1	-27.0	-3	-7	-27.0	3	-12	-21.0	-9	-5	-21.0	-3	-3	-21.0	3	-6	-21.0	9	-3	-15.0	-15	-5	-15.0	-9	-1	-15.0	-3	3	-15.0	3	1	-15.0	9	-1	-15.0	15	-4	-9.0	-21	-9	-9.0	-15	-1	-9.0	-9	1
76	0.0	-1.09	2.70946489182	1	-27.0	-3	-8	-27.0	3	-4	-21.0	-9	-4	-21.0	-3	-4	-21.0	3	-5	-21.0	9	-4	-15.0	-15	0	-15.0	-9	0	-15.0	-3	2	-15.0	3	0	-15.0	9	0	-15.0	15	0	-9.0	-21	-5	-9.0	-15	0	-9.0	-9	0
76	0.0	-1.31	3.36922985323	1	-27.0	-3	-5	-27.0	3	-9	-21.0	-9	-1	-21.0	-3	-3	-21.0	3	-9	-21.0	9	-3	-15.0	-15	0	-15.0	-9	-1	-15.0	-3	1	-15.0	3	1	-15.0	9	-4	-15.0	15	-6	-9.0	-21	-9	-9.0	-15	-1	-9.0	-9	1
76	0.0	-0.95	2.34867505411	1	-27.0	-3	-3	-27.0	3	-5	-21.0	-9	-1	-21.0	-3	3	-21.0	3	-5	-21.0	9	-1	-15.0	-15	-2	-15.0	-9	-1	-15.0	-3	1	-15.0	3	-1	-15.0	9	-1	-15.0	15	-3	-9.0	-21	-2	-9.0	-15	-1	-9.0	-9	1
76	0.0	-1.03	3.33656745068	1	-27.0	-3	-16	-27.0	3	-5	-21.0	-9	0	-21.0	-3	-5	-21.0	3	-1	-21.0	9	-3	-15.0	-15	-7	-15.0	-9	-4	-15.0	-3	2	-15.0	3	1	-15.0	9	-1	-15.0	15	-3	-9.0	-21	-3	-9.0	-15	2	-9.0	-9	-2
76	0.0	-1.55	3.64699715318	1	-27.0	-3	-10	-27.0	3	-4	-21.0	-9	0	-21.0	-3	-4	-21.0	3	-6	-21.0	9	-5	-15.0	-15	-6	-15.0	-9	-3	-15.0	-3	2	-15.0	3	-1	-15.0	9	-1	-15.0	15	-5	-9.0	-21	-5	-9.0	-15	-4	-9.0	-9	0
76	0.0	-1.36	2.64062975258	1	-27.0	-3	-3	-27.0	3	-5	-21.0	-9	-5	-21.0	-3	1	-21.0	3	-4	-21.0	9	-10	-15.0	-15	-3	-15.0	-9	0	-15.0	-3	3	-15.0	3	0	-15.0	9	-3	-15.0	15	-3	-9.0	-21	-2	-9.0	-15	-1	-9.0	-9	-1
76	0.0	-0.42	2.37921061221	1	-27.0	-3	-3	-27.0	3	-3	-21.0	-9	-1	-21.0	-3	-1	-21.0	3	1	-21.0	9	-8	-15.0	-15	-2	-15.0	-9	2	-15.0	-3	-1	-15.0	3	-4	-15.0	9	-2	-15.0	15	0	-9.0	-21	0	-9.0	-15	-1	-9.0	-9	-1
76	0.0	-1.75	3.95129663504	1	-27.0	-3	-4	-27.0	3	-17	-21.0	-9	-4	-21.0	-3	-2	-21.0	3	-5	-21.0	9	-2	-15.0	-15	-6	-15.0	-9	1	-15.0	-3	2	-15.0	3	0	-15.0	9	-4	-15.0	15	-4	-9.0	-21	-3	-9.0	-15	-2	-9.0	-9	0
76	0.0	-1.43	4.15219006705	1	-27.0	-3	-18	-27.0	3	-14	-21.0	-9	-3	-21.0	-3	-2	-21.0	3	-7	-21.0	9	-4	-15.0	-15	-3	-15.0	-9	-1	-15.0	-3	1	-15.0	3	0	-15.0	9	1	-15.0	15	-6	-9.0	-21	-1	-9.0	-15	-2	-9.0	-9	-4
76	1.0	-2.79	6.8867778971	1	27.0	-3	-29	27.0	3	-5	21.0	-9	-21	21.0	-3	-22	21.0	3	1	21.0	9	-4	15.0	-15	-4	15.0	-9	-30	15.0	-3	-6	15.0	3	1	15.0	9	-3	15.0	15	-4	9.0	-21	-3	9.0	-15	-2	9.0	-9	-5
76	1.0	-2.58	7.74583101024	1	27.0	-3	-29	27.0	3	-12	21.0	-9	-27	21.0	-3	-31	21.0	3	1	21.0	9	-6	15.0	-15	-11	15.0	-9	-22	15.0	-3	-7	15.0	3	1	15.0	9	-1	15.0	15	-2	9.0	-21	0	9.0	-15	-3	9.0	-9	-2
76	1.0	-4.36	8.64119091284	1	27.0	-3	-28	27.0	3	-12	21.0	-9	-30	21.0	-3	-31	21.0	3	-1	21.0	9	-1	15.0	-15	-15	15.0	-9	-32	15.0	-3	-20	15.0	3	1	15.0	9	-1	15.0	15	-2	9.0	-21	-6	9.0	-15	-7	9.0	-9	-5
77	0.0	0.06	2.03704514952	1	-27.0	-3	4	-27.0	3	4	-21.0	-9	2	-21.0	-3	-1	-21.0	3	2	-21.0	9	3	-15.0	-15	2	-15.0	-9	0	-15.0	-3	-1	-15.0	3	-1	-15.0	9	6	-15.0	15	1	-9.0	-21	0	-9.0	-15	-1	-9.0	-9	-1
77	0.0	-0.39	2.13747698073	1	-27.0	-3	5	-27.0	3	4	-21.0	-9	1	-21.0	-3	2	-21.0	3	2	-21.0	9	1	-15.0	-15	0	-15.0	-9	-1	-15.0	-3	-2	-15.0	3	-1	-15.0	9	0	-15.0	15	1	-9.0	-21	3	-9.0	-15	-2	-9.0	-9	-2
77	0.0	-1.06	2.14214113154	1	-27.0	-3	3	-27.0	3	6	-21.0	-9	-1	-21.0	-3	2	-21.0	3	2	-21.0	9	2	-15.0	-15	-1	-15.0	-9	-1	-15.0	-3	-2	-15.0	3	-1	-15.0	9	0	-15.0	15	-1	-9.0	-21	-1	-9.0	-15	0	-9.0	-9	-2
77	0.0	0.48	2.50090493426	1	-27.0	-3	2	-27.0	3	2	-21.0	-9	4	-21.0	-3	-1	-21.0	3	0	-21.0	9	2	-15.0	-15	2	-15.0	-9	-1	-15.0	-3	-1	-15.0	3	-1	-15.0	9	0	-15.0	15	-1	-9.0	-21	0	-9.0	-15	-1	-9.0	-9	3
77	0.0	0.21	2.03399153603	1	-27.0	-3	3	-27.0	3	4	-21.0	-9	-1	-21.0	-3	0	-21.0	3	4	-21.0	9	2	-15.0	-15	0	-15.0	-9	1	-15.0	-3	-2	-15.0	3	0	-15.0	9	6	-15.0	15	1	-9.0	-21	-3	-9.0	-15	0	-9.0	-9	0
77	0.0	-0.32	2.16026868336	1	-27.0	-3	2	-27.0	3	0	-21.0	-9	2	-21.0	-3	-1	-21.0	3	0	-21.0	9	-2	-15.0	-15	-1	-15.0	-9	0	-15.0	-3	-3	-15.0	3	4	-15.0	9	0	-15.0	15	1	-9.0	-21	2	-9.0	-15	1	-9.0	-9	-3
77	0.0	-0.67	2.31136493076	1	-27.0	-3	1	-27.0	3	2	-21.0	-9	1	-21.0	-3	8	-21.0	3	2	-21.0	9	2	-15.0	-15	-1	-15.0	-9	-1	-15.0	-3	0	-15.0	3	-1	-15.0	9	0	-15.0	15	1	-9.0	-21	-1	-9.0	-15	-4	-9.0	-9	0
77	0.0	-1.21	2.5621421797	1	-27.0	-3	3	-27.0	3	2	-21.0	-9	-1	-21.0	-3	1	-21.0	3	-2	-21.0	9	2	-15.0	-15	-1	-15.0	-9	-3	-15.0	-3	-2	-15.0	3	-2	-15.0	9	-2	-15.0	15	-7	-9.0	-21	1	-9.0	-15	0	-9.0	-9	-2
77	0.0	-1.32	2.21812851694	1	-27.0	-3	3	-27.0	3	2	-21.0	-9	3	-21.0	-3	-2	-21.0	3	0	-21.0	9	2	-15.0	-15	1	-15.0	-9	-5	-15.0	-3	-2	-15.0	3	0	-15.0	9	0	-15.0	15	2	-9.0	-21	-1	-9.0	-15	0	-9.0	-9	-1
77	0.0	-1.34	2.76054555563	1	-27.0	-3	3	-27.0	3	2	-21.0	-9	1	-21.0	-3	-2	-21.0	3	0	-21.0	9	-4	-15.0	-15	2	-15.0	-9	-1	-15.0	-3	-2	-15.0	3	-2	-15.0	9	0	-15.0	15	-2	-9.0	-21	1	-9.0	-15	0	-9.0	-9	1
77	0.0	-2.62	3.53067454534	1	-27.0	-3	0	-27.0	3	-2	-21.0	-9	2	-21.0	-3	-1	-21.0	3	-2	-21.0	9	-3	-15.0	-15	0	-15.0	-9	0	-15.0	-3	-3	-15.0	3	-4	-15.0	9	-6	-15.0	15	-8	-9.0	-21	0	-9.0	-15	-3	-9.0	-9	-2
77	0.0	-0.69	2.8999567272	1	-27.0	-3	3	-27.0	3	4	-21.0	-9	-1	-21.0	-3	2	-21.0	3	-2	-21.0	9	0	-15.0	-15	1	-15.0	-9	-1	-15.0	-3	-2	-15.0	3	-2	-15.0	9	0	-15.0	15	0	-9.0	-21	1	-9.0	-15	0	-9.0	-9	1
77	0.0	-1.24	2.4126919308	1	-27.0	-3	1	-27.0	3	3	-21.0	-9	-1	-21.0	-3	-1	-21.0	3	0	-21.0	9	-2	-15.0	-15	-1	-15.0	-9	-4	-15.0	-3	-2	-15.0	3	-2	-15.0	9	-2	-15.0	15	-4	-9.0	-21	3	-9.0	-15	0	-9.0	-9	1
77	0.0	-1.41	2.71900068148	1	-27.0	-3	1	-27.0	3	5	-21.0	-9	1	-21.0	-3	-1	-21.0	3	0	-21.0	9	-2	-15.0	-15	0	-15.0	-9	-3	-15.0	-3	-2	-15.0	3	-2	-15.0	9	-2	-15.0	15	-2	-9.0	-21	1	-9.0	-15	-2	-9.0	-9	-1
77	0.0	-1.69	2.3405094133	1	-27.0	-3	-1	-27.0	3	3	-21.0	-9	-1	-21.0	-3	1	-21.0	3	-2	-21.0	9	-4	-15.0	-15	2	-15.0	-9	3	-15.0	-3	-4	-15.0	3	-2	-15.0	9	-4	-15.0	15	-4	-9.0	-21	-1	-9.0	-15	-1	-9.0	-9	-1
77	0.0	-0.92	2.53730133	1	-27.0	-3	3	-27.0	3	3	-21.0	-9	3	-21.0	-3	-3	-21.0	3	0	-21.0	9	0	-15.0	-15	-3	-15.0	-9	-1	-15.0	-3	-1	-15.0	3	0	-15.0	9	0	-15.0	15	0	-9.0	-21	2	-9.0	-15	-1	-9.0	-9	-1
77	0.0	-1.68	2.5177207246	1	-27.0	-3	-2	-27.0	3	1	-21.0	-9	-2	-21.0	-3	0	-21.0	3	-2	-21.0	9	0	-15.0	-15	-2	-15.0	-9	-2	-15.0	-3	-2	-15.0	3	-5	-15.0	9	0	-15.0	15	-4	-9.0	-21	3	-9.0	-15	0	-9.0	-9	-2
77	0.0	-1.08	2.57351822967	1	-27.0	-3	4	-27.0	3	4	-21.0	-9	3	-21.0	-3	1	-21.0	3	0	-21.0	9	-1	-15.0	-15	-3	-15.0	-9	-3	-15.0	-3	-4	-15.0	3	-1	-15.0	9	1	-15.0	15	-3	-9.0	-21	0	-9.0	-15	-1	-9.0	-9	1
77	1.0	-1.79	2.07190922657	1	27.0	-3	-1	27.0	3	-3	21.0	-9	1	21.0	-3	2	21.0	3	-1	21.0	9	-4	15.0	-15	1	15.0	-9	-1	15.0	-3	-2	15.0	3	-2	15.0	9	-1	15.0	15	-2	9.0	-21	1	9.0	-15	-2	9.0	-9	0
77	1.0	-0.52	2.31406949919	1	27.0	-3	1	27.0	3	2	21.0	-9	1	21.0	-3	0	21.0	3	0	21.0	9	1	15.0	-15	1	15.0	-9	1	15.0	-3	0	15.0	3	-1	15.0	9	2	15.0	15	3	9.0	-21	-5	9.0	-15	-2	9.0	-9	0
77	1.0	-0.81	2.13255439211	1	27.0	-3	2	27.0	3	3	21.0	-9	-2	21.0	-3	1	21.0	3	3	21.0	9	-1	15.0	-15	-1	15.0	-9	-2	15.0	-3	-1	15.0	3	-2	15.0	9	-1	15.0	15	2	9.0	-21	0	9.0	-15	-4	9.0	-9	-1
77	1.0	-1.04	2.56126194387	1	27.0	-3	3	27.0	3	2	21.0	-9	-1	21.0	-3	-2	21.0	3	-2	21.0	9	0	15.0	-15	0	15.0	-9	1	15.0	-3	0	15.0	3	-3	15.0	9	0	15.0	15	-1	9.0	-21	-5	9.0	-15	-2	9.0	-9	0
77	1.0	-0.62	3.08465144057	1	27.0	-3	-1	27.0	3	0	21.0	-9	1	21.0	-3	-2	21.0	3	2	21.0	9	0	15.0	-15	0	15.0	-9	-1	15.0	-3	-4	15.0	3	0	15.0	9	2	15.0	15	1	9.0	-21	3	9.0	-15	-2	9.0	-9	-2
77	1.0	0.13	3.39693864485	1	27.0	-3	-2	27.0	3	2	21.0	-9	-2	21.0	-3	-1	21.0	3	0	21.0	9	0	15.0	-15	-1	15.0	-9	0	15.0	-3	-1	15.0	3	0	15.0	9	10	15.0	15	3	9.0	-21	10	9.0	-15	3	9.0	-9	-1
77	1.0	-1.41	3.64455328229	1	27.0	-3	2	27.0	3	1	21.0	-9	-3	21.0	-3	-3	21.0	3	5	21.0	9	1	15.0	-15	1	15.0	-9	2	15.0	-3	-1	15.0	3	-1	15.0	9	3	15.0	15	2	9.0	-21	-14	9.0	-15	-9	9.0	-9	-3
77	1.0	-1.12	2.21469601331	1	27.0	-3	2	27.0	3	0	21.0	-9	-4	21.0	-3	-1	21.0	3	-2	21.0	9	-2	15.0	-15	-1	15.0	-9	0	15.0	-3	-1	15.0	3	0	15.0	9	2	15.0	15	-3	9.0	-21	0	9.0	-15	-1	9.0	-9	-1
77	1.0	-1.25	3.09886127093	1	27.0	-3	1	27.0	3	5	21.0	-9	-3	21.0	-3	0	21.0	3	1	21.0	9	1	15.0	-15	2	15.0	-9	1	15.0	-3	0	15.0	3	-1	15.0	9	5	15.0	15	-1	9.0	-21	-3	9.0	-15	-4	9.0	-9	1
77	1.0	-2.87	2.50403125959	1	27.0	-3	2	27.0	3	0	21.0	-9	-2	21.0	-3	-3	21.0	3	0	21.0	9	-4	15.0	-15	-1	15.0	-9	-2	15.0	-3	-3	15.0	3	-4	15.0	9	-4	15.0	15	-4	9.0	-21	-6	9.0	-15	-3	9.0	-9	-2
77	1.0	-2.61	2.65392495129	1	27.0	-3	-4	27.0	3	-1	21.0	-9	-4	21.0	-3	-1	21.0	3	-3	21.0	9	-3	15.0	-15	-2	15.0	-9	-2	15.0	-3	-5	15.0	3	-1	15.0	9	-1	15.0	15	3	9.0	-21	-6	9.0	-15	-5	9.0	-9	0
77	1.0	-3.02	3.28400998303	1	27.0	-3	1	27.0	3	1	21.0	-9	-5	21.0	-3	-3	21.0	3	-2	21.0	9	-2	15.0	-15	-5	15.0	-9	-3	15.0	-3	-4	15.0	3	-2	15.0	9	-2	15.0	15	-2	9.0	-21	-11	9.0	-15	-8	9.0	-9	-3
77	1.0	-2.89	3.14252677153	1	27.0	-3	0	27.0	3	3	21.0	-9	0	21.0	-3	0	21.0	3	-2	21.0	9	0	15.0	-15	-1	15.0	-9	-6	15.0	-3	-1	15.0	3	-2	15.0	9	-2	15.0	15	2	9.0	-21	-13	9.0	-15	-3	9.0	-9	-2
77	1.0	-3.67	3.30092916212	1	27.0	-3	-1	27.0	3	1	21.0	-9	-6	21.0	-3	-1	21.0	3	-2	21.0	9	-2	15.0	-15	-5	15.0	-9	-3	15.0	-3	-2	15.0	3	0	15.0	9	-2	15.0	15	0	9.0	-21	-13	9.0	-15	-3	9.0	-9	-3
77	1.0	-4.8	4.35322733559	1	27.0	-3	-5	27.0	3	0	21.0	-9	-5	21.0	-3	-7	21.0	3	-3	21.0	9	-5	15.0	-15	-8	15.0	-9	-11	15.0	-3	-5	15.0	3	-5	15.0	9	-3	15.0	15	-3	9.0	-21	-20	9.0	-15	-16	9.0	-9	-5
77	1.0	-3.08	3.60743458897	1	27.0	-3	-3	27.0	3	-1	21.0	-9	-7	21.0	-3	-3	21.0	3	-4	21.0	9	-2	15.0	-15	-4	15.0	-9	-8	15.0	-3	-7	15.0	3	-2	15.0	9	-6	15.0	15	0	9.0	-21	-2	9.0	-15	-10	9.0	-9	-3
77	1.0	-2.48	2.61511743822	1	27.0	-3	-1	27.0	3	0	21.0	-9	-4	21.0	-3	-4	21.0	3	0	21.0	9	-1	15.0	-15	-6	15.0	-9	0	15.0	-3	-4	15.0	3	-1	15.0	9	-1	15.0	15	-1	9.0	-21	-10	9.0	-15	-4	9.0	-9	-4
78	0.0	-3.01	3.51686469101	1	-27.0	-3	-13	-27.0	3	1	-21.0	-9	-9	-21.0	-3	-5	-21.0	3	-1	-21.0	9	-3	-15.0	-15	-10	-15.0	-9	-9	-15.0	-3	-7	-15.0	3	1	-15.0	9	1	-15.0	15	-3	-9.0	-21	-5	-9.0	-15	-3	-9.0	-9	-7
78	0.0	-3.45	4.37737050625	1	-27.0	-3	-24	-27.0	3	-3	-21.0	-9	-9	-21.0	-3	-1	-21.0	3	-1	-21.0	9	-5	-15.0	-15	-15	-15.0	-9	-7	-15.0	-3	-1	-15.0	3	-1	-15.0	9	-1	-15.0	15	-3	-9.0	-21	-7	-9.0	-15	-11	-9.0	-9	-7
78	0.0	-4.05	5.41082792404	1	-27.0	-3	-28	-27.0	3	-5	-21.0	-9	-16	-21.0	-3	-8	-21.0	3	1	-21.0	9	-3	-15.0	-15	-12	-15.0	-9	-14	-15.0	-3	-2	-15.0	3	1	-15.0	9	-5	-15.0	15	-3	-9.0	-21	-4	-9.0	-15	-9	-9.0	-9	-4
78	0.0	-3.34	4.37230858391	1	-27.0	-3	-9	-27.0	3	-3	-21.0	-9	-9	-21.0	-3	-3	-21.0	3	-3	-21.0	9	-3	-15.0	-15	-18	-15.0	-9	-13	-15.0	-3	-2	-15.0	3	-1	-15.0	9	-1	-15.0	15	1	-9.0	-21	-10	-9.0	-15	-11	-9.0	-9	-9
78	0.0	-3.64	5.01968517097	1	-27.0	-3	-25	-27.0	3	-21	-21.0	-9	-10	-21.0	-3	-4	-21.0	3	-2	-21.0	9	-6	-15.0	-15	-11	-15.0	-9	-12	-15.0	-3	-2	-15.0	3	-2	-15.0	9	-4	-15.0	15	-2	-9.0	-21	-9	-9.0	-15	-8	-9.0	-9	-8
78	0.0	-3.29	2.91478045452	1	-27.0	-3	-6	-27.0	3	-7	-21.0	-9	-13	-21.0	-3	-2	-21.0	3	-3	-21.0	9	-4	-15.0	-15	-8	-15.0	-9	-11	-15.0	-3	0	-15.0	3	-4	-15.0	9	-4	-15.0	15	-2	-9.0	-21	-5	-9.0	-15	-4	-9.0	-9	-4
78	0.0	-2.39	2.91658274389	1	-27.0	-3	-12	-27.0	3	-4	-21.0	-9	-8	-21.0	-3	0	-21.0	3	0	-21.0	9	-1	-15.0	-15	-11	-15.0	-9	-3	-15.0	-3	-2	-15.0	3	-1	-15.0	9	-1	-15.0	15	-5	-9.0	-21	-5	-9.0	-15	-8	-9.0	-9	-6
78	0.0	-3.92	3.91400902741	1	-27.0	-3	-10	-27.0	3	-1	-21.0	-9	-17	-21.0	-3	1	-21.0	3	1	-21.0	9	-7	-15.0	-15	-15	-15.0	-9	-14	-15.0	-3	-3	-15.0	3	0	-15.0	9	-4	-15.0	15	-2	-9.0	-21	-4	-9.0	-15	-9	-9.0	-9	-7
78	0.0	-3.71	3.69013842134	1	-27.0	-3	-13	-27.0	3	1	-21.0	-9	-13	-21.0	-3	-8	-21.0	3	-3	-21.0	9	-2	-15.0	-15	-9	-15.0	-9	-15	-15.0	-3	-3	-15.0	3	-2	-15.0	9	-1	-15.0	15	-2	-9.0	-21	-2	-9.0	-15	-5	-9.0	-9	-7
78	0.0	-3.22	3.58131534605	1	-27.0	-3	-8	-27.0	3	-4	-21.0	-9	-14	-21.0	-3	-1	-21.0	3	2	-21.0	9	-5	-15.0	-15	-11	-15.0	-9	-13	-15.0	-3	-5	-15.0	3	-3	-15.0	9	-2	-15.0	15	-5	-9.0	-21	-8	-9.0	-15	-5	-9.0	-9	-9
78	0.0	-2.71	2.93315462914	1	-27.0	-3	-6	-27.0	3	3	-21.0	-9	-6	-21.0	-3	-3	-21.0	3	-1	-21.0	9	-4	-15.0	-15	-10	-15.0	-9	-11	-15.0	-3	-3	-15.0	3	-2	-15.0	9	1	-15.0	15	0	-9.0	-21	-6	-9.0	-15	-7	-9.0	-9	-7
78	0.0	-3.45	3.60590474356	1	-27.0	-3	-3	-27.0	3	-4	-21.0	-9	-12	-21.0	-3	-4	-21.0	3	-2	-21.0	9	-5	-15.0	-15	-12	-15.0	-9	-13	-15.0	-3	-2	-15.0	3	-3	-15.0	9	-2	-15.0	15	-5	-9.0	-21	-5	-9.0	-15	-10	-9.0	-9	-4
78	0.0	-3.12	3.05770899755	1	-27.0	-3	-7	-27.0	3	-3	-21.0	-9	-5	-21.0	-3	-3	-21.0	3	-2	-21.0	9	0	-15.0	-15	-13	-15.0	-9	-7	-15.0	-3	-4	-15.0	3	-1	-15.0	9	-2	-15.0	15	-3	-9.0	-21	-5	-9.0	-15	-10	-9.0	-9	-8
78	0.0	-2.75	3.37159414207	1	-27.0	-3	-16	-27.0	3	-2	-21.0	-9	-8	-21.0	-3	-1	-21.0	3	0	-21.0	9	0	-15.0	-15	-12	-15.0	-9	-4	-15.0	-3	-5	-15.0	3	-1	-15.0	9	2	-15.0	15	-1	-9.0	-21	-6	-9.0	-15	-7	-9.0	-9	-5
78	0.0	-4.16	4.53719097689	1	-27.0	-3	-12	-27.0	3	-4	-21.0	-9	-21	-21.0	-3	-17	-21.0	3	0	-21.0	9	-13	-15.0	-15	-8	-15.0	-9	-11	-15.0	-3	-5	-15.0	3	2	-15.0	9	-5	-15.0	15	-1	-9.0	-21	-2	-9.0	-15	-9	-9.0	-9	-5
78	0.0	-2.89	2.97429906061	1	-27.0	-3	-11	-27.0	3	-8	-21.0	-9	-13	-21.0	-3	-4	-21.0	3	0	-21.0	9	-4	-15.0	-15	-7	-15.0	-9	-7	-15.0	-3	-4	-15.0	3	-2	-15.0	9	-5	-15.0	15	-5	-9.0	-21	-7	-9.0	-15	-8	-9.0	-9	-4
78	0.0	-3.06	3.75407543251	1	-27.0	-3	-14	-27.0	3	-4	-21.0	-9	-14	-21.0	-3	-7	-21.0	3	-2	-21.0	9	-6	-15.0	-15	-11	-15.0	-9	-12	-15.0	-3	1	-15.0	3	0	-15.0	9	-2	-15.0	15	-3	-9.0	-21	-2	-9.0	-15	-7	-9.0	-9	-3
78	1.0	-3.77	4.981398339	1	27.0	-3	-6	27.0	3	-3	21.0	-9	-6	21.0	-3	0	21.0	3	-1	21.0	9	-1	15.0	-15	-5	15.0	-9	-8	15.0	-3	-2	15.0	3	-1	15.0	9	-1	15.0	15	1	9.0	-21	-4	9.0	-15	-2	9.0	-9	-4
78	1.0	-4.54	5.3396834745	1	27.0	-3	-2	27.0	3	0	21.0	-9	-6	21.0	-3	-2	21.0	3	0	21.0	9	-4	15.0	-15	-7	15.0	-9	-2	15.0	-3	-4	15.0	3	0	15.0	9	0	15.0	15	-2	9.0	-21	-5	9.0	-15	0	9.0	-9	-4
78	1.0	-4.49	5.59471949918	1	27.0	-3	-7	27.0	3	1	21.0	-9	-9	21.0	-3	-3	21.0	3	-1	21.0	9	-1	15.0	-15	-6	15.0	-9	-3	15.0	-3	-5	15.0	3	-1	15.0	9	1	15.0	15	1	9.0	-21	-3	9.0	-15	-5	9.0	-9	-3
78	1.0	-5.87	5.50112074143	1	27.0	-3	-14	27.0	3	-12	21.0	-9	-5	21.0	-3	-1	21.0	3	-10	21.0	9	-5	15.0	-15	-9	15.0	-9	-9	15.0	-3	-3	15.0	3	-3	15.0	9	-3	15.0	15	-1	9.0	-21	0	9.0	-15	-3	9.0	-9	-3
78	1.0	-4.1	3.68919992389	1	27.0	-3	-7	27.0	3	-2	21.0	-9	-7	21.0	-3	-1	21.0	3	-6	21.0	9	1	15.0	-15	-8	15.0	-9	-6	15.0	-3	-3	15.0	3	1	15.0	9	-3	15.0	15	-1	9.0	-21	-10	9.0	-15	-7	9.0	-9	-5
78	1.0	-5.46	5.36591128529	1	27.0	-3	-8	27.0	3	-10	21.0	-9	-8	21.0	-3	0	21.0	3	-3	21.0	9	-4	15.0	-15	-8	15.0	-9	-5	15.0	-3	-6	15.0	3	0	15.0	9	-7	15.0	15	-8	9.0	-21	-1	9.0	-15	-6	9.0	-9	-4
78	1.0	-3.09	3.63361538751	1	27.0	-3	-4	27.0	3	3	21.0	-9	-4	21.0	-3	-4	21.0	3	-1	21.0	9	2	15.0	-15	-3	15.0	-9	-3	15.0	-3	-2	15.0	3	0	15.0	9	-2	15.0	15	0	9.0	-21	-3	9.0	-15	0	9.0	-9	-4
78	1.0	-4.52	4.65756984518	1	27.0	-3	-4	27.0	3	-5	21.0	-9	-6	21.0	-3	-5	21.0	3	2	21.0	9	-1	15.0	-15	-4	15.0	-9	-4	15.0	-3	-3	15.0	3	-3	15.0	9	-4	15.0	15	-6	9.0	-21	-6	9.0	-15	-5	9.0	-9	-5
78	1.0	-4.78	4.8743361539	1	27.0	-3	-10	27.0	3	-10	21.0	-9	-6	21.0	-3	-7	21.0	3	-7	21.0	9	-1	15.0	-15	-4	15.0	-9	-4	15.0	-3	-7	15.0	3	-3	15.0	9	-2	15.0	15	-1	9.0	-21	-4	9.0	-15	-3	9.0	-9	-3
78	1.0	-3.57	4.41129299439	1	27.0	-3	1	27.0	3	-4	21.0	-9	1	21.0	-3	0	21.0	3	-2	21.0	9	-3	15.0	-15	-4	15.0	-9	-3	15.0	-3	-4	15.0	3	-1	15.0	9	0	15.0	15	-3	9.0	-21	-1	9.0	-15	-2	9.0	-9	-2
78	1.0	-5.43	4.60015941753	1	27.0	-3	1	27.0	3	0	21.0	-9	-1	21.0	-3	-2	21.0	3	-2	21.0	9	-3	15.0	-15	-11	15.0	-9	-5	15.0	-3	-2	15.0	3	-3	15.0	9	-6	15.0	15	-3	9.0	-21	-3	9.0	-15	-8	9.0	-9	-6
78	1.0	-3.4	4.18568990729	1	27.0	-3	-4	27.0	3	0	21.0	-9	-4	21.0	-3	-3	21.0	3	2	21.0	9	2	15.0	-15	-5	15.0	-9	-2	15.0	-3	-1	15.0	3	-1	15.0	9	-2	15.0	15	-1	9.0	-21	-4	9.0	-15	-7	9.0	-9	-3
78	1.0	-3.56	4.6032111554	1	27.0	-3	-3	27.0	3	-2	21.0	-9	-5	21.0	-3	-6	21.0	3	-2	21.0	9	0	15.0	-15	-5	15.0	-9	-3	15.0	-3	0	15.0	3	1	15.0	9	0	15.0	15	1	9.0	-21	-3	9.0	-15	-6	9.0	-9	-4
78	1.0	-4.29	2.62892358498	1	27.0	-3	-4	27.0	3	-4	21.0	-9	-4	21.0	-3	-5	21.0	3	-5	21.0	9	-4	15.0	-15	-4	15.0	-9	-6	15.0	-3	-3	15.0	3	0	15.0	9	-2	15.0	15	-3	9.0	-21	-4	9.0	-15	-5	9.0	-9	-3
78	1.0	-5.55	4.03351158251	1	27.0	-3	-2	27.0	3	-4	21.0	-9	0	21.0	-3	-7	21.0	3	-10	21.0	9	-2	15.0	-15	-5	15.0	-9	-4	15.0	-3	-7	15.0	3	-2	15.0	9	-2	15.0	15	-7	9.0	-21	-6	9.0	-15	-3	9.0	-9	-7
78	1.0	-3.76	4.84447370621	1	27.0	-3	-2	27.0	3	-7	21.0	-9	-4	21.0	-3	-1	21.0	3	-2	21.0	9	0	15.0	-15	0	15.0	-9	-4	15.0	-3	-3	15.0	3	0	15.0	9	-3	15.0	15	-1	9.0	-21	0	9.0	-15	-3	9.0	-9	-5
80	0.0	2.18	5.97420074234	1	-27.0	-3	-13	-27.0	3	-11	-21.0	-9	3	-21.0	-3	3	-21.0	3	-12	-21.0	9	-17	-15.0	-15	4	-15.0	-9	5	-15.0	-3	3	-15.0	3	4	-15.0	9	-14	-15.0	15	-10	-9.0	-21	2	-9.0	-15	5	-9.0	-9	5
80	0.0	0.16	4.20450551988	1	-27.0	-3	-9	-27.0	3	-13	-21.0	-9	2	-21.0	-3	2	-21.0	3	-9	-21.0	9	-11	-15.0	-15	2	-15.0	-9	2	-15.0	-3	2	-15.0	3	3	-15.0	9	-1	-15.0	15	-7	-9.0	-21	3	-9.0	-15	2	-9.0	-9	2
80	0.0	2.99	4.75754344256	1	-27.0	-3	-14	-27.0	3	-5	-21.0	-9	5	-21.0	-3	6	-21.0	3	0	-21.0	9	-9	-15.0	-15	5	-15.0	-9	4	-15.0	-3	4	-15.0	3	6	-15.0	9	0	-15.0	15	-12	-9.0	-21	5	-9.0	-15	4	-9.0	-9	4
80	0.0	1.0	3.50349965091	1	-27.0	-3	-1	-27.0	3	-2	-21.0	-9	3	-21.0	-3	3	-21.0	3	-2	-21.0	9	-13	-15.0	-15	4	-15.0	-9	4	-15.0	-3	3	-15.0	3	-1	-15.0	9	-7	-15.0	15	-7	-9.0	-21	4	-9.0	-15	3	-9.0	-9	3
80	0.0	1.07	3.36631176541	1	-27.0	-3	-6	-27.0	3	-8	-21.0	-9	2	-21.0	-3	2	-21.0	3	-4	-21.0	9	-10	-15.0	-15	4	-15.0	-9	5	-15.0	-3	2	-15.0	3	0	-15.0	9	0	-15.0	15	-3	-9.0	-21	5	-9.0	-15	2	-9.0	-9	2
80	0.0	2.34	2.69236829925	1	-27.0	-3	-1	-27.0	3	0	-21.0	-9	3	-21.0	-3	3	-21.0	3	2	-21.0	9	-1	-15.0	-15	5	-15.0	-9	4	-15.0	-3	5	-15.0	3	-1	-15.0	9	-3	-15.0	15	-2	-9.0	-21	6	-9.0	-15	5	-9.0	-9	5
80	0.0	0.89	4.64591154862	1	-27.0	-3	-13	-27.0	3	-6	-21.0	-9	3	-21.0	-3	-2	-21.0	3	0	-21.0	9	-21	-15.0	-15	2	-15.0	-9	5	-15.0	-3	0	-15.0	3	-1	-15.0	9	-4	-15.0	15	-1	-9.0	-21	3	-9.0	-15	2	-9.0	-9	2
80	0.0	2.26	3.45115837331	1	-27.0	-3	3	-27.0	3	-5	-21.0	-9	5	-21.0	-3	4	-21.0	3	-3	-21.0	9	-2	-15.0	-15	5	-15.0	-9	5	-15.0	-3	4	-15.0	3	0	-15.0	9	-7	-15.0	15	-4	-9.0	-21	5	-9.0	-15	4	-9.0	-9	4
80	0.0	1.4	3.3691798036	1	-27.0	-3	-3	-27.0	3	-2	-21.0	-9	4	-21.0	-3	3	-21.0	3	0	-21.0	9	1	-15.0	-15	3	-15.0	-9	6	-15.0	-3	1	-15.0	3	-2	-15.0	9	-6	-15.0	15	-3	-9.0	-21	4	-9.0	-15	3	-9.0	-9	5
80	0.0	1.04	4.07874259748	1	-27.0	-3	-9	-27.0	3	-9	-21.0	-9	3	-21.0	-3	-5	-21.0	3	-5	-21.0	9	-10	-15.0	-15	4	-15.0	-9	5	-15.0	-3	2	-15.0	3	1	-15.0	9	-9	-15.0	15	-4	-9.0	-21	5	-9.0	-15	4	-9.0	-9	2
80	0.0	0.1	4.46274337503	1	-27.0	-3	1	-27.0	3	-12	-21.0	-9	3	-21.0	-3	2	-21.0	3	-11	-21.0	9	-11	-15.0	-15	4	-15.0	-9	5	-15.0	-3	2	-15.0	3	-2	-15.0	9	-7	-15.0	15	-11	-9.0	-21	5	-9.0	-15	4	-9.0	-9	2
80	0.0	0.61	3.3549764033	1	-27.0	-3	1	-27.0	3	-2	-21.0	-9	3	-21.0	-3	4	-21.0	3	-2	-21.0	9	-2	-15.0	-15	4	-15.0	-9	3	-15.0	-3	4	-15.0	3	-4	-15.0	9	-2	-15.0	15	-12	-9.0	-21	5	-9.0	-15	4	-9.0	-9	4
80	0.0	0.52	3.4245388984	1	-27.0	-3	-6	-27.0	3	-2	-21.0	-9	8	-21.0	-3	-2	-21.0	3	0	-21.0	9	-12	-15.0	-15	2	-15.0	-9	8	-15.0	-3	1	-15.0	3	0	-15.0	9	-4	-15.0	15	-3	-9.0	-21	4	-9.0	-15	3	-9.0	-9	3
80	0.0	0.75	4.60977222865	1	-27.0	-3	-5	-27.0	3	-11	-21.0	-9	4	-21.0	-3	3	-21.0	3	0	-21.0	9	-2	-15.0	-15	4	-15.0	-9	4	-15.0	-3	3	-15.0	3	0	-15.0	9	-5	-15.0	15	-10	-9.0	-21	6	-9.0	-15	5	-9.0	-9	3
80	0.0	1.04	4.04902118407	1	-27.0	-3	3	-27.0	3	0	-21.0	-9	5	-21.0	-3	2	-21.0	3	-1	-21.0	9	-10	-15.0	-15	4	-15.0	-9	5	-15.0	-3	2	-15.0	3	-4	-15.0	9	-10	-15.0	15	-9	-9.0	-21	5	-9.0	-15	4	-9.0	-9	4
80	0.0	0.42	3.94782839288	1	-27.0	-3	-7	-27.0	3	-1	-21.0	-9	3	-21.0	-3	-9	-21.0	3	-3	-21.0	9	-12	-15.0	-15	4	-15.0	-9	5	-15.0	-3	2	-15.0	3	-1	-15.0	9	-3	-15.0	15	-7	-9.0	-21	3	-9.0	-15	4	-9.0	-9	3
80	0.0	-0.39	4.57432990914	1	-27.0	-3	5	-27.0	3	-15	-21.0	-9	1	-21.0	-3	2	-21.0	3	-1	-21.0	9	-15	-15.0	-15	1	-15.0	-9	3	-15.0	-3	0	-15.0	3	0	-15.0	9	-11	-15.0	15	-5	-9.0	-21	3	-9.0	-15	2	-9.0	-9	3
80	0.0	0.69	3.31288985867	1	-27.0	-3	3	-27.0	3	1	-21.0	-9	1	-21.0	-3	2	-21.0	3	-1	-21.0	9	-3	-15.0	-15	6	-15.0	-9	3	-15.0	-3	4	-15.0	3	1	-15.0	9	-11	-15.0	15	-8	-9.0	-21	5	-9.0	-15	4	-9.0	-9	3
80	0.0	-0.89	4.03535648497	1	-27.0	-3	-1	-27.0	3	-5	-21.0	-9	1	-21.0	-3	0	-21.0	3	-5	-21.0	9	-6	-15.0	-15	4	-15.0	-9	3	-15.0	-3	0	-15.0	3	-7	-15.0	9	-9	-15.0	15	-11	-9.0	-21	3	-9.0	-15	2	-9.0	-9	3
80	0.0	2.41	5.70026005599	1	-27.0	-3	-3	-27.0	3	-15	-21.0	-9	6	-21.0	-3	6	-21.0	3	-7	-21.0	9	-12	-15.0	-15	10	-15.0	-9	7	-15.0	-3	6	-15.0	3	6	-15.0	9	0	-15.0	15	0	-9.0	-21	4	-9.0	-15	4	-9.0	-9	6
80	1.0	5.12	2.76500824379	1	27.0	-3	-2	27.0	3	0	21.0	-9	4	21.0	-3	6	21.0	3	7	21.0	9	3	15.0	-15	5	15.0	-9	4	15.0	-3	6	15.0	3	7	15.0	9	3	15.0	15	3	9.0	-21	5	9.0	-15	4	9.0	-9	4
80	1.0	1.88	4.34012017544	1	27.0	-3	-6	27.0	3	-17	21.0	-9	-2	21.0	-3	2	21.0	3	-5	21.0	9	-3	15.0	-15	-1	15.0	-9	2	15.0	-3	2	15.0	3	3	15.0	9	-1	15.0	15	-7	9.0	-21	5	9.0	-15	2	9.0	-9	4
80	1.0	4.45	4.52169064339	1	27.0	-3	-5	27.0	3	-17	21.0	-9	5	21.0	-3	4	21.0	3	-9	21.0	9	5	15.0	-15	3	15.0	-9	4	15.0	-3	8	15.0	3	3	15.0	9	5	15.0	15	1	9.0	-21	7	9.0	-15	4	9.0	-9	4
80	1.0	2.41	1.97216512851	1	27.0	-3	-1	27.0	3	-5	21.0	-9	3	21.0	-3	3	21.0	3	1	21.0	9	-2	15.0	-15	5	15.0	-9	2	15.0	-3	3	15.0	3	0	15.0	9	0	15.0	15	-2	9.0	-21	4	9.0	-15	3	9.0	-9	3
80	1.0	2.75	2.25462487641	1	27.0	-3	2	27.0	3	-4	21.0	-9	4	21.0	-3	4	21.0	3	-2	21.0	9	-1	15.0	-15	5	15.0	-9	5	15.0	-3	2	15.0	3	-1	15.0	9	-1	15.0	15	3	9.0	-21	7	9.0	-15	4	9.0	-9	4
80	1.0	2.81	1.68881673392	1	27.0	-3	1	27.0	3	-1	21.0	-9	1	21.0	-3	3	21.0	3	4	21.0	9	1	15.0	-15	4	15.0	-9	4	15.0	-3	5	15.0	3	3	15.0	9	-1	15.0	15	3	9.0	-21	4	9.0	-15	3	9.0	-9	5
80	1.0	2.49	2.66025651129	1	27.0	-3	0	27.0	3	-11	21.0	-9	2	21.0	-3	3	21.0	3	-1	21.0	9	4	15.0	-15	3	15.0	-9	6	15.0	-3	3	15.0	3	-4	15.0	9	1	15.0	15	0	9.0	-21	4	9.0	-15	3	9.0	-9	5
80	1.0	2.83	2.75646406065	1	27.0	-3	0	27.0	3	-7	21.0	-9	4	21.0	-3	3	21.0	3	-2	21.0	9	-1	15.0	-15	4	15.0	-9	2	15.0	-3	3	15.0	3	-3	15.0	9	0	15.0	15	-1	9.0	-21	8	9.0	-15	5	9.0	-9	5
80	1.0	2.16	2.32164242066	1	27.0	-3	5	27.0	3	-5	21.0	-9	3	21.0	-3	2	21.0	3	-5	21.0	9	-2	15.0	-15	4	15.0	-9	5	15.0	-3	2	15.0	3	-2	15.0	9	3	15.0	15	2	9.0	-21	5	9.0	-15	4	9.0	-9	4
80	1.0	3.05	1.88819864359	1	27.0	-3	2	27.0	3	0	21.0	-9	4	21.0	-3	5	21.0	3	-2	21.0	9	1	15.0	-15	3	15.0	-9	6	15.0	-3	3	15.0	3	-2	15.0	9	4	15.0	15	1	9.0	-21	6	9.0	-15	5	9.0	-9	3
80	1.0	1.96	1.93605217885	1	27.0	-3	4	27.0	3	-4	21.0	-9	2	21.0	-3	1	21.0	3	-2	21.0	9	0	15.0	-15	4	15.0	-9	2	15.0	-3	1	15.0	3	-1	15.0	9	0	15.0	15	-1	9.0	-21	4	9.0	-15	3	9.0	-9	3
80	1.0	2.43	1.96964613125	1	27.0	-3	-2	27.0	3	4	21.0	-9	5	21.0	-3	0	21.0	3	-4	21.0	9	0	15.0	-15	5	15.0	-9	5	15.0	-3	4	15.0	3	0	15.0	9	0	15.0	15	1	9.0	-21	5	9.0	-15	4	9.0	-9	4
80	1.0	2.57	2.47764435879	1	27.0	-3	3	27.0	3	-9	21.0	-9	1	21.0	-3	2	21.0	3	-5	21.0	9	1	15.0	-15	5	15.0	-9	5	15.0	-3	2	15.0	3	-1	15.0	9	1	15.0	15	0	9.0	-21	5	9.0	-15	4	9.0	-9	4
80	1.0	1.94	2.63471247083	1	27.0	-3	1	27.0	3	-8	21.0	-9	3	21.0	-3	0	21.0	3	-6	21.0	9	2	15.0	-15	4	15.0	-9	3	15.0	-3	2	15.0	3	-3	15.0	9	0	15.0	15	1	9.0	-21	3	9.0	-15	2	9.0	-9	2
80	1.0	2.02	3.52142128169	1	27.0	-3	0	27.0	3	-19	21.0	-9	2	21.0	-3	3	21.0	3	-1	21.0	9	-1	15.0	-15	2	15.0	-9	4	15.0	-3	3	15.0	3	-3	15.0	9	1	15.0	15	0	9.0	-21	4	9.0	-15	3	9.0	-9	3
80	1.0	2.25	1.86951813022	1	27.0	-3	3	27.0	3	-4	21.0	-9	3	21.0	-3	2	21.0	3	0	21.0	9	2	15.0	-15	3	15.0	-9	5	15.0	-3	4	15.0	3	-3	15.0	9	2	15.0	15	2	9.0	-21	3	9.0	-15	4	9.0	-9	1
80	1.0	1.18	1.89242452643	1	27.0	-3	2	27.0	3	-4	21.0	-9	2	21.0	-3	1	21.0	3	1	21.0	9	3	15.0	-15	1	15.0	-9	0	15.0	-3	1	15.0	3	-1	15.0	9	-1	15.0	15	-1	9.0	-21	4	9.0	-15	3	9.0	-9	4
80	1.0	0.59	3.33566937751	1	27.0	-3	5	27.0	3	-4	21.0	-9	1	21.0	-3	-2	21.0	3	-7	21.0	9	-5	15.0	-15	5	15.0	-9	1	15.0	-3	2	15.0	3	-2	15.0	9	-2	15.0	15	0	9.0	-21	3	9.0	-15	0	9.0	-9	1
80	1.0	0.95	2.72724093861	1	27.0	-3	3	27.0	3	-6	21.0	-9	1	21.0	-3	4	21.0	3	-3	21.0	9	0	15.0	-15	4	15.0	-9	1	15.0	-3	0	15.0	3	-6	15.0	9	0	15.0	15	0	9.0	-21	1	9.0	-15	2	9.0	-9	3
80	1.0	2.94	6.39194836662	1	27.0	-3	-6	27.0	3	-15	21.0	-9	-2	21.0	-3	3	21.0	3	-20	21.0	9	-9	15.0	-15	-1	15.0	-9	0	15.0	-3	5	15.0	3	-6	15.0	9	-12	15.0	15	-1	9.0	-21	1	9.0	-15	5	9.0	-9	5
81	1.0	-1.19	1.88449400292	1	27.0	-3	-3	27.0	3	2	21.0	-9	-3	21.0	-3	-3	21.0	3	1	21.0	9	0	15.0	-15	-3	15.0	-9	0	15.0	-3	-1	15.0	3	-2	15.0	9	-1	15.0	15	-4	9.0	-21	-4	9.0	-15	-1	9.0	-9	-1
81	1.0	-1.04	1.65708934522	1	27.0	-3	-3	27.0	3	1	21.0	-9	-5	21.0	-3	-3	21.0	3	-1	21.0	9	-2	15.0	-15	-2	15.0	-9	-2	15.0	-3	-3	15.0	3	-2	15.0	9	-1	15.0	15	0	9.0	-21	-6	9.0	-15	-5	9.0	-9	-1
81	1.0	-0.14	1.88897316229	1	27.0	-3	1	27.0	3	4	21.0	-9	1	21.0	-3	1	21.0	3	0	21.0	9	3	15.0	-15	-1	15.0	-9	-2	15.0	-3	-3	15.0	3	-1	15.0	9	0	15.0	15	1	9.0	-21	0	9.0	-15	-3	9.0	-9	-1
81	1.0	-0.31	1.84676293371	1	27.0	-3	0	27.0	3	2	21.0	-9	-1	21.0	-3	-2	21.0	3	0	21.0	9	-1	15.0	-15	-3	15.0	-9	-1	15.0	-3	-2	15.0	3	2	15.0	9	0	15.0	15	-1	9.0	-21	-3	9.0	-15	-2	9.0	-9	-1
81	1.0	-0.37	1.99262758836	1	27.0	-3	1	27.0	3	3	21.0	-9	-2	21.0	-3	-3	21.0	3	3	21.0	9	-2	15.0	-15	-1	15.0	-9	-2	15.0	-3	-3	15.0	3	-1	15.0	9	1	15.0	15	-2	9.0	-21	-2	9.0	-15	-1	9.0	-9	0
81	1.0	0.63	1.4055827066	1	27.0	-3	3	27.0	3	1	21.0	-9	0	21.0	-3	1	21.0	3	3	21.0	9	2	15.0	-15	1	15.0	-9	0	15.0	-3	-1	15.0	3	-1	15.0	9	1	15.0	15	0	9.0	-21	0	9.0	-15	-1	9.0	-9	0
81	1.0	0.33	1.52818487743	1	27.0	-3	1	27.0	3	1	21.0	-9	1	21.0	-3	0	21.0	3	1	21.0	9	1	15.0	-15	-1	15.0	-9	1	15.0	-3	0	15.0	3	1	15.0	9	1	15.0	15	0	9.0	-21	-1	9.0	-15	0	9.0	-9	1
81	1.0	0.08	1.30498891889	1	27.0	-3	1	27.0	3	1	21.0	-9	-1	21.0	-3	-2	21.0	3	3	21.0	9	-1	15.0	-15	-1	15.0	-9	-1	15.0	-3	0	15.0	3	1	15.0	9	1	15.0	15	-2	9.0	-21	-1	9.0	-15	-2	9.0	-9	1
81	1.0	0.52	1.65932185534	1	27.0	-3	2	27.0	3	5	21.0	-9	0	21.0	-3	-1	21.0	3	5	21.0	9	1	15.0	-15	-1	15.0	-9	0	15.0	-3	-1	15.0	3	-3	15.0	9	1	15.0	15	0	9.0	-21	0	9.0	-15	-1	9.0	-9	0
81	1.0	0.62	1.78176383198	1	27.0	-3	2	27.0	3	2	21.0	-9	0	21.0	-3	-1	21.0	3	2	21.0	9	2	15.0	-15	0	15.0	-9	0	15.0	-3	-1	15.0	3	0	15.0	9	2	15.0	15	1	9.0	-21	-2	9.0	-15	-3	9.0	-9	0
81	1.0	0.69	1.52378012927	1	27.0	-3	0	27.0	3	1	21.0	-9	-2	21.0	-3	-1	21.0	3	5	21.0	9	-1	15.0	-15	0	15.0	-9	-2	15.0	-3	-1	15.0	3	1	15.0	9	1	15.0	15	1	9.0	-21	0	9.0	-15	1	9.0	-9	0
81	1.0	1.13	1.70638248247	1	27.0	-3	2	27.0	3	1	21.0	-9	2	21.0	-3	1	21.0	3	3	21.0	9	3	15.0	-15	-1	15.0	-9	0	15.0	-3	-3	15.0	3	1	15.0	9	1	15.0	15	3	9.0	-21	-2	9.0	-15	1	9.0	-9	0
81	1.0	-0.8	2.60948496158	1	27.0	-3	2	27.0	3	2	21.0	-9	-2	21.0	-3	-1	21.0	3	-1	21.0	9	-3	15.0	-15	-2	15.0	-9	-1	15.0	-3	-1	15.0	3	-1	15.0	9	-1	15.0	15	-1	9.0	-21	-4	9.0	-15	-7	9.0	-9	0
81	1.0	0.47	1.90544524157	1	27.0	-3	1	27.0	3	2	21.0	-9	1	21.0	-3	0	21.0	3	2	21.0	9	2	15.0	-15	-2	15.0	-9	-1	15.0	-3	0	15.0	3	2	15.0	9	0	15.0	15	0	9.0	-21	-3	9.0	-15	-1	9.0	-9	1
81	1.0	0.54	2.06731425654	1	27.0	-3	1	27.0	3	-1	21.0	-9	-1	21.0	-3	0	21.0	3	1	21.0	9	3	15.0	-15	1	15.0	-9	1	15.0	-3	0	15.0	3	1	15.0	9	1	15.0	15	3	9.0	-21	1	9.0	-15	1	9.0	-9	1
81	1.0	-0.12	1.57348620062	1	27.0	-3	2	27.0	3	1	21.0	-9	-2	21.0	-3	0	21.0	3	-1	21.0	9	-1	15.0	-15	0	15.0	-9	-4	15.0	-3	-2	15.0	3	1	15.0	9	-1	15.0	15	-1	9.0	-21	0	9.0	-15	-2	9.0	-9	0
81	1.0	0.33	1.56244403821	1	27.0	-3	2	27.0	3	5	21.0	-9	-2	21.0	-3	0	21.0	3	1	21.0	9	1	15.0	-15	0	15.0	-9	0	15.0	-3	-2	15.0	3	1	15.0	9	3	15.0	15	1	9.0	-21	0	9.0	-15	2	9.0	-9	0
81	1.0	1.53	1.5982024216	1	27.0	-3	3	27.0	3	1	21.0	-9	1	21.0	-3	3	21.0	3	3	21.0	9	3	15.0	-15	0	15.0	-9	1	15.0	-3	1	15.0	3	3	15.0	9	1	15.0	15	3	9.0	-21	-1	9.0	-15	1	9.0	-9	1
81	1.0	0.78	1.72249704744	1	27.0	-3	2	27.0	3	3	21.0	-9	0	21.0	-3	0	21.0	3	1	21.0	9	-1	15.0	-15	1	15.0	-9	0	15.0	-3	0	15.0	3	1	15.0	9	1	15.0	15	1	9.0	-21	-4	9.0	-15	-2	9.0	-9	0
81	1.0	1.75	1.34856495987	1	27.0	-3	2	27.0	3	1	21.0	-9	0	21.0	-3	2	21.0	3	-1	21.0	9	1	15.0	-15	0	15.0	-9	0	15.0	-3	2	15.0	3	1	15.0	9	1	15.0	15	1	9.0	-21	1	9.0	-15	0	9.0	-9	2
83	1.0	-2.23	2.35934022017	1	27.0	-3	-3	27.0	3	-5	21.0	-9	1	21.0	-3	-4	21.0	3	-5	21.0	9	-5	15.0	-15	-1	15.0	-9	-3	15.0	-3	-1	15.0	3	-5	15.0	9	-3	15.0	15	-1	9.0	-21	1	9.0	-15	-1	9.0	-9	-5
83	1.0	-1.63	2.55227234394	1	27.0	-3	-6	27.0	3	-5	21.0	-9	2	21.0	-3	-3	21.0	3	-5	21.0	9	-5	15.0	-15	-2	15.0	-9	-2	15.0	-3	-4	15.0	3	-5	15.0	9	-1	15.0	15	-3	9.0	-21	2	9.0	-15	1	9.0	-9	-6
83	1.0	-2.97	3.08813923287	1	27.0	-3	-2	27.0	3	-8	21.0	-9	0	21.0	-3	-8	21.0	3	-3	21.0	9	-1	15.0	-15	1	15.0	-9	-3	15.0	-3	-7	15.0	3	-7	15.0	9	-3	15.0	15	1	9.0	-21	1	9.0	-15	0	9.0	-9	-7
83	1.0	-2.14	3.46562729517	1	27.0	-3	-5	27.0	3	-12	21.0	-9	1	21.0	-3	-6	21.0	3	-8	21.0	9	-4	15.0	-15	-2	15.0	-9	-3	15.0	-3	-3	15.0	3	-4	15.0	9	-4	15.0	15	1	9.0	-21	-3	9.0	-15	1	9.0	-9	-3
83	1.0	-2.82	2.94153754646	1	27.0	-3	-2	27.0	3	-10	21.0	-9	-1	21.0	-3	-4	21.0	3	-8	21.0	9	-2	15.0	-15	-2	15.0	-9	-1	15.0	-3	-4	15.0	3	-2	15.0	9	0	15.0	15	0	9.0	-21	-10	9.0	-15	-10	9.0	-9	-10
83	1.0	-0.61	2.78831314527	1	27.0	-3	0	27.0	3	-12	21.0	-9	2	21.0	-3	-4	21.0	3	-4	21.0	9	-2	15.0	-15	1	15.0	-9	-4	15.0	-3	-4	15.0	3	-2	15.0	9	2	15.0	15	0	9.0	-21	0	9.0	-15	0	9.0	-9	-4
83	1.0	-0.78	4.83913134321	1	27.0	-3	2	27.0	3	-29	21.0	-9	1	21.0	-3	-2	21.0	3	-2	21.0	9	-5	15.0	-15	-1	15.0	-9	1	15.0	-3	-6	15.0	3	0	15.0	9	2	15.0	15	2	9.0	-21	0	9.0	-15	0	9.0	-9	-4
83	1.0	-1.38	4.58349297405	1	27.0	-3	0	27.0	3	-26	21.0	-9	0	21.0	-3	-2	21.0	3	0	21.0	9	-6	15.0	-15	2	15.0	-9	0	15.0	-3	-4	15.0	3	-4	15.0	9	-4	15.0	15	2	9.0	-21	0	9.0	-15	0	9.0	-9	-10
83	1.0	-0.74	2.46320053239	1	27.0	-3	0	27.0	3	-8	21.0	-9	2	21.0	-3	-4	21.0	3	-2	21.0	9	-4	15.0	-15	-1	15.0	-9	1	15.0	-3	-2	15.0	3	0	15.0	9	-2	15.0	15	0	9.0	-21	-3	9.0	-15	-2	9.0	-9	-4
83	1.0	-1.05	3.51726832508	1	27.0	-3	-1	27.0	3	-16	21.0	-9	-3	21.0	-3	-1	21.0	3	-9	21.0	9	-2	15.0	-15	-1	15.0	-9	0	15.0	-3	-1	15.0	3	-5	15.0	9	0	15.0	15	-2	9.0	-21	0	9.0	-15	0	9.0	-9	-5
83	1.0	-1.22	4.59845839471	1	27.0	-3	-1	27.0	3	-29	21.0	-9	0	21.0	-3	-1	21.0	3	-4	21.0	9	-2	15.0	-15	1	15.0	-9	-2	15.0	-3	-5	15.0	3	-2	15.0	9	-4	15.0	15	-2	9.0	-21	0	9.0	-15	-1	9.0	-9	-5
83	1.0	-0.09	2.50114170009	1	27.0	-3	1	27.0	3	-3	21.0	-9	2	21.0	-3	-8	21.0	3	-5	21.0	9	-3	15.0	-15	0	15.0	-9	3	15.0	-3	-6	15.0	3	-1	15.0	9	1	15.0	15	1	9.0	-21	1	9.0	-15	1	9.0	-9	-4
83	1.0	-1.25	2.70348359148	1	27.0	-3	1	27.0	3	-9	21.0	-9	0	21.0	-3	-6	21.0	3	-3	21.0	9	-4	15.0	-15	1	15.0	-9	-3	15.0	-3	-6	15.0	3	0	15.0	9	1	15.0	15	0	9.0	-21	-1	9.0	-15	-4	9.0	-9	-4
83	1.0	-1.15	2.52466266432	1	27.0	-3	3	27.0	3	-8	21.0	-9	-5	21.0	-3	-3	21.0	3	-1	21.0	9	-4	15.0	-15	0	15.0	-9	-4	15.0	-3	-5	15.0	3	-2	15.0	9	-2	15.0	15	0	9.0	-21	-2	9.0	-15	-1	9.0	-9	-3
83	1.0	-1.42	2.67322526797	1	27.0	-3	0	27.0	3	-9	21.0	-9	0	21.0	-3	-4	21.0	3	-6	21.0	9	-3	15.0	-15	-1	15.0	-9	-3	15.0	-3	-4	15.0	3	-2	15.0	9	1	15.0	15	-2	9.0	-21	-3	9.0	-15	-4	9.0	-9	-4
83	1.0	-1.18	2.64087329584	1	27.0	-3	2	27.0	3	-8	21.0	-9	-2	21.0	-3	-2	21.0	3	-6	21.0	9	-3	15.0	-15	0	15.0	-9	-1	15.0	-3	-4	15.0	3	-3	15.0	9	0	15.0	15	-1	9.0	-21	1	9.0	-15	0	9.0	-9	-4
83	1.0	-1.92	3.03668033401	1	27.0	-3	1	27.0	3	-8	21.0	-9	2	21.0	-3	-1	21.0	3	-1	21.0	9	-6	15.0	-15	-2	15.0	-9	-6	15.0	-3	-3	15.0	3	-6	15.0	9	-1	15.0	15	-2	9.0	-21	0	9.0	-15	-1	9.0	-9	-4
83	1.0	-0.98	2.50591770204	1	27.0	-3	-2	27.0	3	-5	21.0	-9	1	21.0	-3	-2	21.0	3	3	21.0	9	-2	15.0	-15	1	15.0	-9	-3	15.0	-3	-4	15.0	3	-1	15.0	9	3	15.0	15	0	9.0	-21	-1	9.0	-15	-1	9.0	-9	-7
83	1.0	-2.14	2.63721183725	1	27.0	-3	0	27.0	3	-3	21.0	-9	-5	21.0	-3	0	21.0	3	-3	21.0	9	-2	15.0	-15	-1	15.0	-9	-3	15.0	-3	-4	15.0	3	-1	15.0	9	-1	15.0	15	-2	9.0	-21	-1	9.0	-15	-4	9.0	-9	-7
83	1.0	-0.77	3.67170100026	1	27.0	-3	4	27.0	3	-16	21.0	-9	2	21.0	-3	-5	21.0	3	-11	21.0	9	-5	15.0	-15	0	15.0	-9	0	15.0	-3	-3	15.0	3	-1	15.0	9	-1	15.0	15	0	9.0	-21	4	9.0	-15	0	9.0	-9	-4
84	0.0	-0.4	2.96224610064	1	-27.0	-3	-1	-27.0	3	6	-21.0	-9	1	-21.0	-3	3	-21.0	3	0	-21.0	9	2	-15.0	-15	1	-15.0	-9	-3	-15.0	-3	-5	-15.0	3	0	-15.0	9	4	-15.0	15	1	-9.0	-21	1	-9.0	-15	4	-9.0	-9	0
84	0.0	-0.96	3.58745963973	1	-27.0	-3	-8	-27.0	3	0	-21.0	-9	-4	-21.0	-3	-2	-21.0	3	2	-21.0	9	0	-15.0	-15	2	-15.0	-9	1	-15.0	-3	-19	-15.0	3	0	-15.0	9	2	-15.0	15	2	-9.0	-21	3	-9.0	-15	0	-9.0	-9	-1
84	0.0	-1.34	2.49018150374	1	-27.0	-3	1	-27.0	3	2	-21.0	-9	-3	-21.0	-3	0	-21.0	3	2	-21.0	9	0	-15.0	-15	1	-15.0	-9	-1	-15.0	-3	-10	-15.0	3	-3	-15.0	9	-2	-15.0	15	2	-9.0	-21	1	-9.0	-15	-2	-9.0	-9	-1
84	0.0	0.29	2.30103642462	1	-27.0	-3	1	-27.0	3	0	-21.0	-9	1	-21.0	-3	2	-21.0	3	2	-21.0	9	2	-15.0	-15	4	-15.0	-9	3	-15.0	-3	-9	-15.0	3	2	-15.0	9	2	-15.0	15	0	-9.0	-21	-3	-9.0	-15	0	-9.0	-9	1
84	0.0	-0.48	2.4344778399	1	-27.0	-3	-1	-27.0	3	2	-21.0	-9	-6	-21.0	-3	-2	-21.0	3	2	-21.0	9	2	-15.0	-15	1	-15.0	-9	-1	-15.0	-3	-10	-15.0	3	0	-15.0	9	2	-15.0	15	-1	-9.0	-21	3	-9.0	-15	0	-9.0	-9	-1
84	0.0	-0.28	2.68385441293	1	-27.0	-3	-3	-27.0	3	1	-21.0	-9	3	-21.0	-3	-1	-21.0	3	2	-21.0	9	2	-15.0	-15	3	-15.0	-9	-1	-15.0	-3	-11	-15.0	3	2	-15.0	9	-2	-15.0	15	2	-9.0	-21	3	-9.0	-15	2	-9.0	-9	-1
84	0.0	-0.09	3.26665026006	1	-27.0	-3	-1	-27.0	3	5	-21.0	-9	-12	-21.0	-3	1	-21.0	3	2	-21.0	9	0	-15.0	-15	2	-15.0	-9	-5	-15.0	-3	-12	-15.0	3	0	-15.0	9	2	-15.0	15	2	-9.0	-21	2	-9.0	-15	-1	-9.0	-9	0
84	0.0	-0.39	2.70195717009	1	-27.0	-3	1	-27.0	3	4	-21.0	-9	1	-21.0	-3	-2	-21.0	3	1	-21.0	9	3	-15.0	-15	3	-15.0	-9	-9	-15.0	-3	-8	-15.0	3	1	-15.0	9	1	-15.0	15	1	-9.0	-21	1	-9.0	-15	1	-9.0	-9	-1
84	0.0	-0.33	3.51563120152	1	-27.0	-3	-4	-27.0	3	1	-21.0	-9	-6	-21.0	-3	0	-21.0	3	0	-21.0	9	2	-15.0	-15	1	-15.0	-9	-4	-15.0	-3	-12	-15.0	3	2	-15.0	9	4	-15.0	15	2	-9.0	-21	4	-9.0	-15	2	-9.0	-9	-2
84	0.0	-0.82	2.15772574535	1	-27.0	-3	3	-27.0	3	1	-21.0	-9	-8	-21.0	-3	-1	-21.0	3	0	-21.0	9	0	-15.0	-15	0	-15.0	-9	-3	-15.0	-3	-5	-15.0	3	0	-15.0	9	0	-15.0	15	0	-9.0	-21	2	-9.0	-15	1	-9.0	-9	-1
84	0.0	0.24	2.57832290833	1	-27.0	-3	-5	-27.0	3	4	-21.0	-9	-1	-21.0	-3	-1	-21.0	3	1	-21.0	9	7	-15.0	-15	3	-15.0	-9	-3	-15.0	-3	-5	-15.0	3	1	-15.0	9	1	-15.0	15	3	-9.0	-21	2	-9.0	-15	1	-9.0	-9	-3
84	0.0	1.06	2.2986236291	1	-27.0	-3	0	-27.0	3	3	-21.0	-9	1	-21.0	-3	-1	-21.0	3	5	-21.0	9	2	-15.0	-15	2	-15.0	-9	1	-15.0	-3	-10	-15.0	3	2	-15.0	9	2	-15.0	15	-2	-9.0	-21	0	-9.0	-15	1	-9.0	-9	1
84	0.0	-0.06	2.72428152068	1	-27.0	-3	-5	-27.0	3	3	-21.0	-9	3	-21.0	-3	-5	-21.0	3	1	-21.0	9	2	-15.0	-15	3	-15.0	-9	-1	-15.0	-3	-11	-15.0	3	2	-15.0	9	2	-15.0	15	2	-9.0	-21	2	-9.0	-15	1	-9.0	-9	-1
84	0.0	-0.09	3.16296336604	1	-27.0	-3	-9	-27.0	3	3	-21.0	-9	0	-21.0	-3	-5	-21.0	3	5	-21.0	9	2	-15.0	-15	1	-15.0	-9	-3	-15.0	-3	-12	-15.0	3	2	-15.0	9	2	-15.0	15	2	-9.0	-21	2	-9.0	-15	1	-9.0	-9	-1
84	0.0	-0.62	3.10972163183	1	-27.0	-3	-8	-27.0	3	3	-21.0	-9	-4	-21.0	-3	-12	-21.0	3	3	-21.0	9	6	-15.0	-15	-1	-15.0	-9	-1	-15.0	-3	-6	-15.0	3	2	-15.0	9	2	-15.0	15	2	-9.0	-21	2	-9.0	-15	1	-9.0	-9	-1
84	0.0	0.39	4.04617757163	1	-27.0	-3	-9	-27.0	3	3	-21.0	-9	0	-21.0	-3	-17	-21.0	3	3	-21.0	9	4	-15.0	-15	2	-15.0	-9	0	-15.0	-3	-15	-15.0	3	2	-15.0	9	2	-15.0	15	0	-9.0	-21	2	-9.0	-15	3	-9.0	-9	-1
84	0.0	-0.06	4.35490978273	1	-27.0	-3	-4	-27.0	3	5	-21.0	-9	-2	-21.0	-3	-8	-21.0	3	3	-21.0	9	4	-15.0	-15	2	-15.0	-9	0	-15.0	-3	-24	-15.0	3	0	-15.0	9	0	-15.0	15	2	-9.0	-21	2	-9.0	-15	1	-9.0	-9	-1
84	0.0	0.35	2.70464379156	1	-27.0	-3	0	-27.0	3	3	-21.0	-9	-2	-21.0	-3	1	-21.0	3	3	-21.0	9	3	-15.0	-15	1	-15.0	-9	-2	-15.0	-3	-9	-15.0	3	2	-15.0	9	3	-15.0	15	0	-9.0	-21	4	-9.0	-15	1	-9.0	-9	1
84	1.0	-0.91	2.20703509749	1	27.0	-3	2	27.0	3	-6	21.0	-9	2	21.0	-3	-5	21.0	3	-2	21.0	9	-2	15.0	-15	-1	15.0	-9	-2	15.0	-3	-5	15.0	3	0	15.0	9	0	15.0	15	-5	9.0	-21	-2	9.0	-15	-3	9.0	-9	-3
84	1.0	-0.59	1.86810798697	1	27.0	-3	0	27.0	3	0	21.0	-9	2	21.0	-3	-1	21.0	3	0	21.0	9	0	15.0	-15	0	15.0	-9	-2	15.0	-3	-3	15.0	3	0	15.0	9	0	15.0	15	-2	9.0	-21	-3	9.0	-15	-1	9.0	-9	-2
84	1.0	-0.46	1.72071120727	1	27.0	-3	1	27.0	3	-5	21.0	-9	1	21.0	-3	0	21.0	3	0	21.0	9	0	15.0	-15	0	15.0	-9	-3	15.0	-3	0	15.0	3	0	15.0	9	0	15.0	15	0	9.0	-21	-1	9.0	-15	-4	9.0	-9	-1
84	1.0	-0.02	1.65837624341	1	27.0	-3	-1	27.0	3	0	21.0	-9	3	21.0	-3	-2	21.0	3	0	21.0	9	2	15.0	-15	1	15.0	-9	-1	15.0	-3	-2	15.0	3	0	15.0	9	0	15.0	15	0	9.0	-21	-1	9.0	-15	-2	9.0	-9	1
84	1.0	-0.18	1.83818324632	1	27.0	-3	1	27.0	3	1	21.0	-9	1	21.0	-3	-6	21.0	3	1	21.0	9	3	15.0	-15	-3	15.0	-9	-1	15.0	-3	0	15.0	3	1	15.0	9	-1	15.0	15	-1	9.0	-21	-1	9.0	-15	-2	9.0	-9	-1
84	1.0	-0.02	2.0473837921	1	27.0	-3	0	27.0	3	-8	21.0	-9	2	21.0	-3	-2	21.0	3	1	21.0	9	-1	15.0	-15	-1	15.0	-9	0	15.0	-3	-1	15.0	3	1	15.0	9	1	15.0	15	1	9.0	-21	-2	9.0	-15	-3	9.0	-9	0
84	1.0	0.22	1.67540922715	1	27.0	-3	-1	27.0	3	3	21.0	-9	1	21.0	-3	-1	21.0	3	2	21.0	9	-2	15.0	-15	-1	15.0	-9	-1	15.0	-3	-2	15.0	3	0	15.0	9	0	15.0	15	0	9.0	-21	-3	9.0	-15	-2	9.0	-9	-1
84	1.0	-0.78	2.15058952246	1	27.0	-3	-3	27.0	3	-8	21.0	-9	-3	21.0	-3	-1	21.0	3	-5	21.0	9	-5	15.0	-15	-1	15.0	-9	-5	15.0	-3	0	15.0	3	-1	15.0	9	-1	15.0	15	-1	9.0	-21	-1	9.0	-15	-1	9.0	-9	1
84	1.0	0.35	1.43260355339	1	27.0	-3	-1	27.0	3	-1	21.0	-9	-1	21.0	-3	-1	21.0	3	-4	21.0	9	2	15.0	-15	-2	15.0	-9	-1	15.0	-3	0	15.0	3	0	15.0	9	2	15.0	15	2	9.0	-21	-1	9.0	-15	-1	9.0	-9	-1
84	1.0	-0.14	1.93045356857	1	27.0	-3	-1	27.0	3	-3	21.0	-9	1	21.0	-3	-1	21.0	3	-4	21.0	9	-2	15.0	-15	-1	15.0	-9	-5	15.0	-3	3	15.0	3	0	15.0	9	2	15.0	15	2	9.0	-21	-4	9.0	-15	-1	9.0	-9	-1
84	1.0	0.74	1.89940754437	1	27.0	-3	-2	27.0	3	0	21.0	-9	0	21.0	-3	-2	21.0	3	1	21.0	9	-1	15.0	-15	0	15.0	-9	-2	15.0	-3	2	15.0	3	3	15.0	9	3	15.0	15	3	9.0	-21	1	9.0	-15	-2	9.0	-9	-2
84	1.0	0.85	1.51120001661	1	27.0	-3	2	27.0	3	3	21.0	-9	-1	21.0	-3	1	21.0	3	3	21.0	9	0	15.0	-15	-1	15.0	-9	1	15.0	-3	1	15.0	3	2	15.0	9	2	15.0	15	0	9.0	-21	0	9.0	-15	-1	9.0	-9	-1
84	1.0	0.6	1.92160063999	1	27.0	-3	3	27.0	3	3	21.0	-9	-2	21.0	-3	-2	21.0	3	3	21.0	9	2	15.0	-15	-2	15.0	-9	0	15.0	-3	0	15.0	3	2	15.0	9	2	15.0	15	4	9.0	-21	-1	9.0	-15	-2	9.0	-9	0
84	1.0	0.56	1.3951400239	1	27.0	-3	3	27.0	3	0	21.0	-9	1	21.0	-3	0	21.0	3	0	21.0	9	1	15.0	-15	-1	15.0	-9	0	15.0	-3	0	15.0	3	1	15.0	9	1	15.0	15	1	9.0	-21	-1	9.0	-15	0	9.0	-9	0
84	1.0	-0.45	1.52771776472	1	27.0	-3	-1	27.0	3	4	21.0	-9	1	21.0	-3	0	21.0	3	2	21.0	9	-1	15.0	-15	-3	15.0	-9	0	15.0	-3	0	15.0	3	1	15.0	9	1	15.0	15	1	9.0	-21	1	9.0	-15	-4	9.0	-9	-2
84	1.0	0.92	1.83480938797	1	27.0	-3	1	27.0	3	2	21.0	-9	2	21.0	-3	5	21.0	3	4	21.0	9	3	15.0	-15	1	15.0	-9	2	15.0	-3	1	15.0	3	3	15.0	9	3	15.0	15	1	9.0	-21	0	9.0	-15	-1	9.0	-9	1
84	1.0	1.35	1.51702753733	1	27.0	-3	0	27.0	3	1	21.0	-9	2	21.0	-3	3	21.0	3	3	21.0	9	2	15.0	-15	2	15.0	-9	2	15.0	-3	1	15.0	3	2	15.0	9	2	15.0	15	2	9.0	-21	2	9.0	-15	1	9.0	-9	1
84	1.0	1.23	1.3726373641	1	27.0	-3	2	27.0	3	-1	21.0	-9	2	21.0	-3	1	21.0	3	-1	21.0	9	3	15.0	-15	1	15.0	-9	2	15.0	-3	1	15.0	3	2	15.0	9	1	15.0	15	0	9.0	-21	2	9.0	-15	1	9.0	-9	1
85	0.0	-1.98	2.72914839838	1	-27.0	-3	3	-27.0	3	0	-21.0	-9	-1	-21.0	-3	0	-21.0	3	0	-21.0	9	-6	-15.0	-15	-3	-15.0	-9	-1	-15.0	-3	0	-15.0	3	-2	-15.0	9	-4	-15.0	15	-6	-9.0	-21	1	-9.0	-15	-2	-9.0	-9	1
85	0.0	-1.96	4.19131501663	1	-27.0	-3	-8	-27.0	3	-7	-21.0	-9	-2	-21.0	-3	-1	-21.0	3	1	-21.0	9	-4	-15.0	-15	0	-15.0	-9	0	-15.0	-3	3	-15.0	3	1	-15.0	9	-1	-15.0	15	-6	-9.0	-21	2	-9.0	-15	1	-9.0	-9	4
85	0.0	-2.12	3.68959533357	1	-27.0	-3	-8	-27.0	3	-10	-21.0	-9	-1	-21.0	-3	1	-21.0	3	-3	-21.0	9	-6	-15.0	-15	-4	-15.0	-9	-1	-15.0	-3	0	-15.0	3	1	-15.0	9	1	-15.0	15	-9	-9.0	-21	-1	-9.0	-15	0	-9.0	-9	1
85	0.0	-2.53	3.8673261777	1	-27.0	-3	-1	-27.0	3	-13	-21.0	-9	-1	-21.0	-3	-5	-21.0	3	-2	-21.0	9	0	-15.0	-15	1	-15.0	-9	-1	-15.0	-3	0	-15.0	3	0	-15.0	9	-2	-15.0	15	-4	-9.0	-21	1	-9.0	-15	-1	-9.0	-9	-1
85	0.0	-3.17	4.09486239564	1	-27.0	-3	-4	-27.0	3	-7	-21.0	-9	-2	-21.0	-3	0	-21.0	3	-4	-21.0	9	-2	-15.0	-15	1	-15.0	-9	-4	-15.0	-3	0	-15.0	3	-2	-15.0	9	-4	-15.0	15	-10	-9.0	-21	-3	-9.0	-15	-2	-9.0	-9	-2
85	0.0	-3.29	3.69252875784	1	-27.0	-3	-3	-27.0	3	-9	-21.0	-9	-3	-21.0	-3	-1	-21.0	3	-6	-21.0	9	-6	-15.0	-15	-2	-15.0	-9	-3	-15.0	-3	-1	-15.0	3	-2	-15.0	9	-6	-15.0	15	-4	-9.0	-21	2	-9.0	-15	1	-9.0	-9	-1
85	0.0	-4.21	4.68513125771	1	-27.0	-3	-10	-27.0	3	-14	-21.0	-9	-8	-21.0	-3	-2	-21.0	3	-2	-21.0	9	-13	-15.0	-15	-3	-15.0	-9	-2	-15.0	-3	-2	-15.0	3	-3	-15.0	9	-3	-15.0	15	-14	-9.0	-21	-1	-9.0	-15	-2	-9.0	-9	-2
85	0.0	-3.68	4.53622629722	1	-27.0	-3	-4	-27.0	3	-13	-21.0	-9	-8	-21.0	-3	-1	-21.0	3	-1	-21.0	9	-11	-15.0	-15	-3	-15.0	-9	-1	-15.0	-3	-1	-15.0	3	-2	-15.0	9	-2	-15.0	15	-2	-9.0	-21	0	-9.0	-15	-1	-9.0	-9	-1
85	0.0	-2.06	2.37448528994	1	-27.0	-3	0	-27.0	3	-8	-21.0	-9	1	-21.0	-3	-3	-21.0	3	0	-21.0	9	-8	-15.0	-15	0	-15.0	-9	-3	-15.0	-3	-1	-15.0	3	-1	-15.0	9	-1	-15.0	15	-1	-9.0	-21	0	-9.0	-15	-1	-9.0	-9	1
85	0.0	-3.27	3.36297837183	1	-27.0	-3	-11	-27.0	3	-7	-21.0	-9	-5	-21.0	-3	-3	-21.0	3	-3	-21.0	9	-9	-15.0	-15	-2	-15.0	-9	-3	-15.0	-3	-5	-15.0	3	-2	-15.0	9	-4	-15.0	15	-9	-9.0	-21	-2	-9.0	-15	-1	-9.0	-9	-1
85	0.0	-2.33	3.76704700492	1	-27.0	-3	-7	-27.0	3	-15	-21.0	-9	-4	-21.0	-3	-3	-21.0	3	-4	-21.0	9	-9	-15.0	-15	-2	-15.0	-9	-3	-15.0	-3	1	-15.0	3	-1	-15.0	9	-10	-15.0	15	-8	-9.0	-21	2	-9.0	-15	-3	-9.0	-9	-1
85	0.0	-5.36	6.28265461565	1	-27.0	-3	-8	-27.0	3	-19	-21.0	-9	-4	-21.0	-3	-7	-21.0	3	-13	-21.0	9	-7	-15.0	-15	-1	-15.0	-9	-6	-15.0	-3	-1	-15.0	3	-2	-15.0	9	-26	-15.0	15	-8	-9.0	-21	-4	-9.0	-15	-3	-9.0	-9	-3
85	0.0	-3.0	5.83263301118	1	-27.0	-3	-26	-27.0	3	-26	-21.0	-9	2	-21.0	-3	-1	-21.0	3	-5	-21.0	9	-11	-15.0	-15	0	-15.0	-9	-2	-15.0	-3	1	-15.0	3	-4	-15.0	9	-7	-15.0	15	-6	-9.0	-21	0	-9.0	-15	1	-9.0	-9	1
85	0.0	-3.4	6.72297786495	1	-27.0	-3	-26	-27.0	3	-26	-21.0	-9	-5	-21.0	-3	-2	-21.0	3	-4	-21.0	9	-12	-15.0	-15	1	-15.0	-9	3	-15.0	-3	-2	-15.0	3	-5	-15.0	9	-16	-15.0	15	-7	-9.0	-21	-1	-9.0	-15	2	-9.0	-9	0
85	0.0	-5.55	5.9354865007	1	-27.0	-3	-21	-27.0	3	-24	-21.0	-9	-4	-21.0	-3	-3	-21.0	3	-17	-21.0	9	-13	-15.0	-15	-5	-15.0	-9	-4	-15.0	-3	-3	-15.0	3	-14	-15.0	9	-17	-15.0	15	-10	-9.0	-21	-2	-9.0	-15	-1	-9.0	-9	-1
86	0.0	-5.33	3.56673850028	1	-27.0	-3	-7	-27.0	3	-21	-21.0	-9	-3	-21.0	-3	-9	-21.0	3	-8	-21.0	9	-9	-15.0	-15	-10	-15.0	-9	-8	-15.0	-3	-3	-15.0	3	-7	-15.0	9	-6	-15.0	15	0	-9.0	-21	-10	-9.0	-15	-8	-9.0	-9	-3
86	0.0	-4.29	5.1249738402	1	-27.0	-3	-4	-27.0	3	-14	-21.0	-9	-4	-21.0	-3	-5	-21.0	3	-7	-21.0	9	-3	-15.0	-15	-6	-15.0	-9	-6	-15.0	-3	-7	-15.0	3	-8	-15.0	9	-3	-15.0	15	-4	-9.0	-21	-2	-9.0	-15	-3	-9.0	-9	-4
86	1.0	-4.17	2.2437835693	1	27.0	-3	-6	27.0	3	-6	21.0	-9	-4	21.0	-3	-6	21.0	3	-2	21.0	9	-2	15.0	-15	-5	15.0	-9	-3	15.0	-3	-6	15.0	3	-6	15.0	9	-6	15.0	15	-2	9.0	-21	-11	9.0	-15	-4	9.0	-9	-4
86	1.0	-1.49	1.56396429426	1	27.0	-3	-1	27.0	3	-2	21.0	-9	-3	21.0	-3	-1	21.0	3	-2	21.0	9	2	15.0	-15	0	15.0	-9	-2	15.0	-3	-3	15.0	3	-2	15.0	9	-2	15.0	15	0	9.0	-21	0	9.0	-15	-1	9.0	-9	-3
86	1.0	-1.48	2.34872013542	1	27.0	-3	1	27.0	3	-1	21.0	-9	-5	21.0	-3	-1	21.0	3	-2	21.0	9	-1	15.0	-15	-1	15.0	-9	0	15.0	-3	1	15.0	3	1	15.0	9	0	15.0	15	3	9.0	-21	-6	9.0	-15	-3	9.0	-9	-1
86	1.0	-1.95	1.9021659481	1	27.0	-3	-1	27.0	3	-2	21.0	-9	-3	21.0	-3	-5	21.0	3	-1	21.0	9	-2	15.0	-15	-4	15.0	-9	0	15.0	-3	-3	15.0	3	-2	15.0	9	-5	15.0	15	0	9.0	-21	0	9.0	-15	-1	9.0	-9	-3
86	1.0	0.15	2.25514661929	1	27.0	-3	1	27.0	3	-1	21.0	-9	-1	21.0	-3	-3	21.0	3	-1	21.0	9	6	15.0	-15	1	15.0	-9	-4	15.0	-3	-1	15.0	3	0	15.0	9	-1	15.0	15	2	9.0	-21	0	9.0	-15	-1	9.0	-9	-3
86	1.0	-0.62	2.00581898583	1	27.0	-3	0	27.0	3	1	21.0	-9	-2	21.0	-3	0	21.0	3	1	21.0	9	2	15.0	-15	-1	15.0	-9	-1	15.0	-3	-2	15.0	3	0	15.0	9	1	15.0	15	2	9.0	-21	1	9.0	-15	2	9.0	-9	-2
86	1.0	-1.53	1.76661191184	1	27.0	-3	-3	27.0	3	1	21.0	-9	0	21.0	-3	-1	21.0	3	-1	21.0	9	-2	15.0	-15	-4	15.0	-9	2	15.0	-3	-5	15.0	3	-1	15.0	9	-1	15.0	15	0	9.0	-21	-2	9.0	-15	-1	9.0	-9	-2
86	1.0	-0.79	1.71288771194	1	27.0	-3	3	27.0	3	0	21.0	-9	-1	21.0	-3	-2	21.0	3	-2	21.0	9	0	15.0	-15	-1	15.0	-9	-1	15.0	-3	-2	15.0	3	0	15.0	9	0	15.0	15	3	9.0	-21	-3	9.0	-15	-2	9.0	-9	-1
86	1.0	-2.07	1.99987646677	1	27.0	-3	0	27.0	3	-1	21.0	-9	-2	21.0	-3	-5	21.0	3	-3	21.0	9	-1	15.0	-15	-1	15.0	-9	-2	15.0	-3	-5	15.0	3	-1	15.0	9	-1	15.0	15	-2	9.0	-21	-4	9.0	-15	-3	9.0	-9	-2
86	1.0	-2.4	2.52252596714	1	27.0	-3	-2	27.0	3	-3	21.0	-9	0	21.0	-3	-3	21.0	3	-3	21.0	9	-1	15.0	-15	-3	15.0	-9	-4	15.0	-3	-5	15.0	3	-3	15.0	9	-1	15.0	15	-2	9.0	-21	-8	9.0	-15	-9	9.0	-9	-4
86	1.0	-1.64	1.62805790715	1	27.0	-3	-2	27.0	3	-1	21.0	-9	-2	21.0	-3	-3	21.0	3	1	21.0	9	3	15.0	-15	-1	15.0	-9	-2	15.0	-3	-3	15.0	3	-1	15.0	9	-1	15.0	15	-2	9.0	-21	-2	9.0	-15	-3	9.0	-9	-4
86	1.0	-2.96	2.28088046295	1	27.0	-3	-2	27.0	3	-2	21.0	-9	-2	21.0	-3	-3	21.0	3	-5	21.0	9	-2	15.0	-15	-5	15.0	-9	-4	15.0	-3	-3	15.0	3	-2	15.0	9	0	15.0	15	-2	9.0	-21	-9	9.0	-15	-5	9.0	-9	-4
86	1.0	-3.59	2.42818902905	1	27.0	-3	-2	27.0	3	-2	21.0	-9	-6	21.0	-3	-1	21.0	3	-4	21.0	9	0	15.0	-15	-3	15.0	-9	-4	15.0	-3	-3	15.0	3	-2	15.0	9	-2	15.0	15	-2	9.0	-21	-6	9.0	-15	-3	9.0	-9	-2
86	1.0	-2.55	2.4027353693	1	27.0	-3	0	27.0	3	-3	21.0	-9	-4	21.0	-3	-1	21.0	3	-3	21.0	9	-1	15.0	-15	-2	15.0	-9	-4	15.0	-3	-3	15.0	3	-1	15.0	9	-1	15.0	15	3	9.0	-21	-6	9.0	-15	-2	9.0	-9	-2
86	1.0	-1.73	2.18627985579	1	27.0	-3	-2	27.0	3	-1	21.0	-9	0	21.0	-3	-4	21.0	3	-1	21.0	9	-1	15.0	-15	0	15.0	-9	-2	15.0	-3	-4	15.0	3	-1	15.0	9	-1	15.0	15	1	9.0	-21	-9	9.0	-15	0	9.0	-9	-4
86	1.0	-2.55	2.19683372866	1	27.0	-3	0	27.0	3	-1	21.0	-9	-4	21.0	-3	0	21.0	3	-3	21.0	9	-1	15.0	-15	-2	15.0	-9	0	15.0	-3	-2	15.0	3	-1	15.0	9	-1	15.0	15	-1	9.0	-21	-4	9.0	-15	0	9.0	-9	-4
87	1.0	-0.81	1.67189689146	1	27.0	-3	-1	27.0	3	-1	21.0	-9	-2	21.0	-3	-3	21.0	3	-1	21.0	9	0	15.0	-15	0	15.0	-9	-2	15.0	-3	1	15.0	3	-3	15.0	9	1	15.0	15	-2	9.0	-21	0	9.0	-15	1	9.0	-9	0
87	1.0	-1.38	2.09606915018	1	27.0	-3	-7	27.0	3	2	21.0	-9	-4	21.0	-3	-3	21.0	3	0	21.0	9	1	15.0	-15	-2	15.0	-9	-2	15.0	-3	1	15.0	3	-2	15.0	9	0	15.0	15	0	9.0	-21	-2	9.0	-15	-1	9.0	-9	0
87	1.0	-1.17	1.33946726314	1	27.0	-3	0	27.0	3	1	21.0	-9	-2	21.0	-3	1	21.0	3	1	21.0	9	1	15.0	-15	-2	15.0	-9	-2	15.0	-3	-3	15.0	3	-1	15.0	9	-3	15.0	15	-2	9.0	-21	-2	9.0	-15	-1	9.0	-9	-2
87	1.0	-2.4	2.34863331139	1	27.0	-3	1	27.0	3	2	21.0	-9	-1	21.0	-3	-2	21.0	3	2	21.0	9	2	15.0	-15	0	15.0	-9	-1	15.0	-3	-2	15.0	3	-2	15.0	9	0	15.0	15	1	9.0	-21	-3	9.0	-15	-4	9.0	-9	-1
87	1.0	-2.21	2.64224058218	1	27.0	-3	4	27.0	3	-2	21.0	-9	0	21.0	-3	-1	21.0	3	0	21.0	9	4	15.0	-15	-2	15.0	-9	-4	15.0	-3	-3	15.0	3	-4	15.0	9	-2	15.0	15	1	9.0	-21	0	9.0	-15	-3	9.0	-9	-4
87	1.0	-0.26	1.69054579886	1	27.0	-3	0	27.0	3	-3	21.0	-9	-2	21.0	-3	-1	21.0	3	-1	21.0	9	1	15.0	-15	-2	15.0	-9	-2	15.0	-3	1	15.0	3	1	15.0	9	-1	15.0	15	0	9.0	-21	-2	9.0	-15	-1	9.0	-9	-2
87	1.0	-2.28	1.95275973643	1	27.0	-3	2	27.0	3	-3	21.0	-9	-2	21.0	-3	-1	21.0	3	-1	21.0	9	2	15.0	-15	-5	15.0	-9	-2	15.0	-3	-3	15.0	3	-3	15.0	9	-3	15.0	15	-5	9.0	-21	0	9.0	-15	1	9.0	-9	-2
87	1.0	-2.68	2.37141804189	1	27.0	-3	-2	27.0	3	2	21.0	-9	-2	21.0	-3	-3	21.0	3	-2	21.0	9	2	15.0	-15	-3	15.0	-9	-4	15.0	-3	-3	15.0	3	-4	15.0	9	2	15.0	15	3	9.0	-21	-2	9.0	-15	-3	9.0	-9	-2
87	1.0	-1.48	1.72922287884	1	27.0	-3	1	27.0	3	-2	21.0	-9	-1	21.0	-3	-4	21.0	3	-2	21.0	9	0	15.0	-15	1	15.0	-9	-1	15.0	-3	-4	15.0	3	-2	15.0	9	-4	15.0	15	0	9.0	-21	-5	9.0	-15	-5	9.0	-9	-1
87	1.0	-1.86	2.20293565276	1	27.0	-3	-8	27.0	3	0	21.0	-9	-8	21.0	-3	0	21.0	3	-4	21.0	9	-4	15.0	-15	0	15.0	-9	-3	15.0	-3	0	15.0	3	2	15.0	9	-2	15.0	15	-2	9.0	-21	-3	9.0	-15	-3	9.0	-9	-3
87	1.0	-0.61	1.91233970237	1	27.0	-3	2	27.0	3	0	21.0	-9	0	21.0	-3	0	21.0	3	0	21.0	9	2	15.0	-15	0	15.0	-9	0	15.0	-3	2	15.0	3	0	15.0	9	0	15.0	15	0	9.0	-21	-2	9.0	-15	0	9.0	-9	0
87	1.0	-0.93	1.93307029989	1	27.0	-3	-6	27.0	3	3	21.0	-9	-4	21.0	-3	2	21.0	3	-1	21.0	9	-1	15.0	-15	0	15.0	-9	-2	15.0	-3	2	15.0	3	-1	15.0	9	-1	15.0	15	1	9.0	-21	0	9.0	-15	0	9.0	-9	-2
87	1.0	-1.48	1.89064155519	1	27.0	-3	-2	27.0	3	1	21.0	-9	0	21.0	-3	-2	21.0	3	-1	21.0	9	-1	15.0	-15	-1	15.0	-9	-2	15.0	-3	-2	15.0	3	-1	15.0	9	-1	15.0	15	3	9.0	-21	0	9.0	-15	2	9.0	-9	-2
87	1.0	-0.21	2.1240601151	1	27.0	-3	3	27.0	3	3	21.0	-9	1	21.0	-3	3	21.0	3	3	21.0	9	3	15.0	-15	3	15.0	-9	-1	15.0	-3	1	15.0	3	-1	15.0	9	1	15.0	15	3	9.0	-21	-5	9.0	-15	-1	9.0	-9	-1
87	1.0	-1.39	1.57236676857	1	27.0	-3	-2	27.0	3	-1	21.0	-9	-4	21.0	-3	-4	21.0	3	-1	21.0	9	-1	15.0	-15	1	15.0	-9	0	15.0	-3	-2	15.0	3	1	15.0	9	-1	15.0	15	-1	9.0	-21	-1	9.0	-15	0	9.0	-9	-2
87	1.0	-1.69	1.63321648241	1	27.0	-3	0	27.0	3	0	21.0	-9	-2	21.0	-3	-2	21.0	3	-2	21.0	9	-1	15.0	-15	-5	15.0	-9	-1	15.0	-3	-2	15.0	3	-1	15.0	9	-3	15.0	15	-1	9.0	-21	-8	9.0	-15	0	9.0	-9	-2
87	1.0	-1.94	1.71651265252	1	27.0	-3	-8	27.0	3	0	21.0	-9	-4	21.0	-3	-2	21.0	3	0	21.0	9	-1	15.0	-15	-5	15.0	-9	-1	15.0	-3	0	15.0	3	-1	15.0	9	-3	15.0	15	1	9.0	-21	-1	9.0	-15	-2	9.0	-9	-2
87	1.0	-2.31	2.01405453905	1	27.0	-3	-6	27.0	3	-2	21.0	-9	-4	21.0	-3	-2	21.0	3	-2	21.0	9	-3	15.0	-15	-6	15.0	-9	-3	15.0	-3	-2	15.0	3	-1	15.0	9	-3	15.0	15	-3	9.0	-21	-1	9.0	-15	-2	9.0	-9	-2
87	1.0	-2.98	2.5890447932	1	27.0	-3	-5	27.0	3	-2	21.0	-9	-7	21.0	-3	-3	21.0	3	-2	21.0	9	-1	15.0	-15	-5	15.0	-9	-7	15.0	-3	-3	15.0	3	-5	15.0	9	-1	15.0	15	-3	9.0	-21	-2	9.0	-15	-9	9.0	-9	-1
87	1.0	-3.02	1.98632975167	1	27.0	-3	-2	27.0	3	-3	21.0	-9	-4	21.0	-3	-6	21.0	3	-3	21.0	9	-4	15.0	-15	-4	15.0	-9	-5	15.0	-3	-2	15.0	3	-2	15.0	9	-2	15.0	15	2	9.0	-21	-7	9.0	-15	-4	9.0	-9	-4
87	1.0	-1.48	2.27906413541	1	27.0	-3	-3	27.0	3	1	21.0	-9	-3	21.0	-3	-4	21.0	3	1	21.0	9	0	15.0	-15	-2	15.0	-9	-3	15.0	-3	-2	15.0	3	0	15.0	9	3	15.0	15	0	9.0	-21	-5	9.0	-15	-2	9.0	-9	-2
89	0.0	-5.05	3.71174606129	1	-27.0	-3	-10	-27.0	3	-24	-21.0	-9	-8	-21.0	-3	-7	-21.0	3	-11	-21.0	9	-8	-15.0	-15	-6	-15.0	-9	-4	-15.0	-3	-5	-15.0	3	-2	-15.0	9	-10	-15.0	15	-6	-9.0	-21	-4	-9.0	-15	-3	-9.0	-9	-2
89	0.0	-2.92	2.64387119617	1	-27.0	-3	-7	-27.0	3	-4	-21.0	-9	-8	-21.0	-3	-3	-21.0	3	-5	-21.0	9	-3	-15.0	-15	-1	-15.0	-9	-1	-15.0	-3	-4	-15.0	3	-3	-15.0	9	-5	-15.0	15	-7	-9.0	-21	-3	-9.0	-15	-2	-9.0	-9	-1
89	0.0	-2.83	4.68552799042	1	-27.0	-3	-12	-27.0	3	-16	-21.0	-9	-6	-21.0	-3	-3	-21.0	3	-22	-21.0	9	-12	-15.0	-15	1	-15.0	-9	-3	-15.0	-3	0	-15.0	3	-5	-15.0	9	-13	-15.0	15	-3	-9.0	-21	-1	-9.0	-15	0	-9.0	-9	1
89	0.0	-1.77	3.21958102255	1	-27.0	-3	-5	-27.0	3	-12	-21.0	-9	-3	-21.0	-3	-1	-21.0	3	-11	-21.0	9	2	-15.0	-15	-2	-15.0	-9	-1	-15.0	-3	-4	-15.0	3	-2	-15.0	9	-2	-15.0	15	-13	-9.0	-21	-3	-9.0	-15	-1	-9.0	-9	-1
89	0.0	-2.68	4.28065598785	1	-27.0	-3	-4	-27.0	3	-16	-21.0	-9	-4	-21.0	-3	-4	-21.0	3	-13	-21.0	9	-12	-15.0	-15	-4	-15.0	-9	-4	-15.0	-3	-1	-15.0	3	-1	-15.0	9	-5	-15.0	15	-8	-9.0	-21	-7	-9.0	-15	-2	-9.0	-9	0
89	0.0	-2.49	4.24634837358	1	-27.0	-3	-5	-27.0	3	-13	-21.0	-9	-18	-21.0	-3	-1	-21.0	3	-18	-21.0	9	-1	-15.0	-15	-6	-15.0	-9	-5	-15.0	-3	1	-15.0	3	-1	-15.0	9	-1	-15.0	15	-9	-9.0	-21	-2	-9.0	-15	-1	-9.0	-9	1
89	0.0	-2.16	3.83781800752	1	-27.0	-3	-14	-27.0	3	-18	-21.0	-9	-12	-21.0	-3	-12	-21.0	3	-6	-21.0	9	-6	-15.0	-15	-1	-15.0	-9	-2	-15.0	-3	0	-15.0	3	-2	-15.0	9	-4	-15.0	15	-2	-9.0	-21	-1	-9.0	-15	0	-9.0	-9	2
89	0.0	-3.9	3.73882649095	1	-27.0	-3	-6	-27.0	3	-20	-21.0	-9	-12	-21.0	-3	-5	-21.0	3	-9	-21.0	9	-7	-15.0	-15	-14	-15.0	-9	-3	-15.0	-3	-3	-15.0	3	-6	-15.0	9	-6	-15.0	15	0	-9.0	-21	-2	-9.0	-15	-3	-9.0	-9	1
89	0.0	-2.64	3.2407309754	1	-27.0	-3	-2	-27.0	3	-14	-21.0	-9	-5	-21.0	-3	-6	-21.0	3	-1	-21.0	9	-12	-15.0	-15	-2	-15.0	-9	-3	-15.0	-3	-1	-15.0	3	-2	-15.0	9	-2	-15.0	15	-6	-9.0	-21	-4	-9.0	-15	-1	-9.0	-9	-1
89	0.0	-1.5	2.67523134422	1	-27.0	-3	-3	-27.0	3	-8	-21.0	-9	-3	-21.0	-3	-4	-21.0	3	-4	-21.0	9	-7	-15.0	-15	-6	-15.0	-9	-2	-15.0	-3	0	-15.0	3	1	-15.0	9	-6	-15.0	15	1	-9.0	-21	-1	-9.0	-15	0	-9.0	-9	0
89	0.0	-1.49	2.81210687884	1	-27.0	-3	0	-27.0	3	-5	-21.0	-9	-10	-21.0	-3	-1	-21.0	3	-1	-21.0	9	0	-15.0	-15	-1	-15.0	-9	-1	-15.0	-3	1	-15.0	3	-2	-15.0	9	-2	-15.0	15	-6	-9.0	-21	2	-9.0	-15	-3	-9.0	-9	1
89	0.0	-3.6	4.92436917429	1	-27.0	-3	-17	-27.0	3	-9	-21.0	-9	-15	-21.0	-3	-17	-21.0	3	-6	-21.0	9	-4	-15.0	-15	-9	-15.0	-9	-3	-15.0	-3	-2	-15.0	3	-4	-15.0	9	-4	-15.0	15	-20	-9.0	-21	-7	-9.0	-15	-2	-9.0	-9	0
89	0.0	-3.11	3.98002167695	1	-27.0	-3	-7	-27.0	3	-14	-21.0	-9	-6	-21.0	-3	-6	-21.0	3	-10	-21.0	9	-10	-15.0	-15	-8	-15.0	-9	-1	-15.0	-3	0	-15.0	3	-1	-15.0	9	-6	-15.0	15	-10	-9.0	-21	-4	-9.0	-15	0	-9.0	-9	0
89	0.0	-2.47	2.83765575715	1	-27.0	-3	-4	-27.0	3	-9	-21.0	-9	-8	-21.0	-3	-6	-21.0	3	-3	-21.0	9	-7	-15.0	-15	-1	-15.0	-9	-1	-15.0	-3	0	-15.0	3	-4	-15.0	9	-1	-15.0	15	-8	-9.0	-21	-3	-9.0	-15	0	-9.0	-9	0
89	0.0	-4.41	5.90363995395	1	-27.0	-3	-8	-27.0	3	-15	-21.0	-9	0	-21.0	-3	-21	-21.0	3	-19	-21.0	9	-9	-15.0	-15	-4	-15.0	-9	-4	-15.0	-3	-5	-15.0	3	-2	-15.0	9	-5	-15.0	15	-24	-9.0	-21	-4	-9.0	-15	-5	-9.0	-9	-1
89	0.0	-3.35	5.75746744433	1	-27.0	-3	-16	-27.0	3	-20	-21.0	-9	0	-21.0	-3	-17	-21.0	3	-11	-21.0	9	-5	-15.0	-15	-3	-15.0	-9	0	-15.0	-3	1	-15.0	3	-2	-15.0	9	-5	-15.0	15	-16	-9.0	-21	-8	-9.0	-15	-1	-9.0	-9	1
89	0.0	-2.11	3.52289208286	1	-27.0	-3	-11	-27.0	3	-16	-21.0	-9	-1	-21.0	-3	-6	-21.0	3	-9	-21.0	9	-5	-15.0	-15	-3	-15.0	-9	-1	-15.0	-3	-2	-15.0	3	-2	-15.0	9	-5	-15.0	15	-4	-9.0	-21	-7	-9.0	-15	-4	-9.0	-9	0
89	0.0	-4.07	4.69846616607	1	-27.0	-3	-14	-27.0	3	-17	-21.0	-9	-6	-21.0	-3	-7	-21.0	3	-19	-21.0	9	-8	-15.0	-15	-2	-15.0	-9	-4	-15.0	-3	-3	-15.0	3	-3	-15.0	9	-8	-15.0	15	-9	-9.0	-21	-2	-9.0	-15	-1	-9.0	-9	1
89	0.0	-3.31	4.94898920161	1	-27.0	-3	-16	-27.0	3	-16	-21.0	-9	-13	-21.0	-3	-15	-21.0	3	-5	-21.0	9	-7	-15.0	-15	-4	-15.0	-9	2	-15.0	-3	-1	-15.0	3	-4	-15.0	9	-5	-15.0	15	-5	-9.0	-21	-7	-9.0	-15	-3	-9.0	-9	1
91	0.0	-2.6	1.81237575639	1	-27.0	-3	-3	-27.0	3	-4	-21.0	-9	-3	-21.0	-3	-3	-21.0	3	-1	-21.0	9	-5	-15.0	-15	-5	-15.0	-9	-4	-15.0	-3	-1	-15.0	3	-2	-15.0	9	-1	-15.0	15	0	-9.0	-21	-4	-9.0	-15	-5	-9.0	-9	-1
91	0.0	-0.93	1.84706868987	1	-27.0	-3	1	-27.0	3	3	-21.0	-9	1	-21.0	-3	1	-21.0	3	3	-21.0	9	2	-15.0	-15	-1	-15.0	-9	-2	-15.0	-3	1	-15.0	3	0	-15.0	9	5	-15.0	15	-2	-9.0	-21	-4	-9.0	-15	-3	-9.0	-9	-3
91	0.0	-1.36	1.74321766947	1	-27.0	-3	2	-27.0	3	0	-21.0	-9	0	-21.0	-3	-2	-21.0	3	0	-21.0	9	-1	-15.0	-15	2	-15.0	-9	-1	-15.0	-3	-2	-15.0	3	-1	-15.0	9	-2	-15.0	15	1	-9.0	-21	-3	-9.0	-15	-2	-9.0	-9	-2
91	0.0	-2.01	1.71615850084	1	-27.0	-3	2	-27.0	3	0	-21.0	-9	-1	-21.0	-3	0	-21.0	3	0	-21.0	9	1	-15.0	-15	-3	-15.0	-9	-3	-15.0	-3	0	-15.0	3	0	-15.0	9	-2	-15.0	15	-3	-9.0	-21	-1	-9.0	-15	-4	-9.0	-9	-3
91	0.0	-1.34	1.71092911349	1	-27.0	-3	2	-27.0	3	1	-21.0	-9	-1	-21.0	-3	-2	-21.0	3	-3	-21.0	9	0	-15.0	-15	-1	-15.0	-9	-1	-15.0	-3	-2	-15.0	3	-1	-15.0	9	-1	-15.0	15	-2	-9.0	-21	-3	-9.0	-15	-2	-9.0	-9	-1
91	0.0	-1.15	1.83842430401	1	-27.0	-3	2	-27.0	3	2	-21.0	-9	0	-21.0	-3	-1	-21.0	3	0	-21.0	9	2	-15.0	-15	-2	-15.0	-9	-4	-15.0	-3	1	-15.0	3	-2	-15.0	9	-2	-15.0	15	-1	-9.0	-21	0	-9.0	-15	-3	-9.0	-9	-2
91	0.0	-0.19	1.92637625873	1	-27.0	-3	1	-27.0	3	3	-21.0	-9	3	-21.0	-3	7	-21.0	3	3	-21.0	9	1	-15.0	-15	0	-15.0	-9	-1	-15.0	-3	-2	-15.0	3	1	-15.0	9	1	-15.0	15	0	-9.0	-21	-1	-9.0	-15	-2	-9.0	-9	-1
91	0.0	-1.51	2.11096669613	1	-27.0	-3	0	-27.0	3	-3	-21.0	-9	2	-21.0	-3	-1	-21.0	3	-1	-21.0	9	1	-15.0	-15	-5	-15.0	-9	-2	-15.0	-3	1	-15.0	3	-1	-15.0	9	-1	-15.0	15	2	-9.0	-21	0	-9.0	-15	-5	-9.0	-9	-4
91	0.0	-1.51	2.07300672038	1	-27.0	-3	4	-27.0	3	3	-21.0	-9	-2	-21.0	-3	-3	-21.0	3	1	-21.0	9	1	-15.0	-15	0	-15.0	-9	-2	-15.0	-3	-3	-15.0	3	-1	-15.0	9	-3	-15.0	15	-4	-9.0	-21	-2	-9.0	-15	-3	-9.0	-9	-2
91	0.0	-1.8	2.029585102	1	-27.0	-3	2	-27.0	3	3	-21.0	-9	0	-21.0	-3	-1	-21.0	3	-4	-21.0	9	-2	-15.0	-15	-1	-15.0	-9	-2	-15.0	-3	-3	-15.0	3	-2	-15.0	9	-2	-15.0	15	0	-9.0	-21	-4	-9.0	-15	-3	-9.0	-9	-4
91	0.0	-1.83	2.09884562109	1	-27.0	-3	1	-27.0	3	3	-21.0	-9	-1	-21.0	-3	0	-21.0	3	-1	-21.0	9	3	-15.0	-15	-1	-15.0	-9	-3	-15.0	-3	-4	-15.0	3	-1	-15.0	9	-3	-15.0	15	1	-9.0	-21	-1	-9.0	-15	-4	-9.0	-9	-3
91	0.0	-2.73	1.49345500205	1	-27.0	-3	0	-27.0	3	-1	-21.0	-9	-2	-21.0	-3	-1	-21.0	3	-3	-21.0	9	-1	-15.0	-15	-2	-15.0	-9	-4	-15.0	-3	-3	-15.0	3	-1	-15.0	9	-3	-15.0	15	1	-9.0	-21	-4	-9.0	-15	-2	-9.0	-9	-2
91	0.0	0.33	1.35605251793	1	-27.0	-3	0	-27.0	3	0	-21.0	-9	0	-21.0	-3	-1	-21.0	3	0	-21.0	9	0	-15.0	-15	1	-15.0	-9	0	-15.0	-3	-1	-15.0	3	0	-15.0	9	0	-15.0	15	0	-9.0	-21	-2	-9.0	-15	0	-9.0	-9	0
91	0.0	-1.4	6.32908009919	1	-27.0	-3	-28	-27.0	3	-28	-21.0	-9	-15	-21.0	-3	-5	-21.0	3	-2	-21.0	9	2	-15.0	-15	2	-15.0	-9	-2	-15.0	-3	-1	-15.0	3	-2	-15.0	9	-2	-15.0	15	2	-9.0	-21	-14	-9.0	-15	-2	-9.0	-9	3
91	0.0	-0.5	1.73205080757	1	-27.0	-3	-1	-27.0	3	-1	-21.0	-9	-1	-21.0	-3	-1	-21.0	3	-3	-21.0	9	-1	-15.0	-15	1	-15.0	-9	-1	-15.0	-3	-1	-15.0	3	-1	-15.0	9	-1	-15.0	15	1	-9.0	-21	-1	-9.0	-15	-1	-9.0	-9	-1
91	0.0	0.07	1.51744625515	1	-27.0	-3	-1	-27.0	3	-2	-21.0	-9	-1	-21.0	-3	-1	-21.0	3	0	-21.0	9	0	-15.0	-15	0	-15.0	-9	-1	-15.0	-3	-1	-15.0	3	0	-15.0	9	-2	-15.0	15	0	-9.0	-21	1	-9.0	-15	-1	-9.0	-9	1
91	0.0	-0.37	1.79595842565	1	-27.0	-3	-2	-27.0	3	-1	-21.0	-9	0	-21.0	-3	-2	-21.0	3	-1	-21.0	9	-1	-15.0	-15	0	-15.0	-9	-2	-15.0	-3	0	-15.0	3	-1	-15.0	9	-1	-15.0	15	-1	-9.0	-21	1	-9.0	-15	0	-9.0	-9	0
92	1.0	-1.43	3.14391662814	1	27.0	-3	-15	27.0	3	-2	21.0	-9	-6	21.0	-3	-6	21.0	3	-2	21.0	9	-7	15.0	-15	-1	15.0	-9	-9	15.0	-3	-6	15.0	3	-1	15.0	9	-3	15.0	15	-3	9.0	-21	-3	9.0	-15	-4	9.0	-9	-2
92	1.0	-1.78	3.27449083005	1	27.0	-3	-7	27.0	3	-9	21.0	-9	-7	21.0	-3	-11	21.0	3	-11	21.0	9	-6	15.0	-15	-5	15.0	-9	-11	15.0	-3	-3	15.0	3	-2	15.0	9	-2	15.0	15	0	9.0	-21	0	9.0	-15	-1	9.0	-9	-1
92	1.0	-2.8	4.72764087419	1	27.0	-3	-23	27.0	3	-6	21.0	-9	-7	21.0	-3	-16	21.0	3	-7	21.0	9	-1	15.0	-15	-4	15.0	-9	-11	15.0	-3	-10	15.0	3	-1	15.0	9	0	15.0	15	-5	9.0	-21	-3	9.0	-15	-7	9.0	-9	-8
92	1.0	-1.99	5.08007487979	1	27.0	-3	-24	27.0	3	-2	21.0	-9	-10	21.0	-3	-22	21.0	3	-2	21.0	9	-1	15.0	-15	-4	15.0	-9	-12	15.0	-3	-7	15.0	3	-3	15.0	9	-2	15.0	15	-3	9.0	-21	-2	9.0	-15	-3	9.0	-9	-5
92	1.0	-4.26	7.18734617909	1	27.0	-3	-22	27.0	3	-6	21.0	-9	-29	21.0	-3	-23	21.0	3	-2	21.0	9	-11	15.0	-15	-16	15.0	-9	-22	15.0	-3	-15	15.0	3	-3	15.0	9	0	15.0	15	-1	9.0	-21	-4	9.0	-15	-5	9.0	-9	-19
92	1.0	-5.36	8.37734948022	1	27.0	-3	-23	27.0	3	-6	21.0	-9	-29	21.0	-3	-24	21.0	3	-2	21.0	9	-4	15.0	-15	-14	15.0	-9	-30	15.0	-3	-32	15.0	3	-3	15.0	9	-2	15.0	15	1	9.0	-21	-5	9.0	-15	-5	9.0	-9	-20
92	1.0	-5.92	9.62758781102	1	27.0	-3	-25	27.0	3	-10	21.0	-9	-29	21.0	-3	-30	21.0	3	-3	21.0	9	-3	15.0	-15	-14	15.0	-9	-31	15.0	-3	-32	15.0	3	-2	15.0	9	1	15.0	15	-4	9.0	-21	-7	9.0	-15	-8	9.0	-9	-28
94	1.0	-0.97	1.1029976979	1	27.0	-3	2	27.0	3	-1	21.0	-9	1	21.0	-3	-2	21.0	3	-3	21.0	9	-4	15.0	-15	-2	15.0	-9	-1	15.0	-3	-2	15.0	3	-1	15.0	9	-3	15.0	15	-2	9.0	-21	-1	9.0	-15	-2	9.0	-9	-1
94	1.0	-0.56	1.59869554668	1	27.0	-3	2	27.0	3	-2	21.0	-9	1	21.0	-3	0	21.0	3	-4	21.0	9	-3	15.0	-15	-2	15.0	-9	1	15.0	-3	0	15.0	3	0	15.0	9	0	15.0	15	-1	9.0	-21	1	9.0	-15	-2	9.0	-9	1
94	1.0	-1.91	1.79553476659	1	27.0	-3	0	27.0	3	0	21.0	-9	-1	21.0	-3	0	21.0	3	-2	21.0	9	-5	15.0	-15	0	15.0	-9	-1	15.0	-3	-4	15.0	3	0	15.0	9	-2	15.0	15	-3	9.0	-21	-1	9.0	-15	-2	9.0	-9	-1
94	1.0	-1.17	1.44712561619	1	27.0	-3	0	27.0	3	0	21.0	-9	1	21.0	-3	0	21.0	3	-2	21.0	9	-5	15.0	-15	-2	15.0	-9	-3	15.0	-3	-4	15.0	3	-2	15.0	9	-2	15.0	15	-5	9.0	-21	1	9.0	-15	-2	9.0	-9	-1
94	1.0	-1.05	1.32790561914	1	27.0	-3	-2	27.0	3	-4	21.0	-9	-1	21.0	-3	-4	21.0	3	-4	21.0	9	-2	15.0	-15	-1	15.0	-9	-1	15.0	-3	-1	15.0	3	-2	15.0	9	0	15.0	15	-1	9.0	-21	-1	9.0	-15	-1	9.0	-9	-1
94	1.0	-0.42	1.05135580067	1	27.0	-3	0	27.0	3	-1	21.0	-9	-1	21.0	-3	0	21.0	3	-1	21.0	9	-3	15.0	-15	0	15.0	-9	-1	15.0	-3	1	15.0	3	-3	15.0	9	-1	15.0	15	-2	9.0	-21	-1	9.0	-15	1	9.0	-9	-1
94	1.0	-0.42	1.23011875722	1	27.0	-3	-1	27.0	3	-2	21.0	-9	-1	21.0	-3	-2	21.0	3	-2	21.0	9	-4	15.0	-15	1	15.0	-9	1	15.0	-3	1	15.0	3	0	15.0	9	-2	15.0	15	0	9.0	-21	-1	9.0	-15	1	9.0	-9	1
94	1.0	-1.26	1.14442553446	1	27.0	-3	1	27.0	3	0	21.0	-9	-1	21.0	-3	-2	21.0	3	-2	21.0	9	-2	15.0	-15	1	15.0	-9	-1	15.0	-3	-1	15.0	3	-2	15.0	9	-4	15.0	15	0	9.0	-21	-1	9.0	-15	-1	9.0	-9	-1
94	1.0	-2.32	1.58970215486	1	27.0	-3	-2	27.0	3	-6	21.0	-9	1	21.0	-3	-2	21.0	3	-4	21.0	9	-2	15.0	-15	-2	15.0	-9	-5	15.0	-3	-3	15.0	3	-4	15.0	9	-2	15.0	15	-4	9.0	-21	-5	9.0	-15	-3	9.0	-9	-1
94	1.0	-1.49	1.50166704751	1	27.0	-3	-1	27.0	3	-2	21.0	-9	-1	21.0	-3	-2	21.0	3	-6	21.0	9	-2	15.0	-15	0	15.0	-9	-3	15.0	-3	-1	15.0	3	-2	15.0	9	-2	15.0	15	-2	9.0	-21	-3	9.0	-15	-1	9.0	-9	1
94	1.0	-0.05	1.53156334329	1	27.0	-3	1	27.0	3	0	21.0	-9	-1	21.0	-3	-1	21.0	3	0	21.0	9	-2	15.0	-15	1	15.0	-9	1	15.0	-3	-1	15.0	3	0	15.0	9	-2	15.0	15	0	9.0	-21	-4	9.0	-15	1	9.0	-9	-1
94	1.0	-1.3	1.49954241387	1	27.0	-3	-1	27.0	3	-2	21.0	-9	-1	21.0	-3	-1	21.0	3	-6	21.0	9	-4	15.0	-15	1	15.0	-9	-1	15.0	-3	-1	15.0	3	-2	15.0	9	-2	15.0	15	-4	9.0	-21	-3	9.0	-15	1	9.0	-9	-1
94	1.0	-0.73	1.27456874675	1	27.0	-3	-2	27.0	3	0	21.0	-9	0	21.0	-3	-2	21.0	3	-3	21.0	9	-4	15.0	-15	0	15.0	-9	1	15.0	-3	0	15.0	3	0	15.0	9	-4	15.0	15	0	9.0	-21	0	9.0	-15	0	9.0	-9	0
94	1.0	-0.87	1.85217836773	1	27.0	-3	-2	27.0	3	-4	21.0	-9	-2	21.0	-3	-2	21.0	3	-2	21.0	9	-6	15.0	-15	-2	15.0	-9	1	15.0	-3	0	15.0	3	-2	15.0	9	-4	15.0	15	-2	9.0	-21	-2	9.0	-15	-2	9.0	-9	2
94	1.0	-1.09	1.77068281944	1	27.0	-3	-3	27.0	3	-3	21.0	-9	-3	21.0	-3	-1	21.0	3	-3	21.0	9	-7	15.0	-15	-1	15.0	-9	0	15.0	-3	-1	15.0	3	-5	15.0	9	-1	15.0	15	1	9.0	-21	0	9.0	-15	-1	9.0	-9	-1
94	1.0	-0.66	1.46066866235	1	27.0	-3	2	27.0	3	-1	21.0	-9	-2	21.0	-3	0	21.0	3	-4	21.0	9	-3	15.0	-15	1	15.0	-9	1	15.0	-3	0	15.0	3	-1	15.0	9	-1	15.0	15	-1	9.0	-21	-1	9.0	-15	2	9.0	-9	0
94	1.0	-1.54	1.71660403465	1	27.0	-3	1	27.0	3	-2	21.0	-9	-1	21.0	-3	-1	21.0	3	-2	21.0	9	-6	15.0	-15	-1	15.0	-9	0	15.0	-3	-3	15.0	3	-2	15.0	9	-2	15.0	15	-6	9.0	-21	0	9.0	-15	-1	9.0	-9	-1
94	1.0	-1.35	1.86279360102	1	27.0	-3	1	27.0	3	2	21.0	-9	-3	21.0	-3	-3	21.0	3	-2	21.0	9	-7	15.0	-15	1	15.0	-9	0	15.0	-3	-1	15.0	3	-2	15.0	9	-2	15.0	15	-2	9.0	-21	0	9.0	-15	1	9.0	-9	-1
94	1.0	0.18	1.63685973862	1	27.0	-3	2	27.0	3	-3	21.0	-9	0	21.0	-3	0	21.0	3	-2	21.0	9	-3	15.0	-15	-1	15.0	-9	-1	15.0	-3	0	15.0	3	-1	15.0	9	-2	15.0	15	-1	9.0	-21	1	9.0	-15	0	9.0	-9	0
94	1.0	-3.37	3.28818085472	1	27.0	-3	-7	27.0	3	-10	21.0	-9	-6	21.0	-3	-4	21.0	3	-7	21.0	9	-12	15.0	-15	-5	15.0	-9	0	15.0	-3	-2	15.0	3	-7	15.0	9	-5	15.0	15	-7	9.0	-21	-3	9.0	-15	-2	9.0	-9	-1
94	1.0	-1.53	2.77547664163	1	27.0	-3	0	27.0	3	-2	21.0	-9	-2	21.0	-3	-2	21.0	3	-2	21.0	9	-10	15.0	-15	-2	15.0	-9	1	15.0	-3	-2	15.0	3	-3	15.0	9	-2	15.0	15	-1	9.0	-21	-1	9.0	-15	-2	9.0	-9	-2
95	0.0	-0.22	3.50293098565	1	-27.0	-3	2	-27.0	3	-1	-21.0	-9	-3	-21.0	-3	-1	-21.0	3	3	-21.0	9	2	-15.0	-15	-1	-15.0	-9	-3	-15.0	-3	-1	-15.0	3	2	-15.0	9	2	-15.0	15	0	-9.0	-21	0	-9.0	-15	-3	-9.0	-9	-1
95	0.0	-1.2	2.93885398499	1	-27.0	-3	0	-27.0	3	0	-21.0	-9	-1	-21.0	-3	-1	-21.0	3	1	-21.0	9	2	-15.0	-15	-1	-15.0	-9	-1	-15.0	-3	1	-15.0	3	0	-15.0	9	-2	-15.0	15	-2	-9.0	-21	-2	-9.0	-15	1	-9.0	-9	1
95	0.0	-2.15	2.75776977242	1	-27.0	-3	1	-27.0	3	-1	-21.0	-9	1	-21.0	-3	-4	-21.0	3	-1	-21.0	9	-4	-15.0	-15	-2	-15.0	-9	-2	-15.0	-3	0	-15.0	3	0	-15.0	9	0	-15.0	15	0	-9.0	-21	-1	-9.0	-15	0	-9.0	-9	-2
95	0.0	-4.63	4.11100579268	1	-27.0	-3	-6	-27.0	3	-3	-21.0	-9	-4	-21.0	-3	-8	-21.0	3	-1	-21.0	9	-4	-15.0	-15	-6	-15.0	-9	-5	-15.0	-3	-1	-15.0	3	-4	-15.0	9	0	-15.0	15	-2	-9.0	-21	-9	-9.0	-15	-3	-9.0	-9	-1
95	0.0	-2.58	4.32804987105	1	-27.0	-3	2	-27.0	3	-3	-21.0	-9	-2	-21.0	-3	-3	-21.0	3	-1	-21.0	9	-2	-15.0	-15	-2	-15.0	-9	0	-15.0	-3	-3	-15.0	3	-2	-15.0	9	0	-15.0	15	-10	-9.0	-21	-3	-9.0	-15	-1	-9.0	-9	-1
95	0.0	-3.75	4.28002657129	1	-27.0	-3	-4	-27.0	3	-3	-21.0	-9	-2	-21.0	-3	-6	-21.0	3	-1	-21.0	9	-3	-15.0	-15	0	-15.0	-9	-2	-15.0	-3	-1	-15.0	3	-4	-15.0	9	-1	-15.0	15	-6	-9.0	-21	-2	-9.0	-15	-1	-9.0	-9	1
95	0.0	-3.23	5.09292242465	1	-27.0	-3	0	-27.0	3	0	-21.0	-9	0	-21.0	-3	-3	-21.0	3	0	-21.0	9	-4	-15.0	-15	-1	-15.0	-9	0	-15.0	-3	-1	-15.0	3	1	-15.0	9	2	-15.0	15	-3	-9.0	-21	-9	-9.0	-15	-1	-9.0	-9	-1
95	0.0	-2.86	2.78081381797	1	-27.0	-3	2	-27.0	3	-3	-21.0	-9	0	-21.0	-3	-3	-21.0	3	1	-21.0	9	1	-15.0	-15	-1	-15.0	-9	0	-15.0	-3	-1	-15.0	3	-2	-15.0	9	1	-15.0	15	-2	-9.0	-21	-4	-9.0	-15	-3	-9.0	-9	-3
95	1.0	-5.94	5.72388733943	1	27.0	-3	-19	27.0	3	-12	21.0	-9	-9	21.0	-3	-11	21.0	3	-12	21.0	9	-23	15.0	-15	-8	15.0	-9	-7	15.0	-3	-5	15.0	3	-9	15.0	9	-13	15.0	15	-9	9.0	-21	-2	9.0	-15	-3	9.0	-9	-3
95	1.0	-5.73	6.30802601111	1	27.0	-3	-12	27.0	3	-26	21.0	-9	-4	21.0	-3	-11	21.0	3	-8	21.0	9	-18	15.0	-15	-5	15.0	-9	-2	15.0	-3	-3	15.0	3	-7	15.0	9	-4	15.0	15	-21	9.0	-21	-5	9.0	-15	-3	9.0	-9	-1
96	1.0	-1.96	2.228704011	1	27.0	-3	-1	27.0	3	-2	21.0	-9	-5	21.0	-3	-6	21.0	3	-2	21.0	9	-4	15.0	-15	-3	15.0	-9	-3	15.0	-3	-4	15.0	3	-5	15.0	9	-4	15.0	15	-5	9.0	-21	-7	9.0	-15	-6	9.0	-9	-4
96	1.0	-2.41	2.40384169653	1	27.0	-3	0	27.0	3	-8	21.0	-9	-6	21.0	-3	-5	21.0	3	-4	21.0	9	-6	15.0	-15	-7	15.0	-9	-4	15.0	-3	-5	15.0	3	-4	15.0	9	0	15.0	15	-5	9.0	-21	-2	9.0	-15	-3	9.0	-9	-5
96	1.0	-3.39	2.40232403816	1	27.0	-3	-9	27.0	3	-5	21.0	-9	-9	21.0	-3	-6	21.0	3	-1	21.0	9	-5	15.0	-15	-3	15.0	-9	-3	15.0	-3	-4	15.0	3	-3	15.0	9	-5	15.0	15	-4	9.0	-21	-7	9.0	-15	-6	9.0	-9	-6
96	1.0	-2.89	2.37251087313	1	27.0	-3	-5	27.0	3	-2	21.0	-9	-10	21.0	-3	-4	21.0	3	-6	21.0	9	-6	15.0	-15	-6	15.0	-9	-3	15.0	-3	-4	15.0	3	-4	15.0	9	-6	15.0	15	-3	9.0	-21	-1	9.0	-15	-9	9.0	-9	-4
96	1.0	-1.16	3.04750363927	1	27.0	-3	-10	27.0	3	-8	21.0	-9	-5	21.0	-3	-6	21.0	3	-2	21.0	9	-4	15.0	-15	-5	15.0	-9	-3	15.0	-3	-4	15.0	3	0	15.0	9	-2	15.0	15	-2	9.0	-21	-3	9.0	-15	-4	9.0	-9	-3
96	1.0	-3.18	5.8345905648	1	27.0	-3	-22	27.0	3	-24	21.0	-9	-10	21.0	-3	-9	21.0	3	-3	21.0	9	-1	15.0	-15	-8	15.0	-9	-8	15.0	-3	0	15.0	3	-1	15.0	9	-1	15.0	15	-8	9.0	-21	-9	9.0	-15	-8	9.0	-9	-3
96	1.0	-1.86	3.76021275994	1	27.0	-3	-14	27.0	3	-12	21.0	-9	-11	21.0	-3	-5	21.0	3	-2	21.0	9	-8	15.0	-15	-4	15.0	-9	-4	15.0	-3	-7	15.0	3	0	15.0	9	0	15.0	15	0	9.0	-21	-2	9.0	-15	-7	9.0	-9	-2
96	1.0	-4.22	5.02736979531	1	27.0	-3	-9	27.0	3	-7	21.0	-9	-11	21.0	-3	-8	21.0	3	-7	21.0	9	-13	15.0	-15	-10	15.0	-9	-11	15.0	-3	-8	15.0	3	-3	15.0	9	1	15.0	15	-5	9.0	-21	-13	9.0	-15	-16	9.0	-9	-15
96	1.0	-2.83	3.63971233511	1	27.0	-3	-8	27.0	3	-14	21.0	-9	-4	21.0	-3	-6	21.0	3	-7	21.0	9	-7	15.0	-15	-6	15.0	-9	-6	15.0	-3	-3	15.0	3	-5	15.0	9	-1	15.0	15	-6	9.0	-21	-3	9.0	-15	-5	9.0	-9	-6
96	1.0	-2.36	3.25594238037	1	27.0	-3	-8	27.0	3	-6	21.0	-9	-10	21.0	-3	-8	21.0	3	-2	21.0	9	-5	15.0	-15	-6	15.0	-9	-6	15.0	-3	-7	15.0	3	0	15.0	9	0	15.0	15	0	9.0	-21	-6	9.0	-15	-3	9.0	-9	-10
96	1.0	-3.95	5.56834540849	1	27.0	-3	-10	27.0	3	-26	21.0	-9	-6	21.0	-3	-10	21.0	3	-6	21.0	9	-3	15.0	-15	-6	15.0	-9	-10	15.0	-3	-9	15.0	3	-1	15.0	9	-2	15.0	15	-3	9.0	-21	-10	9.0	-15	-10	9.0	-9	-10
96	1.0	-5.31	6.33108917929	1	27.0	-3	-19	27.0	3	-21	21.0	-9	-20	21.0	-3	-11	21.0	3	-11	21.0	9	-15	15.0	-15	-11	15.0	-9	-8	15.0	-3	-9	15.0	3	-4	15.0	9	0	15.0	15	-9	9.0	-21	-7	9.0	-15	-8	9.0	-9	-19
96	1.0	-5.42	6.56188160485	1	27.0	-3	-6	27.0	3	-4	21.0	-9	-22	21.0	-3	-4	21.0	3	-7	21.0	9	-7	15.0	-15	-7	15.0	-9	-7	15.0	-3	-7	15.0	3	-1	15.0	9	-3	15.0	15	-5	9.0	-21	-10	9.0	-15	-20	9.0	-9	-24
96	1.0	-4.99	6.72006827696	1	27.0	-3	-7	27.0	3	-6	21.0	-9	-13	21.0	-3	-7	21.0	3	-5	21.0	9	-3	15.0	-15	-6	15.0	-9	-9	15.0	-3	-18	15.0	3	-1	15.0	9	-1	15.0	15	-1	9.0	-21	-7	9.0	-15	-9	9.0	-9	-30
98	1.0	-2.21	1.58518385153	1	27.0	-3	-2	27.0	3	-2	21.0	-9	-1	21.0	-3	-4	21.0	3	0	21.0	9	-1	15.0	-15	-4	15.0	-9	-1	15.0	-3	-2	15.0	3	-2	15.0	9	0	15.0	15	-3	9.0	-21	-5	9.0	-15	-6	9.0	-9	-1
98	1.0	-2.99	1.98635146861	1	27.0	-3	-6	27.0	3	-5	21.0	-9	-5	21.0	-3	-4	21.0	3	-1	21.0	9	0	15.0	-15	-5	15.0	-9	-3	15.0	-3	-2	15.0	3	-3	15.0	9	-3	15.0	15	-2	9.0	-21	-1	9.0	-15	-4	9.0	-9	-3
98	1.0	-3.47	4.97323581884	1	27.0	-3	-14	27.0	3	-1	21.0	-9	-7	21.0	-3	-12	21.0	3	-1	21.0	9	-5	15.0	-15	-9	15.0	-9	-7	15.0	-3	-1	15.0	3	-1	15.0	9	-1	15.0	15	-6	9.0	-21	-8	9.0	-15	-5	9.0	-9	-3
98	1.0	-2.12	1.84639978251	1	27.0	-3	-4	27.0	3	-1	21.0	-9	-4	21.0	-3	-1	21.0	3	-1	21.0	9	-3	15.0	-15	-6	15.0	-9	-7	15.0	-3	0	15.0	3	1	15.0	9	-1	15.0	15	-1	9.0	-21	-6	9.0	-15	-2	9.0	-9	-2
98	1.0	-2.8	2.36261735884	1	27.0	-3	-4	27.0	3	-3	21.0	-9	-6	21.0	-3	-5	21.0	3	-1	21.0	9	-1	15.0	-15	-3	15.0	-9	-8	15.0	-3	-2	15.0	3	-5	15.0	9	-3	15.0	15	1	9.0	-21	-4	9.0	-15	-2	9.0	-9	-2
98	1.0	-3.41	2.60926403868	1	27.0	-3	-2	27.0	3	-6	21.0	-9	-3	21.0	-3	-8	21.0	3	-2	21.0	9	-4	15.0	-15	-5	15.0	-9	-7	15.0	-3	-3	15.0	3	-2	15.0	9	0	15.0	15	-6	9.0	-21	-5	9.0	-15	-3	9.0	-9	-3
98	1.0	-1.99	1.85855309524	1	27.0	-3	-3	27.0	3	0	21.0	-9	-3	21.0	-3	-2	21.0	3	-2	21.0	9	0	15.0	-15	-3	15.0	-9	-7	15.0	-3	-1	15.0	3	0	15.0	9	-2	15.0	15	0	9.0	-21	-3	9.0	-15	-3	9.0	-9	-1
98	1.0	-1.59	1.78216215895	1	27.0	-3	-1	27.0	3	1	21.0	-9	-1	21.0	-3	-1	21.0	3	-1	21.0	9	1	15.0	-15	0	15.0	-9	-3	15.0	-3	1	15.0	3	-1	15.0	9	-1	15.0	15	-1	9.0	-21	-5	9.0	-15	-3	9.0	-9	-3
98	1.0	-2.34	1.89245768207	1	27.0	-3	-3	27.0	3	0	21.0	-9	-3	21.0	-3	-3	21.0	3	-4	21.0	9	-2	15.0	-15	-1	15.0	-9	-5	15.0	-3	-1	15.0	3	0	15.0	9	0	15.0	15	0	9.0	-21	-3	9.0	-15	-3	9.0	-9	-3
98	1.0	-2.39	1.91807297087	1	27.0	-3	-2	27.0	3	-3	21.0	-9	-2	21.0	-3	0	21.0	3	-3	21.0	9	-1	15.0	-15	-3	15.0	-9	-3	15.0	-3	-2	15.0	3	-1	15.0	9	-1	15.0	15	-1	9.0	-21	-8	9.0	-15	-2	9.0	-9	-2
98	1.0	-2.66	3.70079800615	1	27.0	-3	-2	27.0	3	-2	21.0	-9	-4	21.0	-3	-2	21.0	3	-2	21.0	9	0	15.0	-15	-1	15.0	-9	-3	15.0	-3	0	15.0	3	0	15.0	9	0	15.0	15	0	9.0	-21	-4	9.0	-15	-7	9.0	-9	-2
98	1.0	-2.68	1.80220344437	1	27.0	-3	-3	27.0	3	-7	21.0	-9	-3	21.0	-3	-3	21.0	3	-3	21.0	9	1	15.0	-15	-4	15.0	-9	-6	15.0	-3	-3	15.0	3	-1	15.0	9	-1	15.0	15	-3	9.0	-21	-2	9.0	-15	-1	9.0	-9	-3
98	1.0	-3.73	2.19049103636	1	27.0	-3	-3	27.0	3	-2	21.0	-9	-5	21.0	-3	-5	21.0	3	-4	21.0	9	-2	15.0	-15	-3	15.0	-9	-4	15.0	-3	-3	15.0	3	-2	15.0	9	-2	15.0	15	-2	9.0	-21	-4	9.0	-15	-7	9.0	-9	-3
98	1.0	-2.78	1.66319324334	1	27.0	-3	-4	27.0	3	-2	21.0	-9	-4	21.0	-3	-2	21.0	3	-2	21.0	9	-4	15.0	-15	-3	15.0	-9	-3	15.0	-3	0	15.0	3	-2	15.0	9	-4	15.0	15	-2	9.0	-21	-7	9.0	-15	-4	9.0	-9	-2
98	1.0	-2.65	2.55707400186	1	27.0	-3	-3	27.0	3	-5	21.0	-9	-3	21.0	-3	-3	21.0	3	-1	21.0	9	-1	15.0	-15	-7	15.0	-9	-4	15.0	-3	-1	15.0	3	-3	15.0	9	-5	15.0	15	-1	9.0	-21	-6	9.0	-15	-1	9.0	-9	-1
98	1.0	-3.29	2.50377440567	1	27.0	-3	-3	27.0	3	-3	21.0	-9	-5	21.0	-3	-7	21.0	3	-2	21.0	9	-3	15.0	-15	-4	15.0	-9	-4	15.0	-3	-1	15.0	3	-3	15.0	9	-2	15.0	15	-3	9.0	-21	-2	9.0	-15	-1	9.0	-9	-1
98	1.0	-2.15	2.55477254273	1	27.0	-3	-2	27.0	3	1	21.0	-9	-2	21.0	-3	-4	21.0	3	-1	21.0	9	-4	15.0	-15	-1	15.0	-9	-5	15.0	-3	-2	15.0	3	-2	15.0	9	1	15.0	15	0	9.0	-21	-1	9.0	-15	2	9.0	-9	-2
99	0.0	-5.92	6.32147413932	1	-27.0	-3	-5	-27.0	3	-5	-21.0	-9	-5	-21.0	-3	-19	-21.0	3	-1	-21.0	9	-1	-15.0	-15	-4	-15.0	-9	-3	-15.0	-3	-5	-15.0	3	-3	-15.0	9	-1	-15.0	15	-1	-9.0	-21	-6	-9.0	-15	-5	-9.0	-9	-5
100	0.0	-0.27	1.70760008176	1	-27.0	-3	-2	-27.0	3	3	-21.0	-9	0	-21.0	-3	-1	-21.0	3	1	-21.0	9	1	-15.0	-15	-1	-15.0	-9	-2	-15.0	-3	-1	-15.0	3	1	-15.0	9	-1	-15.0	15	3	-9.0	-21	-2	-9.0	-15	-1	-9.0	-9	-2
100	0.0	0.42	2.79766289017	1	-27.0	-3	0	-27.0	3	1	-21.0	-9	-4	-21.0	-3	-7	-21.0	3	0	-21.0	9	4	-15.0	-15	2	-15.0	-9	-1	-15.0	-3	0	-15.0	3	0	-15.0	9	2	-15.0	15	3	-9.0	-21	-4	-9.0	-15	-5	-9.0	-9	0
100	0.0	0.03	1.75178788223	1	-27.0	-3	-3	-27.0	3	3	-21.0	-9	-5	-21.0	-3	0	-21.0	3	3	-21.0	9	1	-15.0	-15	-1	-15.0	-9	-3	-15.0	-3	-2	-15.0	3	1	-15.0	9	-1	-15.0	15	3	-9.0	-21	-3	-9.0	-15	-1	-9.0	-9	-1
100	0.0	0.13	1.76167700852	1	-27.0	-3	-2	-27.0	3	1	-21.0	-9	-2	-21.0	-3	0	-21.0	3	1	-21.0	9	1	-15.0	-15	0	-15.0	-9	-2	-15.0	-3	0	-15.0	3	1	-15.0	9	1	-15.0	15	1	-9.0	-21	-2	-9.0	-15	0	-9.0	-9	-2
100	0.0	-0.71	2.06166313979	1	-27.0	-3	-6	-27.0	3	1	-21.0	-9	-4	-21.0	-3	0	-21.0	3	1	-21.0	9	1	-15.0	-15	-1	-15.0	-9	-4	-15.0	-3	-2	-15.0	3	1	-15.0	9	-1	-15.0	15	1	-9.0	-21	-2	-9.0	-15	-2	-9.0	-9	-2
100	0.0	1.08	1.6132587894	1	-27.0	-3	1	-27.0	3	3	-21.0	-9	1	-21.0	-3	3	-21.0	3	1	-21.0	9	3	-15.0	-15	-1	-15.0	-9	1	-15.0	-3	-1	-15.0	3	1	-15.0	9	1	-15.0	15	5	-9.0	-21	-3	-9.0	-15	1	-9.0	-9	1
100	0.0	0.16	1.99101511206	1	-27.0	-3	-4	-27.0	3	1	-21.0	-9	2	-21.0	-3	0	-21.0	3	3	-21.0	9	1	-15.0	-15	-1	-15.0	-9	-6	-15.0	-3	2	-15.0	3	-1	-15.0	9	1	-15.0	15	3	-9.0	-21	0	-9.0	-15	0	-9.0	-9	-2
100	0.0	0.54	1.7608108649	1	-27.0	-3	2	-27.0	3	3	-21.0	-9	0	-21.0	-3	2	-21.0	3	3	-21.0	9	3	-15.0	-15	1	-15.0	-9	0	-15.0	-3	0	-15.0	3	3	-15.0	9	-1	-15.0	15	3	-9.0	-21	1	-9.0	-15	2	-9.0	-9	0
100	0.0	0.58	1.85373391072	1	-27.0	-3	2	-27.0	3	3	-21.0	-9	0	-21.0	-3	2	-21.0	3	3	-21.0	9	1	-15.0	-15	0	-15.0	-9	-4	-15.0	-3	0	-15.0	3	1	-15.0	9	1	-15.0	15	1	-9.0	-21	1	-9.0	-15	0	-9.0	-9	0
100	0.0	0.23	1.89069340947	1	-27.0	-3	-6	-27.0	3	3	-21.0	-9	-2	-21.0	-3	0	-21.0	3	1	-21.0	9	2	-15.0	-15	-1	-15.0	-9	-1	-15.0	-3	0	-15.0	3	2	-15.0	9	2	-15.0	15	-2	-9.0	-21	1	-9.0	-15	0	-9.0	-9	0
100	0.0	0.26	1.72043770081	1	-27.0	-3	-3	-27.0	3	2	-21.0	-9	-1	-21.0	-3	-2	-21.0	3	4	-21.0	9	3	-15.0	-15	0	-15.0	-9	-2	-15.0	-3	3	-15.0	3	1	-15.0	9	1	-15.0	15	1	-9.0	-21	0	-9.0	-15	-1	-9.0	-9	-1
100	0.0	0.28	1.53671919437	1	-27.0	-3	0	-27.0	3	4	-21.0	-9	0	-21.0	-3	0	-21.0	3	2	-21.0	9	1	-15.0	-15	-4	-15.0	-9	1	-15.0	-3	0	-15.0	3	1	-15.0	9	1	-15.0	15	1	-9.0	-21	1	-9.0	-15	-2	-9.0	-9	0
100	0.0	0.33	1.49615716905	1	-27.0	-3	3	-27.0	3	2	-21.0	-9	1	-21.0	-3	0	-21.0	3	2	-21.0	9	-1	-15.0	-15	-3	-15.0	-9	-3	-15.0	-3	0	-15.0	3	1	-15.0	9	2	-15.0	15	1	-9.0	-21	1	-9.0	-15	0	-9.0	-9	0
100	0.0	-0.65	1.93558016838	1	-27.0	-3	-5	-27.0	3	2	-21.0	-9	-3	-21.0	-3	0	-21.0	3	2	-21.0	9	1	-15.0	-15	-1	-15.0	-9	-1	-15.0	-3	0	-15.0	3	1	-15.0	9	2	-15.0	15	1	-9.0	-21	-1	-9.0	-15	0	-9.0	-9	-2
100	0.0	0.2	1.62866479658	1	-27.0	-3	-1	-27.0	3	3	-21.0	-9	-1	-21.0	-3	-2	-21.0	3	3	-21.0	9	0	-15.0	-15	0	-15.0	-9	-1	-15.0	-3	0	-15.0	3	2	-15.0	9	1	-15.0	15	0	-9.0	-21	-1	-9.0	-15	2	-9.0	-9	0
100	0.0	-0.39	1.85011499378	1	-27.0	-3	1	-27.0	3	2	-21.0	-9	-1	-21.0	-3	-2	-21.0	3	2	-21.0	9	1	-15.0	-15	0	-15.0	-9	-3	-15.0	-3	-2	-15.0	3	-1	-15.0	9	0	-15.0	15	3	-9.0	-21	1	-9.0	-15	-2	-9.0	-9	-2
100	0.0	0.55	1.90988142533	1	-27.0	-3	1	-27.0	3	4	-21.0	-9	1	-21.0	-3	-4	-21.0	3	2	-21.0	9	1	-15.0	-15	2	-15.0	-9	-1	-15.0	-3	2	-15.0	3	1	-15.0	9	2	-15.0	15	1	-9.0	-21	-1	-9.0	-15	-2	-9.0	-9	-2
100	0.0	0.64	1.85228634554	1	-27.0	-3	2	-27.0	3	4	-21.0	-9	-2	-21.0	-3	1	-21.0	3	2	-21.0	9	4	-15.0	-15	-1	-15.0	-9	0	-15.0	-3	1	-15.0	3	1	-15.0	9	2	-15.0	15	1	-9.0	-21	2	-9.0	-15	-1	-9.0	-9	-1
100	0.0	0.68	1.83668926359	1	-27.0	-3	2	-27.0	3	2	-21.0	-9	-2	-21.0	-3	1	-21.0	3	2	-21.0	9	4	-15.0	-15	0	-15.0	-9	-2	-15.0	-3	1	-15.0	3	1	-15.0	9	2	-15.0	15	3	-9.0	-21	-2	-9.0	-15	-1	-9.0	-9	-1
100	0.0	0.97	2.01867166575	1	-27.0	-3	5	-27.0	3	4	-21.0	-9	1	-21.0	-3	0	-21.0	3	2	-21.0	9	4	-15.0	-15	0	-15.0	-9	-3	-15.0	-3	2	-15.0	3	2	-15.0	9	2	-15.0	15	3	-9.0	-21	1	-9.0	-15	2	-9.0	-9	-2
100	1.0	-2.33	3.12617915009	1	27.0	-3	-14	27.0	3	-1	21.0	-9	-4	21.0	-3	-5	21.0	3	-10	21.0	9	-5	15.0	-15	-3	15.0	-9	-4	15.0	-3	-3	15.0	3	-7	15.0	9	-5	15.0	15	-3	9.0	-21	-2	9.0	-15	-5	9.0	-9	-2
100	1.0	-1.87	3.34288474695	1	27.0	-3	-6	27.0	3	-8	21.0	-9	-4	21.0	-3	-7	21.0	3	-16	21.0	9	-4	15.0	-15	-4	15.0	-9	-2	15.0	-3	-3	15.0	3	-7	15.0	9	-2	15.0	15	-2	9.0	-21	-4	9.0	-15	-2	9.0	-9	0
100	1.0	-2.56	4.24233380092	1	27.0	-3	-11	27.0	3	-12	21.0	-9	-4	21.0	-3	-3	21.0	3	-20	21.0	9	-10	15.0	-15	-2	15.0	-9	-2	15.0	-3	-3	15.0	3	-7	15.0	9	-6	15.0	15	-6	9.0	-21	-4	9.0	-15	-2	9.0	-9	-2
100	1.0	-2.87	3.94237611242	1	27.0	-3	-8	27.0	3	-13	21.0	-9	-4	21.0	-3	-4	21.0	3	-24	21.0	9	-11	15.0	-15	-2	15.0	-9	-4	15.0	-3	-4	15.0	3	-7	15.0	9	-3	15.0	15	-1	9.0	-21	-2	9.0	-15	-2	9.0	-9	-2
100	1.0	-2.1	3.20453110577	1	27.0	-3	-4	27.0	3	-19	21.0	-9	-2	21.0	-3	-6	21.0	3	-11	21.0	9	-4	15.0	-15	-1	15.0	-9	-4	15.0	-3	-2	15.0	3	-4	15.0	9	-6	15.0	15	-6	9.0	-21	0	9.0	-15	-2	9.0	-9	-2
100	1.0	-1.17	2.57987231786	1	27.0	-3	-2	27.0	3	-8	21.0	-9	-8	21.0	-3	0	21.0	3	-4	21.0	9	-4	15.0	-15	0	15.0	-9	-4	15.0	-3	-4	15.0	3	-7	15.0	9	-4	15.0	15	-4	9.0	-21	0	9.0	-15	0	9.0	-9	-2
100	1.0	-1.94	3.96560506473	1	27.0	-3	-4	27.0	3	-23	21.0	-9	-4	21.0	-3	-4	21.0	3	-15	21.0	9	-5	15.0	-15	-1	15.0	-9	-4	15.0	-3	-2	15.0	3	-7	15.0	9	-3	15.0	15	-1	9.0	-21	-4	9.0	-15	-2	9.0	-9	-2
100	1.0	-2.14	4.12581352643	1	27.0	-3	-6	27.0	3	-23	21.0	-9	-6	21.0	-3	-4	21.0	3	-13	21.0	9	-9	15.0	-15	-2	15.0	-9	-5	15.0	-3	-2	15.0	3	-4	15.0	9	-2	15.0	15	0	9.0	-21	-1	9.0	-15	-4	9.0	-9	-2
100	1.0	-1.71	2.95141441665	1	27.0	-3	-6	27.0	3	-7	21.0	-9	-2	21.0	-3	0	21.0	3	-14	21.0	9	-5	15.0	-15	-1	15.0	-9	-4	15.0	-3	-2	15.0	3	-5	15.0	9	-8	15.0	15	-5	9.0	-21	-1	9.0	-15	-2	9.0	-9	0
100	1.0	-1.4	2.91419783467	1	27.0	-3	-5	27.0	3	-13	21.0	-9	-3	21.0	-3	-5	21.0	3	-5	21.0	9	-9	15.0	-15	0	15.0	-9	-2	15.0	-3	1	15.0	3	-1	15.0	9	-3	15.0	15	-7	9.0	-21	-2	9.0	-15	-3	9.0	-9	-3
100	1.0	-2.01	3.58122883938	1	27.0	-3	-5	27.0	3	-12	21.0	-9	-5	21.0	-3	-7	21.0	3	-19	21.0	9	-3	15.0	-15	-1	15.0	-9	-2	15.0	-3	-5	15.0	3	-5	15.0	9	-3	15.0	15	1	9.0	-21	2	9.0	-15	-3	9.0	-9	-1
100	1.0	-2.63	4.30047603384	1	27.0	-3	-8	27.0	3	-26	21.0	-9	-1	21.0	-3	-3	21.0	3	-14	21.0	9	-4	15.0	-15	-2	15.0	-9	-2	15.0	-3	-5	15.0	3	-7	15.0	9	-9	15.0	15	-2	9.0	-21	-4	9.0	-15	-3	9.0	-9	-1
100	1.0	-1.4	3.3987310204	1	27.0	-3	-4	27.0	3	-12	21.0	-9	0	21.0	-3	-1	21.0	3	-16	21.0	9	-5	15.0	-15	-3	15.0	-9	2	15.0	-3	-1	15.0	3	-8	15.0	9	-4	15.0	15	-3	9.0	-21	2	9.0	-15	-1	9.0	-9	-3
100	1.0	-2.19	3.14342513329	1	27.0	-3	-12	27.0	3	-16	21.0	-9	-2	21.0	-3	-3	21.0	3	-11	21.0	9	-5	15.0	-15	-2	15.0	-9	-4	15.0	-3	-3	15.0	3	-3	15.0	9	-2	15.0	15	-3	9.0	-21	0	9.0	-15	-5	9.0	-9	-1
100	1.0	-1.29	2.90237630835	1	27.0	-3	-7	27.0	3	-9	21.0	-9	-3	21.0	-3	-2	21.0	3	-15	21.0	9	-4	15.0	-15	0	15.0	-9	-1	15.0	-3	-2	15.0	3	-6	15.0	9	-3	15.0	15	-2	9.0	-21	-1	9.0	-15	-2	9.0	-9	0
100	1.0	-2.71	4.73475510268	1	27.0	-3	-22	27.0	3	-25	21.0	-9	-5	21.0	-3	-4	21.0	3	-6	21.0	9	-3	15.0	-15	-6	15.0	-9	-3	15.0	-3	-4	15.0	3	-3	15.0	9	-4	15.0	15	-7	9.0	-21	-1	9.0	-15	-4	9.0	-9	-2
100	1.0	-0.99	3.17127178051	1	27.0	-3	-5	27.0	3	-16	21.0	-9	1	21.0	-3	-2	21.0	3	-9	21.0	9	-4	15.0	-15	-1	15.0	-9	-1	15.0	-3	-2	15.0	3	-4	15.0	9	-1	15.0	15	-2	9.0	-21	3	9.0	-15	-2	9.0	-9	0
100	1.0	-1.59	3.39913829911	1	27.0	-3	-4	27.0	3	-21	21.0	-9	0	21.0	-3	-5	21.0	3	-4	21.0	9	0	15.0	-15	-3	15.0	-9	-2	15.0	-3	-3	15.0	3	-3	15.0	9	0	15.0	15	-5	9.0	-21	-4	9.0	-15	-5	9.0	-9	-3
100	1.0	-1.19	3.44650206305	1	27.0	-3	-5	27.0	3	-20	21.0	-9	-1	21.0	-3	-2	21.0	3	-7	21.0	9	-2	15.0	-15	-2	15.0	-9	-1	15.0	-3	-2	15.0	3	-7	15.0	9	-2	15.0	15	-3	9.0	-21	-1	9.0	-15	-2	9.0	-9	-2
100	1.0	-0.96	3.73872999303	1	27.0	-3	-1	27.0	3	-16	21.0	-9	0	21.0	-3	-3	21.0	3	-16	21.0	9	-7	15.0	-15	-2	15.0	-9	5	15.0	-3	-2	15.0	3	0	15.0	9	0	15.0	15	-3	9.0	-21	3	9.0	-15	-2	9.0	-9	0
102	0.0	-2.04	7.36638256927	1	-27.0	-3	-22	-27.0	3	-26	-21.0	-9	0	-21.0	-3	-10	-21.0	3	0	-21.0	9	-10	-15.0	-15	-1	-15.0	-9	3	-15.0	-3	0	-15.0	3	-1	-15.0	9	-1	-15.0	15	-13	-9.0	-21	1	-9.0	-15	2	-9.0	-9	2
102	0.0	-0.4	5.67505722524	1	-27.0	-3	4	-27.0	3	-8	-21.0	-9	4	-21.0	-3	3	-21.0	3	-4	-21.0	9	-3	-15.0	-15	5	-15.0	-9	4	-15.0	-3	3	-15.0	3	-1	-15.0	9	-2	-15.0	15	1	-9.0	-21	2	-9.0	-15	3	-9.0	-9	3
102	0.0	-2.93	8.20372321021	1	-27.0	-3	2	-27.0	3	-23	-21.0	-9	0	-21.0	-3	1	-21.0	3	-15	-21.0	9	-4	-15.0	-15	1	-15.0	-9	2	-15.0	-3	3	-15.0	3	-4	-15.0	9	-1	-15.0	15	2	-9.0	-21	2	-9.0	-15	1	-9.0	-9	3
102	0.0	-1.55	7.24789354118	1	-27.0	-3	-21	-27.0	3	-19	-21.0	-9	2	-21.0	-3	-17	-21.0	3	-14	-21.0	9	-3	-15.0	-15	3	-15.0	-9	4	-15.0	-3	3	-15.0	3	-3	-15.0	9	-3	-15.0	15	1	-9.0	-21	2	-9.0	-15	1	-9.0	-9	3
102	0.0	-2.68	7.73781749642	1	-27.0	-3	-23	-27.0	3	-16	-21.0	-9	1	-21.0	-3	-2	-21.0	3	-13	-21.0	9	-1	-15.0	-15	1	-15.0	-9	1	-15.0	-3	2	-15.0	3	-3	-15.0	9	0	-15.0	15	1	-9.0	-21	1	-9.0	-15	2	-9.0	-9	2
102	0.0	-1.27	7.85092825784	1	-27.0	-3	-14	-27.0	3	-16	-21.0	-9	2	-21.0	-3	-1	-21.0	3	-15	-21.0	9	-2	-15.0	-15	3	-15.0	-9	4	-15.0	-3	1	-15.0	3	-1	-15.0	9	0	-15.0	15	1	-9.0	-21	2	-9.0	-15	3	-9.0	-9	3
102	0.0	-1.58	6.28732431634	1	-27.0	-3	-3	-27.0	3	-17	-21.0	-9	1	-21.0	-3	0	-21.0	3	-6	-21.0	9	-2	-15.0	-15	3	-15.0	-9	3	-15.0	-3	2	-15.0	3	-3	-15.0	9	-2	-15.0	15	1	-9.0	-21	3	-9.0	-15	2	-9.0	-9	2
102	0.0	-1.62	7.23996100087	1	-27.0	-3	-1	-27.0	3	-14	-21.0	-9	6	-21.0	-3	-4	-21.0	3	-11	-21.0	9	-2	-15.0	-15	4	-15.0	-9	2	-15.0	-3	5	-15.0	3	-2	-15.0	9	0	-15.0	15	1	-9.0	-21	2	-9.0	-15	-1	-9.0	-9	1
102	0.0	-0.89	7.11076124548	1	-27.0	-3	3	-27.0	3	-17	-21.0	-9	5	-21.0	-3	2	-21.0	3	-4	-21.0	9	-2	-15.0	-15	3	-15.0	-9	5	-15.0	-3	2	-15.0	3	2	-15.0	9	-2	-15.0	15	1	-9.0	-21	3	-9.0	-15	4	-9.0	-9	2
102	0.0	-2.0	7.2720253672	1	-27.0	-3	-12	-27.0	3	-20	-21.0	-9	4	-21.0	-3	-13	-21.0	3	-27	-21.0	9	-4	-15.0	-15	2	-15.0	-9	4	-15.0	-3	3	-15.0	3	-4	-15.0	9	-2	-15.0	15	-1	-9.0	-21	-1	-9.0	-15	3	-9.0	-9	3
102	0.0	-1.03	7.25727059373	1	-27.0	-3	-14	-27.0	3	-22	-21.0	-9	2	-21.0	-3	3	-21.0	3	-3	-21.0	9	-6	-15.0	-15	3	-15.0	-9	4	-15.0	-3	3	-15.0	3	-3	-15.0	9	1	-15.0	15	4	-9.0	-21	0	-9.0	-15	3	-9.0	-9	3
102	0.0	-2.34	7.81262326962	1	-27.0	-3	2	-27.0	3	-13	-21.0	-9	4	-21.0	-3	3	-21.0	3	-20	-21.0	9	-1	-15.0	-15	3	-15.0	-9	2	-15.0	-3	3	-15.0	3	-1	-15.0	9	-7	-15.0	15	1	-9.0	-21	2	-9.0	-15	3	-9.0	-9	4
102	0.0	-1.98	7.6722325917	1	-27.0	-3	-9	-27.0	3	-22	-21.0	-9	3	-21.0	-3	0	-21.0	3	-4	-21.0	9	-2	-15.0	-15	1	-15.0	-9	3	-15.0	-3	2	-15.0	3	-2	-15.0	9	-3	-15.0	15	2	-9.0	-21	3	-9.0	-15	2	-9.0	-9	3
102	0.0	-2.47	7.935607023	1	-27.0	-3	-23	-27.0	3	-20	-21.0	-9	3	-21.0	-3	-16	-21.0	3	-13	-21.0	9	-5	-15.0	-15	5	-15.0	-9	5	-15.0	-3	2	-15.0	3	0	-15.0	9	-3	-15.0	15	0	-9.0	-21	1	-9.0	-15	0	-9.0	-9	1
102	0.0	-1.84	8.01539107702	1	-27.0	-3	-17	-27.0	3	-7	-21.0	-9	3	-21.0	-3	-5	-21.0	3	-12	-21.0	9	-9	-15.0	-15	5	-15.0	-9	3	-15.0	-3	2	-15.0	3	1	-15.0	9	1	-15.0	15	5	-9.0	-21	3	-9.0	-15	4	-9.0	-9	3
102	0.0	-1.94	7.57357014267	1	-27.0	-3	-16	-27.0	3	-12	-21.0	-9	5	-21.0	-3	-17	-21.0	3	-11	-21.0	9	-11	-15.0	-15	3	-15.0	-9	3	-15.0	-3	0	-15.0	3	2	-15.0	9	0	-15.0	15	-5	-9.0	-21	3	-9.0	-15	2	-9.0	-9	3
102	0.0	0.4	8.23350400712	1	-27.0	-3	-6	-27.0	3	-15	-21.0	-9	5	-21.0	-3	-6	-21.0	3	-19	-21.0	9	-5	-15.0	-15	5	-15.0	-9	5	-15.0	-3	5	-15.0	3	-17	-15.0	9	-9	-15.0	15	2	-9.0	-21	3	-9.0	-15	3	-9.0	-9	1
102	1.0	1.04	1.55855136359	1	27.0	-3	4	27.0	3	4	21.0	-9	4	21.0	-3	2	21.0	3	2	21.0	9	1	15.0	-15	-1	15.0	-9	1	15.0	-3	2	15.0	3	1	15.0	9	1	15.0	15	1	9.0	-21	3	9.0	-15	2	9.0	-9	0
102	1.0	1.67	1.63120790082	1	27.0	-3	6	27.0	3	4	21.0	-9	2	21.0	-3	1	21.0	3	4	21.0	9	3	15.0	-15	5	15.0	-9	2	15.0	-3	1	15.0	3	1	15.0	9	6	15.0	15	3	9.0	-21	0	9.0	-15	1	9.0	-9	1
102	1.0	1.95	1.43506507333	1	27.0	-3	3	27.0	3	6	21.0	-9	3	21.0	-3	4	21.0	3	4	21.0	9	1	15.0	-15	2	15.0	-9	3	15.0	-3	2	15.0	3	1	15.0	9	2	15.0	15	1	9.0	-21	3	9.0	-15	2	9.0	-9	2
102	1.0	2.11	1.4256006646	1	27.0	-3	1	27.0	3	4	21.0	-9	1	21.0	-3	4	21.0	3	4	21.0	9	1	15.0	-15	5	15.0	-9	3	15.0	-3	0	15.0	3	3	15.0	9	4	15.0	15	1	9.0	-21	3	9.0	-15	2	9.0	-9	2
102	1.0	1.98	1.30113675789	1	27.0	-3	5	27.0	3	5	21.0	-9	1	21.0	-3	4	21.0	3	3	21.0	9	4	15.0	-15	3	15.0	-9	1	15.0	-3	2	15.0	3	2	15.0	9	1	15.0	15	0	9.0	-21	1	9.0	-15	0	9.0	-9	2
102	1.0	2.45	1.76418619799	1	27.0	-3	5	27.0	3	6	21.0	-9	5	21.0	-3	4	21.0	3	4	21.0	9	6	15.0	-15	4	15.0	-9	1	15.0	-3	2	15.0	3	3	15.0	9	4	15.0	15	5	9.0	-21	1	9.0	-15	-2	9.0	-9	2
102	1.0	1.83	1.32962326966	1	27.0	-3	5	27.0	3	4	21.0	-9	1	21.0	-3	4	21.0	3	4	21.0	9	4	15.0	-15	4	15.0	-9	3	15.0	-3	2	15.0	3	3	15.0	9	2	15.0	15	1	9.0	-21	1	9.0	-15	2	9.0	-9	0
102	1.0	1.97	1.50076320453	1	27.0	-3	5	27.0	3	3	21.0	-9	3	21.0	-3	2	21.0	3	3	21.0	9	3	15.0	-15	3	15.0	-9	3	15.0	-3	6	15.0	3	3	15.0	9	1	15.0	15	-2	9.0	-21	1	9.0	-15	2	9.0	-9	2
102	1.0	2.62	1.21549473507	1	27.0	-3	3	27.0	3	3	21.0	-9	3	21.0	-3	2	21.0	3	5	21.0	9	5	15.0	-15	3	15.0	-9	3	15.0	-3	2	15.0	3	5	15.0	9	1	15.0	15	4	9.0	-21	3	9.0	-15	4	9.0	-9	2
102	1.0	1.94	1.34970730306	1	27.0	-3	4	27.0	3	4	21.0	-9	4	21.0	-3	3	21.0	3	4	21.0	9	4	15.0	-15	2	15.0	-9	4	15.0	-3	5	15.0	3	4	15.0	9	2	15.0	15	1	9.0	-21	2	9.0	-15	1	9.0	-9	1
102	1.0	2.77	1.42161741634	1	27.0	-3	5	27.0	3	5	21.0	-9	5	21.0	-3	2	21.0	3	3	21.0	9	5	15.0	-15	2	15.0	-9	5	15.0	-3	4	15.0	3	3	15.0	9	1	15.0	15	2	9.0	-21	3	9.0	-15	0	9.0	-9	4
102	1.0	2.21	1.41527521054	1	27.0	-3	5	27.0	3	4	21.0	-9	3	21.0	-3	2	21.0	3	4	21.0	9	4	15.0	-15	1	15.0	-9	3	15.0	-3	2	15.0	3	4	15.0	9	4	15.0	15	0	9.0	-21	1	9.0	-15	2	9.0	-9	3
102	1.0	1.48	1.26290048977	1	27.0	-3	4	27.0	3	3	21.0	-9	2	21.0	-3	-1	21.0	3	3	21.0	9	3	15.0	-15	2	15.0	-9	2	15.0	-3	1	15.0	3	3	15.0	9	3	15.0	15	1	9.0	-21	0	9.0	-15	-1	9.0	-9	2
102	1.0	1.71	1.72974666625	1	27.0	-3	6	27.0	3	4	21.0	-9	2	21.0	-3	1	21.0	3	4	21.0	9	4	15.0	-15	4	15.0	-9	0	15.0	-3	1	15.0	3	2	15.0	9	4	15.0	15	4	9.0	-21	2	9.0	-15	1	9.0	-9	2
102	1.0	2.16	1.54012477213	1	27.0	-3	4	27.0	3	3	21.0	-9	4	21.0	-3	3	21.0	3	3	21.0	9	3	15.0	-15	5	15.0	-9	6	15.0	-3	-1	15.0	3	3	15.0	9	1	15.0	15	3	9.0	-21	6	9.0	-15	1	9.0	-9	2
102	1.0	2.49	1.5675958863	1	27.0	-3	5	27.0	3	4	21.0	-9	5	21.0	-3	4	21.0	3	4	21.0	9	2	15.0	-15	4	15.0	-9	5	15.0	-3	2	15.0	3	4	15.0	9	4	15.0	15	4	9.0	-21	3	9.0	-15	2	9.0	-9	3
102	1.0	4.12	2.078030742	1	27.0	-3	7	27.0	3	6	21.0	-9	6	21.0	-3	6	21.0	3	7	21.0	9	9	15.0	-15	2	15.0	-9	5	15.0	-3	4	15.0	3	7	15.0	9	7	15.0	15	5	9.0	-21	4	9.0	-15	6	9.0	-9	2
103	0.0	-5.4	4.92556356883	1	-27.0	-3	-9	-27.0	3	-25	-21.0	-9	-3	-21.0	-3	-6	-21.0	3	-5	-21.0	9	-8	-15.0	-15	0	-15.0	-9	-5	-15.0	-3	-6	-15.0	3	-5	-15.0	9	-1	-15.0	15	1	-9.0	-21	-5	-9.0	-15	-6	-9.0	-9	-1
103	0.0	-5.61	5.70292185174	1	-27.0	-3	-3	-27.0	3	-15	-21.0	-9	1	-21.0	-3	-4	-21.0	3	-14	-21.0	9	-10	-15.0	-15	-3	-15.0	-9	-3	-15.0	-3	-7	-15.0	3	-5	-15.0	9	-1	-15.0	15	1	-9.0	-21	-5	-9.0	-15	-6	-9.0	-9	-1
103	0.0	-5.36	6.58533605675	1	-27.0	-3	-4	-27.0	3	-20	-21.0	-9	-4	-21.0	-3	-2	-21.0	3	-7	-21.0	9	-2	-15.0	-15	0	-15.0	-9	-4	-15.0	-3	-3	-15.0	3	-5	-15.0	9	0	-15.0	15	2	-9.0	-21	0	-9.0	-15	-5	-9.0	-9	-4
103	0.0	-5.19	5.44706648879	1	-27.0	-3	-4	-27.0	3	-22	-21.0	-9	0	-21.0	-3	0	-21.0	3	-19	-21.0	9	-3	-15.0	-15	1	-15.0	-9	-4	-15.0	-3	-5	-15.0	3	-3	-15.0	9	1	-15.0	15	-3	-9.0	-21	-4	-9.0	-15	-1	-9.0	-9	-2
103	0.0	-4.42	6.63498274892	1	-27.0	-3	-2	-27.0	3	-22	-21.0	-9	-4	-21.0	-3	-2	-21.0	3	-4	-21.0	9	-2	-15.0	-15	3	-15.0	-9	-4	-15.0	-3	-3	-15.0	3	-2	-15.0	9	0	-15.0	15	-2	-9.0	-21	0	-9.0	-15	0	-9.0	-9	-2
103	0.0	-5.71	6.21130089623	1	-27.0	-3	-2	-27.0	3	-26	-21.0	-9	-4	-21.0	-3	-6	-21.0	3	-13	-21.0	9	-6	-15.0	-15	-2	-15.0	-9	-6	-15.0	-3	-3	-15.0	3	-6	-15.0	9	0	-15.0	15	-4	-9.0	-21	-2	-9.0	-15	-6	-9.0	-9	-4
103	0.0	-5.65	5.10760678389	1	-27.0	-3	-6	-27.0	3	-23	-21.0	-9	-6	-21.0	-3	-2	-21.0	3	-13	-21.0	9	-2	-15.0	-15	-1	-15.0	-9	-4	-15.0	-3	-6	-15.0	3	-2	-15.0	9	-2	-15.0	15	-2	-9.0	-21	-3	-9.0	-15	-4	-9.0	-9	-4
103	0.0	-5.39	4.19754643553	1	-27.0	-3	-7	-27.0	3	-19	-21.0	-9	-6	-21.0	-3	-7	-21.0	3	-11	-21.0	9	-2	-15.0	-15	-2	-15.0	-9	-8	-15.0	-3	-5	-15.0	3	-6	-15.0	9	-4	-15.0	15	-2	-9.0	-21	-2	-9.0	-15	-7	-9.0	-9	-3
103	0.0	-5.09	5.48541953281	1	-27.0	-3	-4	-27.0	3	-23	-21.0	-9	-7	-21.0	-3	-14	-21.0	3	-18	-21.0	9	0	-15.0	-15	-2	-15.0	-9	-5	-15.0	-3	-3	-15.0	3	0	-15.0	9	-2	-15.0	15	-4	-9.0	-21	-2	-9.0	-15	-7	-9.0	-9	-3
103	0.0	-5.69	3.98786689258	1	-27.0	-3	-6	-27.0	3	-13	-21.0	-9	1	-21.0	-3	-13	-21.0	3	-7	-21.0	9	-4	-15.0	-15	-4	-15.0	-9	-8	-15.0	-3	-3	-15.0	3	-4	-15.0	9	-4	-15.0	15	-2	-9.0	-21	0	-9.0	-15	-3	-9.0	-9	-3
103	0.0	-5.23	5.67182717732	1	-27.0	-3	0	-27.0	3	-23	-21.0	-9	-4	-21.0	-3	-5	-21.0	3	-15	-21.0	9	-2	-15.0	-15	0	-15.0	-9	-7	-15.0	-3	-3	-15.0	3	-6	-15.0	9	-2	-15.0	15	-2	-9.0	-21	-2	-9.0	-15	-3	-9.0	-9	-3
103	0.0	-5.93	4.64060256398	1	-27.0	-3	-4	-27.0	3	-23	-21.0	-9	-4	-21.0	-3	-5	-21.0	3	-15	-21.0	9	-4	-15.0	-15	-2	-15.0	-9	-6	-15.0	-3	-3	-15.0	3	-7	-15.0	9	-2	-15.0	15	-2	-9.0	-21	-2	-9.0	-15	-3	-9.0	-9	-3
103	0.0	-5.96	6.31307886105	1	-27.0	-3	-5	-27.0	3	-22	-21.0	-9	-7	-21.0	-3	-8	-21.0	3	-9	-21.0	9	-3	-15.0	-15	-1	-15.0	-9	-5	-15.0	-3	-4	-15.0	3	-4	-15.0	9	-1	-15.0	15	-2	-9.0	-21	0	-9.0	-15	-8	-9.0	-9	-4
103	0.0	-5.97	6.55523559649	1	-27.0	-3	-5	-27.0	3	-22	-21.0	-9	-2	-21.0	-3	-8	-21.0	3	-8	-21.0	9	-3	-15.0	-15	-2	-15.0	-9	-9	-15.0	-3	-8	-15.0	3	-6	-15.0	9	-1	-15.0	15	-4	-9.0	-21	1	-9.0	-15	-8	-9.0	-9	-6
103	1.0	0.25	1.6876134675	1	27.0	-3	0	27.0	3	0	21.0	-9	-4	21.0	-3	-1	21.0	3	0	21.0	9	0	15.0	-15	-1	15.0	-9	0	15.0	-3	-1	15.0	3	0	15.0	9	0	15.0	15	0	9.0	-21	0	9.0	-15	-1	9.0	-9	0
103	1.0	0.19	1.65563328326	1	27.0	-3	-1	27.0	3	-2	21.0	-9	1	21.0	-3	-2	21.0	3	0	21.0	9	0	15.0	-15	2	15.0	-9	-1	15.0	-3	-2	15.0	3	-2	15.0	9	2	15.0	15	2	9.0	-21	1	9.0	-15	0	9.0	-9	1
103	1.0	-0.19	1.56629449063	1	27.0	-3	1	27.0	3	-2	21.0	-9	1	21.0	-3	0	21.0	3	0	21.0	9	0	15.0	-15	0	15.0	-9	1	15.0	-3	0	15.0	3	0	15.0	9	0	15.0	15	2	9.0	-21	-3	9.0	-15	-4	9.0	-9	1
103	1.0	0.1	1.66462620193	1	27.0	-3	-1	27.0	3	0	21.0	-9	1	21.0	-3	1	21.0	3	-1	21.0	9	3	15.0	-15	0	15.0	-9	-1	15.0	-3	-2	15.0	3	-1	15.0	9	1	15.0	15	1	9.0	-21	-1	9.0	-15	0	9.0	-9	-1
103	1.0	-0.42	2.14408808716	1	27.0	-3	-1	27.0	3	0	21.0	-9	-1	21.0	-3	-1	21.0	3	1	21.0	9	1	15.0	-15	1	15.0	-9	-1	15.0	-3	-2	15.0	3	1	15.0	9	1	15.0	15	1	9.0	-21	1	9.0	-15	0	9.0	-9	-3
103	1.0	0.61	1.86415727688	1	27.0	-3	-2	27.0	3	2	21.0	-9	0	21.0	-3	0	21.0	3	1	21.0	9	1	15.0	-15	2	15.0	-9	0	15.0	-3	-1	15.0	3	-1	15.0	9	5	15.0	15	3	9.0	-21	0	9.0	-15	0	9.0	-9	0
103	1.0	-0.08	2.13969394916	1	27.0	-3	-3	27.0	3	3	21.0	-9	-1	21.0	-3	-3	21.0	3	0	21.0	9	0	15.0	-15	3	15.0	-9	-1	15.0	-3	0	15.0	3	-2	15.0	9	0	15.0	15	2	9.0	-21	1	9.0	-15	-3	9.0	-9	1
103	1.0	-0.9	1.91649189314	1	27.0	-3	2	27.0	3	1	21.0	-9	-2	21.0	-3	-2	21.0	3	0	21.0	9	-2	15.0	-15	-1	15.0	-9	-2	15.0	-3	-2	15.0	3	0	15.0	9	0	15.0	15	2	9.0	-21	-3	9.0	-15	0	9.0	-9	0
103	1.0	-0.54	2.35664766889	1	27.0	-3	0	27.0	3	-2	21.0	-9	0	21.0	-3	2	21.0	3	-1	21.0	9	-1	15.0	-15	0	15.0	-9	-2	15.0	-3	2	15.0	3	1	15.0	9	-1	15.0	15	1	9.0	-21	-3	9.0	-15	0	9.0	-9	-2
103	1.0	-0.73	1.82279036257	1	27.0	-3	-2	27.0	3	0	21.0	-9	1	21.0	-3	1	21.0	3	-2	21.0	9	3	15.0	-15	-2	15.0	-9	-3	15.0	-3	-1	15.0	3	-1	15.0	9	-1	15.0	15	1	9.0	-21	-4	9.0	-15	-1	9.0	-9	-1
103	1.0	-0.1	1.77852108644	1	27.0	-3	2	27.0	3	1	21.0	-9	1	21.0	-3	-1	21.0	3	3	21.0	9	2	15.0	-15	2	15.0	-9	-3	15.0	-3	-3	15.0	3	0	15.0	9	2	15.0	15	2	9.0	-21	0	9.0	-15	-3	9.0	-9	-1
103	1.0	-0.54	2.13854999437	1	27.0	-3	2	27.0	3	2	21.0	-9	-2	21.0	-3	-3	21.0	3	2	21.0	9	-1	15.0	-15	-2	15.0	-9	-1	15.0	-3	-1	15.0	3	1	15.0	9	-1	15.0	15	1	9.0	-21	-2	9.0	-15	-5	9.0	-9	-1
103	1.0	-1.43	2.21666946779	1	27.0	-3	0	27.0	3	2	21.0	-9	0	21.0	-3	-1	21.0	3	2	21.0	9	-1	15.0	-15	0	15.0	-9	-5	15.0	-3	-1	15.0	3	-1	15.0	9	-1	15.0	15	-1	9.0	-21	-4	9.0	-15	-1	9.0	-9	-1
103	1.0	-1.57	2.23779828771	1	27.0	-3	-7	27.0	3	-1	21.0	-9	-1	21.0	-3	-4	21.0	3	-1	21.0	9	2	15.0	-15	-1	15.0	-9	-1	15.0	-3	-2	15.0	3	0	15.0	9	-2	15.0	15	0	9.0	-21	-3	9.0	-15	-2	9.0	-9	-2
103	1.0	-2.23	2.07435697573	1	27.0	-3	0	27.0	3	0	21.0	-9	-2	21.0	-3	-1	21.0	3	0	21.0	9	1	15.0	-15	-3	15.0	-9	-4	15.0	-3	-3	15.0	3	-1	15.0	9	-3	15.0	15	1	9.0	-21	-4	9.0	-15	-3	9.0	-9	-1
103	1.0	-2.08	2.81526929022	1	27.0	-3	-2	27.0	3	-2	21.0	-9	-2	21.0	-3	-1	21.0	3	-1	21.0	9	0	15.0	-15	-5	15.0	-9	-2	15.0	-3	-1	15.0	3	1	15.0	9	0	15.0	15	1	9.0	-21	-9	9.0	-15	-5	9.0	-9	-3
103	1.0	-0.91	2.03268006221	1	27.0	-3	0	27.0	3	1	21.0	-9	4	21.0	-3	-1	21.0	3	1	21.0	9	1	15.0	-15	0	15.0	-9	0	15.0	-3	-1	15.0	3	0	15.0	9	1	15.0	15	0	9.0	-21	-4	9.0	-15	-3	9.0	-9	-1
103	1.0	-0.77	2.68850421275	1	27.0	-3	1	27.0	3	-3	21.0	-9	-2	21.0	-3	0	21.0	3	1	21.0	9	5	15.0	-15	-3	15.0	-9	-1	15.0	-3	0	15.0	3	-2	15.0	9	1	15.0	15	2	9.0	-21	-3	9.0	-15	-4	9.0	-9	0
103	1.0	-1.82	2.30738286513	1	27.0	-3	-3	27.0	3	-3	21.0	-9	-4	21.0	-3	0	21.0	3	1	21.0	9	-1	15.0	-15	-3	15.0	-9	-3	15.0	-3	0	15.0	3	-2	15.0	9	1	15.0	15	0	9.0	-21	-5	9.0	-15	-6	9.0	-9	-4
103	1.0	-1.92	2.53204095001	1	27.0	-3	-7	27.0	3	-3	21.0	-9	-2	21.0	-3	-3	21.0	3	1	21.0	9	3	15.0	-15	-2	15.0	-9	-2	15.0	-3	-1	15.0	3	0	15.0	9	1	15.0	15	-2	9.0	-21	-4	9.0	-15	-3	9.0	-9	-3
104	1.0	-0.07	1.79779167368	1	27.0	-3	2	27.0	3	2	21.0	-9	2	21.0	-3	-1	21.0	3	0	21.0	9	1	15.0	-15	2	15.0	-9	-3	15.0	-3	1	15.0	3	-3	15.0	9	-1	15.0	15	-3	9.0	-21	0	9.0	-15	1	9.0	-9	1
104	1.0	0.3	1.80130671524	1	27.0	-3	-3	27.0	3	1	21.0	-9	0	21.0	-3	1	21.0	3	1	21.0	9	0	15.0	-15	0	15.0	-9	1	15.0	-3	1	15.0	3	-2	15.0	9	0	15.0	15	2	9.0	-21	2	9.0	-15	1	9.0	-9	1
104	1.0	0.43	1.82646556786	1	27.0	-3	0	27.0	3	-3	21.0	-9	-1	21.0	-3	-2	21.0	3	1	21.0	9	0	15.0	-15	0	15.0	-9	4	15.0	-3	1	15.0	3	0	15.0	9	-2	15.0	15	-2	9.0	-21	2	9.0	-15	-1	9.0	-9	-1
104	1.0	1.68	1.87598235704	1	27.0	-3	5	27.0	3	2	21.0	-9	3	21.0	-3	4	21.0	3	2	21.0	9	6	15.0	-15	4	15.0	-9	1	15.0	-3	4	15.0	3	-1	15.0	9	-1	15.0	15	3	9.0	-21	5	9.0	-15	4	9.0	-9	0
104	1.0	1.08	1.70174535548	1	27.0	-3	5	27.0	3	3	21.0	-9	1	21.0	-3	-2	21.0	3	1	21.0	9	3	15.0	-15	5	15.0	-9	1	15.0	-3	0	15.0	3	0	15.0	9	-1	15.0	15	2	9.0	-21	3	9.0	-15	4	9.0	-9	0
104	1.0	0.36	1.85016798389	1	27.0	-3	2	27.0	3	0	21.0	-9	2	21.0	-3	1	21.0	3	0	21.0	9	4	15.0	-15	2	15.0	-9	2	15.0	-3	1	15.0	3	-3	15.0	9	0	15.0	15	1	9.0	-21	2	9.0	-15	1	9.0	-9	1
104	1.0	0.71	2.01101476677	1	27.0	-3	-1	27.0	3	-2	21.0	-9	1	21.0	-3	-2	21.0	3	0	21.0	9	2	15.0	-15	1	15.0	-9	-1	15.0	-3	2	15.0	3	1	15.0	9	0	15.0	15	-3	9.0	-21	1	9.0	-15	4	9.0	-9	0
104	1.0	-0.41	5.47611784631	1	27.0	-3	-25	27.0	3	-26	21.0	-9	-10	21.0	-3	-4	21.0	3	-1	21.0	9	-3	15.0	-15	-2	15.0	-9	2	15.0	-3	3	15.0	3	-2	15.0	9	1	15.0	15	2	9.0	-21	4	9.0	-15	3	9.0	-9	-1
104	1.0	0.89	1.8981373739	1	27.0	-3	4	27.0	3	-1	21.0	-9	0	21.0	-3	1	21.0	3	1	21.0	9	1	15.0	-15	2	15.0	-9	2	15.0	-3	1	15.0	3	-2	15.0	9	1	15.0	15	0	9.0	-21	4	9.0	-15	-1	9.0	-9	-3
104	1.0	0.66	1.82494265287	1	27.0	-3	1	27.0	3	4	21.0	-9	1	21.0	-3	0	21.0	3	0	21.0	9	4	15.0	-15	2	15.0	-9	-1	15.0	-3	2	15.0	3	-1	15.0	9	0	15.0	15	1	9.0	-21	3	9.0	-15	2	9.0	-9	-2
104	1.0	0.6	2.11029223885	1	27.0	-3	-2	27.0	3	-2	21.0	-9	3	21.0	-3	0	21.0	3	2	21.0	9	4	15.0	-15	2	15.0	-9	1	15.0	-3	0	15.0	3	1	15.0	9	4	15.0	15	2	9.0	-21	3	9.0	-15	4	9.0	-9	0
104	1.0	-0.18	2.48795057009	1	27.0	-3	4	27.0	3	0	21.0	-9	0	21.0	-3	-10	21.0	3	-1	21.0	9	-1	15.0	-15	1	15.0	-9	-2	15.0	-3	-1	15.0	3	-1	15.0	9	-1	15.0	15	-3	9.0	-21	4	9.0	-15	1	9.0	-9	-3
104	1.0	0.83	3.19774062395	1	27.0	-3	4	27.0	3	4	21.0	-9	0	21.0	-3	-17	21.0	3	-1	21.0	9	1	15.0	-15	2	15.0	-9	-2	15.0	-3	-1	15.0	3	-1	15.0	9	1	15.0	15	1	9.0	-21	2	9.0	-15	-1	9.0	-9	-5
104	1.0	-0.46	3.18366911277	1	27.0	-3	-11	27.0	3	0	21.0	-9	-7	21.0	-3	-2	21.0	3	-1	21.0	9	5	15.0	-15	-1	15.0	-9	-6	15.0	-3	-2	15.0	3	1	15.0	9	1	15.0	15	1	9.0	-21	-3	9.0	-15	0	9.0	-9	0
104	1.0	-2.55	4.71881922751	1	27.0	-3	-24	27.0	3	-10	21.0	-9	-11	21.0	-3	-15	21.0	3	-1	21.0	9	1	15.0	-15	-6	15.0	-9	-3	15.0	-3	-2	15.0	3	-1	15.0	9	-1	15.0	15	-1	9.0	-21	-14	9.0	-15	-6	9.0	-9	-2
104	1.0	-4.34	9.17405890883	1	27.0	-3	-2	27.0	3	0	21.0	-9	-2	21.0	-3	-14	21.0	3	3	21.0	9	3	15.0	-15	-2	15.0	-9	-4	15.0	-3	-5	15.0	3	-1	15.0	9	-1	15.0	15	-1	9.0	-21	-28	9.0	-15	-3	9.0	-9	-5
104	1.0	-2.35	4.10921966735	1	27.0	-3	-21	27.0	3	2	21.0	-9	-15	21.0	-3	-3	21.0	3	-3	21.0	9	-3	15.0	-15	2	15.0	-9	-5	15.0	-3	-4	15.0	3	-1	15.0	9	-1	15.0	15	-3	9.0	-21	-3	9.0	-15	0	9.0	-9	-4
105	1.0	-2.12	2.6866000089	1	27.0	-3	0	27.0	3	-3	21.0	-9	0	21.0	-3	-2	21.0	3	-3	21.0	9	-3	15.0	-15	-5	15.0	-9	-4	15.0	-3	0	15.0	3	-1	15.0	9	-5	15.0	15	-7	9.0	-21	-8	9.0	-15	0	9.0	-9	0
105	1.0	-0.75	3.47046360693	1	27.0	-3	-9	27.0	3	-6	21.0	-9	-2	21.0	-3	2	21.0	3	-3	21.0	9	-8	15.0	-15	-6	15.0	-9	2	15.0	-3	0	15.0	3	-1	15.0	9	-3	15.0	15	-3	9.0	-21	-4	9.0	-15	0	9.0	-9	3
105	1.0	-1.71	1.96644997145	1	27.0	-3	-4	27.0	3	-1	21.0	-9	-4	21.0	-3	-4	21.0	3	1	21.0	9	-1	15.0	-15	-4	15.0	-9	-2	15.0	-3	0	15.0	3	1	15.0	9	-7	15.0	15	-1	9.0	-21	0	9.0	-15	2	9.0	-9	-2
105	1.0	-4.29	2.00065283463	1	27.0	-3	-8	27.0	3	-5	21.0	-9	-4	21.0	-3	-4	21.0	3	-5	21.0	9	-1	15.0	-15	-4	15.0	-9	-4	15.0	-3	0	15.0	3	-3	15.0	9	-5	15.0	15	-5	9.0	-21	-2	9.0	-15	-4	9.0	-9	-4
105	1.0	-0.97	1.81392651774	1	27.0	-3	0	27.0	3	1	21.0	-9	-2	21.0	-3	-2	21.0	3	-1	21.0	9	-1	15.0	-15	-4	15.0	-9	-2	15.0	-3	0	15.0	3	-1	15.0	9	-1	15.0	15	-7	9.0	-21	-1	9.0	-15	0	9.0	-9	0
105	1.0	-2.67	3.21541263781	1	27.0	-3	-1	27.0	3	-4	21.0	-9	-1	21.0	-3	-11	21.0	3	-2	21.0	9	-8	15.0	-15	-2	15.0	-9	0	15.0	-3	-1	15.0	3	-3	15.0	9	-1	15.0	15	-3	9.0	-21	0	9.0	-15	-1	9.0	-9	-1
105	1.0	-2.25	2.76089641595	1	27.0	-3	-4	27.0	3	0	21.0	-9	-9	21.0	-3	-8	21.0	3	2	21.0	9	-7	15.0	-15	-3	15.0	-9	-3	15.0	-3	-2	15.0	3	-3	15.0	9	-1	15.0	15	-3	9.0	-21	-9	9.0	-15	-2	9.0	-9	-2
105	1.0	-2.99	3.77474892036	1	27.0	-3	-4	27.0	3	-3	21.0	-9	0	21.0	-3	-4	21.0	3	-15	21.0	9	-8	15.0	-15	-7	15.0	-9	-5	15.0	-3	-2	15.0	3	-2	15.0	9	-6	15.0	15	-13	9.0	-21	-14	9.0	-15	-2	9.0	-9	-2
105	1.0	-1.35	1.82558075637	1	27.0	-3	-1	27.0	3	2	21.0	-9	-1	21.0	-3	1	21.0	3	-4	21.0	9	-3	15.0	-15	-2	15.0	-9	0	15.0	-3	-1	15.0	3	-3	15.0	9	-3	15.0	15	-5	9.0	-21	0	9.0	-15	1	9.0	-9	-1
105	1.0	-0.83	1.55993212522	1	27.0	-3	1	27.0	3	0	21.0	-9	-1	21.0	-3	0	21.0	3	0	21.0	9	-1	15.0	-15	-1	15.0	-9	-3	15.0	-3	0	15.0	3	-1	15.0	9	-4	15.0	15	-3	9.0	-21	-1	9.0	-15	-4	9.0	-9	0
105	1.0	-2.21	2.6628644462	1	27.0	-3	3	27.0	3	0	21.0	-9	-3	21.0	-3	-2	21.0	3	-4	21.0	9	-5	15.0	-15	1	15.0	-9	-1	15.0	-3	2	15.0	3	-1	15.0	9	-2	15.0	15	-3	9.0	-21	-1	9.0	-15	-6	9.0	-9	-2
105	1.0	-1.46	1.94575052307	1	27.0	-3	-2	27.0	3	2	21.0	-9	-2	21.0	-3	1	21.0	3	-2	21.0	9	1	15.0	-15	0	15.0	-9	0	15.0	-3	1	15.0	3	-1	15.0	9	-4	15.0	15	-1	9.0	-21	-6	9.0	-15	-1	9.0	-9	-1
105	1.0	-0.2	1.51126489029	1	27.0	-3	-1	27.0	3	2	21.0	-9	-1	21.0	-3	0	21.0	3	2	21.0	9	1	15.0	-15	0	15.0	-9	1	15.0	-3	0	15.0	3	-1	15.0	9	0	15.0	15	-1	9.0	-21	-1	9.0	-15	2	9.0	-9	0
105	1.0	-0.4	1.60098009198	1	27.0	-3	1	27.0	3	1	21.0	-9	1	21.0	-3	0	21.0	3	1	21.0	9	-1	15.0	-15	-2	15.0	-9	1	15.0	-3	0	15.0	3	0	15.0	9	-1	15.0	15	-6	9.0	-21	-1	9.0	-15	0	9.0	-9	0
105	1.0	0.65	1.44079226571	1	27.0	-3	-1	27.0	3	3	21.0	-9	1	21.0	-3	0	21.0	3	3	21.0	9	3	15.0	-15	1	15.0	-9	-1	15.0	-3	0	15.0	3	2	15.0	9	-1	15.0	15	2	9.0	-21	3	9.0	-15	0	9.0	-9	0
105	1.0	-0.47	1.69385741465	1	27.0	-3	3	27.0	3	2	21.0	-9	-1	21.0	-3	-2	21.0	3	2	21.0	9	0	15.0	-15	0	15.0	-9	-1	15.0	-3	0	15.0	3	2	15.0	9	2	15.0	15	1	9.0	-21	-1	9.0	-15	-2	9.0	-9	-2
105	1.0	-0.96	1.52549059932	1	27.0	-3	0	27.0	3	-2	21.0	-9	2	21.0	-3	-3	21.0	3	-4	21.0	9	0	15.0	-15	0	15.0	-9	0	15.0	-3	-1	15.0	3	-2	15.0	9	0	15.0	15	1	9.0	-21	0	9.0	-15	-1	9.0	-9	-1
105	1.0	-0.25	2.05679171451	1	27.0	-3	3	27.0	3	5	21.0	-9	-3	21.0	-3	0	21.0	3	-1	21.0	9	5	15.0	-15	0	15.0	-9	1	15.0	-3	-2	15.0	3	1	15.0	9	1	15.0	15	0	9.0	-21	-4	9.0	-15	0	9.0	-9	-4
105	1.0	-0.45	1.49856140165	1	27.0	-3	2	27.0	3	2	21.0	-9	0	21.0	-3	1	21.0	3	0	21.0	9	0	15.0	-15	-3	15.0	-9	0	15.0	-3	-1	15.0	3	0	15.0	9	0	15.0	15	1	9.0	-21	-2	9.0	-15	-3	9.0	-9	-1
105	1.0	-1.46	2.07526610625	1	27.0	-3	-1	27.0	3	2	21.0	-9	-1	21.0	-3	-2	21.0	3	-2	21.0	9	2	15.0	-15	-2	15.0	-9	-1	15.0	-3	0	15.0	3	2	15.0	9	-2	15.0	15	-2	9.0	-21	-1	9.0	-15	-2	9.0	-9	-1
105	1.0	-0.54	1.84392590553	1	27.0	-3	-1	27.0	3	4	21.0	-9	-3	21.0	-3	-2	21.0	3	0	21.0	9	-2	15.0	-15	0	15.0	-9	-1	15.0	-3	0	15.0	3	2	15.0	9	-4	15.0	15	0	9.0	-21	-3	9.0	-15	0	9.0	-9	-1
106	0.0	1.75	3.14751691736	1	-27.0	-3	4	-27.0	3	11	-21.0	-9	2	-21.0	-3	-1	-21.0	3	1	-21.0	9	-1	-15.0	-15	1	-15.0	-9	4	-15.0	-3	1	-15.0	3	4	-15.0	9	1	-15.0	15	-2	-9.0	-21	-2	-9.0	-15	1	-9.0	-9	-1
106	0.0	0.5	1.85239643409	1	-27.0	-3	1	-27.0	3	2	-21.0	-9	3	-21.0	-3	2	-21.0	3	2	-21.0	9	2	-15.0	-15	0	-15.0	-9	1	-15.0	-3	0	-15.0	3	-1	-15.0	9	0	-15.0	15	-1	-9.0	-21	1	-9.0	-15	0	-9.0	-9	0
106	0.0	-0.19	2.24594274716	1	-27.0	-3	6	-27.0	3	-1	-21.0	-9	2	-21.0	-3	1	-21.0	3	1	-21.0	9	1	-15.0	-15	-2	-15.0	-9	4	-15.0	-3	-1	-15.0	3	0	-15.0	9	-3	-15.0	15	0	-9.0	-21	-2	-9.0	-15	-3	-9.0	-9	-3
106	0.0	-0.22	1.58347347161	1	-27.0	-3	2	-27.0	3	-3	-21.0	-9	2	-21.0	-3	-1	-21.0	3	-1	-21.0	9	-1	-15.0	-15	1	-15.0	-9	0	-15.0	-3	1	-15.0	3	0	-15.0	9	-1	-15.0	15	1	-9.0	-21	2	-9.0	-15	-3	-9.0	-9	-1
106	0.0	1.37	2.39974998698	1	-27.0	-3	2	-27.0	3	5	-21.0	-9	2	-21.0	-3	2	-21.0	3	1	-21.0	9	5	-15.0	-15	3	-15.0	-9	-2	-15.0	-3	-1	-15.0	3	-2	-15.0	9	1	-15.0	15	1	-9.0	-21	4	-9.0	-15	-1	-9.0	-9	1
106	0.0	0.27	2.37977919556	1	-27.0	-3	2	-27.0	3	5	-21.0	-9	2	-21.0	-3	-3	-21.0	3	2	-21.0	9	-2	-15.0	-15	0	-15.0	-9	2	-15.0	-3	-1	-15.0	3	4	-15.0	9	2	-15.0	15	4	-9.0	-21	2	-9.0	-15	1	-9.0	-9	-1
106	0.0	-1.64	2.02793819761	1	-27.0	-3	2	-27.0	3	2	-21.0	-9	2	-21.0	-3	-1	-21.0	3	1	-21.0	9	-5	-15.0	-15	-2	-15.0	-9	0	-15.0	-3	-1	-15.0	3	-1	-15.0	9	-3	-15.0	15	-3	-9.0	-21	-2	-9.0	-15	-3	-9.0	-9	-5
106	0.0	0.27	2.44608851426	1	-27.0	-3	5	-27.0	3	-1	-21.0	-9	1	-21.0	-3	2	-21.0	3	2	-21.0	9	2	-15.0	-15	1	-15.0	-9	3	-15.0	-3	3	-15.0	3	7	-15.0	9	0	-15.0	15	2	-9.0	-21	-1	-9.0	-15	2	-9.0	-9	-2
106	0.0	0.2	2.43133143545	1	-27.0	-3	3	-27.0	3	4	-21.0	-9	1	-21.0	-3	1	-21.0	3	3	-21.0	9	-1	-15.0	-15	2	-15.0	-9	1	-15.0	-3	0	-15.0	3	0	-15.0	9	0	-15.0	15	1	-9.0	-21	1	-9.0	-15	2	-9.0	-9	4
106	0.0	-1.45	2.34909244052	1	-27.0	-3	5	-27.0	3	4	-21.0	-9	2	-21.0	-3	2	-21.0	3	-5	-21.0	9	-2	-15.0	-15	2	-15.0	-9	2	-15.0	-3	-3	-15.0	3	0	-15.0	9	0	-15.0	15	0	-9.0	-21	-2	-9.0	-15	-1	-9.0	-9	-3
106	0.0	-2.03	2.64006387326	1	-27.0	-3	5	-27.0	3	2	-21.0	-9	-2	-21.0	-3	-2	-21.0	3	-3	-21.0	9	-1	-15.0	-15	0	-15.0	-9	0	-15.0	-3	-1	-15.0	3	-3	-15.0	9	-1	-15.0	15	-3	-9.0	-21	-2	-9.0	-15	2	-9.0	-9	-3
106	0.0	-3.43	2.05194694729	1	-27.0	-3	3	-27.0	3	2	-21.0	-9	-2	-21.0	-3	-4	-21.0	3	-1	-21.0	9	-1	-15.0	-15	-1	-15.0	-9	-4	-15.0	-3	-5	-15.0	3	-5	-15.0	9	-3	-15.0	15	-3	-9.0	-21	-4	-9.0	-15	-3	-9.0	-9	-2
106	0.0	-1.75	2.36083235571	1	-27.0	-3	2	-27.0	3	-2	-21.0	-9	-1	-21.0	-3	5	-21.0	3	-3	-21.0	9	-1	-15.0	-15	0	-15.0	-9	-1	-15.0	-3	0	-15.0	3	-1	-15.0	9	-1	-15.0	15	-1	-9.0	-21	-1	-9.0	-15	-4	-9.0	-9	1
106	0.0	-3.57	2.11676223345	1	-27.0	-3	1	-27.0	3	1	-21.0	-9	0	-21.0	-3	-2	-21.0	3	-1	-21.0	9	-4	-15.0	-15	-1	-15.0	-9	-2	-15.0	-3	-1	-15.0	3	-2	-15.0	9	-4	-15.0	15	-2	-9.0	-21	-3	-9.0	-15	-2	-9.0	-9	-2
106	0.0	-2.46	2.28671868688	1	-27.0	-3	3	-27.0	3	1	-21.0	-9	-1	-21.0	-3	1	-21.0	3	-1	-21.0	9	-2	-15.0	-15	-1	-15.0	-9	0	-15.0	-3	-4	-15.0	3	-2	-15.0	9	-2	-15.0	15	-2	-9.0	-21	-3	-9.0	-15	-2	-9.0	-9	-4
106	0.0	-0.29	2.12045685052	1	-27.0	-3	1	-27.0	3	5	-21.0	-9	3	-21.0	-3	0	-21.0	3	5	-21.0	9	0	-15.0	-15	4	-15.0	-9	-2	-15.0	-3	2	-15.0	3	0	-15.0	9	0	-15.0	15	0	-9.0	-21	-1	-9.0	-15	0	-9.0	-9	-2
106	0.0	-0.53	2.13627309703	1	-27.0	-3	1	-27.0	3	2	-21.0	-9	3	-21.0	-3	2	-21.0	3	2	-21.0	9	1	-15.0	-15	-1	-15.0	-9	-2	-15.0	-3	2	-15.0	3	1	-15.0	9	1	-15.0	15	1	-9.0	-21	-1	-9.0	-15	0	-9.0	-9	-2
106	1.0	-2.99	5.41226856137	1	27.0	-3	-17	27.0	3	2	21.0	-9	-18	21.0	-3	-18	21.0	3	0	21.0	9	0	15.0	-15	-5	15.0	-9	-23	15.0	-3	-14	15.0	3	-1	15.0	9	2	15.0	15	1	9.0	-21	-3	9.0	-15	0	9.0	-9	-8
106	1.0	-2.79	5.13674421949	1	27.0	-3	-3	27.0	3	3	21.0	-9	-19	21.0	-3	-4	21.0	3	-3	21.0	9	1	15.0	-15	-11	15.0	-9	-24	15.0	-3	-4	15.0	3	-4	15.0	9	1	15.0	15	-2	9.0	-21	-11	9.0	-15	-3	9.0	-9	-12
106	1.0	-3.46	5.08138316819	1	27.0	-3	-1	27.0	3	1	21.0	-9	-28	21.0	-3	-8	21.0	3	1	21.0	9	1	15.0	-15	-10	15.0	-9	-20	15.0	-3	-5	15.0	3	-2	15.0	9	1	15.0	15	-6	9.0	-21	-4	9.0	-15	-3	9.0	-9	-11
106	1.0	-2.79	4.48053130603	1	27.0	-3	-1	27.0	3	-3	21.0	-9	-26	21.0	-3	-10	21.0	3	-3	21.0	9	1	15.0	-15	-8	15.0	-9	-12	15.0	-3	-5	15.0	3	-4	15.0	9	-3	15.0	15	-1	9.0	-21	-4	9.0	-15	-7	9.0	-9	-5
106	1.0	-1.75	3.59806592927	1	27.0	-3	-4	27.0	3	4	21.0	-9	-15	21.0	-3	-1	21.0	3	0	21.0	9	2	15.0	-15	-6	15.0	-9	-12	15.0	-3	-1	15.0	3	-1	15.0	9	0	15.0	15	0	9.0	-21	-7	9.0	-15	-1	9.0	-9	-5
106	1.0	-2.49	4.44329236702	1	27.0	-3	-8	27.0	3	0	21.0	-9	-28	21.0	-3	-7	21.0	3	-1	21.0	9	3	15.0	-15	-3	15.0	-9	-8	15.0	-3	-5	15.0	3	-1	15.0	9	-1	15.0	15	-1	9.0	-21	-2	9.0	-15	-3	9.0	-9	-9
106	1.0	-4.69	5.39984967111	1	27.0	-3	-7	27.0	3	0	21.0	-9	-28	21.0	-3	-17	21.0	3	-5	21.0	9	-3	15.0	-15	-12	15.0	-9	-24	15.0	-3	-8	15.0	3	-3	15.0	9	-3	15.0	15	-1	9.0	-21	-3	9.0	-15	-4	9.0	-9	-8
106	1.0	-4.07	4.18220975459	1	27.0	-3	-22	27.0	3	0	21.0	-9	-20	21.0	-3	-8	21.0	3	-3	21.0	9	-1	15.0	-15	-5	15.0	-9	-10	15.0	-3	-6	15.0	3	-3	15.0	9	-3	15.0	15	-3	9.0	-21	-8	9.0	-15	-2	9.0	-9	-6
106	1.0	-4.7	4.29016202446	1	27.0	-3	-3	27.0	3	0	21.0	-9	-16	21.0	-3	-7	21.0	3	-3	21.0	9	3	15.0	-15	-6	15.0	-9	-26	15.0	-3	-10	15.0	3	-3	15.0	9	-3	15.0	15	-1	9.0	-21	-3	9.0	-15	-4	9.0	-9	-12
106	1.0	-4.99	5.29477211641	1	27.0	-3	-12	27.0	3	-2	21.0	-9	-28	21.0	-3	-14	21.0	3	-3	21.0	9	-1	15.0	-15	-8	15.0	-9	-25	15.0	-3	-11	15.0	3	-5	15.0	9	-3	15.0	15	-1	9.0	-21	-4	9.0	-15	-5	9.0	-9	-7
106	1.0	-5.85	5.38620241641	1	27.0	-3	-19	27.0	3	0	21.0	-9	-24	21.0	-3	-15	21.0	3	-3	21.0	9	-1	15.0	-15	-13	15.0	-9	-26	15.0	-3	-6	15.0	3	-5	15.0	9	-7	15.0	15	-7	9.0	-21	-3	9.0	-15	-14	9.0	-9	-10
106	1.0	-4.73	4.92000876773	1	27.0	-3	-2	27.0	3	2	21.0	-9	-21	21.0	-3	-1	21.0	3	-5	21.0	9	-1	15.0	-15	-5	15.0	-9	-26	15.0	-3	-4	15.0	3	-3	15.0	9	-3	15.0	15	-1	9.0	-21	-10	9.0	-15	-4	9.0	-9	1
107	1.0	-2.23	2.03021683378	1	27.0	-3	-5	27.0	3	-2	21.0	-9	0	21.0	-3	-3	21.0	3	-2	21.0	9	-3	15.0	-15	-6	15.0	-9	-4	15.0	-3	-5	15.0	3	0	15.0	9	-2	15.0	15	-1	9.0	-21	-4	9.0	-15	-3	9.0	-9	-4
107	1.0	-1.11	2.07207956543	1	27.0	-3	-3	27.0	3	-5	21.0	-9	-7	21.0	-3	-4	21.0	3	-1	21.0	9	-1	15.0	-15	-1	15.0	-9	-5	15.0	-3	-4	15.0	3	-1	15.0	9	-1	15.0	15	-2	9.0	-21	1	9.0	-15	0	9.0	-9	-3
107	1.0	-1.6	2.42017662619	1	27.0	-3	0	27.0	3	0	21.0	-9	0	21.0	-3	-5	21.0	3	0	21.0	9	0	15.0	-15	0	15.0	-9	-4	15.0	-3	-3	15.0	3	0	15.0	9	-2	15.0	15	-2	9.0	-21	0	9.0	-15	-3	9.0	-9	-6
107	1.0	-1.02	2.47505515882	1	27.0	-3	-5	27.0	3	-1	21.0	-9	-1	21.0	-3	0	21.0	3	1	21.0	9	-3	15.0	-15	0	15.0	-9	-5	15.0	-3	-4	15.0	3	-5	15.0	9	-3	15.0	15	-1	9.0	-21	-1	9.0	-15	1	9.0	-9	-3
107	1.0	-1.21	1.9576556608	1	27.0	-3	-2	27.0	3	-1	21.0	-9	-2	21.0	-3	0	21.0	3	1	21.0	9	-1	15.0	-15	-1	15.0	-9	-4	15.0	-3	-4	15.0	3	-1	15.0	9	1	15.0	15	-1	9.0	-21	-2	9.0	-15	-2	9.0	-9	-4
107	1.0	-2.2	2.58381083506	1	27.0	-3	-5	27.0	3	-6	21.0	-9	-7	21.0	-3	-3	21.0	3	-2	21.0	9	-6	15.0	-15	-2	15.0	-9	-5	15.0	-3	-7	15.0	3	-2	15.0	9	-2	15.0	15	-2	9.0	-21	1	9.0	-15	-1	9.0	-9	-5
107	1.0	-1.84	2.12072499627	1	27.0	-3	-5	27.0	3	-3	21.0	-9	-6	21.0	-3	-3	21.0	3	-3	21.0	9	-5	15.0	-15	-3	15.0	-9	-5	15.0	-3	-1	15.0	3	-3	15.0	9	-4	15.0	15	-1	9.0	-21	-4	9.0	-15	-3	9.0	-9	-5
107	1.0	-0.27	2.12257150738	1	27.0	-3	-4	27.0	3	-3	21.0	-9	-4	21.0	-3	0	21.0	3	1	21.0	9	1	15.0	-15	0	15.0	-9	-6	15.0	-3	-6	15.0	3	1	15.0	9	-1	15.0	15	1	9.0	-21	-1	9.0	-15	2	9.0	-9	-2
107	1.0	-0.37	2.44732266677	1	27.0	-3	-6	27.0	3	0	21.0	-9	-1	21.0	-3	-1	21.0	3	-2	21.0	9	1	15.0	-15	0	15.0	-9	0	15.0	-3	-3	15.0	3	1	15.0	9	1	15.0	15	-1	9.0	-21	-4	9.0	-15	-5	9.0	-9	-3
107	1.0	-1.11	2.71628783597	1	27.0	-3	-4	27.0	3	-4	21.0	-9	-6	21.0	-3	-6	21.0	3	-2	21.0	9	-1	15.0	-15	0	15.0	-9	-5	15.0	-3	-2	15.0	3	-1	15.0	9	-1	15.0	15	-1	9.0	-21	1	9.0	-15	-4	9.0	-9	-4
107	1.0	0.12	2.03724535279	1	27.0	-3	-6	27.0	3	-1	21.0	-9	-4	21.0	-3	0	21.0	3	1	21.0	9	-2	15.0	-15	2	15.0	-9	-3	15.0	-3	-2	15.0	3	-2	15.0	9	0	15.0	15	0	9.0	-21	1	9.0	-15	0	9.0	-9	-2
107	1.0	-1.26	2.13943001389	1	27.0	-3	-4	27.0	3	-4	21.0	-9	-4	21.0	-3	-6	21.0	3	-1	21.0	9	-2	15.0	-15	-1	15.0	-9	-1	15.0	-3	-4	15.0	3	0	15.0	9	-2	15.0	15	-2	9.0	-21	1	9.0	-15	0	9.0	-9	-2
107	1.0	-1.15	2.40778964621	1	27.0	-3	-5	27.0	3	-8	21.0	-9	-6	21.0	-3	-1	21.0	3	-3	21.0	9	-7	15.0	-15	1	15.0	-9	-2	15.0	-3	-5	15.0	3	-2	15.0	9	-4	15.0	15	-4	9.0	-21	2	9.0	-15	-1	9.0	-9	-1
107	1.0	-2.12	2.06116662188	1	27.0	-3	-3	27.0	3	-4	21.0	-9	-3	21.0	-3	-4	21.0	3	-4	21.0	9	-1	15.0	-15	-1	15.0	-9	-1	15.0	-3	-4	15.0	3	-3	15.0	9	-2	15.0	15	-5	9.0	-21	3	9.0	-15	-2	9.0	-9	-2
107	1.0	-1.15	2.40004084933	1	27.0	-3	-6	27.0	3	-4	21.0	-9	-2	21.0	-3	-1	21.0	3	-2	21.0	9	-5	15.0	-15	-2	15.0	-9	0	15.0	-3	-3	15.0	3	-1	15.0	9	-2	15.0	15	-3	9.0	-21	0	9.0	-15	1	9.0	-9	-5
107	1.0	-1.14	2.05215907345	1	27.0	-3	-3	27.0	3	-6	21.0	-9	-1	21.0	-3	-2	21.0	3	0	21.0	9	-2	15.0	-15	2	15.0	-9	-1	15.0	-3	-2	15.0	3	-3	15.0	9	-2	15.0	15	-5	9.0	-21	-3	9.0	-15	0	9.0	-9	-2
109	0.0	-4.44	5.26361390801	1	-27.0	-3	-11	-27.0	3	-7	-21.0	-9	-18	-21.0	-3	-4	-21.0	3	-4	-21.0	9	-4	-15.0	-15	-3	-15.0	-9	-9	-15.0	-3	-3	-15.0	3	-2	-15.0	9	-4	-15.0	15	-4	-9.0	-21	-2	-9.0	-15	0	-9.0	-9	-4
109	0.0	-2.42	3.86936890026	1	-27.0	-3	-6	-27.0	3	-1	-21.0	-9	-9	-21.0	-3	-8	-21.0	3	0	-21.0	9	-10	-15.0	-15	-1	-15.0	-9	-4	-15.0	-3	-3	-15.0	3	-2	-15.0	9	2	-15.0	15	-4	-9.0	-21	-2	-9.0	-15	0	-9.0	-9	0
109	0.0	-3.55	3.79093345637	1	-27.0	-3	-10	-27.0	3	0	-21.0	-9	-5	-21.0	-3	-7	-21.0	3	-3	-21.0	9	-5	-15.0	-15	-3	-15.0	-9	-13	-15.0	-3	-3	-15.0	3	-1	-15.0	9	-1	-15.0	15	-9	-9.0	-21	-4	-9.0	-15	-1	-9.0	-9	1
109	0.0	-3.44	5.0919914052	1	-27.0	-3	-4	-27.0	3	-5	-21.0	-9	-10	-21.0	-3	-2	-21.0	3	-2	-21.0	9	-7	-15.0	-15	-4	-15.0	-9	-12	-15.0	-3	-2	-15.0	3	-2	-15.0	9	-2	-15.0	15	-2	-9.0	-21	-2	-9.0	-15	-2	-9.0	-9	-2
109	0.0	-4.39	4.9840710976	1	-27.0	-3	-5	-27.0	3	-6	-21.0	-9	-6	-21.0	-3	-6	-21.0	3	-3	-21.0	9	-6	-15.0	-15	-10	-15.0	-9	-6	-15.0	-3	-4	-15.0	3	1	-15.0	9	-1	-15.0	15	-1	-9.0	-21	-3	-9.0	-15	-6	-9.0	-9	-2
109	0.0	-2.94	3.25066267754	1	-27.0	-3	-4	-27.0	3	0	-21.0	-9	-1	-21.0	-3	-5	-21.0	3	-2	-21.0	9	-1	-15.0	-15	-6	-15.0	-9	-5	-15.0	-3	-3	-15.0	3	-1	-15.0	9	-1	-15.0	15	-1	-9.0	-21	2	-9.0	-15	-6	-9.0	-9	-1
109	0.0	-2.22	3.48879663506	1	-27.0	-3	-6	-27.0	3	-1	-21.0	-9	-2	-21.0	-3	-3	-21.0	3	-1	-21.0	9	-6	-15.0	-15	-7	-15.0	-9	-3	-15.0	-3	-1	-15.0	3	2	-15.0	9	-4	-15.0	15	-2	-9.0	-21	-1	-9.0	-15	-3	-9.0	-9	1
109	0.0	-3.01	3.70560042501	1	-27.0	-3	-2	-27.0	3	1	-21.0	-9	-9	-21.0	-3	-1	-21.0	3	-7	-21.0	9	-4	-15.0	-15	-3	-15.0	-9	-8	-15.0	-3	-3	-15.0	3	0	-15.0	9	2	-15.0	15	-4	-9.0	-21	-4	-9.0	-15	-3	-9.0	-9	-1
109	0.0	-4.1	4.65542062294	1	-27.0	-3	-1	-27.0	3	-1	-21.0	-9	-8	-21.0	-3	-3	-21.0	3	-1	-21.0	9	-4	-15.0	-15	-3	-15.0	-9	-12	-15.0	-3	-1	-15.0	3	-2	-15.0	9	-2	-15.0	15	-6	-9.0	-21	-4	-9.0	-15	-3	-9.0	-9	-3
109	0.0	-3.87	5.08608019645	1	-27.0	-3	-3	-27.0	3	-1	-21.0	-9	-6	-21.0	-3	-2	-21.0	3	-1	-21.0	9	-5	-15.0	-15	-5	-15.0	-9	-10	-15.0	-3	-2	-15.0	3	-4	-15.0	9	-5	-15.0	15	-6	-9.0	-21	-4	-9.0	-15	-6	-9.0	-9	-4
109	0.0	-3.35	3.92520762533	1	-27.0	-3	-6	-27.0	3	-1	-21.0	-9	-1	-21.0	-3	0	-21.0	3	-3	-21.0	9	-3	-15.0	-15	-2	-15.0	-9	-1	-15.0	-3	-6	-15.0	3	0	-15.0	9	-1	-15.0	15	-6	-9.0	-21	-3	-9.0	-15	-4	-9.0	-9	-2
109	0.0	-2.47	5.00040547376	1	-27.0	-3	-6	-27.0	3	-3	-21.0	-9	-2	-21.0	-3	-3	-21.0	3	3	-21.0	9	1	-15.0	-15	-14	-15.0	-9	-2	-15.0	-3	-3	-15.0	3	0	-15.0	9	1	-15.0	15	-4	-9.0	-21	-2	-9.0	-15	-3	-9.0	-9	-1
109	0.0	-3.72	4.14283411565	1	-27.0	-3	-7	-27.0	3	-2	-21.0	-9	-3	-21.0	-3	-6	-21.0	3	-1	-21.0	9	-2	-15.0	-15	-6	-15.0	-9	-3	-15.0	-3	-4	-15.0	3	-3	-15.0	9	-6	-15.0	15	-7	-9.0	-21	-3	-9.0	-15	-2	-9.0	-9	-4
109	0.0	-4.68	7.84827294602	1	-27.0	-3	-4	-27.0	3	-4	-21.0	-9	-4	-21.0	-3	-5	-21.0	3	0	-21.0	9	-8	-15.0	-15	0	-15.0	-9	-4	-15.0	-3	-6	-15.0	3	-3	-15.0	9	-2	-15.0	15	-2	-9.0	-21	-7	-9.0	-15	-1	-9.0	-9	-1
109	0.0	-4.85	6.35327613496	1	-27.0	-3	-8	-27.0	3	-2	-21.0	-9	-9	-21.0	-3	-10	-21.0	3	0	-21.0	9	-7	-15.0	-15	-5	-15.0	-9	-4	-15.0	-3	-5	-15.0	3	-3	-15.0	9	-4	-15.0	15	-7	-9.0	-21	-2	-9.0	-15	-1	-9.0	-9	-5
109	0.0	-4.38	7.82262781183	1	-27.0	-3	-8	-27.0	3	1	-21.0	-9	-8	-21.0	-3	-1	-21.0	3	2	-21.0	9	-4	-15.0	-15	-4	-15.0	-9	-5	-15.0	-3	-5	-15.0	3	-2	-15.0	9	-4	-15.0	15	-2	-9.0	-21	0	-9.0	-15	-5	-9.0	-9	-3
109	1.0	-1.24	2.06879333969	1	27.0	-3	-4	27.0	3	-2	21.0	-9	-2	21.0	-3	-2	21.0	3	1	21.0	9	1	15.0	-15	-4	15.0	-9	-2	15.0	-3	-3	15.0	3	-1	15.0	9	-1	15.0	15	-8	9.0	-21	-6	9.0	-15	-4	9.0	-9	-2
109	1.0	0.0	1.64495664166	1	27.0	-3	0	27.0	3	1	21.0	-9	0	21.0	-3	0	21.0	3	-2	21.0	9	-4	15.0	-15	0	15.0	-9	0	15.0	-3	-3	15.0	3	0	15.0	9	0	15.0	15	-4	9.0	-21	-5	9.0	-15	-2	9.0	-9	0
109	1.0	-0.21	1.8629156991	1	27.0	-3	-1	27.0	3	-1	21.0	-9	-4	21.0	-3	-1	21.0	3	-2	21.0	9	-4	15.0	-15	0	15.0	-9	-4	15.0	-3	-1	15.0	3	0	15.0	9	0	15.0	15	-2	9.0	-21	-2	9.0	-15	-5	9.0	-9	1
109	1.0	-0.42	2.07304266294	1	27.0	-3	0	27.0	3	0	21.0	-9	-2	21.0	-3	0	21.0	3	-3	21.0	9	-1	15.0	-15	-1	15.0	-9	0	15.0	-3	-2	15.0	3	1	15.0	9	1	15.0	15	-3	9.0	-21	-1	9.0	-15	-9	9.0	-9	-2
109	1.0	0.04	2.19733885398	1	27.0	-3	-5	27.0	3	2	21.0	-9	-8	21.0	-3	0	21.0	3	2	21.0	9	-3	15.0	-15	0	15.0	-9	-4	15.0	-3	0	15.0	3	-1	15.0	9	1	15.0	15	-3	9.0	-21	1	9.0	-15	-4	9.0	-9	0
109	1.0	-0.61	1.544434664	1	27.0	-3	-5	27.0	3	3	21.0	-9	-4	21.0	-3	-2	21.0	3	3	21.0	9	-2	15.0	-15	-1	15.0	-9	-2	15.0	-3	0	15.0	3	0	15.0	9	0	15.0	15	-2	9.0	-21	1	9.0	-15	0	9.0	-9	0
109	1.0	1.02	1.86831579814	1	27.0	-3	2	27.0	3	3	21.0	-9	-4	21.0	-3	1	21.0	3	1	21.0	9	-2	15.0	-15	0	15.0	-9	1	15.0	-3	-1	15.0	3	0	15.0	9	2	15.0	15	-2	9.0	-21	2	9.0	-15	-1	9.0	-9	3
109	1.0	0.02	2.27217094082	1	27.0	-3	-13	27.0	3	0	21.0	-9	-2	21.0	-3	-3	21.0	3	0	21.0	9	1	15.0	-15	0	15.0	-9	-1	15.0	-3	-1	15.0	3	1	15.0	9	-1	15.0	15	-1	9.0	-21	0	9.0	-15	1	9.0	-9	1
109	1.0	-0.76	1.67586793434	1	27.0	-3	-5	27.0	3	0	21.0	-9	-3	21.0	-3	-2	21.0	3	0	21.0	9	-1	15.0	-15	0	15.0	-9	-1	15.0	-3	-2	15.0	3	-3	15.0	9	3	15.0	15	-5	9.0	-21	-3	9.0	-15	-4	9.0	-9	0
109	1.0	-0.53	1.87337799123	1	27.0	-3	3	27.0	3	-1	21.0	-9	3	21.0	-3	2	21.0	3	1	21.0	9	-1	15.0	-15	-1	15.0	-9	-1	15.0	-3	2	15.0	3	0	15.0	9	1	15.0	15	0	9.0	-21	-3	9.0	-15	0	9.0	-9	-2
109	1.0	-0.75	2.69440233105	1	27.0	-3	-15	27.0	3	1	21.0	-9	2	21.0	-3	-1	21.0	3	3	21.0	9	-3	15.0	-15	0	15.0	-9	-2	15.0	-3	-1	15.0	3	0	15.0	9	1	15.0	15	-2	9.0	-21	0	9.0	-15	-3	9.0	-9	-3
109	1.0	-0.28	1.47606259498	1	27.0	-3	-1	27.0	3	3	21.0	-9	-1	21.0	-3	-2	21.0	3	1	21.0	9	1	15.0	-15	0	15.0	-9	-1	15.0	-3	-2	15.0	3	0	15.0	9	1	15.0	15	2	9.0	-21	-1	9.0	-15	0	9.0	-9	-2
109	1.0	-0.84	1.75706528945	1	27.0	-3	-4	27.0	3	1	21.0	-9	0	21.0	-3	-1	21.0	3	3	21.0	9	3	15.0	-15	-2	15.0	-9	-2	15.0	-3	3	15.0	3	0	15.0	9	3	15.0	15	-2	9.0	-21	-2	9.0	-15	-1	9.0	-9	-1
109	1.0	-1.52	1.56694282088	1	27.0	-3	-2	27.0	3	1	21.0	-9	-4	21.0	-3	-1	21.0	3	1	21.0	9	-1	15.0	-15	-1	15.0	-9	-2	15.0	-3	-3	15.0	3	0	15.0	9	-1	15.0	15	-4	9.0	-21	2	9.0	-15	-3	9.0	-9	-3
109	1.0	-0.16	1.82193174793	1	27.0	-3	-1	27.0	3	3	21.0	-9	-1	21.0	-3	0	21.0	3	3	21.0	9	1	15.0	-15	1	15.0	-9	-1	15.0	-3	-2	15.0	3	0	15.0	9	3	15.0	15	1	9.0	-21	-3	9.0	-15	0	9.0	-9	-2
109	1.0	-1.31	2.20239263832	1	27.0	-3	-3	27.0	3	-1	21.0	-9	-4	21.0	-3	1	21.0	3	-1	21.0	9	-1	15.0	-15	-3	15.0	-9	-2	15.0	-3	-1	15.0	3	-2	15.0	9	3	15.0	15	1	9.0	-21	-4	9.0	-15	-3	9.0	-9	-3
109	1.0	-0.61	2.18151413508	1	27.0	-3	3	27.0	3	1	21.0	-9	-1	21.0	-3	-2	21.0	3	4	21.0	9	0	15.0	-15	-1	15.0	-9	-3	15.0	-3	-2	15.0	3	0	15.0	9	0	15.0	15	2	9.0	-21	-3	9.0	-15	0	9.0	-9	0
110	0.0	-5.97	9.0222674425	1	-27.0	-3	-27	-27.0	3	-28	-21.0	-9	-18	-21.0	-3	-31	-21.0	3	-15	-21.0	9	-25	-15.0	-15	0	-15.0	-9	-21	-15.0	-3	-27	-15.0	3	-13	-15.0	9	-12	-15.0	15	-13	-9.0	-21	0	-9.0	-15	-4	-9.0	-9	-14
110	0.0	-5.89	9.35740160012	1	-27.0	-3	-29	-27.0	3	-24	-21.0	-9	-15	-21.0	-3	-31	-21.0	3	-30	-21.0	9	-17	-15.0	-15	-3	-15.0	-9	-12	-15.0	-3	-33	-15.0	3	-14	-15.0	9	-10	-15.0	15	-15	-9.0	-21	1	-9.0	-15	-4	-9.0	-9	-3
110	0.0	-5.61	9.60970628594	1	-27.0	-3	-28	-27.0	3	-28	-21.0	-9	-27	-21.0	-3	-31	-21.0	3	-13	-21.0	9	-21	-15.0	-15	-2	-15.0	-9	-22	-15.0	-3	-33	-15.0	3	-14	-15.0	9	-11	-15.0	15	-15	-9.0	-21	-1	-9.0	-15	-3	-9.0	-9	-1
110	1.0	-5.49	6.88252290724	1	27.0	-3	-5	27.0	3	-26	21.0	-9	-3	21.0	-3	-7	21.0	3	-10	21.0	9	-7	15.0	-15	-1	15.0	-9	-2	15.0	-3	-3	15.0	3	-3	15.0	9	-10	15.0	15	-11	9.0	-21	0	9.0	-15	-3	9.0	-9	-3
110	1.0	-4.77	5.51904154794	1	27.0	-3	-7	27.0	3	-9	21.0	-9	-2	21.0	-3	-3	21.0	3	-13	21.0	9	-10	15.0	-15	-1	15.0	-9	0	15.0	-3	-3	15.0	3	-5	15.0	9	-7	15.0	15	-12	9.0	-21	0	9.0	-15	-1	9.0	-9	-2
110	1.0	-5.46	6.48032194795	1	27.0	-3	-11	27.0	3	-19	21.0	-9	1	21.0	-3	-6	21.0	3	-17	21.0	9	-15	15.0	-15	-2	15.0	-9	-1	15.0	-3	-2	15.0	3	-14	15.0	9	-14	15.0	15	-14	9.0	-21	3	9.0	-15	0	9.0	-9	-1
110	1.0	-5.93	7.02367816048	1	27.0	-3	-6	27.0	3	-18	21.0	-9	-2	21.0	-3	-8	21.0	3	-6	21.0	9	-2	15.0	-15	0	15.0	-9	-4	15.0	-3	-4	15.0	3	-6	15.0	9	-8	15.0	15	-14	9.0	-21	3	9.0	-15	-2	9.0	-9	-4
111	0.0	-5.16	1.40594814843	1	-27.0	-3	-5	-27.0	3	-6	-21.0	-9	-8	-21.0	-3	-6	-21.0	3	-7	-21.0	9	-5	-15.0	-15	-6	-15.0	-9	-7	-15.0	-3	-4	-15.0	3	-4	-15.0	9	-4	-15.0	15	-5	-9.0	-21	-7	-9.0	-15	-5	-9.0	-9	-5
111	0.0	-0.97	1.50376520904	1	-27.0	-3	-2	-27.0	3	1	-21.0	-9	1	-21.0	-3	0	-21.0	3	1	-21.0	9	0	-15.0	-15	-1	-15.0	-9	-1	-15.0	-3	-2	-15.0	3	-1	-15.0	9	-1	-15.0	15	0	-9.0	-21	-1	-9.0	-15	-4	-9.0	-9	-1
111	0.0	-1.17	1.80512777235	1	-27.0	-3	-3	-27.0	3	1	-21.0	-9	-2	-21.0	-3	-3	-21.0	3	-1	-21.0	9	4	-15.0	-15	-2	-15.0	-9	-2	-15.0	-3	-1	-15.0	3	1	-15.0	9	1	-15.0	15	0	-9.0	-21	-2	-9.0	-15	-3	-9.0	-9	-2
111	0.0	-1.09	1.5613041306	1	-27.0	-3	2	-27.0	3	-1	-21.0	-9	-2	-21.0	-3	-1	-21.0	3	-1	-21.0	9	-3	-15.0	-15	-2	-15.0	-9	-2	-15.0	-3	-1	-15.0	3	-1	-15.0	9	-1	-15.0	15	0	-9.0	-21	-4	-9.0	-15	-5	-9.0	-9	0
111	0.0	-0.59	1.67473263889	1	-27.0	-3	4	-27.0	3	2	-21.0	-9	0	-21.0	-3	-1	-21.0	3	0	-21.0	9	0	-15.0	-15	-2	-15.0	-9	-2	-15.0	-3	-1	-15.0	3	0	-15.0	9	-2	-15.0	15	1	-9.0	-21	-4	-9.0	-15	-4	-9.0	-9	0
111	0.0	-0.81	1.74354383313	1	-27.0	-3	0	-27.0	3	1	-21.0	-9	-2	-21.0	-3	-1	-21.0	3	-1	-21.0	9	1	-15.0	-15	-1	-15.0	-9	-4	-15.0	-3	-1	-15.0	3	-1	-15.0	9	1	-15.0	15	0	-9.0	-21	-2	-9.0	-15	-3	-9.0	-9	0
111	0.0	-1.43	1.5913664125	1	-27.0	-3	3	-27.0	3	1	-21.0	-9	-1	-21.0	-3	0	-21.0	3	1	-21.0	9	-1	-15.0	-15	-3	-15.0	-9	-1	-15.0	-3	-2	-15.0	3	-3	-15.0	9	-3	-15.0	15	-2	-9.0	-21	-5	-9.0	-15	-4	-9.0	-9	-1
111	0.0	-1.34	1.94074576327	1	-27.0	-3	1	-27.0	3	1	-21.0	-9	-1	-21.0	-3	-2	-21.0	3	-1	-21.0	9	1	-15.0	-15	-2	-15.0	-9	-3	-15.0	-3	-2	-15.0	3	-3	-15.0	9	-3	-15.0	15	1	-9.0	-21	-1	-9.0	-15	-4	-9.0	-9	-1
111	0.0	-0.71	1.74554446812	1	-27.0	-3	2	-27.0	3	-1	-21.0	-9	2	-21.0	-3	1	-21.0	3	-1	-21.0	9	1	-15.0	-15	-2	-15.0	-9	-2	-15.0	-3	1	-15.0	3	-1	-15.0	9	-1	-15.0	15	3	-9.0	-21	-2	-9.0	-15	-2	-9.0	-9	-2
111	0.0	-1.04	1.57257874892	1	-27.0	-3	-1	-27.0	3	1	-21.0	-9	-1	-21.0	-3	-2	-21.0	3	1	-21.0	9	1	-15.0	-15	-1	-15.0	-9	-3	-15.0	-3	-2	-15.0	3	-1	-15.0	9	-1	-15.0	15	-1	-9.0	-21	-3	-9.0	-15	-1	-9.0	-9	-1
111	0.0	-1.31	1.6789188865	1	-27.0	-3	2	-27.0	3	0	-21.0	-9	-2	-21.0	-3	-2	-21.0	3	0	-21.0	9	0	-15.0	-15	-1	-15.0	-9	-2	-15.0	-3	0	-15.0	3	0	-15.0	9	-4	-15.0	15	0	-9.0	-21	0	-9.0	-15	-5	-9.0	-9	0
111	0.0	-1.64	1.58781635724	1	-27.0	-3	-2	-27.0	3	-2	-21.0	-9	0	-21.0	-3	0	-21.0	3	0	-21.0	9	0	-15.0	-15	-1	-15.0	-9	-2	-15.0	-3	0	-15.0	3	-2	-15.0	9	-2	-15.0	15	0	-9.0	-21	-4	-9.0	-15	-4	-9.0	-9	-2
111	0.0	-1.82	1.98782963723	1	-27.0	-3	0	-27.0	3	1	-21.0	-9	0	-21.0	-3	0	-21.0	3	1	-21.0	9	1	-15.0	-15	-3	-15.0	-9	-4	-15.0	-3	0	-15.0	3	-3	-15.0	9	-3	-15.0	15	-1	-9.0	-21	-4	-9.0	-15	-4	-9.0	-9	-4
111	0.0	-2.48	1.84911637615	1	-27.0	-3	-1	-27.0	3	-3	-21.0	-9	-1	-21.0	-3	-3	-21.0	3	-3	-21.0	9	-3	-15.0	-15	-4	-15.0	-9	-5	-15.0	-3	-3	-15.0	3	-3	-15.0	9	-3	-15.0	15	-1	-9.0	-21	-3	-9.0	-15	-5	-9.0	-9	-3
111	0.0	-0.25	1.5387160423	1	-27.0	-3	3	-27.0	3	-1	-21.0	-9	1	-21.0	-3	1	-21.0	3	3	-21.0	9	-1	-15.0	-15	0	-15.0	-9	-1	-15.0	-3	-1	-15.0	3	1	-15.0	9	-1	-15.0	15	-1	-9.0	-21	-2	-9.0	-15	-3	-9.0	-9	-1
111	0.0	-0.88	1.74169626581	1	-27.0	-3	0	-27.0	3	2	-21.0	-9	-2	-21.0	-3	0	-21.0	3	0	-21.0	9	2	-15.0	-15	0	-15.0	-9	-2	-15.0	-3	0	-15.0	3	0	-15.0	9	0	-15.0	15	2	-9.0	-21	-3	-9.0	-15	-2	-9.0	-9	-2
111	0.0	-1.5	1.88388418111	1	-27.0	-3	0	-27.0	3	-1	-21.0	-9	2	-21.0	-3	0	-21.0	3	1	-21.0	9	-2	-15.0	-15	-1	-15.0	-9	-1	-15.0	-3	-2	-15.0	3	0	-15.0	9	-4	-15.0	15	-4	-9.0	-21	-3	-9.0	-15	-4	-9.0	-9	-2
111	1.0	-5.83	4.20695689002	1	27.0	-3	-19	27.0	3	-14	21.0	-9	-4	21.0	-3	-3	21.0	3	-1	21.0	9	-10	15.0	-15	-1	15.0	-9	-6	15.0	-3	-3	15.0	3	-8	15.0	9	-4	15.0	15	-6	9.0	-21	-2	9.0	-15	-2	9.0	-9	-6
111	1.0	-5.92	3.88100654015	1	27.0	-3	-1	27.0	3	-18	21.0	-9	-5	21.0	-3	-7	21.0	3	-7	21.0	9	-1	15.0	-15	-4	15.0	-9	-3	15.0	-3	-3	15.0	3	-9	15.0	9	-3	15.0	15	-5	9.0	-21	-2	9.0	-15	-5	9.0	-9	-7
113	0.0	0.59	1.63396066384	1	-27.0	-3	2	-27.0	3	-3	-21.0	-9	0	-21.0	-3	-1	-21.0	3	1	-21.0	9	1	-15.0	-15	0	-15.0	-9	0	-15.0	-3	1	-15.0	3	3	-15.0	9	1	-15.0	15	3	-9.0	-21	0	-9.0	-15	-1	-9.0	-9	0
113	0.0	0.24	1.58445388625	1	-27.0	-3	2	-27.0	3	1	-21.0	-9	2	-21.0	-3	-1	-21.0	3	1	-21.0	9	1	-15.0	-15	0	-15.0	-9	0	-15.0	-3	1	-15.0	3	-1	-15.0	9	1	-15.0	15	1	-9.0	-21	0	-9.0	-15	-3	-9.0	-9	2
113	0.0	1.64	1.69416067483	1	-27.0	-3	2	-27.0	3	3	-21.0	-9	0	-21.0	-3	1	-21.0	3	3	-21.0	9	5	-15.0	-15	3	-15.0	-9	2	-15.0	-3	1	-15.0	3	5	-15.0	9	1	-15.0	15	5	-9.0	-21	0	-9.0	-15	0	-9.0	-9	1
113	0.0	-0.78	1.87384892772	1	-27.0	-3	3	-27.0	3	2	-21.0	-9	-1	-21.0	-3	-2	-21.0	3	-2	-21.0	9	2	-15.0	-15	-2	-15.0	-9	-1	-15.0	-3	-2	-15.0	3	0	-15.0	9	0	-15.0	15	0	-9.0	-21	-1	-9.0	-15	-1	-9.0	-9	-1
113	0.0	0.47	1.2751532011	1	-27.0	-3	2	-27.0	3	-1	-21.0	-9	0	-21.0	-3	2	-21.0	3	1	-21.0	9	1	-15.0	-15	1	-15.0	-9	0	-15.0	-3	0	-15.0	3	1	-15.0	9	1	-15.0	15	3	-9.0	-21	0	-9.0	-15	0	-9.0	-9	0
113	0.0	0.76	1.38871643374	1	-27.0	-3	4	-27.0	3	1	-21.0	-9	2	-21.0	-3	2	-21.0	3	1	-21.0	9	1	-15.0	-15	0	-15.0	-9	2	-15.0	-3	4	-15.0	3	1	-15.0	9	-1	-15.0	15	1	-9.0	-21	0	-9.0	-15	0	-9.0	-9	0
113	0.0	0.36	1.49022435474	1	-27.0	-3	-1	-27.0	3	3	-21.0	-9	-1	-21.0	-3	1	-21.0	3	1	-21.0	9	1	-15.0	-15	0	-15.0	-9	1	-15.0	-3	-1	-15.0	3	1	-15.0	9	1	-15.0	15	3	-9.0	-21	-1	-9.0	-15	1	-9.0	-9	1
113	0.0	0.3	1.45440507344	1	-27.0	-3	0	-27.0	3	1	-21.0	-9	2	-21.0	-3	0	-21.0	3	-1	-21.0	9	1	-15.0	-15	1	-15.0	-9	0	-15.0	-3	2	-15.0	3	-1	-15.0	9	-1	-15.0	15	3	-9.0	-21	-2	-9.0	-15	0	-9.0	-9	0
113	0.0	-0.28	1.6058520431	1	-27.0	-3	-2	-27.0	3	1	-21.0	-9	0	-21.0	-3	0	-21.0	3	-3	-21.0	9	1	-15.0	-15	1	-15.0	-9	0	-15.0	-3	2	-15.0	3	-1	-15.0	9	-1	-15.0	15	1	-9.0	-21	-1	-9.0	-15	-2	-9.0	-9	2
113	0.0	0.08	1.35163517528	1	-27.0	-3	2	-27.0	3	2	-21.0	-9	0	-21.0	-3	0	-21.0	3	0	-21.0	9	1	-15.0	-15	0	-15.0	-9	1	-15.0	-3	0	-15.0	3	-1	-15.0	9	-1	-15.0	15	-1	-9.0	-21	1	-9.0	-15	-2	-9.0	-9	0
113	0.0	0.11	1.69109084182	1	-27.0	-3	2	-27.0	3	0	-21.0	-9	0	-21.0	-3	2	-21.0	3	0	-21.0	9	1	-15.0	-15	2	-15.0	-9	3	-15.0	-3	0	-15.0	3	1	-15.0	9	1	-15.0	15	-1	-9.0	-21	-1	-9.0	-15	-3	-9.0	-9	2
113	0.0	-1.55	1.75471354011	1	-27.0	-3	1	-27.0	3	0	-21.0	-9	-3	-21.0	-3	1	-21.0	3	0	-21.0	9	-3	-15.0	-15	-1	-15.0	-9	-2	-15.0	-3	-1	-15.0	3	-1	-15.0	9	-3	-15.0	15	-4	-9.0	-21	0	-9.0	-15	-3	-9.0	-9	-1
113	0.0	0.07	1.79451670265	1	-27.0	-3	2	-27.0	3	0	-21.0	-9	-2	-21.0	-3	0	-21.0	3	2	-21.0	9	-1	-15.0	-15	1	-15.0	-9	1	-15.0	-3	2	-15.0	3	-1	-15.0	9	-5	-15.0	15	1	-9.0	-21	1	-9.0	-15	-2	-9.0	-9	2
113	0.0	-0.86	1.95708466658	1	-27.0	-3	5	-27.0	3	4	-21.0	-9	1	-21.0	-3	0	-21.0	3	-2	-21.0	9	-1	-15.0	-15	0	-15.0	-9	-1	-15.0	-3	0	-15.0	3	-3	-15.0	9	2	-15.0	15	-1	-9.0	-21	-3	-9.0	-15	0	-9.0	-9	0
113	0.0	-0.8	1.72910494811	1	-27.0	-3	3	-27.0	3	0	-21.0	-9	1	-21.0	-3	2	-21.0	3	-2	-21.0	9	1	-15.0	-15	0	-15.0	-9	1	-15.0	-3	-2	-15.0	3	1	-15.0	9	0	-15.0	15	-1	-9.0	-21	-1	-9.0	-15	-2	-9.0	-9	0
113	0.0	0.96	1.6922151627	1	-27.0	-3	4	-27.0	3	2	-21.0	-9	4	-21.0	-3	1	-21.0	3	0	-21.0	9	1	-15.0	-15	2	-15.0	-9	2	-15.0	-3	1	-15.0	3	1	-15.0	9	0	-15.0	15	-1	-9.0	-21	4	-9.0	-15	-1	-9.0	-9	3
113	0.0	-1.02	1.82370448242	1	-27.0	-3	2	-27.0	3	-3	-21.0	-9	-2	-21.0	-3	-1	-21.0	3	-3	-21.0	9	-1	-15.0	-15	-2	-15.0	-9	0	-15.0	-3	-1	-15.0	3	-1	-15.0	9	-2	-15.0	15	-2	-9.0	-21	-2	-9.0	-15	-1	-9.0	-9	-1
113	0.0	0.38	2.17106100383	1	-27.0	-3	5	-27.0	3	4	-21.0	-9	1	-21.0	-3	2	-21.0	3	-2	-21.0	9	0	-15.0	-15	0	-15.0	-9	1	-15.0	-3	4	-15.0	3	-1	-15.0	9	0	-15.0	15	-1	-9.0	-21	-1	-9.0	-15	0	-9.0	-9	0
113	0.0	0.35	1.75493701356	1	-27.0	-3	2	-27.0	3	-2	-21.0	-9	2	-21.0	-3	1	-21.0	3	2	-21.0	9	2	-15.0	-15	0	-15.0	-9	0	-15.0	-3	1	-15.0	3	0	-15.0	9	-2	-15.0	15	-3	-9.0	-21	2	-9.0	-15	-1	-9.0	-9	1
113	1.0	-5.89	5.13528585225	1	27.0	-3	-10	27.0	3	-4	21.0	-9	-14	21.0	-3	-16	21.0	3	-12	21.0	9	0	15.0	-15	-23	15.0	-9	-12	15.0	-3	-5	15.0	3	-4	15.0	9	-4	15.0	15	-22	9.0	-21	-16	9.0	-15	-9	9.0	-9	-4
113	1.0	-5.65	4.91011361236	1	27.0	-3	-8	27.0	3	-14	21.0	-9	-22	21.0	-3	-7	21.0	3	-6	21.0	9	-2	15.0	-15	-25	15.0	-9	-8	15.0	-3	-3	15.0	3	-2	15.0	9	-4	15.0	15	-6	9.0	-21	-4	9.0	-15	-7	9.0	-9	-6
113	1.0	-5.7	4.54234974176	1	27.0	-3	-6	27.0	3	-13	21.0	-9	-2	21.0	-3	-15	21.0	3	-8	21.0	9	-7	15.0	-15	-21	15.0	-9	-16	15.0	-3	-7	15.0	3	-5	15.0	9	-7	15.0	15	-5	9.0	-21	-11	9.0	-15	-7	9.0	-9	-5
113	1.0	-4.98	3.61982775021	1	27.0	-3	-6	27.0	3	-5	21.0	-9	-17	21.0	-3	-10	21.0	3	-3	21.0	9	-1	15.0	-15	-11	15.0	-9	-10	15.0	-3	-6	15.0	3	-1	15.0	9	-9	15.0	15	-1	9.0	-21	-14	9.0	-15	-8	9.0	-9	-6
113	1.0	-5.71	3.51158642435	1	27.0	-3	-11	27.0	3	-4	21.0	-9	-12	21.0	-3	-6	21.0	3	-8	21.0	9	-5	15.0	-15	-20	15.0	-9	-3	15.0	-3	-8	15.0	3	-3	15.0	9	-6	15.0	15	-3	9.0	-21	-7	9.0	-15	-8	9.0	-9	-4
116	0.0	-3.66	4.40501318687	1	-27.0	-3	-4	-27.0	3	0	-21.0	-9	-1	-21.0	-3	-5	-21.0	3	-4	-21.0	9	-27	-15.0	-15	1	-15.0	-9	-4	-15.0	-3	-1	-15.0	3	-2	-15.0	9	-9	-15.0	15	-7	-9.0	-21	0	-9.0	-15	-3	-9.0	-9	-3
116	0.0	-2.66	3.99414080677	1	-27.0	-3	-1	-27.0	3	-3	-21.0	-9	1	-21.0	-3	-2	-21.0	3	-7	-21.0	9	-25	-15.0	-15	-1	-15.0	-9	-3	-15.0	-3	-2	-15.0	3	-1	-15.0	9	-5	-15.0	15	-2	-9.0	-21	-1	-9.0	-15	-2	-9.0	-9	-2
116	0.0	-3.3	4.22940221985	1	-27.0	-3	-3	-27.0	3	-8	-21.0	-9	1	-21.0	-3	-4	-21.0	3	-12	-21.0	9	-23	-15.0	-15	-3	-15.0	-9	-5	-15.0	-3	-2	-15.0	3	1	-15.0	9	-8	-15.0	15	-7	-9.0	-21	-1	-9.0	-15	-4	-9.0	-9	-2
116	0.0	-4.89	4.08332140855	1	-27.0	-3	-6	-27.0	3	-6	-21.0	-9	-4	-21.0	-3	-5	-21.0	3	-6	-21.0	9	-27	-15.0	-15	-9	-15.0	-9	-4	-15.0	-3	-1	-15.0	3	-2	-15.0	9	-8	-15.0	15	-5	-9.0	-21	0	-9.0	-15	-5	-9.0	-9	-5
116	0.0	-4.01	4.31923468166	1	-27.0	-3	-3	-27.0	3	-7	-21.0	-9	1	-21.0	-3	-4	-21.0	3	-13	-21.0	9	-16	-15.0	-15	-6	-15.0	-9	-3	-15.0	-3	-2	-15.0	3	-1	-15.0	9	-17	-15.0	15	-5	-9.0	-21	-9	-9.0	-15	-12	-9.0	-9	-3
116	0.0	-4.42	4.89876495039	1	-27.0	-3	-6	-27.0	3	-10	-21.0	-9	-1	-21.0	-3	-2	-21.0	3	-14	-21.0	9	-24	-15.0	-15	-6	-15.0	-9	-3	-15.0	-3	-2	-15.0	3	-1	-15.0	9	-10	-15.0	15	-6	-9.0	-21	-13	-9.0	-15	-10	-9.0	-9	-1
116	0.0	-5.23	3.93812635852	1	-27.0	-3	-6	-27.0	3	-9	-21.0	-9	-4	-21.0	-3	-7	-21.0	3	-5	-21.0	9	-25	-15.0	-15	-11	-15.0	-9	-4	-15.0	-3	-3	-15.0	3	-3	-15.0	9	-9	-15.0	15	-7	-9.0	-21	-8	-9.0	-15	-5	-9.0	-9	-2
116	0.0	-3.77	3.94623374679	1	-27.0	-3	-6	-27.0	3	-6	-21.0	-9	-4	-21.0	-3	-5	-21.0	3	-10	-21.0	9	-21	-15.0	-15	-3	-15.0	-9	-2	-15.0	-3	-3	-15.0	3	-3	-15.0	9	-6	-15.0	15	-5	-9.0	-21	-4	-9.0	-15	-5	-9.0	-9	-2
116	0.0	-4.37	4.6759266671	1	-27.0	-3	-9	-27.0	3	-7	-21.0	-9	-2	-21.0	-3	2	-21.0	3	-10	-21.0	9	-27	-15.0	-15	-4	-15.0	-9	0	-15.0	-3	-3	-15.0	3	-3	-15.0	9	-10	-15.0	15	-7	-9.0	-21	-2	-9.0	-15	-7	-9.0	-9	-2
116	0.0	-4.02	3.86928782017	1	-27.0	-3	-4	-27.0	3	-3	-21.0	-9	-2	-21.0	-3	0	-21.0	3	-8	-21.0	9	-26	-15.0	-15	-1	-15.0	-9	-5	-15.0	-3	-1	-15.0	3	-1	-15.0	9	-10	-15.0	15	-4	-9.0	-21	-6	-9.0	-15	-2	-9.0	-9	-2
116	0.0	-2.12	4.05740378693	1	-27.0	-3	-8	-27.0	3	-6	-21.0	-9	2	-21.0	-3	2	-21.0	3	-12	-21.0	9	-21	-15.0	-15	2	-15.0	-9	2	-15.0	-3	-1	-15.0	3	-5	-15.0	9	-10	-15.0	15	-1	-9.0	-21	0	-9.0	-15	0	-9.0	-9	-2
116	0.0	-2.51	3.20191486825	1	-27.0	-3	-1	-27.0	3	-7	-21.0	-9	1	-21.0	-3	1	-21.0	3	-2	-21.0	9	-14	-15.0	-15	-2	-15.0	-9	-1	-15.0	-3	-3	-15.0	3	0	-15.0	9	-4	-15.0	15	-10	-9.0	-21	0	-9.0	-15	1	-9.0	-9	-1
116	0.0	-2.93	4.00982812208	1	-27.0	-3	1	-27.0	3	0	-21.0	-9	-1	-21.0	-3	-1	-21.0	3	-6	-21.0	9	-25	-15.0	-15	0	-15.0	-9	-3	-15.0	-3	-1	-15.0	3	-2	-15.0	9	-2	-15.0	15	-2	-9.0	-21	-4	-9.0	-15	-7	-9.0	-9	-3
116	0.0	-2.86	3.8972569539	1	-27.0	-3	0	-27.0	3	-4	-21.0	-9	1	-21.0	-3	-3	-21.0	3	-2	-21.0	9	-22	-15.0	-15	-1	-15.0	-9	-5	-15.0	-3	-1	-15.0	3	-5	-15.0	9	-7	-15.0	15	-1	-9.0	-21	0	-9.0	-15	-5	-9.0	-9	-1
116	0.0	-2.8	3.73242285817	1	-27.0	-3	0	-27.0	3	-8	-21.0	-9	-3	-21.0	-3	-3	-21.0	3	-6	-21.0	9	-21	-15.0	-15	1	-15.0	-9	-3	-15.0	-3	-1	-15.0	3	-3	-15.0	9	-5	-15.0	15	-5	-9.0	-21	-3	-9.0	-15	1	-9.0	-9	1
116	0.0	-2.77	4.01822026744	1	-27.0	-3	0	-27.0	3	-1	-21.0	-9	2	-21.0	-3	1	-21.0	3	-11	-21.0	9	-24	-15.0	-15	0	-15.0	-9	-5	-15.0	-3	-1	-15.0	3	1	-15.0	9	-3	-15.0	15	-1	-9.0	-21	0	-9.0	-15	-3	-9.0	-9	-3
116	0.0	-2.79	3.76551222982	1	-27.0	-3	0	-27.0	3	-7	-21.0	-9	0	-21.0	-3	-1	-21.0	3	-3	-21.0	9	-25	-15.0	-15	-1	-15.0	-9	-4	-15.0	-3	-1	-15.0	3	-1	-15.0	9	-6	-15.0	15	-2	-9.0	-21	-2	-9.0	-15	-3	-9.0	-9	-3
116	0.0	-2.6	4.17067258412	1	-27.0	-3	0	-27.0	3	-1	-21.0	-9	2	-21.0	-3	-1	-21.0	3	-8	-21.0	9	-25	-15.0	-15	-3	-15.0	-9	-2	-15.0	-3	1	-15.0	3	0	-15.0	9	-6	-15.0	15	-2	-9.0	-21	-4	-9.0	-15	-1	-9.0	-9	-1
116	0.0	-2.9	3.8443235464	1	-27.0	-3	-10	-27.0	3	-9	-21.0	-9	-2	-21.0	-3	-3	-21.0	3	-7	-21.0	9	-20	-15.0	-15	-1	-15.0	-9	-2	-15.0	-3	-3	-15.0	3	-2	-15.0	9	-5	-15.0	15	-6	-9.0	-21	-2	-9.0	-15	-1	-9.0	-9	-1
116	0.0	-3.25	4.33352186619	1	-27.0	-3	-20	-27.0	3	-14	-21.0	-9	-2	-21.0	-3	-3	-21.0	3	-10	-21.0	9	-19	-15.0	-15	-1	-15.0	-9	-2	-15.0	-3	1	-15.0	3	-3	-15.0	9	-6	-15.0	15	-5	-9.0	-21	-2	-9.0	-15	-5	-9.0	-9	-3
117	0.0	-0.77	1.58615826424	1	-27.0	-3	-3	-27.0	3	2	-21.0	-9	-3	-21.0	-3	-1	-21.0	3	2	-21.0	9	1	-15.0	-15	-1	-15.0	-9	-2	-15.0	-3	-1	-15.0	3	-1	-15.0	9	-1	-15.0	15	1	-9.0	-21	-4	-9.0	-15	-1	-9.0	-9	-1
117	0.0	-0.42	1.59147730113	1	-27.0	-3	-3	-27.0	3	2	-21.0	-9	-1	-21.0	-3	-1	-21.0	3	2	-21.0	9	1	-15.0	-15	0	-15.0	-9	0	-15.0	-3	-1	-15.0	3	1	-15.0	9	1	-15.0	15	1	-9.0	-21	-2	-9.0	-15	-1	-9.0	-9	-1
117	0.0	-0.86	1.81269596642	1	-27.0	-3	-4	-27.0	3	0	-21.0	-9	-2	-21.0	-3	-4	-21.0	3	2	-21.0	9	-1	-15.0	-15	-5	-15.0	-9	-1	-15.0	-3	-2	-15.0	3	1	-15.0	9	-1	-15.0	15	-1	-9.0	-21	-1	-9.0	-15	0	-9.0	-9	-1
117	0.0	-0.24	1.54890980003	1	-27.0	-3	-1	-27.0	3	2	-21.0	-9	-1	-21.0	-3	-1	-21.0	3	2	-21.0	9	1	-15.0	-15	-1	-15.0	-9	0	-15.0	-3	-1	-15.0	3	-1	-15.0	9	1	-15.0	15	1	-9.0	-21	-4	-9.0	-15	-1	-9.0	-9	-1
117	0.0	-0.81	1.70993177252	1	-27.0	-3	-1	-27.0	3	-3	-21.0	-9	-1	-21.0	-3	0	-21.0	3	1	-21.0	9	-4	-15.0	-15	-3	-15.0	-9	1	-15.0	-3	-2	-15.0	3	0	-15.0	9	-1	-15.0	15	0	-9.0	-21	-3	-9.0	-15	-2	-9.0	-9	-2
117	0.0	-0.53	1.82190807112	1	-27.0	-3	-4	-27.0	3	2	-21.0	-9	1	-21.0	-3	-2	-21.0	3	4	-21.0	9	-1	-15.0	-15	-1	-15.0	-9	1	-15.0	-3	0	-15.0	3	-1	-15.0	9	0	-15.0	15	1	-9.0	-21	-1	-9.0	-15	-2	-9.0	-9	0
117	0.0	-0.81	1.9593776523	1	-27.0	-3	-2	-27.0	3	-1	-21.0	-9	-2	-21.0	-3	-1	-21.0	3	-1	-21.0	9	0	-15.0	-15	-2	-15.0	-9	-2	-15.0	-3	-1	-15.0	3	2	-15.0	9	3	-15.0	15	0	-9.0	-21	-2	-9.0	-15	-1	-9.0	-9	-3
117	0.0	-0.55	1.64274996606	1	-27.0	-3	-3	-27.0	3	1	-21.0	-9	-2	-21.0	-3	-4	-21.0	3	1	-21.0	9	0	-15.0	-15	-3	-15.0	-9	-1	-15.0	-3	0	-15.0	3	0	-15.0	9	1	-15.0	15	-2	-9.0	-21	-5	-9.0	-15	-2	-9.0	-9	0
117	0.0	-0.54	1.9725727204	1	-27.0	-3	-1	-27.0	3	-5	-21.0	-9	-1	-21.0	-3	0	-21.0	3	0	-21.0	9	2	-15.0	-15	-3	-15.0	-9	-3	-15.0	-3	-2	-15.0	3	1	-15.0	9	2	-15.0	15	-1	-9.0	-21	-1	-9.0	-15	-2	-9.0	-9	-2
117	0.0	-2.41	2.06559681353	1	-27.0	-3	-2	-27.0	3	-6	-21.0	-9	-2	-21.0	-3	-3	-21.0	3	-2	-21.0	9	0	-15.0	-15	-8	-15.0	-9	-2	-15.0	-3	-1	-15.0	3	-1	-15.0	9	-5	-15.0	15	-5	-9.0	-21	-10	-9.0	-15	-3	-9.0	-9	-3
117	0.0	-2.07	1.94328809687	1	-27.0	-3	-3	-27.0	3	-2	-21.0	-9	-1	-21.0	-3	-6	-21.0	3	-2	-21.0	9	-2	-15.0	-15	-3	-15.0	-9	-3	-15.0	-3	-4	-15.0	3	4	-15.0	9	-2	-15.0	15	-3	-9.0	-21	-5	-9.0	-15	-6	-9.0	-9	-2
117	0.0	0.27	1.89027853534	1	-27.0	-3	1	-27.0	3	1	-21.0	-9	3	-21.0	-3	0	-21.0	3	1	-21.0	9	-1	-15.0	-15	-5	-15.0	-9	1	-15.0	-3	0	-15.0	3	3	-15.0	9	1	-15.0	15	0	-9.0	-21	-5	-9.0	-15	-2	-9.0	-9	0
117	0.0	-0.88	2.77505979444	1	-27.0	-3	-1	-27.0	3	-2	-21.0	-9	-3	-21.0	-3	-2	-21.0	3	0	-21.0	9	-2	-15.0	-15	-14	-15.0	-9	-1	-15.0	-3	-4	-15.0	3	0	-15.0	9	0	-15.0	15	1	-9.0	-21	-5	-9.0	-15	-6	-9.0	-9	-2
117	0.0	-0.69	3.10008602031	1	-27.0	-3	-17	-27.0	3	0	-21.0	-9	-3	-21.0	-3	-2	-21.0	3	0	-21.0	9	0	-15.0	-15	-3	-15.0	-9	-4	-15.0	-3	-2	-15.0	3	2	-15.0	9	0	-15.0	15	1	-9.0	-21	-3	-9.0	-15	-4	-9.0	-9	0
117	0.0	-1.09	2.28336353207	1	-27.0	-3	0	-27.0	3	-3	-21.0	-9	-2	-21.0	-3	-1	-21.0	3	-3	-21.0	9	1	-15.0	-15	-4	-15.0	-9	-2	-15.0	-3	-1	-15.0	3	1	-15.0	9	-1	-15.0	15	-1	-9.0	-21	-6	-9.0	-15	-5	-9.0	-9	0
117	0.0	-0.98	4.3703564713	1	-27.0	-3	-3	-27.0	3	-5	-21.0	-9	-5	-21.0	-3	-4	-21.0	3	-2	-21.0	9	1	-15.0	-15	-5	-15.0	-9	-1	-15.0	-3	-2	-15.0	3	1	-15.0	9	3	-15.0	15	-1	-9.0	-21	-3	-9.0	-15	0	-9.0	-9	-3
117	0.0	-1.69	3.41833923671	1	-27.0	-3	-17	-27.0	3	-5	-21.0	-9	-1	-21.0	-3	-4	-21.0	3	0	-21.0	9	2	-15.0	-15	-4	-15.0	-9	-5	-15.0	-3	-4	-15.0	3	-2	-15.0	9	0	-15.0	15	2	-9.0	-21	-3	-9.0	-15	-2	-9.0	-9	-3
117	0.0	-2.75	3.07504184572	1	-27.0	-3	-6	-27.0	3	-5	-21.0	-9	-3	-21.0	-3	-8	-21.0	3	-5	-21.0	9	-3	-15.0	-15	-3	-15.0	-9	-5	-15.0	-3	-6	-15.0	3	-3	-15.0	9	-1	-15.0	15	-1	-9.0	-21	-3	-9.0	-15	0	-9.0	-9	-5
117	0.0	-1.27	2.99139550358	1	-27.0	-3	-1	-27.0	3	-13	-21.0	-9	1	-21.0	-3	-3	-21.0	3	-2	-21.0	9	2	-15.0	-15	-4	-15.0	-9	-3	-15.0	-3	-2	-15.0	3	0	-15.0	9	2	-15.0	15	2	-9.0	-21	-5	-9.0	-15	-2	-9.0	-9	-1
117	0.0	-2.29	3.36566632391	1	-27.0	-3	-12	-27.0	3	-12	-21.0	-9	-7	-21.0	-3	0	-21.0	3	-10	-21.0	9	0	-15.0	-15	-3	-15.0	-9	-13	-15.0	-3	-1	-15.0	3	-2	-15.0	9	-4	-15.0	15	-2	-9.0	-21	-6	-9.0	-15	-7	-9.0	-9	-2
117	1.0	-3.93	6.43125761495	1	27.0	-3	-16	27.0	3	-2	21.0	-9	-2	21.0	-3	-6	21.0	3	-2	21.0	9	-3	15.0	-15	-1	15.0	-9	-1	15.0	-3	-4	15.0	3	-3	15.0	9	-5	15.0	15	-1	9.0	-21	1	9.0	-15	-2	9.0	-9	0
117	1.0	-3.75	6.59953949671	1	27.0	-3	-4	27.0	3	-5	21.0	-9	-4	21.0	-3	-8	21.0	3	-1	21.0	9	-2	15.0	-15	1	15.0	-9	-3	15.0	-3	-4	15.0	3	-4	15.0	9	-2	15.0	15	-2	9.0	-21	-3	9.0	-15	0	9.0	-9	0
117	1.0	-5.2	6.79371104802	1	27.0	-3	-14	27.0	3	-6	21.0	-9	-2	21.0	-3	-6	21.0	3	-6	21.0	9	-1	15.0	-15	-1	15.0	-9	-1	15.0	-3	0	15.0	3	-3	15.0	9	-5	15.0	15	-3	9.0	-21	-3	9.0	-15	-2	9.0	-9	-1
117	1.0	-4.7	7.54786036426	1	27.0	-3	-28	27.0	3	-4	21.0	-9	-11	21.0	-3	-20	21.0	3	-18	21.0	9	-5	15.0	-15	0	15.0	-9	-3	15.0	-3	-4	15.0	3	-5	15.0	9	-3	15.0	15	-3	9.0	-21	1	9.0	-15	4	9.0	-9	0
117	1.0	-4.53	7.22626852966	1	27.0	-3	-19	27.0	3	-9	21.0	-9	-9	21.0	-3	-15	21.0	3	-10	21.0	9	-8	15.0	-15	1	15.0	-9	-3	15.0	-3	-2	15.0	3	-7	15.0	9	0	15.0	15	1	9.0	-21	-3	9.0	-15	-5	9.0	-9	-2
117	1.0	-4.1	6.82917616253	1	27.0	-3	-26	27.0	3	-14	21.0	-9	-7	21.0	-3	-20	21.0	3	-4	21.0	9	-3	15.0	-15	-2	15.0	-9	0	15.0	-3	-3	15.0	3	-3	15.0	9	-2	15.0	15	-5	9.0	-21	-2	9.0	-15	1	9.0	-9	-1
117	1.0	-3.37	5.49769791394	1	27.0	-3	-15	27.0	3	-4	21.0	-9	3	21.0	-3	-11	21.0	3	-4	21.0	9	-6	15.0	-15	3	15.0	-9	-1	15.0	-3	-5	15.0	3	-4	15.0	9	-4	15.0	15	-3	9.0	-21	1	9.0	-15	0	9.0	-9	0
117	1.0	-4.35	7.392590355	1	27.0	-3	-26	27.0	3	-8	21.0	-9	0	21.0	-3	-9	21.0	3	-7	21.0	9	-3	15.0	-15	0	15.0	-9	2	15.0	-3	-1	15.0	3	1	15.0	9	0	15.0	15	-5	9.0	-21	-9	9.0	-15	1	9.0	-9	-3
117	1.0	-4.73	6.45869348774	1	27.0	-3	-18	27.0	3	-9	21.0	-9	0	21.0	-3	-11	21.0	3	-3	21.0	9	-5	15.0	-15	0	15.0	-9	0	15.0	-3	-7	15.0	3	-4	15.0	9	-3	15.0	15	-4	9.0	-21	-4	9.0	-15	1	9.0	-9	-3
117	1.0	-5.51	7.2586462304	1	27.0	-3	-21	27.0	3	-11	21.0	-9	-9	21.0	-3	-26	21.0	3	-7	21.0	9	-7	15.0	-15	-2	15.0	-9	-1	15.0	-3	-7	15.0	3	-3	15.0	9	-3	15.0	15	-4	9.0	-21	-3	9.0	-15	2	9.0	-9	-2
117	1.0	-4.64	8.13944546938	1	27.0	-3	-8	27.0	3	-5	21.0	-9	-4	21.0	-3	-26	21.0	3	-12	21.0	9	-6	15.0	-15	0	15.0	-9	2	15.0	-3	-3	15.0	3	-3	15.0	9	-3	15.0	15	2	9.0	-21	0	9.0	-15	-1	9.0	-9	-1
117	1.0	-4.48	7.48915660583	1	27.0	-3	-16	27.0	3	-7	21.0	-9	-3	21.0	-3	-10	21.0	3	-10	21.0	9	-5	15.0	-15	1	15.0	-9	0	15.0	-3	-1	15.0	3	-3	15.0	9	-3	15.0	15	-2	9.0	-21	-2	9.0	-15	1	9.0	-9	-3
117	1.0	-4.93	8.06587437367	1	27.0	-3	-24	27.0	3	-18	21.0	-9	-3	21.0	-3	-12	21.0	3	-17	21.0	9	-10	15.0	-15	-1	15.0	-9	-1	15.0	-3	-4	15.0	3	0	15.0	9	0	15.0	15	1	9.0	-21	-3	9.0	-15	0	9.0	-9	-2
117	1.0	-5.91	9.21450391247	1	27.0	-3	-27	27.0	3	-27	21.0	-9	-4	21.0	-3	-9	21.0	3	-5	21.0	9	-3	15.0	-15	-3	15.0	-9	0	15.0	-3	-5	15.0	3	-5	15.0	9	-1	15.0	15	-1	9.0	-21	-5	9.0	-15	-1	9.0	-9	0
117	1.0	-3.67	8.13643801239	1	27.0	-3	-7	27.0	3	-8	21.0	-9	1	21.0	-3	-6	21.0	3	2	21.0	9	-4	15.0	-15	0	15.0	-9	-1	15.0	-3	-2	15.0	3	0	15.0	9	0	15.0	15	0	9.0	-21	1	9.0	-15	0	9.0	-9	1
118	0.0	-3.77	4.67163069317	1	-27.0	-3	-7	-27.0	3	-15	-21.0	-9	-5	-21.0	-3	-4	-21.0	3	-13	-21.0	9	-11	-15.0	-15	-1	-15.0	-9	-1	-15.0	-3	-3	-15.0	3	-9	-15.0	9	-11	-15.0	15	-15	-9.0	-21	-5	-9.0	-15	-1	-9.0	-9	-1
118	0.0	-4.05	5.64580357781	1	-27.0	-3	-12	-27.0	3	-23	-21.0	-9	-2	-21.0	-3	-12	-21.0	3	-11	-21.0	9	-13	-15.0	-15	-1	-15.0	-9	-6	-15.0	-3	-2	-15.0	3	-9	-15.0	9	-13	-15.0	15	-22	-9.0	-21	-1	-9.0	-15	-2	-9.0	-9	-2
118	0.0	-3.7	4.84804387478	1	-27.0	-3	-18	-27.0	3	-14	-21.0	-9	0	-21.0	-3	-12	-21.0	3	-12	-21.0	9	-4	-15.0	-15	-2	-15.0	-9	-2	-15.0	-3	0	-15.0	3	-6	-15.0	9	-15	-15.0	15	-6	-9.0	-21	-3	-9.0	-15	-2	-9.0	-9	0
118	0.0	-4.02	6.13767024843	1	-27.0	-3	-23	-27.0	3	-24	-21.0	-9	-1	-21.0	-3	-5	-21.0	3	-8	-21.0	9	-19	-15.0	-15	0	-15.0	-9	-4	-15.0	-3	-1	-15.0	3	-5	-15.0	9	-22	-15.0	15	-13	-9.0	-21	-4	-9.0	-15	-3	-9.0	-9	-1
118	0.0	-4.2	5.81121296103	1	-27.0	-3	-5	-27.0	3	-26	-21.0	-9	-2	-21.0	-3	-12	-21.0	3	-23	-21.0	9	-15	-15.0	-15	-1	-15.0	-9	-5	-15.0	-3	-2	-15.0	3	-7	-15.0	9	-11	-15.0	15	-18	-9.0	-21	-1	-9.0	-15	-2	-9.0	-9	-2
118	0.0	-4.11	6.51608748241	1	-27.0	-3	-20	-27.0	3	-25	-21.0	-9	-2	-21.0	-3	-17	-21.0	3	-20	-21.0	9	-12	-15.0	-15	-2	-15.0	-9	-1	-15.0	-3	-2	-15.0	3	-10	-15.0	9	-12	-15.0	15	-14	-9.0	-21	1	-9.0	-15	0	-9.0	-9	0
118	0.0	-2.26	4.38820879979	1	-27.0	-3	-17	-27.0	3	-19	-21.0	-9	-2	-21.0	-3	-2	-21.0	3	-8	-21.0	9	-5	-15.0	-15	-1	-15.0	-9	1	-15.0	-3	0	-15.0	3	-9	-15.0	9	-9	-15.0	15	-7	-9.0	-21	-1	-9.0	-15	0	-9.0	-9	0
118	0.0	-3.46	5.55380667898	1	-27.0	-3	0	-27.0	3	-27	-21.0	-9	-2	-21.0	-3	-1	-21.0	3	-17	-21.0	9	-21	-15.0	-15	-5	-15.0	-9	-2	-15.0	-3	-1	-15.0	3	-8	-15.0	9	-9	-15.0	15	-6	-9.0	-21	-2	-9.0	-15	-1	-9.0	-9	-1
118	0.0	-3.39	5.24106934157	1	-27.0	-3	-8	-27.0	3	-22	-21.0	-9	1	-21.0	-3	-2	-21.0	3	-24	-21.0	9	-11	-15.0	-15	1	-15.0	-9	-1	-15.0	-3	-2	-15.0	3	-11	-15.0	9	-12	-15.0	15	-9	-9.0	-21	-1	-9.0	-15	0	-9.0	-9	0
118	0.0	-3.03	6.00732689893	1	-27.0	-3	-5	-27.0	3	-27	-21.0	-9	-1	-21.0	-3	-2	-21.0	3	-13	-21.0	9	-14	-15.0	-15	-3	-15.0	-9	-3	-15.0	-3	-2	-15.0	3	-14	-15.0	9	-9	-15.0	15	-22	-9.0	-21	1	-9.0	-15	-2	-9.0	-9	0
118	0.0	-3.96	6.20493668104	1	-27.0	-3	-8	-27.0	3	-27	-21.0	-9	-1	-21.0	-3	-2	-21.0	3	-14	-21.0	9	-16	-15.0	-15	-1	-15.0	-9	-3	-15.0	-3	-2	-15.0	3	-23	-15.0	9	-6	-15.0	15	-15	-9.0	-21	-1	-9.0	-15	0	-9.0	-9	0
118	0.0	-3.18	5.13168702911	1	-27.0	-3	-5	-27.0	3	-26	-21.0	-9	-1	-21.0	-3	-2	-21.0	3	-12	-21.0	9	-17	-15.0	-15	-4	-15.0	-9	-3	-15.0	-3	-2	-15.0	3	-11	-15.0	9	-9	-15.0	15	-16	-9.0	-21	-1	-9.0	-15	0	-9.0	-9	0
118	0.0	-3.09	5.91525313134	1	-27.0	-3	-5	-27.0	3	-27	-21.0	-9	-1	-21.0	-3	-2	-21.0	3	-17	-21.0	9	-15	-15.0	-15	-1	-15.0	-9	-1	-15.0	-3	-2	-15.0	3	-15	-15.0	9	-14	-15.0	15	-9	-9.0	-21	-1	-9.0	-15	0	-9.0	-9	0
118	0.0	-3.58	5.82861904742	1	-27.0	-3	-3	-27.0	3	-27	-21.0	-9	-3	-21.0	-3	-2	-21.0	3	-10	-21.0	9	-8	-15.0	-15	-4	-15.0	-9	-2	-15.0	-3	-2	-15.0	3	-18	-15.0	9	-8	-15.0	15	-23	-9.0	-21	-3	-9.0	-15	-3	-9.0	-9	2
118	0.0	-2.54	5.57579362152	1	-27.0	-3	-3	-27.0	3	-4	-21.0	-9	-3	-21.0	-3	-2	-21.0	3	-22	-21.0	9	-8	-15.0	-15	0	-15.0	-9	1	-15.0	-3	-3	-15.0	3	-12	-15.0	9	-8	-15.0	15	-21	-9.0	-21	-4	-9.0	-15	8	-9.0	-9	4
118	0.0	-2.8	4.78658255429	1	-27.0	-3	1	-27.0	3	-14	-21.0	-9	-3	-21.0	-3	-4	-21.0	3	-10	-21.0	9	-19	-15.0	-15	0	-15.0	-9	-5	-15.0	-3	-2	-15.0	3	-19	-15.0	9	-9	-15.0	15	-9	-9.0	-21	-3	-9.0	-15	-2	-9.0	-9	-2
118	1.0	-5.53	3.36605546772	1	27.0	-3	0	27.0	3	-20	21.0	-9	-4	21.0	-3	-4	21.0	3	-7	21.0	9	-3	15.0	-15	-1	15.0	-9	-4	15.0	-3	-2	15.0	3	-7	15.0	9	-7	15.0	15	-7	9.0	-21	-3	9.0	-15	-4	9.0	-9	-4
118	1.0	-5.48	3.69318609461	1	27.0	-3	-6	27.0	3	-14	21.0	-9	-2	21.0	-3	-4	21.0	3	-6	21.0	9	-5	15.0	-15	-4	15.0	-9	-3	15.0	-3	0	15.0	3	-5	15.0	9	-5	15.0	15	-7	9.0	-21	-1	9.0	-15	-4	9.0	-9	-4
118	1.0	-5.27	3.76185915655	1	27.0	-3	-3	27.0	3	-11	21.0	-9	-5	21.0	-3	-3	21.0	3	-3	21.0	9	-6	15.0	-15	-4	15.0	-9	-4	15.0	-3	-3	15.0	3	-4	15.0	9	-4	15.0	15	-13	9.0	-21	0	9.0	-15	-3	9.0	-9	-3
118	1.0	-3.86	3.5572053362	1	27.0	-3	0	27.0	3	-10	21.0	-9	-4	21.0	-3	-2	21.0	3	-6	21.0	9	-3	15.0	-15	-1	15.0	-9	-1	15.0	-3	0	15.0	3	-5	15.0	9	-1	15.0	15	-3	9.0	-21	-1	9.0	-15	-2	9.0	-9	-4
118	1.0	-4.66	2.70921159214	1	27.0	-3	-3	27.0	3	-8	21.0	-9	-1	21.0	-3	-4	21.0	3	-9	21.0	9	-7	15.0	-15	-3	15.0	-9	-3	15.0	-3	-2	15.0	3	-3	15.0	9	-7	15.0	15	-8	9.0	-21	-1	9.0	-15	-2	9.0	-9	-2
118	1.0	-4.59	4.31136482644	1	27.0	-3	-1	27.0	3	-14	21.0	-9	-1	21.0	-3	-2	21.0	3	-6	21.0	9	-5	15.0	-15	0	15.0	-9	-1	15.0	-3	0	15.0	3	-9	15.0	9	-2	15.0	15	-8	9.0	-21	1	9.0	-15	-4	9.0	-9	-4
118	1.0	-5.35	4.46834179885	1	27.0	-3	-3	27.0	3	-17	21.0	-9	-7	21.0	-3	-2	21.0	3	-13	21.0	9	-2	15.0	-15	-2	15.0	-9	-5	15.0	-3	-2	15.0	3	-8	15.0	9	-7	15.0	15	-4	9.0	-21	-3	9.0	-15	-4	9.0	-9	-4
118	1.0	-4.17	4.51286353161	1	27.0	-3	-1	27.0	3	-26	21.0	-9	1	21.0	-3	-2	21.0	3	-4	21.0	9	-4	15.0	-15	-1	15.0	-9	-1	15.0	-3	-2	15.0	3	-5	15.0	9	-2	15.0	15	-3	9.0	-21	-4	9.0	-15	-4	9.0	-9	-2
118	1.0	-4.98	2.41312099597	1	27.0	-3	0	27.0	3	-11	21.0	-9	-2	21.0	-3	-5	21.0	3	-8	21.0	9	-6	15.0	-15	-3	15.0	-9	-2	15.0	-3	-3	15.0	3	-5	15.0	9	-2	15.0	15	-9	9.0	-21	-4	9.0	-15	-5	9.0	-9	-5
118	1.0	-4.17	3.94402700544	1	27.0	-3	-3	27.0	3	-18	21.0	-9	-3	21.0	-3	-6	21.0	3	-8	21.0	9	0	15.0	-15	-4	15.0	-9	-1	15.0	-3	3	15.0	3	-4	15.0	9	-2	15.0	15	-5	9.0	-21	1	9.0	-15	-4	9.0	-9	-2
118	1.0	-4.94	3.16632774244	1	27.0	-3	-2	27.0	3	-16	21.0	-9	0	21.0	-3	-7	21.0	3	-3	21.0	9	-3	15.0	-15	-4	15.0	-9	-2	15.0	-3	-3	15.0	3	-3	15.0	9	-3	15.0	15	-4	9.0	-21	-2	9.0	-15	-5	9.0	-9	-5
118	1.0	-4.82	3.72486293997	1	27.0	-3	-3	27.0	3	-5	21.0	-9	-3	21.0	-3	-4	21.0	3	-7	21.0	9	-5	15.0	-15	-3	15.0	-9	-3	15.0	-3	-2	15.0	3	-5	15.0	9	-3	15.0	15	-8	9.0	-21	-1	9.0	-15	-4	9.0	-9	-4
118	1.0	-4.68	4.56767156541	1	27.0	-3	-1	27.0	3	-14	21.0	-9	-1	21.0	-3	-2	21.0	3	-11	21.0	9	-5	15.0	-15	-1	15.0	-9	1	15.0	-3	-2	15.0	3	2	15.0	9	-2	15.0	15	-6	9.0	-21	1	9.0	-15	-4	9.0	-9	-3
119	1.0	-1.61	1.63880157073	1	27.0	-3	0	27.0	3	1	21.0	-9	0	21.0	-3	-1	21.0	3	1	21.0	9	0	15.0	-15	-2	15.0	-9	-2	15.0	-3	-1	15.0	3	-2	15.0	9	-1	15.0	15	-2	9.0	-21	0	9.0	-15	-1	9.0	-9	-1
119	1.0	-2.31	1.98463312162	1	27.0	-3	-2	27.0	3	-1	21.0	-9	-2	21.0	-3	-5	21.0	3	1	21.0	9	0	15.0	-15	-2	15.0	-9	0	15.0	-3	-3	15.0	3	-2	15.0	9	1	15.0	15	-2	9.0	-21	2	9.0	-15	-3	9.0	-9	-1
119	1.0	-2.54	2.05895080839	1	27.0	-3	-1	27.0	3	2	21.0	-9	-3	21.0	-3	-2	21.0	3	0	21.0	9	0	15.0	-15	0	15.0	-9	-1	15.0	-3	-2	15.0	3	-3	15.0	9	0	15.0	15	1	9.0	-21	-1	9.0	-15	0	9.0	-9	-4
119	1.0	-2.13	2.12048274193	1	27.0	-3	3	27.0	3	1	21.0	-9	1	21.0	-3	0	21.0	3	-3	21.0	9	1	15.0	-15	0	15.0	-9	-1	15.0	-3	-2	15.0	3	-2	15.0	9	-1	15.0	15	0	9.0	-21	-1	9.0	-15	-2	9.0	-9	-4
119	1.0	-1.7	1.4969249526	1	27.0	-3	-1	27.0	3	-2	21.0	-9	-1	21.0	-3	-2	21.0	3	0	21.0	9	0	15.0	-15	1	15.0	-9	1	15.0	-3	-4	15.0	3	0	15.0	9	0	15.0	15	1	9.0	-21	-1	9.0	-15	-2	9.0	-9	-4
119	1.0	-2.56	1.83082109512	1	27.0	-3	0	27.0	3	-3	21.0	-9	-6	21.0	-3	-3	21.0	3	-1	21.0	9	-1	15.0	-15	-3	15.0	-9	-2	15.0	-3	-5	15.0	3	-1	15.0	9	-3	15.0	15	-2	9.0	-21	-4	9.0	-15	-1	9.0	-9	-5
119	1.0	-0.76	1.65230201863	1	27.0	-3	-1	27.0	3	0	21.0	-9	-1	21.0	-3	2	21.0	3	2	21.0	9	0	15.0	-15	0	15.0	-9	-1	15.0	-3	-2	15.0	3	0	15.0	9	2	15.0	15	3	9.0	-21	-5	9.0	-15	-2	9.0	-9	-2
119	1.0	-0.83	2.05856793932	1	27.0	-3	-1	27.0	3	0	21.0	-9	-1	21.0	-3	-2	21.0	3	2	21.0	9	2	15.0	-15	0	15.0	-9	-1	15.0	-3	-2	15.0	3	2	15.0	9	2	15.0	15	2	9.0	-21	-1	9.0	-15	-2	9.0	-9	-1
119	1.0	-1.73	2.28280357387	1	27.0	-3	1	27.0	3	0	21.0	-9	-3	21.0	-3	-2	21.0	3	-2	21.0	9	2	15.0	-15	-2	15.0	-9	-1	15.0	-3	-2	15.0	3	0	15.0	9	-2	15.0	15	0	9.0	-21	-3	9.0	-15	-2	9.0	-9	1
119	1.0	-2.0	2.23167922356	1	27.0	-3	-6	27.0	3	-2	21.0	-9	-2	21.0	-3	-3	21.0	3	-2	21.0	9	0	15.0	-15	-1	15.0	-9	-2	15.0	-3	-3	15.0	3	-2	15.0	9	-2	15.0	15	-2	9.0	-21	-2	9.0	-15	-3	9.0	-9	0
119	1.0	-1.67	2.2376580895	1	27.0	-3	-3	27.0	3	-1	21.0	-9	-1	21.0	-3	1	21.0	3	0	21.0	9	-2	15.0	-15	1	15.0	-9	1	15.0	-3	-4	15.0	3	0	15.0	9	0	15.0	15	0	9.0	-21	-3	9.0	-15	0	9.0	-9	1
119	1.0	-2.2	2.68211213229	1	27.0	-3	1	27.0	3	1	21.0	-9	1	21.0	-3	-3	21.0	3	0	21.0	9	0	15.0	-15	-2	15.0	-9	-1	15.0	-3	-4	15.0	3	0	15.0	9	0	15.0	15	2	9.0	-21	-4	9.0	-15	0	9.0	-9	1
119	1.0	-3.22	5.36926036459	1	27.0	-3	-1	27.0	3	-1	21.0	-9	-1	21.0	-3	1	21.0	3	-6	21.0	9	0	15.0	-15	0	15.0	-9	-1	15.0	-3	-4	15.0	3	-2	15.0	9	0	15.0	15	-4	9.0	-21	-3	9.0	-15	1	9.0	-9	1
119	1.0	-1.09	2.1577093882	1	27.0	-3	2	27.0	3	2	21.0	-9	-2	21.0	-3	2	21.0	3	1	21.0	9	1	15.0	-15	0	15.0	-9	-2	15.0	-3	-3	15.0	3	-1	15.0	9	-1	15.0	15	1	9.0	-21	0	9.0	-15	0	9.0	-9	0
119	1.0	-0.89	2.28417059217	1	27.0	-3	1	27.0	3	-2	21.0	-9	-1	21.0	-3	1	21.0	3	1	21.0	9	1	15.0	-15	0	15.0	-9	-1	15.0	-3	1	15.0	3	-1	15.0	9	3	15.0	15	1	9.0	-21	2	9.0	-15	1	9.0	-9	-3
120	0.0	-4.92	4.27131976666	1	-27.0	-3	3	-27.0	3	-6	-21.0	-9	-3	-21.0	-3	-4	-21.0	3	-9	-21.0	9	-18	-15.0	-15	-3	-15.0	-9	-4	-15.0	-3	-3	-15.0	3	-4	-15.0	9	-16	-15.0	15	-5	-9.0	-21	-5	-9.0	-15	-6	-9.0	-9	-7
120	0.0	-1.03	2.6604835179	1	-27.0	-3	2	-27.0	3	-3	-21.0	-9	-2	-21.0	-3	0	-21.0	3	0	-21.0	9	-3	-15.0	-15	2	-15.0	-9	-4	-15.0	-3	-2	-15.0	3	-7	-15.0	9	-7	-15.0	15	1	-9.0	-21	2	-9.0	-15	0	-9.0	-9	-2
120	0.0	-1.35	4.26975225437	1	-27.0	-3	2	-27.0	3	-3	-21.0	-9	0	-21.0	-3	1	-21.0	3	0	-21.0	9	-8	-15.0	-15	0	-15.0	-9	-3	-15.0	-3	0	-15.0	3	0	-15.0	9	-9	-15.0	15	0	-9.0	-21	0	-9.0	-15	-5	-9.0	-9	-2
120	0.0	-1.23	3.704186291	1	-27.0	-3	3	-27.0	3	-7	-21.0	-9	1	-21.0	-3	1	-21.0	3	-2	-21.0	9	-9	-15.0	-15	0	-15.0	-9	0	-15.0	-3	1	-15.0	3	-7	-15.0	9	-7	-15.0	15	-5	-9.0	-21	4	-9.0	-15	1	-9.0	-9	-1
120	0.0	-1.99	4.15226184523	1	-27.0	-3	4	-27.0	3	-10	-21.0	-9	2	-21.0	-3	0	-21.0	3	-4	-21.0	9	-8	-15.0	-15	1	-15.0	-9	-1	-15.0	-3	0	-15.0	3	-4	-15.0	9	-10	-15.0	15	-6	-9.0	-21	-1	-9.0	-15	-2	-9.0	-9	-2
120	0.0	-0.39	3.09429962933	1	-27.0	-3	1	-27.0	3	0	-21.0	-9	1	-21.0	-3	-1	-21.0	3	-4	-21.0	9	-6	-15.0	-15	1	-15.0	-9	0	-15.0	-3	1	-15.0	3	-4	-15.0	9	-8	-15.0	15	-4	-9.0	-21	4	-9.0	-15	3	-9.0	-9	-1
120	0.0	-2.01	4.223290233	1	-27.0	-3	-3	-27.0	3	-12	-21.0	-9	-1	-21.0	-3	-1	-21.0	3	-12	-21.0	9	-15	-15.0	-15	1	-15.0	-9	0	-15.0	-3	-1	-15.0	3	-3	-15.0	9	-10	-15.0	15	-12	-9.0	-21	0	-9.0	-15	-3	-9.0	-9	-1
120	0.0	-1.83	4.15419183523	1	-27.0	-3	1	-27.0	3	-20	-21.0	-9	-2	-21.0	-3	-1	-21.0	3	-1	-21.0	9	-14	-15.0	-15	1	-15.0	-9	-4	-15.0	-3	3	-15.0	3	-7	-15.0	9	-8	-15.0	15	-5	-9.0	-21	2	-9.0	-15	-1	-9.0	-9	-1
120	0.0	-1.77	4.52221271538	1	-27.0	-3	3	-27.0	3	-10	-21.0	-9	-3	-21.0	-3	1	-21.0	3	-10	-21.0	9	-20	-15.0	-15	0	-15.0	-9	0	-15.0	-3	1	-15.0	3	-3	-15.0	9	-8	-15.0	15	-3	-9.0	-21	0	-9.0	-15	-1	-9.0	-9	-1
120	0.0	-1.22	3.31046113724	1	-27.0	-3	0	-27.0	3	-1	-21.0	-9	0	-21.0	-3	0	-21.0	3	-1	-21.0	9	-11	-15.0	-15	1	-15.0	-9	1	-15.0	-3	2	-15.0	3	-4	-15.0	9	-5	-15.0	15	-4	-9.0	-21	1	-9.0	-15	0	-9.0	-9	0
120	0.0	-1.84	5.57524500473	1	-27.0	-3	3	-27.0	3	-13	-21.0	-9	3	-21.0	-3	1	-21.0	3	-1	-21.0	9	-27	-15.0	-15	0	-15.0	-9	-2	-15.0	-3	-1	-15.0	3	-6	-15.0	9	-14	-15.0	15	-5	-9.0	-21	2	-9.0	-15	1	-9.0	-9	-1
120	0.0	-1.64	5.30271702461	1	-27.0	-3	3	-27.0	3	2	-21.0	-9	2	-21.0	-3	-1	-21.0	3	-2	-21.0	9	-29	-15.0	-15	-1	-15.0	-9	0	-15.0	-3	-1	-15.0	3	-4	-15.0	9	-6	-15.0	15	-3	-9.0	-21	0	-9.0	-15	-1	-9.0	-9	0
120	0.0	-1.24	4.01339717231	1	-27.0	-3	0	-27.0	3	1	-21.0	-9	1	-21.0	-3	0	-21.0	3	-3	-21.0	9	-14	-15.0	-15	1	-15.0	-9	1	-15.0	-3	0	-15.0	3	-9	-15.0	9	-8	-15.0	15	-12	-9.0	-21	3	-9.0	-15	0	-9.0	-9	1
120	0.0	-1.24	4.17742579521	1	-27.0	-3	2	-27.0	3	-1	-21.0	-9	1	-21.0	-3	0	-21.0	3	-2	-21.0	9	-20	-15.0	-15	1	-15.0	-9	-1	-15.0	-3	0	-15.0	3	-1	-15.0	9	-9	-15.0	15	-3	-9.0	-21	1	-9.0	-15	0	-9.0	-9	1
120	0.0	-2.41	6.04577506019	1	-27.0	-3	-5	-27.0	3	-6	-21.0	-9	3	-21.0	-3	0	-21.0	3	-8	-21.0	9	-30	-15.0	-15	0	-15.0	-9	-1	-15.0	-3	-2	-15.0	3	-4	-15.0	9	-29	-15.0	15	-3	-9.0	-21	-1	-9.0	-15	-2	-9.0	-9	-1
120	0.0	-1.69	5.91418567149	1	-27.0	-3	4	-27.0	3	-5	-21.0	-9	2	-21.0	-3	1	-21.0	3	-5	-21.0	9	-24	-15.0	-15	1	-15.0	-9	0	-15.0	-3	1	-15.0	3	-7	-15.0	9	-23	-15.0	15	-3	-9.0	-21	2	-9.0	-15	-1	-9.0	-9	0
120	0.0	-0.99	4.98481065387	1	-27.0	-3	-1	-27.0	3	3	-21.0	-9	6	-21.0	-3	0	-21.0	3	-1	-21.0	9	-27	-15.0	-15	1	-15.0	-9	1	-15.0	-3	0	-15.0	3	-5	-15.0	9	-16	-15.0	15	-4	-9.0	-21	1	-9.0	-15	-2	-9.0	-9	3
120	0.0	-0.68	3.1453819245	1	-27.0	-3	1	-27.0	3	-1	-21.0	-9	1	-21.0	-3	-2	-21.0	3	-3	-21.0	9	-7	-15.0	-15	1	-15.0	-9	-1	-15.0	-3	0	-15.0	3	-3	-15.0	9	-11	-15.0	15	-10	-9.0	-21	1	-9.0	-15	0	-9.0	-9	1
120	0.0	-2.38	7.03323873182	1	-27.0	-3	0	-27.0	3	-14	-21.0	-9	4	-21.0	-3	-3	-21.0	3	-3	-21.0	9	-29	-15.0	-15	0	-15.0	-9	0	-15.0	-3	-1	-15.0	3	-7	-15.0	9	-28	-15.0	15	-4	-9.0	-21	0	-9.0	-15	-1	-9.0	-9	0
120	1.0	-3.14	2.58555262042	1	27.0	-3	1	27.0	3	4	21.0	-9	-6	21.0	-3	-5	21.0	3	-2	21.0	9	-4	15.0	-15	-2	15.0	-9	-9	15.0	-3	-6	15.0	3	-4	15.0	9	-4	15.0	15	-2	9.0	-21	-4	9.0	-15	-5	9.0	-9	-4
120	1.0	0.11	2.83952909656	1	27.0	-3	3	27.0	3	4	21.0	-9	3	21.0	-3	-2	21.0	3	-1	21.0	9	3	15.0	-15	1	15.0	-9	-4	15.0	-3	1	15.0	3	0	15.0	9	2	15.0	15	4	9.0	-21	1	9.0	-15	-4	9.0	-9	-3
120	1.0	0.03	1.80438898463	1	27.0	-3	3	27.0	3	3	21.0	-9	-3	21.0	-3	-1	21.0	3	-1	21.0	9	3	15.0	-15	0	15.0	-9	0	15.0	-3	-1	15.0	3	-1	15.0	9	-3	15.0	15	-5	9.0	-21	2	9.0	-15	1	9.0	-9	-1
120	1.0	-0.98	1.75533249183	1	27.0	-3	-3	27.0	3	0	21.0	-9	-3	21.0	-3	-1	21.0	3	-2	21.0	9	-2	15.0	-15	1	15.0	-9	-2	15.0	-3	-3	15.0	3	-6	15.0	9	-2	15.0	15	-2	9.0	-21	0	9.0	-15	1	9.0	-9	-3
120	1.0	1.21	1.57401198391	1	27.0	-3	1	27.0	3	0	21.0	-9	3	21.0	-3	-2	21.0	3	0	21.0	9	0	15.0	-15	2	15.0	-9	0	15.0	-3	3	15.0	3	0	15.0	9	0	15.0	15	0	9.0	-21	4	9.0	-15	1	9.0	-9	1
120	1.0	-0.51	1.89304816963	1	27.0	-3	0	27.0	3	0	21.0	-9	0	21.0	-3	0	21.0	3	0	21.0	9	-2	15.0	-15	1	15.0	-9	-1	15.0	-3	0	15.0	3	-4	15.0	9	0	15.0	15	-2	9.0	-21	1	9.0	-15	-2	9.0	-9	-2
120	1.0	0.03	1.74258541299	1	27.0	-3	2	27.0	3	0	21.0	-9	0	21.0	-3	2	21.0	3	5	21.0	9	0	15.0	-15	-2	15.0	-9	-1	15.0	-3	-2	15.0	3	-2	15.0	9	1	15.0	15	0	9.0	-21	3	9.0	-15	2	9.0	-9	-2
120	1.0	0.06	2.20954790869	1	27.0	-3	1	27.0	3	-3	21.0	-9	-5	21.0	-3	-1	21.0	3	0	21.0	9	-1	15.0	-15	-1	15.0	-9	0	15.0	-3	-1	15.0	3	-1	15.0	9	-2	15.0	15	-3	9.0	-21	2	9.0	-15	-1	9.0	-9	-1
120	1.0	0.34	1.49621221102	1	27.0	-3	-1	27.0	3	3	21.0	-9	-3	21.0	-3	1	21.0	3	-1	21.0	9	2	15.0	-15	0	15.0	-9	-2	15.0	-3	-1	15.0	3	-2	15.0	9	-1	15.0	15	0	9.0	-21	0	9.0	-15	1	9.0	-9	-1
120	1.0	-0.3	1.89467778832	1	27.0	-3	-3	27.0	3	-3	21.0	-9	-1	21.0	-3	-1	21.0	3	-1	21.0	9	-2	15.0	-15	1	15.0	-9	0	15.0	-3	-1	15.0	3	-6	15.0	9	1	15.0	15	-2	9.0	-21	2	9.0	-15	1	9.0	-9	-1
120	1.0	-0.26	1.4400108932	1	27.0	-3	0	27.0	3	-3	21.0	-9	-1	21.0	-3	-2	21.0	3	-1	21.0	9	-2	15.0	-15	0	15.0	-9	-1	15.0	-3	2	15.0	3	1	15.0	9	-1	15.0	15	-2	9.0	-21	2	9.0	-15	-2	9.0	-9	-1
120	1.0	-0.26	1.64254226674	1	27.0	-3	-1	27.0	3	-3	21.0	-9	0	21.0	-3	-1	21.0	3	-4	21.0	9	-1	15.0	-15	-1	15.0	-9	0	15.0	-3	-1	15.0	3	0	15.0	9	0	15.0	15	-1	9.0	-21	2	9.0	-15	1	9.0	-9	-2
120	1.0	-0.44	1.87568131412	1	27.0	-3	-1	27.0	3	0	21.0	-9	0	21.0	-3	-1	21.0	3	-2	21.0	9	1	15.0	-15	0	15.0	-9	-2	15.0	-3	-1	15.0	3	-2	15.0	9	-2	15.0	15	-9	9.0	-21	0	9.0	-15	1	9.0	-9	0
120	1.0	-1.21	2.17144209785	1	27.0	-3	0	27.0	3	-8	21.0	-9	-1	21.0	-3	-2	21.0	3	-3	21.0	9	-2	15.0	-15	-1	15.0	-9	-1	15.0	-3	0	15.0	3	-3	15.0	9	-5	15.0	15	-4	9.0	-21	-1	9.0	-15	0	9.0	-9	-3
120	1.0	-0.82	1.50609741111	1	27.0	-3	2	27.0	3	2	21.0	-9	0	21.0	-3	-1	21.0	3	-2	21.0	9	0	15.0	-15	0	15.0	-9	0	15.0	-3	-1	15.0	3	0	15.0	9	-2	15.0	15	-3	9.0	-21	2	9.0	-15	-1	9.0	-9	0
120	1.0	-0.39	1.96623059306	1	27.0	-3	-7	27.0	3	-5	21.0	-9	-2	21.0	-3	2	21.0	3	-1	21.0	9	-1	15.0	-15	1	15.0	-9	1	15.0	-3	2	15.0	3	-1	15.0	9	1	15.0	15	-2	9.0	-21	1	9.0	-15	0	9.0	-9	-1
120	1.0	-0.17	1.70399070236	1	27.0	-3	-3	27.0	3	-3	21.0	-9	-1	21.0	-3	0	21.0	3	-5	21.0	9	-1	15.0	-15	-2	15.0	-9	-1	15.0	-3	0	15.0	3	-3	15.0	9	-1	15.0	15	-2	9.0	-21	1	9.0	-15	0	9.0	-9	-3
120	1.0	-1.27	1.90371566504	1	27.0	-3	-5	27.0	3	-3	21.0	-9	-1	21.0	-3	-4	21.0	3	-3	21.0	9	1	15.0	-15	0	15.0	-9	-1	15.0	-3	0	15.0	3	-3	15.0	9	-5	15.0	15	0	9.0	-21	-1	9.0	-15	-2	9.0	-9	-1
121	0.0	-0.39	1.96533288105	1	-27.0	-3	0	-27.0	3	2	-21.0	-9	0	-21.0	-3	-3	-21.0	3	0	-21.0	9	-3	-15.0	-15	0	-15.0	-9	2	-15.0	-3	-1	-15.0	3	-3	-15.0	9	-3	-15.0	15	-3	-9.0	-21	2	-9.0	-15	1	-9.0	-9	1
121	0.0	-2.12	3.44738832662	1	-27.0	-3	-10	-27.0	3	-1	-21.0	-9	-4	-21.0	-3	-2	-21.0	3	-1	-21.0	9	0	-15.0	-15	-1	-15.0	-9	1	-15.0	-3	0	-15.0	3	-2	-15.0	9	-6	-15.0	15	-6	-9.0	-21	1	-9.0	-15	0	-9.0	-9	0
121	0.0	0.31	1.80379338846	1	-27.0	-3	4	-27.0	3	4	-21.0	-9	0	-21.0	-3	-3	-21.0	3	0	-21.0	9	-2	-15.0	-15	2	-15.0	-9	2	-15.0	-3	1	-15.0	3	1	-15.0	9	0	-15.0	15	-1	-9.0	-21	2	-9.0	-15	-1	-9.0	-9	1
121	0.0	-2.67	7.05538703931	1	-27.0	-3	0	-27.0	3	-1	-21.0	-9	0	-21.0	-3	1	-21.0	3	-1	-21.0	9	-5	-15.0	-15	0	-15.0	-9	0	-15.0	-3	-1	-15.0	3	-4	-15.0	9	-6	-15.0	15	-6	-9.0	-21	2	-9.0	-15	-1	-9.0	-9	1
121	0.0	-0.94	2.44863787665	1	-27.0	-3	4	-27.0	3	-1	-21.0	-9	0	-21.0	-3	3	-21.0	3	-1	-21.0	9	1	-15.0	-15	1	-15.0	-9	0	-15.0	-3	-1	-15.0	3	-4	-15.0	9	-1	-15.0	15	-4	-9.0	-21	2	-9.0	-15	-3	-9.0	-9	-1
121	0.0	0.08	1.69689913273	1	-27.0	-3	-3	-27.0	3	-1	-21.0	-9	-2	-21.0	-3	-1	-21.0	3	3	-21.0	9	1	-15.0	-15	1	-15.0	-9	0	-15.0	-3	-1	-15.0	3	-2	-15.0	9	1	-15.0	15	-2	-9.0	-21	0	-9.0	-15	3	-9.0	-9	-1
121	0.0	-0.77	1.81956038647	1	-27.0	-3	4	-27.0	3	3	-21.0	-9	0	-21.0	-3	-1	-21.0	3	-1	-21.0	9	-3	-15.0	-15	3	-15.0	-9	0	-15.0	-3	-1	-15.0	3	-2	-15.0	9	-3	-15.0	15	-2	-9.0	-21	0	-9.0	-15	1	-9.0	-9	-1
121	0.0	-0.44	1.868139475	1	-27.0	-3	5	-27.0	3	3	-21.0	-9	1	-21.0	-3	0	-21.0	3	3	-21.0	9	-1	-15.0	-15	-1	-15.0	-9	-1	-15.0	-3	-2	-15.0	3	0	-15.0	9	1	-15.0	15	-1	-9.0	-21	1	-9.0	-15	-2	-9.0	-9	-2
121	0.0	-0.71	1.653950707	1	-27.0	-3	2	-27.0	3	4	-21.0	-9	0	-21.0	-3	-1	-21.0	3	1	-21.0	9	-1	-15.0	-15	-2	-15.0	-9	0	-15.0	-3	-1	-15.0	3	-1	-15.0	9	-3	-15.0	15	-1	-9.0	-21	0	-9.0	-15	-1	-9.0	-9	-1
121	0.0	-0.7	2.00137207837	1	-27.0	-3	0	-27.0	3	1	-21.0	-9	0	-21.0	-3	3	-21.0	3	0	-21.0	9	-4	-15.0	-15	0	-15.0	-9	2	-15.0	-3	-1	-15.0	3	0	-15.0	9	0	-15.0	15	-4	-9.0	-21	2	-9.0	-15	1	-9.0	-9	-1
121	0.0	-0.97	2.47222532129	1	-27.0	-3	2	-27.0	3	0	-21.0	-9	0	-21.0	-3	0	-21.0	3	-1	-21.0	9	-1	-15.0	-15	1	-15.0	-9	0	-15.0	-3	-1	-15.0	3	-1	-15.0	9	-5	-15.0	15	-3	-9.0	-21	2	-9.0	-15	-1	-9.0	-9	-1
121	0.0	-1.0	2.02919862478	1	-27.0	-3	0	-27.0	3	1	-21.0	-9	0	-21.0	-3	0	-21.0	3	0	-21.0	9	0	-15.0	-15	3	-15.0	-9	0	-15.0	-3	-1	-15.0	3	-2	-15.0	9	-4	-15.0	15	-3	-9.0	-21	4	-9.0	-15	-3	-9.0	-9	-1
121	0.0	-1.44	2.03492640904	1	-27.0	-3	-2	-27.0	3	0	-21.0	-9	2	-21.0	-3	2	-21.0	3	-1	-21.0	9	-5	-15.0	-15	1	-15.0	-9	0	-15.0	-3	-1	-15.0	3	-1	-15.0	9	-3	-15.0	15	-1	-9.0	-21	0	-9.0	-15	-1	-9.0	-9	-1
121	0.0	-0.73	1.77162161232	1	-27.0	-3	1	-27.0	3	-4	-21.0	-9	-2	-21.0	-3	0	-21.0	3	1	-21.0	9	-3	-15.0	-15	0	-15.0	-9	0	-15.0	-3	-1	-15.0	3	-3	-15.0	9	-1	-15.0	15	-3	-9.0	-21	2	-9.0	-15	-1	-9.0	-9	-1
121	0.0	-2.35	4.69494930959	1	-27.0	-3	-4	-27.0	3	-2	-21.0	-9	-4	-21.0	-3	0	-21.0	3	-1	-21.0	9	1	-15.0	-15	0	-15.0	-9	0	-15.0	-3	-3	-15.0	3	-3	-15.0	9	-5	-15.0	15	-3	-9.0	-21	-28	-9.0	-15	-1	-9.0	-9	0
121	0.0	-0.56	1.71582713147	1	-27.0	-3	2	-27.0	3	0	-21.0	-9	-1	-21.0	-3	-1	-21.0	3	1	-21.0	9	1	-15.0	-15	1	-15.0	-9	-1	-15.0	-3	0	-15.0	3	-1	-15.0	9	-1	-15.0	15	-1	-9.0	-21	-1	-9.0	-15	0	-9.0	-9	-1
121	1.0	-5.88	4.96116052204	1	27.0	-3	3	27.0	3	-1	21.0	-9	-9	21.0	-3	-2	21.0	3	-6	21.0	9	-2	15.0	-15	-14	15.0	-9	-7	15.0	-3	-2	15.0	3	-2	15.0	9	-2	15.0	15	-6	9.0	-21	-14	9.0	-15	-8	9.0	-9	-6
121	1.0	-3.93	4.69044669473	1	27.0	-3	-6	27.0	3	-3	21.0	-9	-4	21.0	-3	-3	21.0	3	-1	21.0	9	-1	15.0	-15	-8	15.0	-9	-4	15.0	-3	-5	15.0	3	2	15.0	9	-1	15.0	15	-2	9.0	-21	-10	9.0	-15	-23	9.0	-9	-5
121	1.0	-5.99	5.55970305315	1	27.0	-3	-4	27.0	3	-1	21.0	-9	-6	21.0	-3	-2	21.0	3	-1	21.0	9	-1	15.0	-15	-25	15.0	-9	-10	15.0	-3	-4	15.0	3	-2	15.0	9	-3	15.0	15	-4	9.0	-21	-14	9.0	-15	-23	9.0	-9	-11
121	1.0	-5.77	4.36148652479	1	27.0	-3	0	27.0	3	-2	21.0	-9	-16	21.0	-3	-5	21.0	3	0	21.0	9	0	15.0	-15	-7	15.0	-9	-6	15.0	-3	-5	15.0	3	-1	15.0	9	-4	15.0	15	-11	9.0	-21	-12	9.0	-15	-9	9.0	-9	-9
122	0.0	0.22	2.30207408613	1	-27.0	-3	0	-27.0	3	0	-21.0	-9	0	-21.0	-3	-2	-21.0	3	-2	-21.0	9	-1	-15.0	-15	0	-15.0	-9	1	-15.0	-3	0	-15.0	3	-1	-15.0	9	-3	-15.0	15	-5	-9.0	-21	3	-9.0	-15	0	-9.0	-9	0
122	0.0	1.31	1.89859184144	1	-27.0	-3	0	-27.0	3	4	-21.0	-9	2	-21.0	-3	-2	-21.0	3	-2	-21.0	9	1	-15.0	-15	2	-15.0	-9	1	-15.0	-3	0	-15.0	3	-3	-15.0	9	-1	-15.0	15	1	-9.0	-21	1	-9.0	-15	0	-9.0	-9	0
122	0.0	-0.69	2.00008431195	1	-27.0	-3	-1	-27.0	3	-1	-21.0	-9	-1	-21.0	-3	-3	-21.0	3	-3	-21.0	9	0	-15.0	-15	-2	-15.0	-9	-4	-15.0	-3	-5	-15.0	3	-2	-15.0	9	-2	-15.0	15	0	-9.0	-21	0	-9.0	-15	-1	-9.0	-9	-1
122	0.0	0.99	2.380744652	1	-27.0	-3	0	-27.0	3	-2	-21.0	-9	4	-21.0	-3	0	-21.0	3	0	-21.0	9	1	-15.0	-15	-1	-15.0	-9	1	-15.0	-3	0	-15.0	3	-1	-15.0	9	-1	-15.0	15	-3	-9.0	-21	3	-9.0	-15	0	-9.0	-9	0
122	0.0	-0.9	2.47386337537	1	-27.0	-3	3	-27.0	3	2	-21.0	-9	3	-21.0	-3	-4	-21.0	3	-2	-21.0	9	-3	-15.0	-15	-2	-15.0	-9	1	-15.0	-3	-2	-15.0	3	-7	-15.0	9	0	-15.0	15	-1	-9.0	-21	3	-9.0	-15	4	-9.0	-9	0
122	0.0	0.33	1.79739899223	1	-27.0	-3	3	-27.0	3	2	-21.0	-9	3	-21.0	-3	-4	-21.0	3	-2	-21.0	9	1	-15.0	-15	0	-15.0	-9	-1	-15.0	-3	-2	-15.0	3	-3	-15.0	9	-2	-15.0	15	-3	-9.0	-21	1	-9.0	-15	0	-9.0	-9	0
122	0.0	0.16	2.27592342819	1	-27.0	-3	-6	-27.0	3	-4	-21.0	-9	-1	-21.0	-3	0	-21.0	3	-2	-21.0	9	-1	-15.0	-15	0	-15.0	-9	1	-15.0	-3	-4	-15.0	3	-3	-15.0	9	0	-15.0	15	-1	-9.0	-21	6	-9.0	-15	2	-9.0	-9	0
122	0.0	-0.17	2.20259561676	1	-27.0	-3	2	-27.0	3	0	-21.0	-9	0	-21.0	-3	-1	-21.0	3	-2	-21.0	9	-3	-15.0	-15	-1	-15.0	-9	0	-15.0	-3	-3	-15.0	3	-5	-15.0	9	-2	-15.0	15	-1	-9.0	-21	2	-9.0	-15	1	-9.0	-9	1
122	0.0	0.27	2.7361444177	1	-27.0	-3	0	-27.0	3	-4	-21.0	-9	0	-21.0	-3	-2	-21.0	3	-4	-21.0	9	-2	-15.0	-15	-1	-15.0	-9	0	-15.0	-3	3	-15.0	3	-3	-15.0	9	-6	-15.0	15	-1	-9.0	-21	4	-9.0	-15	3	-9.0	-9	1
122	0.0	-1.32	2.94673232116	1	-27.0	-3	-4	-27.0	3	-10	-21.0	-9	4	-21.0	-3	-3	-21.0	3	0	-21.0	9	-3	-15.0	-15	-1	-15.0	-9	0	-15.0	-3	-1	-15.0	3	-5	-15.0	9	-7	-15.0	15	-4	-9.0	-21	6	-9.0	-15	1	-9.0	-9	1
122	0.0	-0.39	2.15037251675	1	-27.0	-3	-1	-27.0	3	2	-21.0	-9	-1	-21.0	-3	-2	-21.0	3	2	-21.0	9	-2	-15.0	-15	1	-15.0	-9	-1	-15.0	-3	0	-15.0	3	-2	-15.0	9	-2	-15.0	15	-1	-9.0	-21	3	-9.0	-15	2	-9.0	-9	2
122	0.0	0.05	2.1594752449	1	-27.0	-3	3	-27.0	3	2	-21.0	-9	3	-21.0	-3	0	-21.0	3	-2	-21.0	9	2	-15.0	-15	1	-15.0	-9	1	-15.0	-3	-2	-15.0	3	-4	-15.0	9	-2	-15.0	15	3	-9.0	-21	-1	-9.0	-15	-4	-9.0	-9	0
122	0.0	-1.7	2.58760241817	1	-27.0	-3	1	-27.0	3	1	-21.0	-9	-1	-21.0	-3	-2	-21.0	3	-5	-21.0	9	-5	-15.0	-15	0	-15.0	-9	-1	-15.0	-3	-2	-15.0	3	-5	-15.0	9	-5	-15.0	15	-3	-9.0	-21	3	-9.0	-15	-2	-9.0	-9	-1
122	0.0	0.9	2.09630861371	1	-27.0	-3	1	-27.0	3	1	-21.0	-9	1	-21.0	-3	2	-21.0	3	-3	-21.0	9	1	-15.0	-15	0	-15.0	-9	1	-15.0	-3	-2	-15.0	3	1	-15.0	9	-1	-15.0	15	3	-9.0	-21	5	-9.0	-15	0	-9.0	-9	1
122	0.0	-0.43	2.69769255069	1	-27.0	-3	3	-27.0	3	1	-21.0	-9	3	-21.0	-3	-2	-21.0	3	-3	-21.0	9	3	-15.0	-15	1	-15.0	-9	1	-15.0	-3	0	-15.0	3	-1	-15.0	9	-5	-15.0	15	-1	-9.0	-21	1	-9.0	-15	0	-9.0	-9	1
122	0.0	0.82	2.41630409721	1	-27.0	-3	-2	-27.0	3	5	-21.0	-9	0	-21.0	-3	-2	-21.0	3	4	-21.0	9	2	-15.0	-15	5	-15.0	-9	-4	-15.0	-3	-3	-15.0	3	0	-15.0	9	0	-15.0	15	2	-9.0	-21	4	-9.0	-15	3	-9.0	-9	0
122	0.0	0.0	2.09106408788	1	-27.0	-3	-1	-27.0	3	-3	-21.0	-9	-1	-21.0	-3	1	-21.0	3	-2	-21.0	9	-2	-15.0	-15	2	-15.0	-9	1	-15.0	-3	-4	-15.0	3	0	-15.0	9	-2	-15.0	15	4	-9.0	-21	3	-9.0	-15	1	-9.0	-9	1
123	0.0	-2.28	1.70119220018	1	-27.0	-3	1	-27.0	3	-1	-21.0	-9	-3	-21.0	-3	-5	-21.0	3	0	-21.0	9	0	-15.0	-15	-2	-15.0	-9	-1	-15.0	-3	0	-15.0	3	0	-15.0	9	0	-15.0	15	-2	-9.0	-21	-1	-9.0	-15	-2	-9.0	-9	-3
123	0.0	-2.38	1.51326682069	1	-27.0	-3	-3	-27.0	3	2	-21.0	-9	-3	-21.0	-3	-1	-21.0	3	-3	-21.0	9	-1	-15.0	-15	-4	-15.0	-9	-1	-15.0	-3	-2	-15.0	3	-1	-15.0	9	-1	-15.0	15	-1	-9.0	-21	-3	-9.0	-15	-1	-9.0	-9	-1
123	0.0	-2.65	2.8231188427	1	-27.0	-3	-1	-27.0	3	3	-21.0	-9	-6	-21.0	-3	-1	-21.0	3	2	-21.0	9	-2	-15.0	-15	-5	-15.0	-9	-1	-15.0	-3	-1	-15.0	3	0	-15.0	9	-2	-15.0	15	-4	-9.0	-21	-2	-9.0	-15	-3	-9.0	-9	-1
123	0.0	-3.2	2.59063168919	1	-27.0	-3	-5	-27.0	3	0	-21.0	-9	-5	-21.0	-3	-3	-21.0	3	-1	-21.0	9	-3	-15.0	-15	-12	-15.0	-9	-6	-15.0	-3	-1	-15.0	3	-1	-15.0	9	-1	-15.0	15	-1	-9.0	-21	-8	-9.0	-15	-5	-9.0	-9	-1
123	0.0	-1.88	1.96832166987	1	-27.0	-3	1	-27.0	3	1	-21.0	-9	2	-21.0	-3	-2	-21.0	3	-1	-21.0	9	0	-15.0	-15	-1	-15.0	-9	-2	-15.0	-3	0	-15.0	3	-2	-15.0	9	-2	-15.0	15	-4	-9.0	-21	-1	-9.0	-15	-4	-9.0	-9	0
123	0.0	-2.77	2.43185880653	1	-27.0	-3	-8	-27.0	3	0	-21.0	-9	-10	-21.0	-3	-2	-21.0	3	0	-21.0	9	-1	-15.0	-15	-8	-15.0	-9	-2	-15.0	-3	2	-15.0	3	-1	-15.0	9	-3	-15.0	15	-5	-9.0	-21	-1	-9.0	-15	-4	-9.0	-9	-2
123	0.0	-3.6	2.74440607525	1	-27.0	-3	-3	-27.0	3	-3	-21.0	-9	0	-21.0	-3	-1	-21.0	3	-3	-21.0	9	-6	-15.0	-15	-13	-15.0	-9	-1	-15.0	-3	-1	-15.0	3	-2	-15.0	9	-2	-15.0	15	-4	-9.0	-21	-6	-9.0	-15	-10	-9.0	-9	-1
123	0.0	-5.24	3.17117903477	1	-27.0	-3	-1	-27.0	3	-4	-21.0	-9	-5	-21.0	-3	-8	-21.0	3	-2	-21.0	9	-7	-15.0	-15	-14	-15.0	-9	-3	-15.0	-3	-6	-15.0	3	-3	-15.0	9	-5	-15.0	15	-7	-9.0	-21	-13	-9.0	-15	-11	-9.0	-9	-4
123	0.0	-3.62	1.70804784798	1	-27.0	-3	0	-27.0	3	-2	-21.0	-9	-4	-21.0	-3	-3	-21.0	3	-2	-21.0	9	-5	-15.0	-15	-8	-15.0	-9	-2	-15.0	-3	-3	-15.0	3	-3	-15.0	9	-3	-15.0	15	-3	-9.0	-21	-6	-9.0	-15	-7	-9.0	-9	-3
123	0.0	-3.92	1.96465234164	1	-27.0	-3	-4	-27.0	3	-1	-21.0	-9	-4	-21.0	-3	-5	-21.0	3	-1	-21.0	9	-2	-15.0	-15	-2	-15.0	-9	-2	-15.0	-3	-3	-15.0	3	-2	-15.0	9	-4	-15.0	15	-6	-9.0	-21	-2	-9.0	-15	-3	-9.0	-9	-3
123	0.0	-2.98	1.79815155635	1	-27.0	-3	-2	-27.0	3	-4	-21.0	-9	0	-21.0	-3	-1	-21.0	3	-2	-21.0	9	-2	-15.0	-15	-9	-15.0	-9	-2	-15.0	-3	-1	-15.0	3	-1	-15.0	9	-2	-15.0	15	-5	-9.0	-21	0	-9.0	-15	-1	-9.0	-9	-3
123	0.0	-3.43	1.92371576719	1	-27.0	-3	0	-27.0	3	-5	-21.0	-9	0	-21.0	-3	-1	-21.0	3	-5	-21.0	9	-1	-15.0	-15	-1	-15.0	-9	-2	-15.0	-3	-5	-15.0	3	-4	-15.0	9	-3	-15.0	15	-4	-9.0	-21	-4	-9.0	-15	-1	-9.0	-9	-3
123	0.0	-5.86	4.8979771735	1	-27.0	-3	-24	-27.0	3	-5	-21.0	-9	-13	-21.0	-3	-19	-21.0	3	-19	-21.0	9	-5	-15.0	-15	-10	-15.0	-9	-5	-15.0	-3	-4	-15.0	3	-11	-15.0	9	-5	-15.0	15	-4	-9.0	-21	-3	-9.0	-15	-6	-9.0	-9	-4
123	0.0	-3.75	4.2605117984	1	-27.0	-3	-4	-27.0	3	-17	-21.0	-9	-2	-21.0	-3	-1	-21.0	3	-15	-21.0	9	-14	-15.0	-15	-9	-15.0	-9	0	-15.0	-3	-1	-15.0	3	-6	-15.0	9	-9	-15.0	15	-7	-9.0	-21	-4	-9.0	-15	-1	-9.0	-9	-3
123	0.0	-4.45	4.51887110664	1	-27.0	-3	-4	-27.0	3	-23	-21.0	-9	-2	-21.0	-3	-3	-21.0	3	-7	-21.0	9	-7	-15.0	-15	-3	-15.0	-9	-2	-15.0	-3	-3	-15.0	3	-12	-15.0	9	-7	-15.0	15	-3	-9.0	-21	-4	-9.0	-15	-3	-9.0	-9	-3
123	0.0	-4.82	5.26387019329	1	-27.0	-3	-4	-27.0	3	-25	-21.0	-9	-4	-21.0	-3	1	-21.0	3	-19	-21.0	9	-13	-15.0	-15	-6	-15.0	-9	0	-15.0	-3	-3	-15.0	3	-16	-15.0	9	-7	-15.0	15	-9	-9.0	-21	-2	-9.0	-15	-3	-9.0	-9	-3
124	0.0	-4.55	2.19012937213	1	-27.0	-3	-5	-27.0	3	-4	-21.0	-9	-7	-21.0	-3	-10	-21.0	3	-4	-21.0	9	-8	-15.0	-15	-4	-15.0	-9	-7	-15.0	-3	-7	-15.0	3	-4	-15.0	9	-6	-15.0	15	-6	-9.0	-21	-5	-9.0	-15	-7	-9.0	-9	-5
124	0.0	-4.12	2.05964398218	1	-27.0	-3	-5	-27.0	3	-8	-21.0	-9	-5	-21.0	-3	-9	-21.0	3	-6	-21.0	9	-4	-15.0	-15	-4	-15.0	-9	-7	-15.0	-3	-5	-15.0	3	-6	-15.0	9	-4	-15.0	15	-6	-9.0	-21	-5	-9.0	-15	-5	-9.0	-9	-5
124	0.0	-4.13	2.23026772331	1	-27.0	-3	-5	-27.0	3	-3	-21.0	-9	-7	-21.0	-3	-7	-21.0	3	-7	-21.0	9	-5	-15.0	-15	-6	-15.0	-9	-9	-15.0	-3	-7	-15.0	3	-3	-15.0	9	-7	-15.0	15	-7	-9.0	-21	-5	-9.0	-15	-7	-9.0	-9	-5
124	0.0	-4.85	2.84629101622	1	-27.0	-3	-7	-27.0	3	-6	-21.0	-9	-7	-21.0	-3	-7	-21.0	3	-6	-21.0	9	-4	-15.0	-15	-6	-15.0	-9	-6	-15.0	-3	-10	-15.0	3	-4	-15.0	9	-6	-15.0	15	-8	-9.0	-21	-5	-9.0	-15	-7	-9.0	-9	-5
124	0.0	-4.25	2.14773022003	1	-27.0	-3	-5	-27.0	3	-5	-21.0	-9	-7	-21.0	-3	-9	-21.0	3	-7	-21.0	9	-5	-15.0	-15	-7	-15.0	-9	-6	-15.0	-3	-9	-15.0	3	-5	-15.0	9	-7	-15.0	15	-5	-9.0	-21	-4	-9.0	-15	-5	-9.0	-9	-5
124	0.0	-5.5	3.43853594016	1	-27.0	-3	-7	-27.0	3	-6	-21.0	-9	-7	-21.0	-3	-7	-21.0	3	-6	-21.0	9	-8	-15.0	-15	-7	-15.0	-9	-6	-15.0	-3	-9	-15.0	3	-4	-15.0	9	-6	-15.0	15	-6	-9.0	-21	-6	-9.0	-15	-7	-9.0	-9	-7
124	0.0	-3.64	3.6622590264	1	-27.0	-3	-7	-27.0	3	-1	-21.0	-9	-5	-21.0	-3	-7	-21.0	3	-5	-21.0	9	-3	-15.0	-15	-4	-15.0	-9	-4	-15.0	-3	-7	-15.0	3	-3	-15.0	9	-3	-15.0	15	-3	-9.0	-21	-2	-9.0	-15	-5	-9.0	-9	-5
124	0.0	-5.0	3.38971917398	1	-27.0	-3	-10	-27.0	3	-8	-21.0	-9	-6	-21.0	-3	-10	-21.0	3	-4	-21.0	9	-8	-15.0	-15	-6	-15.0	-9	-5	-15.0	-3	-11	-15.0	3	-4	-15.0	9	-4	-15.0	15	-8	-9.0	-21	-5	-9.0	-15	-6	-9.0	-9	-6
124	0.0	-5.54	3.8954050357	1	-27.0	-3	-9	-27.0	3	-6	-21.0	-9	-7	-21.0	-3	-7	-21.0	3	-3	-21.0	9	-8	-15.0	-15	-6	-15.0	-9	-6	-15.0	-3	-9	-15.0	3	-4	-15.0	9	-3	-15.0	15	-6	-9.0	-21	-4	-9.0	-15	-7	-9.0	-9	-7
124	0.0	-5.54	3.96109313492	1	-27.0	-3	-7	-27.0	3	-4	-21.0	-9	-7	-21.0	-3	-11	-21.0	3	-4	-21.0	9	-5	-15.0	-15	-6	-15.0	-9	-6	-15.0	-3	-12	-15.0	3	-5	-15.0	9	-4	-15.0	15	-5	-9.0	-21	-4	-9.0	-15	-7	-9.0	-9	-7
124	0.0	-5.64	4.04111031141	1	-27.0	-3	-13	-27.0	3	-4	-21.0	-9	-6	-21.0	-3	-12	-21.0	3	-4	-21.0	9	-5	-15.0	-15	-5	-15.0	-9	-5	-15.0	-3	-12	-15.0	3	-3	-15.0	9	-2	-15.0	15	-7	-9.0	-21	-5	-9.0	-15	-6	-9.0	-9	-8
124	0.0	-5.35	3.57954428034	1	-27.0	-3	-9	-27.0	3	-4	-21.0	-9	-6	-21.0	-3	-11	-21.0	3	-6	-21.0	9	-5	-15.0	-15	-7	-15.0	-9	-6	-15.0	-3	-11	-15.0	3	-2	-15.0	9	-6	-15.0	15	-7	-9.0	-21	-4	-9.0	-15	-7	-9.0	-9	-6
125	0.0	-0.53	4.36332037626	1	-27.0	-3	3	-27.0	3	2	-21.0	-9	-5	-21.0	-3	0	-21.0	3	0	-21.0	9	2	-15.0	-15	-1	-15.0	-9	-3	-15.0	-3	-4	-15.0	3	2	-15.0	9	2	-15.0	15	1	-9.0	-21	-1	-9.0	-15	0	-9.0	-9	-4
125	0.0	-0.96	4.65972144249	1	-27.0	-3	2	-27.0	3	0	-21.0	-9	-12	-21.0	-3	1	-21.0	3	0	-21.0	9	0	-15.0	-15	-3	-15.0	-9	-6	-15.0	-3	-3	-15.0	3	0	-15.0	9	0	-15.0	15	2	-9.0	-21	2	-9.0	-15	1	-9.0	-9	-2
125	0.0	-0.35	2.76025716335	1	-27.0	-3	1	-27.0	3	2	-21.0	-9	-6	-21.0	-3	-2	-21.0	3	2	-21.0	9	2	-15.0	-15	-1	-15.0	-9	-5	-15.0	-3	-2	-15.0	3	2	-15.0	9	2	-15.0	15	2	-9.0	-21	-1	-9.0	-15	-2	-9.0	-9	-1
125	0.0	-0.77	4.14438150261	1	-27.0	-3	1	-27.0	3	0	-21.0	-9	-11	-21.0	-3	-1	-21.0	3	2	-21.0	9	0	-15.0	-15	-2	-15.0	-9	-6	-15.0	-3	-3	-15.0	3	2	-15.0	9	2	-15.0	15	0	-9.0	-21	-2	-9.0	-15	-1	-9.0	-9	-2
125	0.0	-0.61	2.83925287052	1	-27.0	-3	-1	-27.0	3	2	-21.0	-9	-5	-21.0	-3	0	-21.0	3	0	-21.0	9	2	-15.0	-15	-2	-15.0	-9	-6	-15.0	-3	-2	-15.0	3	0	-15.0	9	0	-15.0	15	2	-9.0	-21	-1	-9.0	-15	-2	-9.0	-9	-1
125	0.0	-0.73	4.04652065505	1	-27.0	-3	-1	-27.0	3	3	-21.0	-9	-7	-21.0	-3	-1	-21.0	3	1	-21.0	9	1	-15.0	-15	-2	-15.0	-9	-3	-15.0	-3	-2	-15.0	3	0	-15.0	9	6	-15.0	15	0	-9.0	-21	-1	-9.0	-15	0	-9.0	-9	-3
125	0.0	-1.37	3.68584680456	1	-27.0	-3	-1	-27.0	3	1	-21.0	-9	-12	-21.0	-3	-1	-21.0	3	0	-21.0	9	0	-15.0	-15	-2	-15.0	-9	-5	-15.0	-3	-2	-15.0	3	2	-15.0	9	0	-15.0	15	0	-9.0	-21	-1	-9.0	-15	-2	-9.0	-9	-1
125	0.0	-1.37	4.62821441027	1	-27.0	-3	-1	-27.0	3	1	-21.0	-9	-7	-21.0	-3	-1	-21.0	3	2	-21.0	9	0	-15.0	-15	-1	-15.0	-9	-3	-15.0	-3	-2	-15.0	3	0	-15.0	9	0	-15.0	15	-2	-9.0	-21	1	-9.0	-15	1	-9.0	-9	-1
125	0.0	-2.48	4.47130458657	1	-27.0	-3	-4	-27.0	3	1	-21.0	-9	-6	-21.0	-3	-4	-21.0	3	0	-21.0	9	0	-15.0	-15	-1	-15.0	-9	-6	-15.0	-3	-5	-15.0	3	0	-15.0	9	-2	-15.0	15	0	-9.0	-21	0	-9.0	-15	0	-9.0	-9	-2
125	0.0	-1.88	4.32663615204	1	-27.0	-3	-20	-27.0	3	-3	-21.0	-9	-5	-21.0	-3	-7	-21.0	3	0	-21.0	9	-2	-15.0	-15	-3	-15.0	-9	-3	-15.0	-3	-3	-15.0	3	0	-15.0	9	0	-15.0	15	0	-9.0	-21	0	-9.0	-15	1	-9.0	-9	-1
125	0.0	-1.89	4.64928668364	1	-27.0	-3	1	-27.0	3	0	-21.0	-9	-3	-21.0	-3	-3	-21.0	3	-1	-21.0	9	-1	-15.0	-15	0	-15.0	-9	-5	-15.0	-3	-3	-15.0	3	1	-15.0	9	1	-15.0	15	-1	-9.0	-21	0	-9.0	-15	1	-9.0	-9	-3
125	0.0	1.27	3.65237177843	1	-27.0	-3	4	-27.0	3	4	-21.0	-9	-1	-21.0	-3	3	-21.0	3	4	-21.0	9	3	-15.0	-15	2	-15.0	-9	-3	-15.0	-3	-1	-15.0	3	3	-15.0	9	1	-15.0	15	3	-9.0	-21	2	-9.0	-15	5	-9.0	-9	1
125	0.0	0.76	3.41127082294	1	-27.0	-3	1	-27.0	3	4	-21.0	-9	0	-21.0	-3	2	-21.0	3	4	-21.0	9	5	-15.0	-15	0	-15.0	-9	0	-15.0	-3	-6	-15.0	3	1	-15.0	9	3	-15.0	15	5	-9.0	-21	3	-9.0	-15	0	-9.0	-9	0
125	0.0	0.06	5.25645672054	1	-27.0	-3	3	-27.0	3	3	-21.0	-9	1	-21.0	-3	3	-21.0	3	3	-21.0	9	4	-15.0	-15	0	-15.0	-9	-2	-15.0	-3	-6	-15.0	3	2	-15.0	9	2	-15.0	15	2	-9.0	-21	3	-9.0	-15	2	-9.0	-9	-2
125	0.0	-0.22	4.8796431885	1	-27.0	-3	4	-27.0	3	3	-21.0	-9	-5	-21.0	-3	1	-21.0	3	3	-21.0	9	2	-15.0	-15	0	-15.0	-9	-3	-15.0	-3	1	-15.0	3	2	-15.0	9	0	-15.0	15	2	-9.0	-21	0	-9.0	-15	3	-9.0	-9	-1
125	0.0	0.5	4.10403913906	1	-27.0	-3	2	-27.0	3	2	-21.0	-9	-2	-21.0	-3	3	-21.0	3	2	-21.0	9	3	-15.0	-15	1	-15.0	-9	-4	-15.0	-3	1	-15.0	3	1	-15.0	9	3	-15.0	15	3	-9.0	-21	4	-9.0	-15	2	-9.0	-9	-3
125	0.0	0.95	3.09689914491	1	-27.0	-3	6	-27.0	3	4	-21.0	-9	-2	-21.0	-3	4	-21.0	3	4	-21.0	9	3	-15.0	-15	0	-15.0	-9	-2	-15.0	-3	1	-15.0	3	1	-15.0	9	1	-15.0	15	1	-9.0	-21	2	-9.0	-15	3	-9.0	-9	-1
125	0.0	0.27	4.08101967266	1	-27.0	-3	2	-27.0	3	2	-21.0	-9	-1	-21.0	-3	1	-21.0	3	2	-21.0	9	4	-15.0	-15	1	-15.0	-9	-2	-15.0	-3	1	-15.0	3	3	-15.0	9	4	-15.0	15	3	-9.0	-21	4	-9.0	-15	3	-9.0	-9	-3
125	1.0	-4.5	8.91022765493	1	27.0	-3	-27	27.0	3	-8	21.0	-9	-29	21.0	-3	-28	21.0	3	-7	21.0	9	-6	15.0	-15	-15	15.0	-9	-12	15.0	-3	-32	15.0	3	-6	15.0	9	0	15.0	15	-2	9.0	-21	1	9.0	-15	-11	9.0	-9	-18
125	1.0	-5.03	9.22144431714	1	27.0	-3	-27	27.0	3	-17	21.0	-9	-29	21.0	-3	-26	21.0	3	-25	21.0	9	-4	15.0	-15	-10	15.0	-9	-19	15.0	-3	-32	15.0	3	-8	15.0	9	-3	15.0	15	1	9.0	-21	-2	9.0	-15	-7	9.0	-9	-8
125	1.0	-5.16	8.6377320916	1	27.0	-3	-27	27.0	3	-8	21.0	-9	-29	21.0	-3	-29	21.0	3	-23	21.0	9	-7	15.0	-15	-7	15.0	-9	-9	15.0	-3	-32	15.0	3	-11	15.0	9	-3	15.0	15	-1	9.0	-21	-1	9.0	-15	-2	9.0	-9	-13
125	1.0	-5.53	8.43083369915	1	27.0	-3	-27	27.0	3	-13	21.0	-9	-23	21.0	-3	-29	21.0	3	-14	21.0	9	-4	15.0	-15	-9	15.0	-9	-7	15.0	-3	-32	15.0	3	-10	15.0	9	-4	15.0	15	0	9.0	-21	-1	9.0	-15	-14	9.0	-9	-11
125	1.0	-5.72	8.96743214168	1	27.0	-3	-27	27.0	3	-8	21.0	-9	-25	21.0	-3	-29	21.0	3	-7	21.0	9	-5	15.0	-15	-17	15.0	-9	-16	15.0	-3	-32	15.0	3	-8	15.0	9	-3	15.0	15	-3	9.0	-21	-1	9.0	-15	-4	9.0	-9	-14
125	1.0	-5.07	7.8088120158	1	27.0	-3	-27	27.0	3	-2	21.0	-9	-14	21.0	-3	-27	21.0	3	-5	21.0	9	-3	15.0	-15	-16	15.0	-9	-10	15.0	-3	-32	15.0	3	-9	15.0	9	-3	15.0	15	-3	9.0	-21	1	9.0	-15	-10	9.0	-9	-14
125	1.0	-5.29	8.8450420365	1	27.0	-3	-27	27.0	3	-13	21.0	-9	-29	21.0	-3	-29	21.0	3	-12	21.0	9	-7	15.0	-15	-9	15.0	-9	-15	15.0	-3	-30	15.0	3	-5	15.0	9	-3	15.0	15	-1	9.0	-21	1	9.0	-15	-18	9.0	-9	-13
125	1.0	-5.12	8.3969518279	1	27.0	-3	-27	27.0	3	-6	21.0	-9	-23	21.0	-3	-29	21.0	3	-12	21.0	9	-7	15.0	-15	-16	15.0	-9	-10	15.0	-3	-31	15.0	3	-7	15.0	9	-3	15.0	15	-1	9.0	-21	0	9.0	-15	-14	9.0	-9	-14
125	1.0	-3.74	8.44664360769	1	27.0	-3	-26	27.0	3	-12	21.0	-9	-24	21.0	-3	-29	21.0	3	-10	21.0	9	-7	15.0	-15	0	15.0	-9	-5	15.0	-3	-31	15.0	3	-5	15.0	9	-1	15.0	15	1	9.0	-21	0	9.0	-15	1	9.0	-9	-7
125	1.0	-4.88	9.02405152259	1	27.0	-3	-26	27.0	3	-10	21.0	-9	-24	21.0	-3	-29	21.0	3	-8	21.0	9	1	15.0	-15	-1	15.0	-9	-31	15.0	-3	-19	15.0	3	-6	15.0	9	-1	15.0	15	1	9.0	-21	-2	9.0	-15	-4	9.0	-9	-15
125	1.0	-5.02	9.95891639117	1	27.0	-3	-26	27.0	3	-13	21.0	-9	-28	21.0	-3	-29	21.0	3	-2	21.0	9	-3	15.0	-15	-4	15.0	-9	-29	15.0	-3	-31	15.0	3	-3	15.0	9	-1	15.0	15	1	9.0	-21	-1	9.0	-15	-2	9.0	-9	-10
125	1.0	-4.87	8.51043050914	1	27.0	-3	-26	27.0	3	-12	21.0	-9	-9	21.0	-3	-29	21.0	3	-5	21.0	9	-4	15.0	-15	0	15.0	-9	-24	15.0	-3	-31	15.0	3	-6	15.0	9	-2	15.0	15	2	9.0	-21	1	9.0	-15	-1	9.0	-9	-8
125	1.0	-5.16	9.85320809706	1	27.0	-3	-26	27.0	3	-15	21.0	-9	-28	21.0	-3	-29	21.0	3	-5	21.0	9	-2	15.0	-15	1	15.0	-9	-28	15.0	-3	-31	15.0	3	-2	15.0	9	-2	15.0	15	2	9.0	-21	2	9.0	-15	1	9.0	-9	-17
125	1.0	-5.55	9.99748007466	1	27.0	-3	-26	27.0	3	-3	21.0	-9	-28	21.0	-3	-29	21.0	3	-3	21.0	9	0	15.0	-15	-5	15.0	-9	-30	15.0	-3	-31	15.0	3	-9	15.0	9	-2	15.0	15	0	9.0	-21	1	9.0	-15	1	9.0	-9	-14
125	1.0	-4.54	9.26647256109	1	27.0	-3	-26	27.0	3	-8	21.0	-9	-24	21.0	-3	-29	21.0	3	-4	21.0	9	0	15.0	-15	-3	15.0	-9	-26	15.0	-3	-31	15.0	3	-5	15.0	9	0	15.0	15	1	9.0	-21	4	9.0	-15	-5	9.0	-9	-5
126	0.0	-0.31	2.29730105926	1	-27.0	-3	3	-27.0	3	1	-21.0	-9	3	-21.0	-3	0	-21.0	3	-3	-21.0	9	-1	-15.0	-15	1	-15.0	-9	3	-15.0	-3	0	-15.0	3	1	-15.0	9	-3	-15.0	15	-4	-9.0	-21	-1	-9.0	-15	0	-9.0	-9	0
126	0.0	-2.49	5.02988168886	1	-27.0	-3	-5	-27.0	3	-8	-21.0	-9	-9	-21.0	-3	-5	-21.0	3	-2	-21.0	9	-7	-15.0	-15	-4	-15.0	-9	-2	-15.0	-3	1	-15.0	3	-3	-15.0	9	-9	-15.0	15	-11	-9.0	-21	-2	-9.0	-15	1	-9.0	-9	1
126	0.0	0.61	1.65451965661	1	-27.0	-3	-3	-27.0	3	1	-21.0	-9	3	-21.0	-3	0	-21.0	3	1	-21.0	9	-1	-15.0	-15	1	-15.0	-9	1	-15.0	-3	2	-15.0	3	1	-15.0	9	3	-15.0	15	4	-9.0	-21	-1	-9.0	-15	2	-9.0	-9	0
126	0.0	-1.1	2.26707032161	1	-27.0	-3	-1	-27.0	3	-3	-21.0	-9	1	-21.0	-3	0	-21.0	3	-1	-21.0	9	-3	-15.0	-15	-2	-15.0	-9	1	-15.0	-3	2	-15.0	3	-1	-15.0	9	-1	-15.0	15	-2	-9.0	-21	1	-9.0	-15	0	-9.0	-9	0
126	0.0	-0.53	2.90134113681	1	-27.0	-3	-4	-27.0	3	2	-21.0	-9	2	-21.0	-3	1	-21.0	3	-4	-21.0	9	-2	-15.0	-15	-1	-15.0	-9	2	-15.0	-3	1	-15.0	3	0	-15.0	9	0	-15.0	15	-8	-9.0	-21	2	-9.0	-15	1	-9.0	-9	2
126	0.0	-1.79	3.49260619584	1	-27.0	-3	0	-27.0	3	-11	-21.0	-9	-2	-21.0	-3	3	-21.0	3	-6	-21.0	9	-4	-15.0	-15	-1	-15.0	-9	0	-15.0	-3	-1	-15.0	3	0	-15.0	9	-4	-15.0	15	-4	-9.0	-21	-2	-9.0	-15	-1	-9.0	-9	0
126	0.0	-0.15	2.56511284773	1	-27.0	-3	-5	-27.0	3	-2	-21.0	-9	3	-21.0	-3	0	-21.0	3	-4	-21.0	9	-2	-15.0	-15	0	-15.0	-9	1	-15.0	-3	2	-15.0	3	-2	-15.0	9	-2	-15.0	15	-2	-9.0	-21	0	-9.0	-15	2	-9.0	-9	1
126	0.0	0.42	2.21957777296	1	-27.0	-3	1	-27.0	3	0	-21.0	-9	-1	-21.0	-3	2	-21.0	3	0	-21.0	9	0	-15.0	-15	4	-15.0	-9	3	-15.0	-3	0	-15.0	3	0	-15.0	9	0	-15.0	15	-4	-9.0	-21	1	-9.0	-15	2	-9.0	-9	1
126	0.0	0.21	2.21391853827	1	-27.0	-3	1	-27.0	3	0	-21.0	-9	-1	-21.0	-3	1	-21.0	3	1	-21.0	9	1	-15.0	-15	4	-15.0	-9	1	-15.0	-3	0	-15.0	3	1	-15.0	9	-1	-15.0	15	-3	-9.0	-21	1	-9.0	-15	2	-9.0	-9	1
126	0.0	-0.28	3.95533097695	1	-27.0	-3	3	-27.0	3	-12	-21.0	-9	3	-21.0	-3	1	-21.0	3	-3	-21.0	9	-3	-15.0	-15	2	-15.0	-9	1	-15.0	-3	0	-15.0	3	1	-15.0	9	-1	-15.0	15	-1	-9.0	-21	1	-9.0	-15	2	-9.0	-9	1
126	0.0	-1.64	3.44872582325	1	-27.0	-3	-5	-27.0	3	-7	-21.0	-9	-1	-21.0	-3	-3	-21.0	3	-2	-21.0	9	-4	-15.0	-15	-2	-15.0	-9	-1	-15.0	-3	0	-15.0	3	-2	-15.0	9	-2	-15.0	15	-4	-9.0	-21	1	-9.0	-15	1	-9.0	-9	1
126	0.0	-0.23	2.42548074879	1	-27.0	-3	-2	-27.0	3	1	-21.0	-9	2	-21.0	-3	0	-21.0	3	0	-21.0	9	-2	-15.0	-15	1	-15.0	-9	2	-15.0	-3	-1	-15.0	3	-2	-15.0	9	-2	-15.0	15	-8	-9.0	-21	2	-9.0	-15	4	-9.0	-9	2
126	0.0	-0.88	2.48441731836	1	-27.0	-3	-4	-27.0	3	0	-21.0	-9	0	-21.0	-3	2	-21.0	3	-1	-21.0	9	-5	-15.0	-15	1	-15.0	-9	0	-15.0	-3	0	-15.0	3	-1	-15.0	9	-3	-15.0	15	-3	-9.0	-21	1	-9.0	-15	2	-9.0	-9	2
126	0.0	-0.3	2.77905330192	1	-27.0	-3	2	-27.0	3	-4	-21.0	-9	1	-21.0	-3	1	-21.0	3	3	-21.0	9	0	-15.0	-15	2	-15.0	-9	1	-15.0	-3	1	-15.0	3	2	-15.0	9	-2	-15.0	15	-4	-9.0	-21	-2	-9.0	-15	-1	-9.0	-9	1
126	0.0	-2.74	4.53499508182	1	-27.0	-3	-6	-27.0	3	-10	-21.0	-9	-3	-21.0	-3	-5	-21.0	3	-5	-21.0	9	-8	-15.0	-15	-1	-15.0	-9	1	-15.0	-3	1	-15.0	3	1	-15.0	9	-3	-15.0	15	-5	-9.0	-21	-6	-9.0	-15	-1	-9.0	-9	1
126	0.0	-1.69	5.48709216181	1	-27.0	-3	-16	-27.0	3	-11	-21.0	-9	-5	-21.0	-3	1	-21.0	3	-8	-21.0	9	-10	-15.0	-15	-4	-15.0	-9	2	-15.0	-3	1	-15.0	3	-2	-15.0	9	-7	-15.0	15	-1	-9.0	-21	-1	-9.0	-15	-2	-9.0	-9	0
126	0.0	-0.05	2.4153512309	1	-27.0	-3	2	-27.0	3	-4	-21.0	-9	2	-21.0	-3	1	-21.0	3	1	-21.0	9	0	-15.0	-15	3	-15.0	-9	1	-15.0	-3	1	-15.0	3	0	-15.0	9	-4	-15.0	15	-4	-9.0	-21	2	-9.0	-15	1	-9.0	-9	1
126	1.0	-5.7	7.67665163936	1	27.0	-3	-10	27.0	3	-27	21.0	-9	-7	21.0	-3	-17	21.0	3	-29	21.0	9	-20	15.0	-15	-6	15.0	-9	-2	15.0	-3	-6	15.0	3	-8	15.0	9	-18	15.0	15	-10	9.0	-21	-2	9.0	-15	-3	9.0	-9	-3
126	1.0	-4.82	7.8698292081	1	27.0	-3	-24	27.0	3	-27	21.0	-9	-9	21.0	-3	-21	21.0	3	-28	21.0	9	-13	15.0	-15	-1	15.0	-9	-8	15.0	-3	-2	15.0	3	-9	15.0	9	-19	15.0	15	-12	9.0	-21	-1	9.0	-15	-2	9.0	-9	-2
126	1.0	-5.42	8.55264298102	1	27.0	-3	-25	27.0	3	-27	21.0	-9	-11	21.0	-3	-13	21.0	3	-29	21.0	9	-28	15.0	-15	-2	15.0	-9	-7	15.0	-3	-4	15.0	3	-16	15.0	9	-13	15.0	15	-28	9.0	-21	-1	9.0	-15	-6	9.0	-9	-4
126	1.0	-5.11	8.08740148287	1	27.0	-3	-11	27.0	3	-25	21.0	-9	-4	21.0	-3	-5	21.0	3	-27	21.0	9	-24	15.0	-15	-3	15.0	-9	-2	15.0	-3	-3	15.0	3	-9	15.0	9	-23	15.0	15	-11	9.0	-21	1	9.0	-15	-1	9.0	-9	-2
126	1.0	-3.83	6.39307652472	1	27.0	-3	-11	27.0	3	-26	21.0	-9	-3	21.0	-3	-4	21.0	3	-18	21.0	9	-16	15.0	-15	0	15.0	-9	-3	15.0	-3	-2	15.0	3	-14	15.0	9	-14	15.0	15	-12	9.0	-21	-1	9.0	-15	-2	9.0	-9	-1
126	1.0	-5.17	7.69048661098	1	27.0	-3	-15	27.0	3	-27	21.0	-9	-4	21.0	-3	-7	21.0	3	-19	21.0	9	-26	15.0	-15	1	15.0	-9	-4	15.0	-3	-3	15.0	3	-19	15.0	9	-15	15.0	15	-19	9.0	-21	0	9.0	-15	-3	9.0	-9	-2
126	1.0	-5.08	7.78491855209	1	27.0	-3	-5	27.0	3	-26	21.0	-9	-1	21.0	-3	-10	21.0	3	-22	21.0	9	-28	15.0	-15	0	15.0	-9	-7	15.0	-3	-4	15.0	3	-13	15.0	9	-24	15.0	15	-20	9.0	-21	1	9.0	-15	-2	9.0	-9	1
126	1.0	-5.67	8.01846251949	1	27.0	-3	-25	27.0	3	-26	21.0	-9	-6	21.0	-3	-4	21.0	3	-13	21.0	9	-25	15.0	-15	-1	15.0	-9	-2	15.0	-3	-3	15.0	3	-17	15.0	9	-17	15.0	15	-17	9.0	-21	0	9.0	-15	1	9.0	-9	-2
126	1.0	-5.31	6.92100695383	1	27.0	-3	-11	27.0	3	-24	21.0	-9	-5	21.0	-3	-5	21.0	3	-16	21.0	9	-20	15.0	-15	-2	15.0	-9	-3	15.0	-3	-3	15.0	3	-11	15.0	9	-12	15.0	15	-20	9.0	-21	-2	9.0	-15	-3	9.0	-9	-5
126	1.0	-4.52	7.3831031257	1	27.0	-3	-10	27.0	3	-22	21.0	-9	-2	21.0	-3	-7	21.0	3	-22	21.0	9	-15	15.0	-15	-4	15.0	-9	-3	15.0	-3	-1	15.0	3	-8	15.0	9	-12	15.0	15	-8	9.0	-21	0	9.0	-15	1	9.0	-9	-3
127	0.0	-4.69	3.28238674521	1	-27.0	-3	-14	-27.0	3	-5	-21.0	-9	-14	-21.0	-3	-11	-21.0	3	-8	-21.0	9	-3	-15.0	-15	-7	-15.0	-9	-12	-15.0	-3	-5	-15.0	3	-7	-15.0	9	-5	-15.0	15	-4	-9.0	-21	-4	-9.0	-15	-9	-9.0	-9	-4
127	0.0	-5.8	4.17151874351	1	-27.0	-3	-16	-27.0	3	-15	-21.0	-9	-12	-21.0	-3	-12	-21.0	3	-17	-21.0	9	-7	-15.0	-15	-19	-15.0	-9	-4	-15.0	-3	-5	-15.0	3	-7	-15.0	9	-9	-15.0	15	-8	-9.0	-21	-11	-9.0	-15	-3	-9.0	-9	-4
127	0.0	-4.14	2.18146919372	1	-27.0	-3	-12	-27.0	3	-5	-21.0	-9	-8	-21.0	-3	-7	-21.0	3	-7	-21.0	9	-5	-15.0	-15	-8	-15.0	-9	-8	-15.0	-3	-7	-15.0	3	-5	-15.0	9	-3	-15.0	15	-4	-9.0	-21	-4	-9.0	-15	-5	-9.0	-9	-4
127	0.0	-4.89	3.19910894457	1	-27.0	-3	-5	-27.0	3	-11	-21.0	-9	-16	-21.0	-3	-6	-21.0	3	-7	-21.0	9	-15	-15.0	-15	-7	-15.0	-9	-7	-15.0	-3	-6	-15.0	3	-7	-15.0	9	-10	-15.0	15	-5	-9.0	-21	-7	-9.0	-15	-8	-9.0	-9	-5
127	0.0	-5.36	4.14298178118	1	-27.0	-3	-14	-27.0	3	-18	-21.0	-9	-10	-21.0	-3	-7	-21.0	3	-22	-21.0	9	-8	-15.0	-15	-15	-15.0	-9	-9	-15.0	-3	-7	-15.0	3	-8	-15.0	9	-6	-15.0	15	-6	-9.0	-21	-8	-9.0	-15	-4	-9.0	-9	-4
127	0.0	-5.22	3.1279787372	1	-27.0	-3	-17	-27.0	3	-13	-21.0	-9	-8	-21.0	-3	-9	-21.0	3	-9	-21.0	9	-9	-15.0	-15	-9	-15.0	-9	-9	-15.0	-3	-6	-15.0	3	-5	-15.0	9	-7	-15.0	15	-7	-9.0	-21	-10	-9.0	-15	-5	-9.0	-9	-5
127	0.0	-5.29	3.72898871851	1	-27.0	-3	-22	-27.0	3	-16	-21.0	-9	-8	-21.0	-3	-4	-21.0	3	-9	-21.0	9	-9	-15.0	-15	-13	-15.0	-9	-10	-15.0	-3	-6	-15.0	3	-8	-15.0	9	-10	-15.0	15	-7	-9.0	-21	-10	-9.0	-15	-2	-9.0	-9	-6
127	0.0	-4.28	4.13629748238	1	-27.0	-3	-18	-27.0	3	-20	-21.0	-9	-8	-21.0	-3	-7	-21.0	3	-6	-21.0	9	-9	-15.0	-15	-16	-15.0	-9	-6	-15.0	-3	-6	-15.0	3	-4	-15.0	9	-6	-15.0	15	-8	-9.0	-21	-6	-9.0	-15	-4	-9.0	-9	-2
127	0.0	-4.25	4.37517506653	1	-27.0	-3	-16	-27.0	3	-21	-21.0	-9	-11	-21.0	-3	-9	-21.0	3	-15	-21.0	9	-9	-15.0	-15	-18	-15.0	-9	-6	-15.0	-3	-2	-15.0	3	-7	-15.0	9	-3	-15.0	15	-5	-9.0	-21	-6	-9.0	-15	-2	-9.0	-9	-2
127	0.0	-5.32	4.61583973623	1	-27.0	-3	-12	-27.0	3	-17	-21.0	-9	-16	-21.0	-3	-16	-21.0	3	-19	-21.0	9	-14	-15.0	-15	-12	-15.0	-9	-13	-15.0	-3	-4	-15.0	3	-5	-15.0	9	-5	-15.0	15	-5	-9.0	-21	-13	-9.0	-15	-2	-9.0	-9	-2
127	0.0	-4.45	4.62946657665	1	-27.0	-3	-14	-27.0	3	-22	-21.0	-9	-20	-21.0	-3	-16	-21.0	3	-6	-21.0	9	-5	-15.0	-15	-6	-15.0	-9	-9	-15.0	-3	-8	-15.0	3	-3	-15.0	9	-7	-15.0	15	-3	-9.0	-21	-7	-9.0	-15	-6	-9.0	-9	-6
127	0.0	-3.77	3.93429067778	1	-27.0	-3	-17	-27.0	3	-12	-21.0	-9	-15	-21.0	-3	-9	-21.0	3	-8	-21.0	9	-11	-15.0	-15	-5	-15.0	-9	-8	-15.0	-3	-3	-15.0	3	-3	-15.0	9	-7	-15.0	15	-7	-9.0	-21	-10	-9.0	-15	-5	-9.0	-9	-3
127	0.0	-5.0	5.44311041413	1	-27.0	-3	-15	-27.0	3	-24	-21.0	-9	-13	-21.0	-3	-8	-21.0	3	-22	-21.0	9	-15	-15.0	-15	-9	-15.0	-9	-7	-15.0	-3	-6	-15.0	3	-7	-15.0	9	-9	-15.0	15	-12	-9.0	-21	-12	-9.0	-15	-4	-9.0	-9	-4
127	0.0	-3.91	3.37639208763	1	-27.0	-3	-12	-27.0	3	-9	-21.0	-9	-10	-21.0	-3	-7	-21.0	3	-13	-21.0	9	-8	-15.0	-15	-5	-15.0	-9	-10	-15.0	-3	-7	-15.0	3	-6	-15.0	9	-5	-15.0	15	-4	-9.0	-21	-10	-9.0	-15	-7	-9.0	-9	-7
129	0.0	-2.39	5.46602554825	1	-27.0	-3	2	-27.0	3	-9	-21.0	-9	2	-21.0	-3	2	-21.0	3	-1	-21.0	9	-10	-15.0	-15	1	-15.0	-9	1	-15.0	-3	0	-15.0	3	-4	-15.0	9	-4	-15.0	15	-10	-9.0	-21	1	-9.0	-15	0	-9.0	-9	0
129	0.0	-3.68	6.47063472354	1	-27.0	-3	-2	-27.0	3	-9	-21.0	-9	-2	-21.0	-3	0	-21.0	3	-3	-21.0	9	-2	-15.0	-15	1	-15.0	-9	1	-15.0	-3	0	-15.0	3	-4	-15.0	9	-8	-15.0	15	-15	-9.0	-21	-1	-9.0	-15	-2	-9.0	-9	-2
129	0.0	-3.87	8.4475994966	1	-27.0	-3	3	-27.0	3	-12	-21.0	-9	3	-21.0	-3	0	-21.0	3	-4	-21.0	9	-11	-15.0	-15	0	-15.0	-9	1	-15.0	-3	0	-15.0	3	-9	-15.0	9	-6	-15.0	15	-20	-9.0	-21	-3	-9.0	-15	0	-9.0	-9	0
129	0.0	-3.06	4.84623808014	1	-27.0	-3	0	-27.0	3	-9	-21.0	-9	0	-21.0	-3	-1	-21.0	3	0	-21.0	9	-7	-15.0	-15	-1	-15.0	-9	2	-15.0	-3	-1	-15.0	3	-3	-15.0	9	-4	-15.0	15	-9	-9.0	-21	0	-9.0	-15	-1	-9.0	-9	-1
129	0.0	-3.62	6.48290179521	1	-27.0	-3	0	-27.0	3	-6	-21.0	-9	2	-21.0	-3	1	-21.0	3	0	-21.0	9	-7	-15.0	-15	-2	-15.0	-9	-2	-15.0	-3	1	-15.0	3	-3	-15.0	9	-4	-15.0	15	-9	-9.0	-21	0	-9.0	-15	-3	-9.0	-9	-1
129	0.0	-4.14	6.81241542491	1	-27.0	-3	4	-27.0	3	-1	-21.0	-9	2	-21.0	-3	-1	-21.0	3	-1	-21.0	9	-8	-15.0	-15	-1	-15.0	-9	-2	-15.0	-3	1	-15.0	3	-2	-15.0	9	-10	-15.0	15	-8	-9.0	-21	0	-9.0	-15	-5	-9.0	-9	-3
129	0.0	-3.84	7.37219365018	1	-27.0	-3	3	-27.0	3	-6	-21.0	-9	3	-21.0	-3	0	-21.0	3	-6	-21.0	9	-6	-15.0	-15	0	-15.0	-9	1	-15.0	-3	-2	-15.0	3	-4	-15.0	9	-4	-15.0	15	-16	-9.0	-21	-3	-9.0	-15	-4	-9.0	-9	-2
129	0.0	-5.47	6.79726992486	1	-27.0	-3	-2	-27.0	3	-10	-21.0	-9	0	-21.0	-3	-3	-21.0	3	-8	-21.0	9	-8	-15.0	-15	-2	-15.0	-9	-2	-15.0	-3	-1	-15.0	3	-6	-15.0	9	-8	-15.0	15	-13	-9.0	-21	0	-9.0	-15	-5	-9.0	-9	-1
129	0.0	-4.51	6.2931416139	1	-27.0	-3	0	-27.0	3	-4	-21.0	-9	-2	-21.0	-3	-1	-21.0	3	-8	-21.0	9	-8	-15.0	-15	-2	-15.0	-9	0	-15.0	-3	-1	-15.0	3	-8	-15.0	9	-6	-15.0	15	-11	-9.0	-21	0	-9.0	-15	-1	-9.0	-9	-1
129	0.0	-3.95	6.08587242203	1	-27.0	-3	4	-27.0	3	-8	-21.0	-9	0	-21.0	-3	-1	-21.0	3	-4	-21.0	9	-8	-15.0	-15	1	-15.0	-9	0	-15.0	-3	-1	-15.0	3	-8	-15.0	9	-6	-15.0	15	-11	-9.0	-21	0	-9.0	-15	-1	-9.0	-9	-1
129	0.0	-3.94	6.21198588436	1	-27.0	-3	0	-27.0	3	-11	-21.0	-9	0	-21.0	-3	1	-21.0	3	-15	-21.0	9	-11	-15.0	-15	-1	-15.0	-9	-2	-15.0	-3	-1	-15.0	3	-2	-15.0	9	-7	-15.0	15	-12	-9.0	-21	0	-9.0	-15	-1	-9.0	-9	-1
129	0.0	-4.75	7.04015095649	1	-27.0	-3	-8	-27.0	3	-15	-21.0	-9	-1	-21.0	-3	-4	-21.0	3	-9	-21.0	9	-15	-15.0	-15	0	-15.0	-9	-1	-15.0	-3	-2	-15.0	3	-9	-15.0	9	-12	-15.0	15	-16	-9.0	-21	1	-9.0	-15	-6	-9.0	-9	-2
129	0.0	-5.77	7.75748948676	1	-27.0	-3	-3	-27.0	3	-20	-21.0	-9	1	-21.0	-3	-2	-21.0	3	-5	-21.0	9	-15	-15.0	-15	0	-15.0	-9	-3	-15.0	-3	-2	-15.0	3	-5	-15.0	9	-11	-15.0	15	-9	-9.0	-21	-1	-9.0	-15	-4	-9.0	-9	-1
129	0.0	-5.57	7.7873134636	1	-27.0	-3	0	-27.0	3	-20	-21.0	-9	0	-21.0	-3	-1	-21.0	3	-15	-21.0	9	-26	-15.0	-15	-2	-15.0	-9	0	-15.0	-3	1	-15.0	3	-6	-15.0	9	-19	-15.0	15	-26	-9.0	-21	-2	-9.0	-15	-1	-9.0	-9	0
129	0.0	-5.22	6.55372488009	1	-27.0	-3	-1	-27.0	3	-15	-21.0	-9	-3	-21.0	-3	-3	-21.0	3	-6	-21.0	9	-6	-15.0	-15	-4	-15.0	-9	1	-15.0	-3	-2	-15.0	3	-4	-15.0	9	-5	-15.0	15	-6	-9.0	-21	1	-9.0	-15	-4	-9.0	-9	-1
129	0.0	-5.41	8.82994148716	1	-27.0	-3	0	-27.0	3	-9	-21.0	-9	-2	-21.0	-3	1	-21.0	3	-7	-21.0	9	-27	-15.0	-15	1	-15.0	-9	0	-15.0	-3	-1	-15.0	3	-5	-15.0	9	-14	-15.0	15	-28	-9.0	-21	2	-9.0	-15	-1	-9.0	-9	0
129	0.0	-4.71	8.48458024659	1	-27.0	-3	-1	-27.0	3	-6	-21.0	-9	3	-21.0	-3	-1	-21.0	3	-5	-21.0	9	-8	-15.0	-15	-3	-15.0	-9	-3	-15.0	-3	-2	-15.0	3	-1	-15.0	9	-7	-15.0	15	-20	-9.0	-21	-1	-9.0	-15	1	-9.0	-9	-3
129	0.0	-5.91	8.66928452167	1	-27.0	-3	-3	-27.0	3	-14	-21.0	-9	1	-21.0	-3	-1	-21.0	3	-18	-21.0	9	-12	-15.0	-15	-1	-15.0	-9	-1	-15.0	-3	-1	-15.0	3	-4	-15.0	9	-7	-15.0	15	-18	-9.0	-21	0	-9.0	-15	-1	-9.0	-9	-1
129	0.0	-5.82	8.27290024304	1	-27.0	-3	-4	-27.0	3	-16	-21.0	-9	-2	-21.0	-3	-2	-21.0	3	-15	-21.0	9	-11	-15.0	-15	-1	-15.0	-9	-2	-15.0	-3	-2	-15.0	3	-1	-15.0	9	-9	-15.0	15	-26	-9.0	-21	1	-9.0	-15	0	-9.0	-9	-2
130	0.0	-2.2	3.93944357572	1	-27.0	-3	-14	-27.0	3	-15	-21.0	-9	-3	-21.0	-3	-6	-21.0	3	-13	-21.0	9	-12	-15.0	-15	-3	-15.0	-9	-2	-15.0	-3	-3	-15.0	3	-2	-15.0	9	-9	-15.0	15	-4	-9.0	-21	-6	-9.0	-15	-5	-9.0	-9	-1
[truncated: 524 more rows]
[truncated: 111 more columns]
