# Supplementary material for: A deep learning approach to automatic detection of early glaucoma from visual fields
Source: PLoS One. 2018 Nov 28;13(11):e0206081. doi: 10.1371/journal.pone.0206081 (PMC6261540; doi:10.1371/journal.pone.0206081)
Supplement: S1 Dataset — Training, validation and test splits are given separately. (ZIP) [file pone.0206081.s001.zip › S1_data/RT_test_patient_ids.csv]

11	15	21	26	31	36	43	52	109	119	130	140	152	161
2	14	22	33	39	50	78	87	91	99	117	120	131	157
12	20	27	30	54	59	65	83	106	122	126	137	144
7	9	24	45	55	76	86	98	100	103	113	129	145
5	17	28	29	42	44	70	73	74	75	89	135	151
3	6	23	37	51	56	60	66	67	85	92	94	102
10	18	41	46	58	63	84	95	118	141	142	149	153
8	19	47	53	69	110	116	121	123	124	156	159	160
1	4	38	71	80	96	105	111	125	133	146	147	150
13	16	35	49	68	77	81	104	107	127	132	155	158
