# Supplementary material for: A deep learning approach to automatic detection of early glaucoma from visual fields
Source: PLoS One. 2018 Nov 28;13(11):e0206081. doi: 10.1371/journal.pone.0206081 (PMC6261540; doi:10.1371/journal.pone.0206081)
Supplement: S1 Dataset — Training, validation and test splits are given separately. (ZIP) [file pone.0206081.s001.zip › S1_data/RT_training_patient_ids.csv]

1	2	3	4	5	6	7	8	9	10	12	13	14	16	17	18	19	22	23	24	28	29	30	33	35	38	39	41	42	44	45	46	47	49	50	51	53	54	55	58	59	60	63	66	67	69	70	71	73	74
1	3	4	5	6	7	8	9	10	11	12	13	15	16	17	18	19	21	23	24	27	28	29	30	31	36	37	38	41	42	43	44	45	46	47	49	51	52	53	55	56	58	59	63	65	67	68	69	70	71
1	2	3	4	5	6	7	8	9	10	11	13	14	15	16	17	18	21	22	23	24	26	28	29	31	33	36	37	38	39	41	42	43	44	45	46	47	49	50	51	52	53	55	56	58	60	63	66	67	68
1	2	3	4	5	6	8	10	11	12	13	14	15	16	17	18	19	21	22	23	26	27	28	29	30	31	35	36	37	38	39	41	42	43	44	46	47	49	50	51	52	53	54	56	58	59	60	63	65	66
1	2	3	4	6	7	8	9	10	11	12	13	14	15	16	18	19	21	22	23	24	26	27	30	31	33	36	37	38	39	41	43	45	46	47	49	50	51	52	53	54	55	56	58	59	60	63	65	66	67
1	2	4	5	7	8	9	10	11	12	13	14	15	16	17	18	19	21	22	24	26	27	28	29	30	31	35	36	38	39	41	42	43	44	45	46	47	49	50	52	53	54	55	58	59	63	65	68	69	70
1	2	3	4	5	6	7	8	9	11	12	13	14	15	16	17	19	21	22	23	24	26	27	28	29	30	33	35	36	37	38	39	42	43	44	45	47	49	50	51	52	53	54	55	56	59	60	65	66	67
1	2	3	4	5	6	7	9	10	11	12	13	14	15	16	17	18	21	22	23	24	26	27	28	29	30	33	35	36	37	38	39	41	42	43	44	45	46	49	50	51	52	54	55	56	58	59	60	63	65
2	3	5	6	7	8	9	10	11	12	13	14	15	16	17	18	19	21	22	23	24	26	27	28	29	30	33	35	36	37	39	41	42	43	44	45	46	47	49	50	51	52	53	54	55	56	58	59	60	63
1	2	3	4	5	6	7	8	9	10	11	12	14	15	17	18	19	21	22	23	24	26	27	28	29	30	33	36	37	38	39	41	42	43	44	45	46	47	50	51	52	53	54	55	56	58	59	60	63	65
[truncated: 57 more columns]
