# Supplementary material for: A deep learning approach to automatic detection of early glaucoma from visual fields
Source: PLoS One. 2018 Nov 28;13(11):e0206081. doi: 10.1371/journal.pone.0206081 (PMC6261540; doi:10.1371/journal.pone.0206081)
Supplement: S1 Dataset — Training, validation and test splits are given separately. (ZIP) [file pone.0206081.s001.zip › S1_data/RT_validation_patient_ids.csv]

20	27	37	56	65	68	75	84	92	120	132	157
20	26	35	54	60	66	73	83	94	122	135	158
19	35	75	84	92	103	111	120	125	135	158	161
20	33	73	81	91	105	116	122	126	137	158	161
20	35	78	86	96	106	116	122	126	137	158	161
20	33	77	86	98	109	118	124	129	140	158	161
20	31	74	81	91	103	110	120	124	132	158	161
20	31	73	80	87	99	106	118	125	133	155	161
20	31	70	78	87	100	109	119	123	132	158	161
20	31	73	83	91	102	111	120	124	135	157	161
